# Supplementary material for: The small inhibitor WM-1119 effectively targets KAT6A-rearranged AML, but not KMT2A-rearranged AML, despite shared KAT6 genetic dependency
Source: J Hematol Oncol. 2024 Oct 8;17:91. doi: 10.1186/s13045-024-01610-0 (PMC11462755; doi:10.1186/s13045-024-01610-0)
Supplement: Supplementary file 8 — Supplementary Material 8 [file 13045_2024_1610_MOESM8_ESM.xls]

## Sheet: Mouse_Gene_Atlas_peaks gained
Term	Overlap	P-value	Adjusted P-value	Old P-value	Old Adjusted P-value	Odds Ratio	Combined Score	Genes
mast cells	36/515	4.95503e-08	4.75683e-06	0	0	3.02088	50.8121	ZBTB8A;TNFAIP8;GPR65;GFI1;CITED4;CLINT1;RAB44;SYNGR1;SOCS1;CHST11;PSTPIP2;CYP11A1;ACP6;MLEC;STXBP5;PRKACB;IER2;ANKRD28;SRGN;TLE3;PCYT1A;CISH;PRORSD1;TBC1D8;DTNBP1;FLI1;RUNX1;TIAM1;RNF128;TBXAS1;BHLHE40;PRKD2;LCP2;CD69;PTPN2;FKBP5
follicular B-cells	30/603	0.000399761	0.0191885	0	0	2.06779	16.1797	BTG2;PRKRIP1;BAZ2B;RCSD1;ARHGAP15;ETS1;ZDHHC18;INPP5F;MAN2A2;SESN1;ZMYM5;B4GALNT1;SLC15A4;CYTH1;GIT2;ZFP335;RABGAP1L;ANKRD44;HIP1R;ARHGEF18;BAZ1A;FOXN3;FLI1;PML;UBLCP1;CCDC88C;PRKD2;CRLF3;PDE7A;FKBP5
mast cells IgE	29/598	0.000745089	0.0238429	0	0	2.00915	14.4699	DCLRE1B;PLAG1;CELF2;ZC3HAV1;TOB2;MTMR6;AKAP13;ATXN1;CUX1;CHSY1;ACP6;COX11;STXBP5;PRKACB;RREB1;PDZD8;MBNL1;CPT1A;CSGALNACT2;DHCR24;RUNX1;TIAM1;RNF128;STIM1;GNPDA2;TAX1BP1;RELL1;RCOR3;LIMS1
mast cells IgE+antigen 1hr	16/265	0.00131398	0.0315355	0	0	2.50798	16.6397	DCLRE1B;TNFAIP8;CISH;FRRS1;TOB2;RSBN1;RUNX1;ZC3H12C;RPS6KA3;TIAM1;ATXN1;BHLHE40;TAX1BP1;PRKD2;STXBP5;CD69
macrophage peri LPS thio 0hrs	19/353	0.00186874	0.0358798	0	0	2.22402	13.9724	CCR1;IQSEC1;EYA3;DTNBP1;HSD17B11;ARHGAP25;SYNGR1;NIN;ALCAM;SOAT1;FABP5;NPC1;BLOC1S3;NEU1;LDLRAP1;DAGLB;SLC36A4;CNNM3;SKAP2
granulocytes mac1+gr1+	25/557	0.0046321	0.0741137	0	0	1.84077	9.89364	ABCD2;NLRX1;1700034P13RIK;PLAG1;PRKRIP1;CCDC125;BAZ2B;PRICKLE1;IGF1R;AFF2;FGD4;AKAP13;KIF13B;LTA4H;CCR1;TLE3;ARMC8;KLF5;LTB4R1;CCDC88C;ORAI1;FCGR2B;D730045A05RIK;CCNO;BMPR1A
macrophage bone marrow 0hr	11/180	0.00652137	0.0894359	0	0	2.52539	12.7095	RPS6KA3;FGD4;ATP8B4;CUX1;EYA3;COTL1;STAP1;ARRB2;B4GALT6;TLR4;SKAP2
bone marrow	19/413	0.00989371	0.118725	0	0	1.87943	8.67518	DNMT1;CCDC125;ITSN1;GSR;DCUN1D1;SLC40A1;RAB27A;CDC7;NT5C3;CD24A;ABCB10;XK;TMEM43;MYB;MKRN1;LTA4H;ELANE;TNRC6B;FBXO9
spleen	7/100	0.013944	0.148736	0	0	2.9085	12.4271	GIT2;SLC40A1;ARHGEF18;ACIN1;PRKD2;RCSD1;ETS1
macrophage peri LPS thio 1hrs	24/598	0.0194321	0.176657	0	0	1.63083	6.42684	APP;CSRNP1;IGSF6;DTNBP1;HSD17B11;TNF;FGD4;KLF6;SYNGR1;ALCAM;RAB20;CHST11;FABP5;NPC1;SOAT1;MTF1;MGAT5;CCRL2;LDLRAP1;DAGLB;ATP6V1E1;RREB1;SLC36A4;CPEB4
macrophage bone marrow 6hr LPS	28/730	0.0209609	0.176657	0	0	1.55804	6.02199	ITSN1;1700020L24RIK;GPR84;RPS6KA3;RAB20;CUX1;PSTPIP2;HLX;LIPG;STAP1;PDSS2;METTL6;4930428O21RIK;SRGAP2;TMEM38B;SLC16A3;TLE3;LRBA;GSR;DCLK2;IRAK3;FNDC3A;ST7;TAX1BP1;LCP2;FCGR2B;GAS7;LIMS1
NK cells	26/669	0.0220821	0.176657	0	0	1.5779	6.01653	CYFIP2;PTGER4;CELF2;ZC3HAV1;PIK3R1;CHSY1;ZMYM5;LTA4H;ME2;PDZD8;CYTH1;GIT2;MBNL1;ATP8B4;RABGAP1L;OSBPL3;ATP11B;FOXN3;ATG12;KLF7;STAG2;MTF1;CDC42EP3;PRKD2;PDE7A;EXOC2
granulo mono progenitor	7/124	0.0393486	0.290574	0	0	2.30902	7.47036	ATP8B4;NIN;MS4A3;VPS13C;MGAT5;KIF13B;TRIM45
thymocyte DP CD4+CD8+	16/410	0.0610363	0.418535	0	0	1.57305	4.39869	CYFIP2;ZCCHC8;EDEM1;GFI1;C1GALT1;CISD2;ANO6;2610307P16RIK;RCSD1;PTS;CUX1;GNPDA2;CYP11A1;MYB;KIF13B;ATP6V1E1
microglia	1990-05-01	0.079627	0.478365	0	0	2.26494	5.73121	SLCO4A1;ZXDC;GLRX;SLC7A11;AMPD3
mast cells IgE+antigen 6hr	7/146	0.0798322	0.478365	0	0	1.94136	4.90742	RPS6KA3;TIAM1;ATXN1;FRRS1;ANKRD44;STXBP5;RUNX1
macrophage bone marrow 2hr LPS	14/365	0.0847105	0.478365	0	0	1.54226	3.80709	PTGER4;ATP8B4;PRKRIP1;ITSN1;GPR84;ARRB2;ZC3H12C;SYNGR1;KLF6;CUX1;STAP1;E230013L22RIK;NFKBIE;B4GALT6
dendritic cells myeloid CD8a-	8/188	0.108133	0.576707	0	0	1.71311	3.81063	UVRAG;CYP4F16;BTG2;MARVELD1;DCLK2;MEFV;D730045A05RIK;SKAP2
min6	13/361	0.133481	0.674432	0	0	1.44176	2.9034	SRPK2;ATE1;CDKN2C;TSHZ1;CHD7;RAB27A;PCSK9;PAPSS2;AFF2;ACLY;CSPP1;PIP5K1B;RCOR3
mIMCD-3	11/300	0.145239	0.697147	0	0	1.46761	2.83158	PPP2CB;ABCC4;ANXA3;PRKRIP1;GLIS3;FANCA;PCSK9;KIF24;CDC7;SPRY1;GET4
hippocampus	7/176	0.162907	0.735942	0	0	1.59426	2.89291	EPHA7;CTTNBP2;CELF2;IL1RAP;KCTD4;BTBD9;ZFP804A
macrophage bone marrow 24h LPS	18/551	0.168653	0.735942	0	0	1.30394	2.32089	CD274;PTGIR;PRORSD1;OSBPL3;ITSN1;RHOG;SNX24;DCLK2;GLRX;ATG12;CUX1;NEU1;PCNX;CPNE2;SRGAP2;B4GALT6;CYTH1;GAS7
adipose brown	15/456	0.188509	0.775902	0	0	1.31166	2.18864	ABCD2;HSDL2;SORT1;OSBPL3;GBE1;TALDO1;PYGL;TOB2;PTS;TUFM;ACLY;CHPT1;TKT;RREB1;MGLL
macrophage peri LPS thio 7hrs	22/707	0.193975	0.775902	0	0	1.24022	2.03399	CD274;IGSF6;MAX;PAWR;DHCR24;PTPN11;FNDC3A;ZC3HAV1;SLC7A11;MEFV;TNF;NT5C3;TUFM;ZDHHC18;ALCAM;DRAM1;RAB20;CCRL2;CD69;ATP6V1E1;CYTH1;CPEB4
RAW 264 7	8/222	0.20614	0.780949	0	0	1.43839	2.27151	GALNT7;FGD4;UCK2;FRRS1;SLCO4A1;MLEC;KIF24;TMEM38B
bone	6/157	0.211507	0.780949	0	0	1.52779	2.37341	CD24A;ABCB10;SLC40A1;KIF24;SGMS2;ELANE
intestine large	12/374	0.24636	0.861768	0	0	1.27588	1.78745	GALNT7;STARD4;DNMBP;KLF5;SORT1;SLC35C1;C1GALT1;KIF13B;STK38L;PIP5K1B;PLD1;B4GALT4
thymocyte SP CD4+	7/203	0.260214	0.861768	0	0	1.37272	1.84803	AKAP13;HERC3;ARPC2;GNPDA2;EYA3;EXOC6;TUFM
B-cells GL7negative Alum	12/379	0.260326	0.861768	0	0	1.25816	1.69327	RABGAP1L;DPM3;NUDCD1;RNPEPL1;ENTPD5;ARID5B;ARHGEF18;B4GALNT1;EXOC6;BAZ2B;ZC3HAV1;CNNM3
mammary gland lact	4/104	0.272978	0.87353	0	0	1.53592	1.99418	HSDL2;CITED4;FAM3C;PIK3R1
B-cells GL7 negative KLH	7/212	0.295853	0.916191	0	0	1.31185	1.59769	AKAP13;DPM3;CAMK2D;ENTPD5;ZXDC;B4GALNT1;LTA4H
3T3-L1	6/181	0.314126	0.923165	0	0	1.31663	1.5246	MVK;PLAG1;ZXDC;STK38L;IL1RAP;ACVR2A
T-cells foxP3+	4/112	0.318735	0.923165	0	0	1.42156	1.62541	PTGER4;SOCS1;CELF2;ETS1
prostate	10/329	0.32884	0.923165	0	0	1.20442	1.33953	CDK19;DACH1;ZFP703;DNAJC10;TESK2;PAWR;RNF185;PAPSS2;SGPP1;FKBP5
stem cells HSC	6/186	0.33657	0.923165	0	0	1.27972	1.39355	AKAP13;DNMT1;RABGAP1L;RFC1;DCUN1D1;EXOC6
B-cells marginal zone	11/380	0.374901	0.979074	0	0	1.14464	1.123	CAMK2D;INPP5F;NUDCD1;UBLCP1;TBL1XR1;SESN1;CELF2;DNAJC13;BAZ2B;RCSD1;PRKACB
bladder	6/195	0.377352	0.979074	0	0	1.21821	1.18724	HOXA10;MARVELD1;CDC42EP3;PAWR;PTTG1IP;SH3D19
retinal pigment epithelium	13/473	0.428424	0.999994	0	0	1.08434	0.919133	CAMK2D;ARL6IP1;SYNE2;IGF1R;FGD4;PURA;MAN2A2;PCNX;PIP5K1B;VAMP5;LGR4;MFSD2A;MEGF9
B-cells GL7 positive KLH	6/207	0.431799	0.999994	0	0	1.14477	0.961375	GM11696;RNPEPL1;ANKRD44;FANCA;HIP1R;QSOX1
dendritic plasmacytoid B220+	6/214	0.463236	0.999994	0	0	1.10585	0.850968	RABGAP1L;ITSN1;TBC1D8;RELL1;DNAJC13;FNDC3A
thymocyte SP CD8+	3/103	0.489306	0.999994	0	0	1.14966	0.821743	CENPJ;NT5C3;ATG12
MEF	8/300	0.496902	0.999994	0	0	1.0499	0.73426	CDKN2A;FZD7;ARID5B;QSOX1;NCAM1;RND3;THBS1;IGF1R
osteoblast day14	8/301	0.500663	0.999994	0	0	1.04626	0.723827	MVK;FZD7;RHOJ;1810055G02RIK;NCAM1;DOCK1;THBS1;SH3D19
amygdala	8/308	0.526739	0.999994	0	0	1.02148	0.654817	TMX4;CAMK2D;RFXAP;STXBP5;KCTD4;PRKACB;YWHAZ;ACVR2A
osteoclasts	3/110	0.5334	0.999994	0	0	1.07406	0.675032	PLXND1;GNPTAB;KIF24
ovary	4/153	0.548509	0.999994	0	0	1.02821	0.617496	SOAT1;CYP11A1;SYNE2;FKBP5
kidney	14/554	0.549142	0.999994	0	0	0.99257	0.594945	LYPLA1;CPT1A;THRB;ARL6IP1;ENTPD5;GLIS3;COASY;IGF1R;CUX1;NEU1;MLEC;TMBIM6;CHPT1;MFSD2A
mammary gland non-lactating	5/201	0.582945	0.999994	0	0	0.976626	0.527048	STIM1;TPM3;STC2;NFIC;TMEM38B
adrenal gland	6/245	0.594944	0.999994	0	0	0.960862	0.498964	SRRM2;ACLY;CYP11A1;SMOC1;VPS37B;CPEB4
common myeloid progenitor	1980-02-01	0.607744	0.999994	0	0	0.981793	0.488935	AKAP13;DCLK2
hypothalamus	7/296	0.630602	0.999994	0	0	0.926495	0.427189	ATE1;TMX4;SNHG11;VPS13C;ITSN1;NCAM1;PRKACB
intestine small	11/466	0.642816	0.999994	0	0	0.924118	0.408365	PYCARD;CYP4F16;STARD4;KLF5;DNMBP;GSR;MGST2;PIP5K1B;ME2;PLD1;DCBLD1
neuro2a	10/425	0.64403	0.999994	0	0	0.921168	0.405323	STARD4;UCK2;NUDCD1;CUX1;HLX;STC2;MVD;SLC16A3;ELAVL2;GET4
osteoblast day5	4/175	0.654139	0.999994	0	0	0.894911	0.379832	FZD7;NCAM1;DOCK1;THBS1
cerebral cortex	8/349	0.667013	0.999994	0	0	0.89674	0.363131	CYFIP2;SRPK2;SYNGR1;DAAM1;SNHG11;TBC1D30;PCNX;PRICKLE1
lymph nodes	1990-02-01	0.671469	0.999994	0	0	0.869778	0.346421	RABGAP1L;ARHGAP15
salivary gland	11/480	0.680606	0.999994	0	0	0.895873	0.344706	GALNT7;AKAP13;PPP2CB;MCFD2;XBP1;NUDCD1;MTF1;TBC1D30;MANSC1;RRBP1;RNF185
ciliary bodies	7/317	0.699997	0.999994	0	0	0.862788	0.307738	DACH1;LRBA;ANKRD44;4930428O21RIK;RCOR3;MGLL;IGF1R
dendritic cells lymphoid CD8a+	3/142	0.704368	0.999994	0	0	0.825433	0.289276	LRBA;STAT3;TMEM39A
B-cells GL7 positive Alum	3/142	0.704368	0.999994	0	0	0.825433	0.289276	ACLY;GM11696;HIP1R
lacrimal gland	17/749	0.720238	0.999994	0	0	0.885487	0.290593	XBP1;SORT1;GOLIM4;ICA1;PIK3R1;ELAVL2;UCK2;MAN2A2;MTF1;NFIC;TMEM39A;TMBIM6;RHOU;RELL1;MANSC1;NCAM1;RNF185
pancreas	15/667	0.724317	0.999994	0	0	0.877353	0.28297	APP;LYPLA1;MCFD2;XBP1;EDEM1;CELF2;CITED4;RRBP1;FBXO31;PPP2CB;CCPG1;STC2;PRKD2;RHOU;CNNM3
pituitary	6/294	0.762151	0.999994	0	0	0.795353	0.216026	SNX14;SESN1;RAB27A;ARHGEF18;FNDC3A;SEC22B
cornea	9/427	0.762242	0.999994	0	0	0.821325	0.222983	HEXIM1;KLF5;PIGA;MKRN1;KIF13B;LDLRAP1;TKT;RREB1;DOCK1
stomach	5/249	0.76284	0.999994	0	0	0.782551	0.211842	SLC35C1;MGST2;PTTG1IP;STON2;PAPSS2
dorsal striatum	10/477	0.77619	0.999994	0	0	0.816365	0.206833	PPP3CA;ALCAM;DACH1;ATXN1;IQSEC1;CTTNBP2;CSPP1;CELF2;YWHAZ;GAS7
Baf3	9/440	0.791556	0.999994	0	0	0.796009	0.186071	ANKRD28;MTF1;PIGA;MYB;2610037D02RIK;PIM1;TAX1BP1;CPNE2;NT5C3
placenta	8/411	0.824632	0.999994	0	0	0.756324	0.145833	TBRG1;ZXDC;FNDC3B;SLC40A1;AFAP1;OLR1;RHOU;ATG12
olfactory bulb	8/414	0.8305	0.999994	0	0	0.750617	0.13941	SEC14L1;CTTNBP2;CELF2;TSHZ1;DCLK2;PRICKLE1;ZFP804A;PPM1E
liver	19/928	0.864432	0.999994	0	0	0.792658	0.115476	CPT1A;THRB;FRRS1;CHD9;LRBA;GLO1;INSIG1;ENTPD5;DERL2;DHCR24;PYGL;IL1RAP;COASY;RNF125;TMEM43;TBC1D30;CYP4V3;QSOX1;FKBP5
T-cells CD4+	3/191	0.867728	0.999994	0	0	0.608748	0.0863677	VPS13C;FOXK1;CYTIP
lens	19/947	0.884803	0.999994	0	0	0.775636	0.09493	MBNL2;ZFP703;GLO1;ITSN1;STON2;PRICKLE1;CDC42BPA;CD24A;DNMBP;PCNX;COX11;NCAM1;TUBGCP4;SLC15A4;D730045A05RIK;TLR4;JAZF1;MEGF9;BMPR1A
adipose white	3/199	0.885078	0.999994	0	0	0.583659	0.0712528	ABCD2;SORT1;CCNO
dorsal root ganglia	10/541	0.885619	0.999994	0	0	0.715555	0.086917	KLF7;ZDHHC18;MBNL2;TLE1;DCTN1;OSBPL3;DHCR24;ZFP804A;MTMR6;ELAVL2
eyecup	16/828	0.899635	0.999994	0	0	0.74657	0.0789616	ISY1;DCLRE1B;ITSN1;STAT3;1700020L24RIK;PTTG1IP;FGD4;ACLY;PURA;DACH1;MARVELD1;KLF9;KIF13B;PDSS2;VAMP5;BMPR1A
umbilical cord	3/208	0.902148	0.999994	0	0	0.557775	0.0574377	OLFML2B;MARVELD1;AFF2
mega erythrocyte progenitor	10/562	0.910194	0.999994	0	0	0.687571	0.064699	DNMT1;MTF1;OSBPL3;RAB27A;USP39;RREB1;VAMP5;PAPSS2;COASY;TUFM
skeletal muscle	13/710	0.917488	0.999994	0	0	0.706721	0.0608598	AGL;ARMC8;STON2;FOXN3;GPI1;SPAST;STIM1;NFIC;JMY;ORAI1;COX11;PDSS2;TMEM38B
T-cells CD8+	2/166	0.926915	0.999994	0	0	0.464882	0.0352813	FOXK1;4930428O21RIK
nucleus accumbens	6/383	0.927245	0.999994	0	0	0.604775	0.0456829	PPP3CA;ALCAM;INPP5F;CELF2;DIP2C;ACVR2A
C2C12	2/167	0.928439	0.999994	0	0	0.462041	0.0343069	DAAM1;2610037D02RIK
embryonic stem line V26 2 p16	13/728	0.932254	0.999994	0	0	0.68827	0.048282	ZBTB8A;MRPS27;CTBP2;POP4;SLC2A3;MCM3AP;2610037D02RIK;KLF9;MKRN1;TMEM39A;SMCR8;TMEM38B;DLGAP5
cerebral cortex prefrontal	5/344	0.940064	0.999994	0	0	0.560472	0.0346415	CYFIP2;SYNGR1;DAAM1;ITSN1;IL1RAP
retina	11/664	0.953283	0.999994	0	0	0.637213	0.0304863	ATE1;HERC3;ABCD2;CAMK2D;CSPP1;MLEC;FAR1;ZFP804A;RCOR3;TOB2;CLOCK
nih 3T3	3/252	0.956931	0.999994	0	0	0.458165	0.02017	MVK;FANCA;SMCR8
osteoblast day21	3/264	0.965864	0.999994	0	0	0.436827	0.0151721	TBL1XR1;THBS1;SH3D19
iris	1/133	0.967939	0.999994	0	0	0.288699	0.00940755	MGLL
uterus	1/141	0.973951	0.999994	0	0	0.272089	0.00718161	HOXA10
embryonic stem line Bruce4 p13	14/876	0.979216	0.999994	0	0	0.611231	0.0128377	FDPS;ZBTB8A;KDM3A;CTBP2;ARID5B;SLC2A3;DCBLD1;NUP93;UCK2;MCM3AP;ACP6;MKRN1;COX11;TMEM39A
lung	4/354	0.980801	0.999994	0	0	0.433177	0.00839763	DRAM1;HEG1;PRICKLE1;B4GALT4
C3H 10T1 2	1/155	0.981891	0.999994	0	0	0.247175	0.00451704	EHBP1
cerebellum	5/428	0.985473	0.999994	0	0	0.447203	0.00654424	PDE4D;CHD7;SRGAP2;CDC42BPA;CNNM3
epidermis	4/373	0.986559	0.999994	0	0	0.410464	0.00555445	DAAM1;GOLIM4;DHCR24;SGPP1
spinal cord	3/353	0.994418	0.999994	0	0	0.324241	0.00181492	IQSEC1;NCAM1;FBXO9
heart	5/568	0.998959	0.999994	0	0	0.333531	0.000347351	HSDL2;PDSS2;PTPN11;E230013L22RIK;TUFM
testis	41/3059	0.999994	0.999994	0	0	0.47818	3.02381e-06	OSCP1;ZFP687;DCUN1D1;ICA1;FOXK1;SLC2A3;SGMS2;SPAST;SEC14L1;CUX1;PCNX;QSOX1;PDE8A;TRIM45;SRPK2;TLE3;ATE1;LYPLA1;LRRC27;1810055G02RIK;AFAP1;KIF24;BTBD9;SVIP;UCK2;KLF5;XK;GNPDA2;GKAP1;TBL1XR1;HGS;PIGA;MTF1;CDC42EP3;JMY;MKRN1;SLC26A8;EXOC6;MNS1;RCOR3;NEK11

## Sheet: Reactome peaks gained
Term	Overlap	P-value	Adjusted P-value	Old P-value	Old Adjusted P-value	Odds Ratio	Combined Score	Genes
Innate Immune System R-HSA-168249	53/1035	1.05e-06	0.00101521	0	0	2.1907	30.1568	CYFIP2;APP;MS4A3;NCF4;SLC2A3;PYGL;PYCARD;RAB44;RPS6KA3;PPP3CA;ADGRE5;COTL1;OLR1;QSOX1;CPNE2;ATP6V1E1;PRKACB;ACTR3;RHOG;ATP11B;ANO6;IRAK3;ARMC8;AMPD3;ATG12;VAMP8;ACLY;RNF125;TAX1BP1;LCP2;TLR4;DOCK1;CD63;NLRX1;GPR84;PIK3R1;MEFV;CST3;PPP2CB;SYNGR1;SOCS1;MLEC;LTA4H;SLC15A4;ELANE;ATP8B4;AGL;RAB27A;PTPN11;DNAJC13;SVIP;DIAPH1;ARPC2
Cholesterol Biosynthesis R-HSA-191273	2026-07-01	2.87e-06	0.00124958	0	0	14.2906	182.376	FDPS;SQLE;MVK;MSMO1;DHCR24;MVD;SH3D19
Neutrophil Degranulation R-HSA-6798695	30/468	3.88e-06	0.00124958	0	0	2.72443	33.945	CD63;MS4A3;SLC2A3;PYGL;GPR84;PYCARD;CST3;RAB44;SYNGR1;ADGRE5;COTL1;OLR1;MLEC;QSOX1;LTA4H;SLC15A4;ELANE;ATP8B4;AGL;RHOG;RAB27A;ATP11B;ANO6;DNAJC13;ARMC8;AMPD3;SVIP;VAMP8;ACLY;DIAPH1
Immune System R-HSA-168256	81/1943	5.82e-06	0.00140666	0	0	1.7918	21.5973	CYFIP2;APP;MS4A3;NCF4;SLC2A3;PYGL;IL1RAP;TNF;PYCARD;RAB44;RPS6KA3;PPP3CA;HERC3;ADGRE5;COTL1;OLR1;QSOX1;CPNE2;ATP6V1E1;PRKACB;FBXO9;ACTR3;GBP7;CISH;RHOG;TALDO1;ATP11B;ANO6;IRAK3;ARMC8;AMPD3;YWHAZ;ATG12;NUP93;VAMP8;ACLY;RNF125;STIM1;TAX1BP1;ORAI1;LCP2;RHOU;SEC22B;TLR4;DOCK1;CD274;CD63;CAMK2D;NLRX1;DCTN1;GPR84;PIK3R1;PRICKLE1;MEFV;CST3;PPP2CB;SYNGR1;SOCS1;MLEC;NCAM1;LTA4H;LONRF1;SLC15A4;ELANE;TRIM45…
Metabolism Of Steroids R-HSA-8957322	15/153	8.78e-06	0.0016966	0	0	4.25827	49.5785	FDPS;STARD4;MVK;CHD9;INSIG1;OSBPL3;MSMO1;DHCR24;HSD17B11;SQLE;TBL1XR1;CYP11A1;MVD;LDLRAP1;SH3D19
Metabolism Of Lipids R-HSA-556833	39/732	1.22e-05	0.00197125	0	0	2.25084	25.4581	TNFAIP8;MVK;CHD9;INSIG1;MSMO1;SGMS2;PIK3R1;HSD17B11;MTMR6;INPP5F;CYP11A1;ACP6;PIP5K1B;B4GALNT1;LTA4H;LDLRAP1;PRKACB;SH3D19;MFSD2A;FDPS;STARD4;CDK19;CPT1A;CERS6;PCYT1A;OSBPL3;DHCR24;SGPP1;SQLE;ACLY;SOAT1;TBL1XR1;TBXAS1;PRKD2;FAR1;MVD;CHPT1;CLOCK;MGLL
RHO GTPase Cycle R-HSA-9012999	27/441	2.66e-05	0.00358247	0	0	2.58123	27.1898	CYFIP2;PLXND1;ITSN1;NCF4;PIK3R1;ARHGAP15;RND3;FGD4;AKAP13;ARHGDIB;SRGAP2;GIT2;TPM3;RHOG;ARHGEF18;CDC42BPB;CDC42BPA;ARHGAP25;TIAM1;DIAPH1;DNMBP;DAAM1;HGS;CDC42EP3;RHOJ;RHOU;DOCK1
Platelet Activation, Signaling And Aggregation R-HSA-76002	19/254	2.97e-05	0.00358247	0	0	3.17728	33.1245	SRGN;APP;CD63;ABCC4;RHOG;GNAI3;PTPN11;ACTN4;PIK3R1;ARRB2;CYRIB;YWHAZ;THBS1;GNAI2;QSOX1;LCP2;FAM3C;DAGLB;MGLL
trans-Golgi Network Vesicle Budding R-HSA-199992	1971-09-01	7.65e-05	0.00821567	0	0	5.64068	53.4604	VAMP8;APP;HGS;SORT1;BLOC1S3;DTNBP1;HIP1R;CLINT1;SH3D19
Signal Transduction R-HSA-162582	91/2465	0.000153	0.0142188	0	0	1.56968	13.79	CYFIP2;APP;PLXND1;GPR65;ITSN1;NCF4;IL1RAP;HTR2A;ARRB2;TNF;RND3;IGF1R;RPS6KA3;PPP3CA;AKAP13;ADGRE5;MYB;CCRL2;ARHGDIB;ATP6V1E1;PRKACB;PDE8A;DLGAP5;ACTR3;TLE3;LYPLA1;CPT1A;PTGIR;TLE1;TPM3;PDE4D;RHOG;ARHGEF18;YWHAZ;RUNX1;TIAM1;DAAM1;TBL1XR1;HGS;CDC42EP3;RHOJ;TAX1BP1;RHOU;DAGLB;PLCB2;DOCK1;MGLL;FKBP5;PTGER4;CD274;CAMK2D;KDM3A;CTBP2;GNAI3;DERL2;GPR84;PIK3R1;PRICKLE1;ABHD17C;ARHGAP15;THBS1;GNAI2;FGD4;PP…
Membrane Trafficking R-HSA-199991	31/599	0.000162	0.0142188	0	0	2.16061	18.8588	APP;MCFD2;C2CD5;DCTN1;ITSN1;GOLIM4;STON2;ARRB2;CLINT1;CUX1;MAN2A2;BLOC1S3;KIF13B;LDLRAP1;CYTH1;SH3D19;ANKRD28;ACTR3;SORT1;HIP1R;DTNBP1;RAB27A;VPS37B;YWHAZ;VAMP8;ARPC2;TMEM115;HGS;EXOC6;SEC22B;EXOC2
Hemostasis R-HSA-109582	30/576	0.000185	0.0148577	0	0	2.17314	18.6836	APP;CD63;GNAI3;ARRB2;PIK3R1;SLC7A11;THBS1;GNAI2;PPP2CB;MYB;KIF13B;OLR1;QSOX1;FAM3C;PRKACB;SLC16A3;SRGN;ABCC4;PTGIR;RHOG;PTPN11;ACTN4;CYRIB;YWHAZ;STIM1;ORAI1;LCP2;DAGLB;DOCK1;MGLL
CDC42 GTPase Cycle R-HSA-9013148	12/149	0.000439	0.0282523	0	0	3.41095	26.3677	TIAM1;FGD4;GIT2;DNMBP;DAAM1;ITSN1;ARHGDIB;CDC42EP3;PIK3R1;CDC42BPB;SRGAP2;CDC42BPA
Vesicle-mediated Transport R-HSA-5653656	31/637	0.000467	0.0282523	0	0	2.02106	15.5013	APP;MCFD2;C2CD5;DCTN1;ITSN1;GOLIM4;STON2;ARRB2;CLINT1;CUX1;MAN2A2;BLOC1S3;KIF13B;LDLRAP1;CYTH1;SH3D19;ANKRD28;ACTR3;SORT1;HIP1R;DTNBP1;RAB27A;VPS37B;YWHAZ;VAMP8;ARPC2;TMEM115;HGS;EXOC6;SEC22B;EXOC2
Golgi Associated Vesicle Biogenesis R-HSA-432722	1955-07-01	0.000468	0.0282523	0	0	5.64828	43.3063	VAMP8;SORT1;BLOC1S3;DTNBP1;HIP1R;CLINT1;SH3D19
Regulation Of Cholesterol Biosynthesis By SREBP (SREBF) R-HSA-1655829	1955-07-01	0.000468	0.0282523	0	0	5.64828	43.3063	FDPS;SQLE;MVK;CHD9;TBL1XR1;INSIG1;MVD
Signaling By Rho GTPases R-HSA-194315	31/644	0.00056	0.0318102	0	0	1.99724	14.9551	CYFIP2;PLXND1;ITSN1;NCF4;PIK3R1;ARHGAP15;RND3;FGD4;AKAP13;PPP2CB;ARHGDIB;SRGAP2;ACTR3;GIT2;TPM3;RHOG;ARHGEF18;CDC42BPB;CDC42BPA;ARHGAP25;YWHAZ;TIAM1;DIAPH1;DNMBP;DAAM1;ARPC2;HGS;CDC42EP3;RHOJ;RHOU;DOCK1
Activation Of Gene Expression By SREBF (SREBP) R-HSA-2426168	1942-06-01	0.000636	0.0341137	0	0	6.44632	47.4504	FDPS;SQLE;MVK;CHD9;TBL1XR1;MVD
Transcriptional Regulation Of Granulopoiesis R-HSA-9616222	1959-07-01	0.000721	0.0366107	0	0	5.21273	37.714	KLF5;GFI1;MYB;STAT3;FLI1;PML;RUNX1
Regulation Of RUNX1 Expression And Activity R-HSA-8934593	2017-04-01	0.000758	0.0366107	0	0	11.8678	85.2682	PTPN11;PML;RUNX1;TNRC6B
Signaling By Rho GTPases, Miro GTPases And RHOBTB3 R-HSA-9716542	31/660	0.000837	0.0384858	0	0	1.94478	13.7809	CYFIP2;PLXND1;ITSN1;NCF4;PIK3R1;ARHGAP15;RND3;FGD4;AKAP13;PPP2CB;ARHGDIB;SRGAP2;ACTR3;GIT2;TPM3;RHOG;ARHGEF18;CDC42BPB;CDC42BPA;ARHGAP25;YWHAZ;TIAM1;DIAPH1;DNMBP;DAAM1;ARPC2;HGS;CDC42EP3;RHOJ;RHOU;DOCK1
Asparagine N-linked Glycosylation R-HSA-446203	17/282	0.000957	0.0420104	0	0	2.50684	17.4275	ANKRD28;MCFD2;DCTN1;EDEM1;SLC35C1;DERL2;DPM3;MAN2A2;TMEM115;MGAT5;RFT1;MLEC;MVD;B4GALT6;SEC22B;RNF185;B4GALT4
Signaling By GPCR R-HSA-372790	31/689	0.00165253	0.0694061	0	0	1.85621	11.8899	PTGER4;APP;CAMK2D;GPR65;ITSN1;GNAI3;GPR84;HTR2A;ARRB2;PIK3R1;GNAI2;FGD4;RPS6KA3;PPP3CA;AKAP13;PPP2CB;ADGRE5;CCRL2;PRKACB;PDE8A;CCR1;PTGIR;FZD7;PDE4D;ARHGEF18;TIAM1;XK;DAGLB;PDE7A;PLCB2;MGLL
Opioid Signaling R-HSA-111885	1988-08-01	0.00180273	0.0725597	0	0	3.87445	24.4805	PPP3CA;PPP2CB;CAMK2D;PDE4D;GNAI3;PRKACB;PLCB2;GNAI2
Interferon Gamma Signaling R-HSA-877300	1989-08-01	0.00193767	0.0748715	0	0	3.82642	23.9009	CAMK2D;GBP7;SOCS1;NCAM1;PTPN11;PML;PTPN2;TRIM45
RAC1 GTPase Cycle R-HSA-9013149	12/178	0.0020701	0.0769121	0	0	2.81084	17.3714	CYFIP2;TIAM1;GIT2;NCF4;ARHGDIB;ARHGEF18;PIK3R1;ARHGAP15;SRGAP2;CDC42BPA;ARHGAP25;DOCK1
Signaling By ALK Fusions And Activated Point Mutants R-HSA-9725370	1955-06-01	0.0026606	0.0951904	0	0	4.73291	28.0624	EEF1G;TPM3;DCTN1;STAT3;RRBP1;PIK3R1
DARPP-32 Events R-HSA-180024	2024-04-01	0.00293939	0.0983059	0	0	7.71129	44.9534	PPP2CB;PPP3CA;PDE4D;PRKACB
RHOU GTPase Cycle R-HSA-9013420	1939-05-01	0.00295121	0.0983059	0	0	5.67723	33.0729	GIT2;HGS;RHOU;PIK3R1;SRGAP2
Interleukin-7 Signaling R-HSA-1266695	2025-04-01	0.00342979	0.110439	0	0	7.34371	41.6774	SOCS1;CISH;STAT3;PIK3R1
RHOQ GTPase Cycle R-HSA-9013406	1959-06-01	0.00379785	0.117438	0	0	4.37481	24.3822	GIT2;ITSN1;CDC42EP3;CDC42BPB;SRGAP2;CDC42BPA
N-glycan Antennae Elongation In medial/trans-Golgi R-HSA-975576	2026-04-01	0.00397297	0.117438	0	0	7.00954	38.7504	MAN2A2;MGAT5;B4GALT6;B4GALT4
Metabolism R-HSA-1430728	71/2049	0.00446083	0.117438	0	0	1.43522	7.76801	TNFAIP8;CHD9;GBE1;MSMO1;SLC2A3;PYGL;ACP6;LDLRAP1;PRKACB;SLC16A3;SH3D19;MFSD2A;RPS12;STARD4;LYPLA1;CPT1A;CERS6;PCYT1A;ENTPD5;CSGALNACT2;TALDO1;AMPD3;COASY;NUP93;ACLY;SOAT1;TBL1XR1;VDAC2;PRKD2;FAR1;MVD;TKT;B4GALT6;CLOCK;PLCB2;MGLL;B4GALT4;MVK;GLO1;INSIG1;MGST2;GLRX;SGMS2;PIK3R1;HSD17B11;MTMR6;PAPSS2;PTS;GNAI2;PPP2CB;CHST11;INPP5F;CHSY1;CYP11A1;PDSS2;PIP5K1B;B4GALNT1;LTA4H;SLC36A4;FDPS;CDK19;AGL;OSB…
Leishmania Infection R-HSA-9658195	14/247	0.00452097	0.117438	0	0	2.33764	12.621	CYFIP2;PTGER4;ACTR3;PTGIR;ENTPD5;FZD7;GNAI3;GPR84;MEFV;GNAI2;PYCARD;ARPC2;PRKACB;DOCK1
BMAL1:CLOCK,NPAS2 Activates Circadian Gene Expression R-HSA-1368108	2027-04-01	0.00457147	0.117438	0	0	6.70443	36.123	CHD9;TBL1XR1;BHLHE40;CLOCK
Insulin Processing R-HSA-264876	2027-04-01	0.00457147	0.117438	0	0	6.70443	36.123	ERO1B;RAB27A;EXOC6;EXOC2
Platelet Degranulation R-HSA-114608	9/125	0.00471431	0.117438	0	0	3.00647	16.1061	SRGN;APP;ABCC4;CD63;QSOX1;FAM3C;ACTN4;CYRIB;THBS1
Regulation Of IFNG Signaling R-HSA-877312	2014-03-01	0.00483851	0.117438	0	0	10.4995	55.9742	SOCS1;PTPN11;PTPN2
Repression Of WNT Target Genes R-HSA-4641265	2014-03-01	0.00483851	0.117438	0	0	10.4995	55.9742	TLE3;TLE1;CTBP2
GPCR Downstream Signaling R-HSA-388396	27/619	0.00486285	0.117438	0	0	1.78827	9.52458	PTGER4;APP;CAMK2D;GPR65;ITSN1;GNAI3;GPR84;HTR2A;ARRB2;PIK3R1;GNAI2;FGD4;RPS6KA3;PPP3CA;AKAP13;PPP2CB;PRKACB;PDE8A;CCR1;PTGIR;PDE4D;ARHGEF18;TIAM1;DAGLB;PDE7A;PLCB2;MGLL
G Alpha (S) Signaling Events R-HSA-418555	10/153	0.00587701	0.134865	0	0	2.71144	13.9279	PTGER4;PTGIR;PDE4D;GNAI3;GPR84;ARRB2;PDE7A;PDE8A;PRKACB;GNAI2
N-Glycan Antennae Elongation R-HSA-975577	2015-03-01	0.00593498	0.134865	0	0	9.62401	49.3413	MGAT5;B4GALT6;B4GALT4
Response To Elevated Platelet Cytosolic Ca2+ R-HSA-76005	9/130	0.00607805	0.134865	0	0	2.88149	14.7044	SRGN;APP;ABCC4;CD63;QSOX1;FAM3C;ACTN4;CYRIB;THBS1
Arachidonate Production From DAG R-HSA-426048	2024-05-02	0.00614293	0.134865	0	0	25.6252	130.495	DAGLB;MGLL
Metabolism Of Carbohydrates R-HSA-71387	15/285	0.00659342	0.141539	0	0	2.16161	10.8549	GBE1;AGL;CSGALNACT2;TALDO1;PYGL;PAPSS2;NUP93;PPP2CB;CHST11;CHSY1;GNPDA2;TKT;B4GALT6;PRKACB;B4GALT4
NLRP3 Inflammasome R-HSA-844456	2016-03-01	0.0071681	0.15053	0	0	8.88325	43.8665	PYCARD;APP;MEFV
GPVI-mediated Activation Cascade R-HSA-114604	1932-04-01	0.00847711	0.170702	0	0	5.5058	26.2648	RHOG;PTPN11;LCP2;PIK3R1
Signaling By Cytosolic FGFR1 Fusion Mutants R-HSA-1839117	2017-03-01	0.0085417	0.170702	0	0	8.24831	39.285	CUX1;STAT3;PIK3R1
Signaling By WNT R-HSA-195721	15/294	0.0086588	0.170702	0	0	2.0909	9.93005	TLE3;TLE1;CTBP2;FZD7;PRICKLE1;ARRB2;YWHAZ;PPP3CA;PPP2CB;DAAM1;CCDC88C;PIP5K1B;PLCB2;LGR4;TNRC6B
Disease R-HSA-1643685	60/1736	0.00929106	0.178136	0	0	1.42042	6.64572	CYFIP2;APP;GTF2B;GBE1;SLC40A1;ARRB2;PYCARD;PRKACB;RPS12;ACTR3;PTGIR;TPM3;ENTPD5;SLC35C1;RHOG;TALDO1;VPS37B;YWHAZ;TUFM;NUP93;EEF1G;DPM3;TBL1XR1;HGS;RFT1;TLR4;DOCK1;PTGER4;DNMT1;CAMK2D;CTBP2;DCTN1;GNAI3;DERL2;RRBP1;ZC3HAV1;GPR84;PIK3R1;MEFV;THBS1;PAPSS2;GNAI2;PPP2CB;CUX1;CHSY1;CYP11A1;MGAT5;SRPK2;UVRAG;CDKN2A;FZD7;STAT3;C1GALT1;PTPN11;PML;XK;ARPC2;TBXAS1;RNF185;RAD9A
Oncogene Induced Senescence R-HSA-2559585	1933-04-01	0.00945623	0.178136	0	0	5.31567	24.7768	CDKN2C;CDKN2A;ETS1;TNRC6B
RAC3 GTPase Cycle R-HSA-9013423	1993-07-01	0.00958909	0.178136	0	0	3.14637	14.6216	TIAM1;GIT2;NCF4;ARHGDIB;PIK3R1;ARHGAP15;SRGAP2
LDL Clearance R-HSA-8964038	2018-03-01	0.010059	0.178797	0	0	7.69802	35.4054	SOAT1;PCSK9;LDLRAP1
RORA Activates Gene Expression R-HSA-1368082	2018-03-01	0.010059	0.178797	0	0	7.69802	35.4054	CPT1A;CHD9;TBL1XR1
G-protein Mediated Events R-HSA-112040	1952-05-01	0.01018	0.178797	0	0	4.10419	18.8273	CAMK2D;GNAI3;PRKACB;PLCB2;GNAI2
EPHB-mediated Forward Signaling R-HSA-3928662	1934-04-01	0.010506	0.179362	0	0	5.13822	23.4087	ACTR3;TIAM1;ARPC2;ITSN1
Clathrin-mediated Endocytosis R-HSA-8856828	9/142	0.0105835	0.179362	0	0	2.61988	11.9164	ACTR3;VAMP8;ARPC2;HGS;ITSN1;HIP1R;ARRB2;STON2;LDLRAP1
N-glycan Trimming In ER And Calnexin/Calreticulin Cycle R-HSA-532668	1935-04-01	0.0116283	0.190389	0	0	4.97221	22.1478	EDEM1;DERL2;MLEC;RNF185
Negative Regulators Of DDX58/IFIH1 Signaling R-HSA-936440	1935-04-01	0.0116283	0.190389	0	0	4.97221	22.1478	NLRX1;RNF125;TAX1BP1;ATG12
RHOJ GTPase Cycle R-HSA-9013409	1954-05-01	0.0118879	0.191394	0	0	3.93626	17.4465	GIT2;RHOJ;PIK3R1;CDC42BPB;CDC42BPA
Chondroitin Sulfate Biosynthesis R-HSA-2022870	2020-03-01	0.0135352	0.214345	0	0	6.79168	29.2209	CHST11;CHSY1;CSGALNACT2
NRAGE Signals Death Thru JNK R-HSA-193648	1957-05-01	0.0147987	0.223449	0	0	3.7086	15.6251	AKAP13;TIAM1;FGD4;ITSN1;ARHGEF18
ER Quality Control Compartment (ERQC) R-HSA-901032	2021-03-01	0.015498	0.223449	0	0	6.41403	26.7275	EDEM1;DERL2;RNF185
Inflammasomes R-HSA-622312	2021-03-01	0.015498	0.223449	0	0	6.41403	26.7275	PYCARD;APP;MEFV
Interleukin-37 Signaling R-HSA-9008059	2021-03-01	0.015498	0.223449	0	0	6.41403	26.7275	STAT3;PTPN11;PTPN2
TP53 Regulates Transcription Of Additional Cell Cycle Genes With Uncertain Roles In P53 Pathway R-HSA-6804115	2021-03-01	0.015498	0.223449	0	0	6.41403	26.7275	BTG2;RGCC;CENPJ
VxPx Cargo-Targeting To Cilium R-HSA-5620916	2021-03-01	0.015498	0.223449	0	0	6.41403	26.7275	EXOC6;PRKD2;EXOC2
Signaling By Nuclear Receptors R-HSA-9006931	13/260	0.0162292	0.23055	0	0	2.04202	8.41505	TLE3;CPT1A;KDM3A;GNAI3;PIK3R1;RUNX1;GNAI2;IGF1R;STAG2;TBL1XR1;MYB;FKBP5;TNRC6B
Integration Of Energy Metabolism R-HSA-163685	7/105	0.0178162	0.249426	0	0	2.75939	11.1139	ACLY;PPP2CB;TALDO1;TKT;PRKACB;PLCB2;GNAI2
Transcriptional Regulation By MECP2 R-HSA-8986944	1960-05-01	0.0181519	0.250317	0	0	3.50577	14.0546	CAMK2D;TBL1XR1;SLC2A3;FKBP5;TNRC6B
Cellular Response To Chemical Stress R-HSA-9711123	10/182	0.018398	0.250317	0	0	2.2509	8.99348	TBL1XR1;CHD9;CDKN2A;SESN1;NCF4;GSR;STAT3;TALDO1;SLC7A11;TKT
Signaling By NTRK2 (TRKB) R-HSA-9006115	2023-03-01	0.0198795	0.266717	0	0	5.77204	22.6152	TIAM1;PTPN11;PIK3R1
GP1b-IX-V Activation Signaling R-HSA-430116	2024-09-02	0.0206706	0.269836	0	0	10.98	42.5918	PIK3R1;YWHAZ
Prostanoid Ligand Receptors R-HSA-391908	2024-09-02	0.0206706	0.269836	0	0	10.98	42.5918	PTGER4;PTGIR
Intra-Golgi Traffic R-HSA-6811438	1942-04-01	0.0216421	0.27139	0	0	4.05482	15.5426	CUX1;MAN2A2;GOLIM4;CYTH1
Signaling By SCF-KIT R-HSA-1433557	1942-04-01	0.0216421	0.27139	0	0	4.05482	15.5426	SOCS1;STAT3;PTPN11;PIK3R1
Signaling By MET R-HSA-6806834	1963-05-01	0.0219711	0.27139	0	0	3.32393	12.6908	HGS;STAT3;PTPN11;PIK3R1;PTPN2
Glycogen Metabolism R-HSA-8982491	2024-03-01	0.0222995	0.27139	0	0	5.49689	20.9057	AGL;GBE1;PYGL
Growth Hormone Receptor Signaling R-HSA-982772	2024-03-01	0.0222995	0.27139	0	0	5.49689	20.9057	SOCS1;CISH;STAT3
ESR-mediated Signaling R-HSA-8939211	10/188	0.0224754	0.27139	0	0	2.17435	8.25238	TLE3;STAG2;MYB;GNAI3;PIK3R1;IGF1R;RUNX1;FKBP5;GNAI2;TNRC6B
MyD88:MAL(TIRAP) Cascade Initiated On Plasma Membrane R-HSA-166058	7/112	0.0244266	0.285398	0	0	2.5745	9.55676	APP;RPS6KA3;PPP2CB;NLRX1;SOCS1;IRAK3;TLR4
Transport To Golgi And Subsequent Modification R-HSA-948021	9/164	0.0247561	0.285398	0	0	2.24547	8.30529	ANKRD28;MCFD2;MAN2A2;TMEM115;DCTN1;MGAT5;B4GALT6;SEC22B;B4GALT4
Cell Recruitment (Pro-Inflammatory Response) R-HSA-9664424	2025-03-01	0.0248727	0.285398	0	0	5.24677	19.3815	PYCARD;ENTPD5;MEFV
Sphingolipid De Novo Biosynthesis R-HSA-1660661	1944-04-01	0.0252339	0.285398	0	0	3.85168	14.1725	CERS6;PRKD2;SGMS2;SGPP1
RUNX3 Regulates p14-ARF R-HSA-8951936	2024-10-02	0.0254081	0.285398	0	0	9.607	35.2835	CDKN2A;RUNX1
STAT3 Nuclear Events Downstream Of ALK Signaling R-HSA-9701898	2024-10-02	0.0254081	0.285398	0	0	9.607	35.2835	CD274;STAT3
Toll Like Receptor 4 (TLR4) Cascade R-HSA-166016	8/140	0.0269709	0.296226	0	0	2.34186	8.46114	APP;RPS6KA3;PPP2CB;NLRX1;SOCS1;IRAK3;PTPN11;TLR4
Heme Signaling R-HSA-9707616	1945-04-01	0.0271562	0.296226	0	0	3.75755	13.5503	CHD9;TBL1XR1;CLOCK;TLR4
Calnexin/calreticulin Cycle R-HSA-901042	2026-03-01	0.0275987	0.296226	0	0	5.01839	18.0159	EDEM1;DERL2;RNF185
Signaling By ALK R-HSA-201556	2026-03-01	0.0275987	0.296226	0	0	5.01839	18.0159	CD274;STAT3;PIK3R1
Synthesis Of PC R-HSA-1483191	2027-03-01	0.0304771	0.310528	0	0	4.80904	16.7873	PCYT1A;CHPT1;MFSD2A
Interleukin-6 Signaling R-HSA-1059683	2024-11-02	0.0305385	0.310528	0	0	8.53912	29.791	STAT3;PTPN11
SARS-CoV-2 Modulates Autophagy R-HSA-9754560	2024-11-02	0.0305385	0.310528	0	0	8.53912	29.791	UVRAG;TUFM
Signaling By Leptin R-HSA-2586552	2024-11-02	0.0305385	0.310528	0	0	8.53912	29.791	STAT3;PTPN11
Signaling By PDGFRA Extracellular Domain Mutants R-HSA-9673770	2024-11-02	0.0305385	0.310528	0	0	8.53912	29.791	STAT3;PIK3R1
Circadian Clock R-HSA-400253	1969-05-01	0.0310874	0.312817	0	0	3.01138	10.4523	CPT1A;CHD9;TBL1XR1;BHLHE40;CLOCK
Downstream Signal Transduction R-HSA-186763	2028-03-01	0.0335071	0.333689	0	0	4.61644	15.6774	STAT3;PTPN11;PIK3R1
Metabolism Of Nucleotides R-HSA-15869	1995-06-01	0.0343543	0.337431	0	0	2.6004	8.76602	UCK2;ENTPD5;GSR;GLRX;AMPD3;COASY
Plasma Lipoprotein Assembly, Remodeling, And Clearance R-HSA-174824	1971-05-01	0.0345814	0.337431	0	0	2.91982	9.82357	SOAT1;LIPG;PCSK9;LDLRAP1;PRKACB
Signaling By EGFR R-HSA-177929	1949-04-01	0.0357023	0.341308	0	0	3.42284	11.4067	HGS;PTPN11;SPRY1;PIK3R1
Pregnenolone Biosynthesis R-HSA-196108	2024-12-02	0.0360388	0.341308	0	0	7.68481	25.5379	STARD4;CYP11A1
Regulation Of Glycolysis By Fructose 2,6-Bisphosphate Metabolism R-HSA-9634600	2024-12-02	0.0360388	0.341308	0	0	7.68481	25.5379	PPP2CB;PRKACB
Transport Of Small Molecules R-HSA-382551	26/706	0.0389148	0.361319	0	0	1.48912	4.83424	ABCD2;CAMK2D;SLC40A1;PCSK9;DERL2;SLC2A3;SLC7A11;LIPG;LDLRAP1;ATP6V1E1;PRKACB;SLC16A3;SLC15A4;SLC36A4;ABCC4;ATP8B4;SLC35C1;ATP11B;ANO6;SLC8B1;RUNX1;ABCB10;SOAT1;SLCO4A1;VDAC2;RNF185
FGFR1 Mutant Receptor Activation R-HSA-1839124	1930-03-01	0.0400167	0.361319	0	0	4.27404	13.7558	CUX1;STAT3;PIK3R1
Signaling By CSF3 (G-CSF) R-HSA-9674555	1930-03-01	0.0400167	0.361319	0	0	4.27404	13.7558	SOCS1;STAT3;PTPN11
Cell Death Signaling Via NRAGE, NRIF And NADE R-HSA-204998	1974-05-01	0.0402614	0.361319	0	0	2.79244	8.97033	AKAP13;TIAM1;FGD4;ITSN1;ARHGEF18
RHOG GTPase Cycle R-HSA-9013408	1974-05-01	0.0402614	0.361319	0	0	2.79244	8.97033	ITSN1;ARHGDIB;RHOG;PIK3R1;DOCK1
Translocation Of SLC2A4 (GLUT4) To Plasma Membrane R-HSA-1445148	1951-04-01	0.0404941	0.361319	0	0	3.27685	10.5075	C2CD5;EXOC6;YWHAZ;EXOC2
Phospholipid Metabolism R-HSA-1483257	10/208	0.04077	0.361319	0	0	1.95269	6.24825	TNFAIP8;PCYT1A;INPP5F;ACP6;PIP5K1B;CHPT1;PIK3R1;MTMR6;MGLL;MFSD2A
Adenylate Cyclase Inhibitory Pathway R-HSA-170670	2013-02-01	0.0418869	0.364529	0	0	6.98583	22.1645	GNAI3;GNAI2
Signal Regulatory Protein Family Interactions R-HSA-391160	2013-02-01	0.0418869	0.364529	0	0	6.98583	22.1645	PTPN11;SKAP2
KEAP1-NFE2L2 Pathway R-HSA-9755511	6/100	0.0424725	0.365346	0	0	2.46144	7.77545	CDKN2A;SESN1;GSR;TALDO1;SLC7A11;TKT
Signaling By PDGF R-HSA-186797	1952-04-01	0.0430203	0.365346	0	0	3.20842	10.0939	STAT3;PTPN11;PIK3R1;THBS1
Antigen Activates B Cell Receptor Leading To Second Messenger Generation R-HSA-983695	1931-03-01	0.0434935	0.365346	0	0	4.12119	12.9205	STIM1;ORAI1;PIK3R1
Regulation Of MECP2 Expression And Activity R-HSA-9022692	1931-03-01	0.0434935	0.365346	0	0	4.12119	12.9205	CAMK2D;TBL1XR1;TNRC6B
Glycogen Breakdown (Glycogenolysis) R-HSA-70221	2014-02-01	0.0480616	0.395057	0	0	6.40335	19.4359	AGL;PYGL
Pentose Phosphate Pathway R-HSA-71336	2014-02-01	0.0480616	0.395057	0	0	6.40335	19.4359	TALDO1;TKT
G Alpha (12/13) Signaling Events R-HSA-416482	1978-05-01	0.0486664	0.395057	0	0	2.63889	7.97675	AKAP13;TIAM1;FGD4;ITSN1;ARHGEF18
Nuclear Events Mediated By NFE2L2 R-HSA-9759194	1978-05-01	0.0486664	0.395057	0	0	2.63889	7.97675	CDKN2A;GSR;TALDO1;SLC7A11;TKT
Cargo Recognition For Clathrin-Mediated Endocytosis R-HSA-8856825	6/104	0.0497669	0.400623	0	0	2.36049	7.08243	VAMP8;HGS;ITSN1;ARRB2;STON2;LDLRAP1
Signaling By Receptor Tyrosine Kinases R-HSA-9006934	19/496	0.0513493	0.409945	0	0	1.54566	4.58921	CYFIP2;CD274;STAT3;NCF4;PTPN11;PIK3R1;THBS1;IGF1R;RPS6KA3;TIAM1;PPP2CB;DIAPH1;SOCS1;HGS;SPRY1;ATP6V1E1;PRKACB;DOCK1;PTPN2
Post-translational Protein Modification R-HSA-597592	45/1383	0.0536533	0.410826	0	0	1.31579	3.84897	APP;DNMT1;MCFD2;THRB;DCTN1;DCUN1D1;PCSK9;DERL2;FOXK1;ARRB2;THBS1;CST3;TUBA1C;RAB44;PPP3CA;RAB20;MAN2A2;STC2;MGAT5;MLEC;QSOX1;FBXO9;ANKRD28;CISH;CDKN2A;EDEM1;SLC35C1;C1GALT1;RAB27A;PML;FBXO31;NUP93;DPM3;STAG2;RNF128;TMEM115;HGS;PIGA;RFT1;VDAC2;MVD;SEC22B;B4GALT6;RNF185;B4GALT4
PI5P, PP2A And IER3 Regulate PI3K/AKT Signaling R-HSA-6811558	6/106	0.0536851	0.410826	0	0	2.31304	6.76477	PPP2CB;RHOG;PIP5K1B;PTPN11;IL1RAP;PIK3R1
Post-translational Protein Phosphorylation R-HSA-8957275	6/106	0.0536851	0.410826	0	0	2.31304	6.76477	CST3;APP;PPP3CA;STC2;PCSK9;QSOX1
Eicosanoid Ligand-Binding Receptors R-HSA-391903	2015-02-01	0.0545426	0.410826	0	0	5.91048	17.1923	PTGER4;PTGIR
Elevation Of Cytosolic Ca2+ Levels R-HSA-139853	2015-02-01	0.0545426	0.410826	0	0	5.91048	17.1923	STIM1;ORAI1
Signaling By FLT3 ITD And TKD Mutants R-HSA-9703648	2015-02-01	0.0545426	0.410826	0	0	5.91048	17.1923	PTPN11;PIK3R1
Lysosome Vesicle Biogenesis R-HSA-432720	1934-03-01	0.0547893	0.410826	0	0	3.72179	10.8091	VAMP8;APP;HGS
DDX58/IFIH1-mediated Induction Of Interferon-Alpha/Beta R-HSA-168928	1981-05-01	0.0555995	0.410826	0	0	2.53433	7.32316	APP;RNF125;NLRX1;TAX1BP1;ATG12
Toll-like Receptor Cascades R-HSA-168898	8/162	0.0556328	0.410826	0	0	2.00503	5.79249	APP;RPS6KA3;PPP2CB;NLRX1;SOCS1;IRAK3;PTPN11;TLR4
MyD88-independent TLR4 Cascade R-HSA-166166	6/107	0.0557125	0.410826	0	0	2.29002	6.61256	APP;RPS6KA3;PPP2CB;NLRX1;PTPN11;TLR4
PI Metabolism R-HSA-1483255	1982-05-01	0.0580306	0.424143	0	0	2.50129	7.12063	TNFAIP8;INPP5F;PIP5K1B;PIK3R1;MTMR6
Metabolism Of Steroid Hormones R-HSA-196071	1935-03-01	0.0588356	0.424143	0	0	3.6053	10.2138	STARD4;CYP11A1;HSD17B11
Plasma Lipoprotein Clearance R-HSA-8964043	1935-03-01	0.0588356	0.424143	0	0	3.6053	10.2138	SOAT1;PCSK9;LDLRAP1
Platelet Homeostasis R-HSA-418346	1983-05-01	0.0605218	0.432116	0	0	2.46909	6.92519	PPP2CB;PTGIR;STIM1;ORAI1;PTPN11
Rap1 Signaling R-HSA-392517	2016-02-01	0.0613105	0.432116	0	0	5.48802	15.3215	YWHAZ;PRKACB
Spry Regulation Of FGF Signaling R-HSA-1295596	2016-02-01	0.0613105	0.432116	0	0	5.48802	15.3215	PPP2CB;PTPN11
NR1H3 And NR1H2 Regulate Gene Expression Linked To Cholesterol Transport And Efflux R-HSA-9029569	1936-03-01	0.0630184	0.432116	0	0	3.49587	9.66373	KDM3A;TBL1XR1;TNRC6B
RHO GTPases Activate WASPs And WAVEs R-HSA-5663213	1936-03-01	0.0630184	0.432116	0	0	3.49587	9.66373	CYFIP2;ACTR3;ARPC2
Signaling By FGFR1 In Disease R-HSA-5655302	1936-03-01	0.0630184	0.432116	0	0	3.49587	9.66373	CUX1;STAT3;PIK3R1
Transcriptional Regulation Of White Adipocyte Differentiation R-HSA-381340	1984-05-01	0.0630728	0.432116	0	0	2.43771	6.73654	CDK19;KLF5;CHD9;TBL1XR1;TNF
Death Receptor Signaling R-HSA-73887	7/139	0.0650356	0.442425	0	0	2.04505	5.58875	TIAM1;AKAP13;FGD4;ITSN1;TAX1BP1;ARHGEF18;TNF
FCGR3A-mediated Phagocytosis R-HSA-9664422	1960-04-01	0.0663323	0.446098	0	0	2.74894	7.45809	CYFIP2;ACTR3;ARPC2;DOCK1
RHOV GTPase Cycle R-HSA-9013424	1937-03-01	0.067335	0.446098	0	0	3.39287	9.15423	GIT2;TPM3;PIK3R1
Activation Of IRF3/IRF7 Mediated By TBK1/IKK Epsilon R-HSA-936964	2017-02-01	0.0683463	0.446098	0	0	5.12189	13.7429	PTPN11;TLR4
GAB1 Signalosome R-HSA-180292	2017-02-01	0.0683463	0.446098	0	0	5.12189	13.7429	PTPN11;PIK3R1
Platelet Sensitization By LDL R-HSA-432142	2017-02-01	0.0683463	0.446098	0	0	5.12189	13.7429	PPP2CB;PTPN11
Tie2 Signaling R-HSA-210993	2017-02-01	0.0683463	0.446098	0	0	5.12189	13.7429	PTPN11;PIK3R1
Negative Regulation Of PI3K/AKT Network R-HSA-199418	6/113	0.0688356	0.446277	0	0	2.16094	5.78275	PPP2CB;RHOG;PIP5K1B;PTPN11;IL1RAP;PIK3R1
Interferon Signaling R-HSA-913531	9/200	0.0705503	0.449261	0	0	1.81885	4.82255	NUP93;CAMK2D;GBP7;SOCS1;NCAM1;PTPN11;PML;PTPN2;TRIM45
Fcgamma Receptor (FCGR) Dependent Phagocytosis R-HSA-2029480	1987-05-01	0.0710839	0.449261	0	0	2.34817	6.2083	CYFIP2;ACTR3;ARPC2;PIK3R1;DOCK1
RAC2 GTPase Cycle R-HSA-9013404	1987-05-01	0.0710839	0.449261	0	0	2.34817	6.2083	TIAM1;GIT2;NCF4;PIK3R1;DOCK1
Beta-catenin Independent WNT Signaling R-HSA-3858494	7/142	0.0711562	0.449261	0	0	1.99929	5.28388	PPP3CA;DAAM1;FZD7;ARRB2;PRICKLE1;PLCB2;TNRC6B
Signaling By Interleukins R-HSA-449147	17/453	0.0727606	0.454991	0	0	1.5101	3.95734	CCR1;APP;NLRX1;CISH;STAT3;TALDO1;PTPN11;IRAK3;IL1RAP;PIK3R1;TNF;YWHAZ;RPS6KA3;PPP2CB;SOCS1;RHOU;PTPN2
Regulation Of Actin Dynamics For Phagocytic Cup Formation R-HSA-2029482	1962-04-01	0.0730059	0.454991	0	0	2.65388	6.94576	CYFIP2;ACTR3;ARPC2;DOCK1
MECP2 Regulates Neuronal Receptors And Channels R-HSA-9022699	2018-02-01	0.0756322	0.461962	0	0	4.80153	12.3969	SLC2A3;FKBP5
PI-3K cascade:FGFR3 R-HSA-5654710	2018-02-01	0.0756322	0.461962	0	0	4.80153	12.3969	PTPN11;PIK3R1
Signaling By NOTCH R-HSA-157118	9/203	0.075841	0.461962	0	0	1.79044	4.61776	TLE3;TLE1;PLXND1;TBL1XR1;ARRB2;YWHAZ;DLGAP5;RUNX1;TNRC6B
Signaling By FGFR3 R-HSA-5654741	1939-03-01	0.0763583	0.461962	0	0	3.20405	8.24184	PPP2CB;PTPN11;PIK3R1
Sphingolipid Metabolism R-HSA-428157	1989-05-01	0.0767207	0.461962	0	0	2.29202	5.88496	CERS6;PRKD2;B4GALNT1;SGMS2;SGPP1
Diseases Of Signal Transduction By Growth Factor Receptors And Second Messengers R-HSA-5663202	16/424	0.0769937	0.461962	0	0	1.51796	3.89209	CAMK2D;CTBP2;TPM3;DCTN1;STAT3;RHOG;DERL2;PTPN11;RRBP1;ZC3HAV1;ARRB2;PIK3R1;EEF1G;PPP2CB;CUX1;TBL1XR1
RET Signaling R-HSA-8853659	1940-03-01	0.0810591	0.475289	0	0	3.1173	7.83244	PTPN11;PIK3R1;PRKACB
Signaling By FGFR4 R-HSA-5654743	1940-03-01	0.0810591	0.475289	0	0	3.1173	7.83244	PPP2CB;PTPN11;PIK3R1
RHOA GTPase Cycle R-HSA-8980692	7/147	0.082093	0.475289	0	0	1.92739	4.81829	TIAM1;DIAPH1;AKAP13;DAAM1;ARHGDIB;ARHGEF18;PIK3R1
EPH-Ephrin Signaling R-HSA-2682334	1991-05-01	0.0825915	0.475289	0	0	2.23849	5.58245	ACTR3;TIAM1;EPHA7;ARPC2;ITSN1
Metabolism Of Cofactors R-HSA-8978934	2019-02-01	0.083151	0.475289	0	0	4.51885	11.2388	PDSS2;PTS
RAS Processing R-HSA-9648002	2019-02-01	0.083151	0.475289	0	0	4.51885	11.2388	LYPLA1;ABHD17C
Signaling By KIT In Disease R-HSA-9669938	2019-02-01	0.083151	0.475289	0	0	4.51885	11.2388	STAT3;PIK3R1
Signaling By PDGFR In Disease R-HSA-9671555	2019-02-01	0.083151	0.475289	0	0	4.51885	11.2388	STAT3;PIK3R1
Glycosaminoglycan Metabolism R-HSA-1630316	6/120	0.0862185	0.489924	0	0	2.02752	4.96919	CHST11;CHSY1;CSGALNACT2;B4GALT6;B4GALT4;PAPSS2
VEGFA-VEGFR2 Pathway R-HSA-4420097	1993-05-01	0.0886936	0.501041	0	0	2.18739	5.29909	CYFIP2;NCF4;PIK3R1;PRKACB;DOCK1
Deactivation Of Beta-Catenin Transactivating Complex R-HSA-3769402	1942-03-01	0.0908233	0.504574	0	0	2.95713	7.09368	TLE3;TLE1;YWHAZ
RHOF GTPase Cycle R-HSA-9035034	1942-03-01	0.0908233	0.504574	0	0	2.95713	7.09368	DIAPH1;PIK3R1;SRGAP2
PI-3K cascade:FGFR4 R-HSA-5654720	2020-02-01	0.0908861	0.504574	0	0	4.26759	10.2343	PTPN11;PIK3R1
Interleukin-1 Family Signaling R-HSA-446652	7/152	0.0939442	0.513598	0	0	1.86045	4.40006	APP;NLRX1;STAT3;IRAK3;PTPN11;IL1RAP;PTPN2
Regulation Of IGF Transport And Uptake By IGFBPs R-HSA-381426	6/123	0.0943422	0.513598	0	0	1.97523	4.66317	CST3;APP;PPP3CA;STC2;PCSK9;QSOX1
Costimulation By CD28 Family R-HSA-388841	1968-04-01	0.0949608	0.513598	0	0	2.40433	5.6605	CD274;PPP2CB;PTPN11;PIK3R1
P75 NTR Receptor-Mediated Signaling R-HSA-193704	1995-05-01	0.0950233	0.513598	0	0	2.13856	5.03338	AKAP13;TIAM1;FGD4;ITSN1;ARHGEF18
GPER1 Signaling R-HSA-9634597	1943-03-01	0.0958804	0.513598	0	0	2.88305	6.75976	GNAI3;PRKACB;GNAI2
CTLA4 Inhibitory Signaling R-HSA-389513	2021-02-01	0.0988216	0.513598	0	0	4.04277	9.35674	PPP2CB;PTPN11
Negative Regulation Of MET Activity R-HSA-6807004	2021-02-01	0.0988216	0.513598	0	0	4.04277	9.35674	HGS;PTPN2
Negative Regulation Of NMDA Receptor-Mediated Neuronal Transmission R-HSA-9617324	2021-02-01	0.0988216	0.513598	0	0	4.04277	9.35674	CAMK2D;PPM1E
PD-1 Signaling R-HSA-389948	2021-02-01	0.0988216	0.513598	0	0	4.04277	9.35674	CD274;PTPN11
PI-3K cascade:FGFR1 R-HSA-5654689	2021-02-01	0.0988216	0.513598	0	0	4.04277	9.35674	PTPN11;PIK3R1
Glycolysis R-HSA-70171	1969-04-01	0.0988915	0.513598	0	0	2.36722	5.47711	NUP93;PPP2CB;GNPDA2;PRKACB
RHOB GTPase Cycle R-HSA-9013026	1969-04-01	0.0988915	0.513598	0	0	2.36722	5.47711	AKAP13;DIAPH1;DAAM1;PIK3R1
Diseases Of Metabolism R-HSA-5668914	10/247	0.100942	0.516476	0	0	1.62807	3.73349	DPM3;CHSY1;CYP11A1;GBE1;C1GALT1;TBXAS1;RFT1;TALDO1;THBS1;PAPSS2
SLC-mediated Transmembrane Transport R-HSA-425407	10/247	0.100942	0.516476	0	0	1.62807	3.73349	SLCO4A1;SLC35C1;SLC40A1;SLC2A3;SLC7A11;SLC8B1;SLC16A3;SLC15A4;SLC36A4;RUNX1
Interleukin-3, Interleukin-5 And GM-CSF Signaling R-HSA-512988	1944-03-01	0.10105	0.516476	0	0	2.81259	6.44686	PTPN11;PIK3R1;YWHAZ
Interleukin-10 Signaling R-HSA-6783783	1945-03-01	0.106328	0.52844	0	0	2.74548	6.15326	CCR1;STAT3;TNF
ADP Signaling Thru P2Y Purinoceptor 12 R-HSA-392170	2022-02-01	0.106943	0.52844	0	0	3.84043	8.58515	GNAI3;GNAI2
ERK/MAPK Targets R-HSA-198753	2022-02-01	0.106943	0.52844	0	0	3.84043	8.58515	PPP2CB;RPS6KA3
Insertion Of Tail-Anchored Proteins Into Endoplasmic Reticulum Membrane R-HSA-9609523	2022-02-01	0.106943	0.52844	0	0	3.84043	8.58515	APP;GET4
Mitochondrial Calcium Ion Transport R-HSA-8949215	2022-02-01	0.106943	0.52844	0	0	3.84043	8.58515	VDAC2;SLC8B1
Nephrin Family Interactions R-HSA-373753	2022-02-01	0.106943	0.52844	0	0	3.84043	8.58515	ACTN4;PIK3R1
NR1H2 And NR1H3-mediated Signaling R-HSA-9024446	1946-03-01	0.111711	0.52844	0	0	2.6815	5.8774	KDM3A;TBL1XR1;TNRC6B
Nucleotide Salvage R-HSA-8956321	2023-02-01	0.115234	0.52844	0	0	3.65737	7.9028	UCK2;AMPD3
PI-3K cascade:FGFR2 R-HSA-5654695	2023-02-01	0.115234	0.52844	0	0	3.65737	7.9028	PTPN11;PIK3R1
Triglyceride Catabolism R-HSA-163560	2023-02-01	0.115234	0.52844	0	0	3.65737	7.9028	PRKACB;MGLL
TRAF6 Mediated Induction Of NFkB And MAP Kinases Upon TLR7/8 Or 9 Activation R-HSA-975138	5/101	0.115337	0.52844	0	0	2.00428	4.32903	APP;RPS6KA3;PPP2CB;NLRX1;TLR4
Extra-nuclear Estrogen Signaling R-HSA-9009391	1973-04-01	0.115347	0.52844	0	0	2.22953	4.81536	GNAI3;PIK3R1;IGF1R;GNAI2
RHOC GTPase Cycle R-HSA-9013106	1973-04-01	0.115347	0.52844	0	0	2.22953	4.81536	AKAP13;DIAPH1;DAAM1;PIK3R1
Cyclin D Associated Events In G1 R-HSA-69231	1947-03-01	0.117197	0.52844	0	0	2.62042	5.61792	PPP2CB;CDKN2C;CDKN2A
PLC Beta Mediated Events R-HSA-112043	1947-03-01	0.117197	0.52844	0	0	2.62042	5.61792	CAMK2D;PRKACB;PLCB2
ADORA2B Mediated Anti-Inflammatory Cytokine Production R-HSA-9660821	6/131	0.11792	0.52844	0	0	1.84805	3.95066	PTGER4;PTGIR;GNAI3;GPR84;PRKACB;GNAI2
ABC-family Proteins Mediated Transport R-HSA-382556	5/102	0.11891	0.52844	0	0	1.98351	4.22367	ABCC4;ABCD2;ABCB10;DERL2;RNF185
MyD88 Dependent Cascade Initiated On Endosome R-HSA-975155	5/102	0.11891	0.52844	0	0	1.98351	4.22367	APP;RPS6KA3;PPP2CB;NLRX1;TLR4
Signaling By VEGF R-HSA-194138	5/102	0.11891	0.52844	0	0	1.98351	4.22367	CYFIP2;NCF4;PIK3R1;PRKACB;DOCK1
Activation Of NMDA Receptors And Postsynaptic Events R-HSA-442755	1974-04-01	0.119638	0.52844	0	0	2.19757	4.66607	RPS6KA3;CAMK2D;PRKACB;PPM1E
Signaling By NOTCH1 R-HSA-1980143	1974-04-01	0.119638	0.52844	0	0	2.19757	4.66607	TLE3;TLE1;TBL1XR1;ARRB2
Activated NTRK2 Signals Thru CDK5 R-HSA-9032845	2024-05-01	0.120947	0.52844	0	0	9.59006	20.2581	TIAM1
Biosynthesis Of E-series 18(S)-resolvins R-HSA-9018896	2024-05-01	0.120947	0.52844	0	0	9.59006	20.2581	LTA4H
Chylomicron Clearance R-HSA-8964026	2024-05-01	0.120947	0.52844	0	0	9.59006	20.2581	LDLRAP1
MET Activates PTPN11 R-HSA-8865999	2024-05-01	0.120947	0.52844	0	0	9.59006	20.2581	PTPN11
PKA-mediated Phosphorylation Of Key Metabolic Factors R-HSA-163358	2024-05-01	0.120947	0.52844	0	0	9.59006	20.2581	PRKACB
RUNX1 Regulates Expression Of Components Of Tight Junctions R-HSA-8935964	2024-05-01	0.120947	0.52844	0	0	9.59006	20.2581	RUNX1
RUNX1 Regulates Transcription Of Genes Involved In Interleukin Signaling R-HSA-8939247	2024-05-01	0.120947	0.52844	0	0	9.59006	20.2581	RUNX1
Signaling By NTRKs R-HSA-166520	6/132	0.121057	0.52844	0	0	1.83329	3.87097	RPS6KA3;TIAM1;PPP2CB;STAT3;PTPN11;PIK3R1
Toll Like Receptor 7/8 (TLR7/8) Cascade R-HSA-168181	5/103	0.122534	0.52844	0	0	1.96317	4.12142	APP;RPS6KA3;PPP2CB;NLRX1;TLR4
NOTCH1 Intracellular Domain Regulates Transcription R-HSA-2122947	1948-03-01	0.122781	0.52844	0	0	2.56206	5.37354	TLE3;TLE1;TBL1XR1
Defective Intrinsic Pathway For Apoptosis R-HSA-9734009	2024-02-01	0.123683	0.52844	0	0	3.49094	7.29619	APP;CDKN2A
Downstream Signaling Of Activated FGFR3 R-HSA-5654708	2024-02-01	0.123683	0.52844	0	0	3.49094	7.29619	PTPN11;PIK3R1
Interleukin-6 Family Signaling R-HSA-6783589	2024-02-01	0.123683	0.52844	0	0	3.49094	7.29619	STAT3;PTPN11
Adaptive Immune System R-HSA-1280218	24/733	0.125282	0.52844	0	0	1.31089	2.72295	CD274;DCTN1;NCF4;PTPN11;PIK3R1;PRICKLE1;YWHAZ;FBXO31;VAMP8;PPP3CA;PPP2CB;HERC3;SOCS1;STIM1;MKRN1;ORAI1;LCP2;SEC22B;FCGR2B;LONRF1;NFKBIE;PRKACB;TLR4;FBXO9
SUMOylation Of DNA Damage Response And Repair Proteins R-HSA-3108214	1976-04-01	0.128421	0.52844	0	0	2.1363	4.38463	NUP93;STAG2;CDKN2A;PML
Signaling By FGFR1 R-HSA-5654736	1949-03-01	0.12846	0.52844	0	0	2.50623	5.14313	PPP2CB;PTPN11;PIK3R1
TP53 Regulates Transcription Of Cell Cycle Genes R-HSA-6791312	1949-03-01	0.12846	0.52844	0	0	2.50623	5.14313	BTG2;RGCC;CENPJ
Cytokine Signaling In Immune System R-HSA-1280215	23/702	0.130585	0.52844	0	0	1.31116	2.66918	CCR1;APP;CAMK2D;GBP7;NLRX1;CISH;STAT3;TALDO1;PTPN11;IRAK3;IL1RAP;PIK3R1;TNF;YWHAZ;PML;NUP93;RPS6KA3;PPP2CB;SOCS1;RHOU;NCAM1;PTPN2;TRIM45
Basigin Interactions R-HSA-210991	2025-02-01	0.132275	0.52844	0	0	3.33899	6.75435	SLC7A11;SLC16A3
Inactivation Of CSF3 (G-CSF) Signaling R-HSA-9705462	2025-02-01	0.132275	0.52844	0	0	3.33899	6.75435	SOCS1;STAT3
NOTCH3 Intracellular Domain Regulates Transcription R-HSA-9013508	2025-02-01	0.132275	0.52844	0	0	3.33899	6.75435	PLXND1;DLGAP5
Regulation Of IFNA/IFNB Signaling R-HSA-912694	2025-02-01	0.132275	0.52844	0	0	3.33899	6.75435	SOCS1;PTPN11
Biosynthesis Of N-glycan Precursor (Dolichol LLO) And Transfer To Protein R-HSA-446193	1977-04-01	0.132912	0.52844	0	0	2.10693	4.25194	DPM3;SLC35C1;RFT1;MVD
Toll Like Receptor 9 (TLR9) Cascade R-HSA-168138	5/106	0.133709	0.52844	0	0	1.90457	3.83216	APP;RPS6KA3;PPP2CB;NLRX1;TLR4
Cargo Trafficking To Periciliary Membrane R-HSA-5620920	1950-03-01	0.13423	0.52844	0	0	2.45278	4.92567	EXOC6;PRKD2;EXOC2
Chondroitin Sulfate/Dermatan Sulfate Metabolism R-HSA-1793185	1950-03-01	0.13423	0.52844	0	0	2.45278	4.92567	CHST11;CHSY1;CSGALNACT2
Ion Homeostasis R-HSA-5578775	1950-03-01	0.13423	0.52844	0	0	2.45278	4.92567	CAMK2D;STIM1;ORAI1
Interleukin-4 And Interleukin-13 Signaling R-HSA-6785807	5/107	0.137532	0.52844	0	0	1.8858	3.74122	SOCS1;STAT3;RHOU;PIK3R1;TNF
IRS-related Events Triggered By IGF1R R-HSA-2428928	1951-03-01	0.140089	0.52844	0	0	2.40156	4.72021	PTPN11;PIK3R1;IGF1R
Synthesis Of PIPs At Plasma Membrane R-HSA-1660499	1951-03-01	0.140089	0.52844	0	0	2.40156	4.72021	PIP5K1B;PIK3R1;MTMR6
Downstream Signaling Of Activated FGFR4 R-HSA-5654716	2026-02-01	0.140998	0.52844	0	0	3.1997	6.26825	PTPN11;PIK3R1
HDMs Demethylate Histones R-HSA-3214842	2026-02-01	0.140998	0.52844	0	0	3.1997	6.26825	KDM3A;ARID5B
Interleukin-20 Family Signaling R-HSA-8854691	2026-02-01	0.140998	0.52844	0	0	3.1997	6.26825	STAT3;PTPN11
Platelet Calcium Homeostasis R-HSA-418360	2026-02-01	0.140998	0.52844	0	0	3.1997	6.26825	STIM1;ORAI1
Activated NTRK2 Signals Thru PI3K R-HSA-9028335	2024-06-01	0.143324	0.52844	0	0	7.67165	14.9033	PIK3R1
Activated NTRK3 Signals Thru PI3K R-HSA-9603381	2024-06-01	0.143324	0.52844	0	0	7.67165	14.9033	PIK3R1
Biosynthesis Of EPA-derived SPMs R-HSA-9018679	2024-06-01	0.143324	0.52844	0	0	7.67165	14.9033	LTA4H
CLEC7A/inflammasome Pathway R-HSA-5660668	2024-06-01	0.143324	0.52844	0	0	7.67165	14.9033	PYCARD
Entry Of Influenza Virion Into Host Cell Via Endocytosis R-HSA-168275	2024-06-01	0.143324	0.52844	0	0	7.67165	14.9033	XK
Estrogen Biosynthesis R-HSA-193144	2024-06-01	0.143324	0.52844	0	0	7.67165	14.9033	HSD17B11
GDP-fucose Biosynthesis R-HSA-6787639	2024-06-01	0.143324	0.52844	0	0	7.67165	14.9033	SLC35C1
MET Activates PI3K/AKT Signaling R-HSA-8851907	2024-06-01	0.143324	0.52844	0	0	7.67165	14.9033	PIK3R1
Proton-coupled Monocarboxylate Transport R-HSA-433692	2024-06-01	0.143324	0.52844	0	0	7.67165	14.9033	SLC16A3
RUNX1 Regulates Estrogen Receptor Mediated Transcription R-HSA-8931987	2024-06-01	0.143324	0.52844	0	0	7.67165	14.9033	RUNX1
RUNX1 Regulates Transcription Of Genes Involved In BCR Signaling R-HSA-8939245	2024-06-01	0.143324	0.52844	0	0	7.67165	14.9033	RUNX1
RUNX1 Regulates Transcription Of Genes Involved In WNT Signaling R-HSA-8939256	2024-06-01	0.143324	0.52844	0	0	7.67165	14.9033	RUNX1
Synthesis Of Dolichyl-phosphate R-HSA-446199	2024-06-01	0.143324	0.52844	0	0	7.67165	14.9033	MVD
Synthesis Of Wybutosine At G37 Of tRNA(Phe) R-HSA-6782861	2024-06-01	0.143324	0.52844	0	0	7.67165	14.9033	TYW1
TNFR1-mediated Ceramide Production R-HSA-5626978	2024-06-01	0.143324	0.52844	0	0	7.67165	14.9033	TNF
Transport And Synthesis Of PAPS R-HSA-174362	2024-06-01	0.143324	0.52844	0	0	7.67165	14.9033	PAPSS2
Virus Assembly And Release R-HSA-168268	2024-06-01	0.143324	0.52844	0	0	7.67165	14.9033	XK
WNT Mediated Activation Of DVL R-HSA-201688	2024-06-01	0.143324	0.52844	0	0	7.67165	14.9033	PIP5K1B
Signaling By B Cell Receptor (BCR) R-HSA-983705	5/109	0.145322	0.532195	0	0	1.84934	3.56701	PPP3CA;STIM1;ORAI1;PIK3R1;NFKBIE
IGF1R Signaling Cascade R-HSA-2428924	1952-03-01	0.146032	0.532195	0	0	2.35242	4.5259	PTPN11;PIK3R1;IGF1R
Recruitment Of NuMA To Mitotic Centrosomes R-HSA-380320	1980-04-01	0.146758	0.532195	0	0	2.02345	3.88294	DCTN1;SSNA1;CENPJ;TUBGCP4
CREB1 Phosphorylation Thru NMDA Receptor-Mediated Activation Of RAS Signaling R-HSA-442742	2027-02-01	0.14984	0.532195	0	0	3.07156	5.8304	RPS6KA3;CAMK2D
Effects Of PIP2 Hydrolysis R-HSA-114508	2027-02-01	0.14984	0.532195	0	0	3.07156	5.8304	DAGLB;MGLL
FLT3 Signaling In Disease R-HSA-9682385	2027-02-01	0.14984	0.532195	0	0	3.07156	5.8304	PTPN11;PIK3R1
Signaling By BMP R-HSA-201451	2027-02-01	0.14984	0.532195	0	0	3.07156	5.8304	ACVR2A;BMPR1A
RHO GTPase Effectors R-HSA-195258	10/269	0.150106	0.532195	0	0	1.48807	2.822	CYFIP2;ACTR3;PPP2CB;DIAPH1;DAAM1;ARPC2;NCF4;RHOG;SRGAP2;YWHAZ
Centrosome Maturation R-HSA-380287	1981-04-01	0.151493	0.532195	0	0	1.99707	3.7689	DCTN1;SSNA1;CENPJ;TUBGCP4
Senescence-Associated Secretory Phenotype (SASP) R-HSA-2559582	1981-04-01	0.151493	0.532195	0	0	1.99707	3.7689	RPS6KA3;CDKN2C;CDKN2A;STAT3
TP53 Regulates Metabolic Genes R-HSA-5628897	1981-04-01	0.151493	0.532195	0	0	1.99707	3.7689	SESN1;GSR;YWHAZ;TNRC6B
Ion Transport By P-type ATPases R-HSA-936837	1953-03-01	0.152056	0.532195	0	0	2.30526	4.34197	CAMK2D;ATP8B4;ATP11B
Nucleotide-binding Domain, Leucine Rich Repeat Containing NLR Signaling Pathways R-HSA-168643	1953-03-01	0.152056	0.532195	0	0	2.30526	4.34197	PYCARD;APP;MEFV
Signaling By Type 1 Insulin-like Growth Factor 1 Receptor (IGF1R) R-HSA-2404192	1953-03-01	0.152056	0.532195	0	0	2.30526	4.34197	PTPN11;PIK3R1;IGF1R
Diseases Of Glycosylation R-HSA-3781865	6/143	0.158171	0.5371	0	0	1.68513	3.10752	DPM3;CHSY1;RFT1;C1GALT1;THBS1;PAPSS2
DAP12 Signaling R-HSA-2424491	2028-02-01	0.158789	0.5371	0	0	2.95327	5.43455	LCP2;PIK3R1
Interconversion Of Nucleotide Di- And Triphosphates R-HSA-499943	2028-02-01	0.158789	0.5371	0	0	2.95327	5.43455	GSR;GLRX
Keratan Sulfate Biosynthesis R-HSA-2022854	2028-02-01	0.158789	0.5371	0	0	2.95327	5.43455	B4GALT6;B4GALT4
Intracellular Signaling By Second Messengers R-HSA-9006925	11/306	0.1593	0.5371	0	0	1.43732	2.6403	PPP2CB;CAMK2D;MKRN1;RHOG;PIP5K1B;PTPN11;PIK3R1;IL1RAP;PRKACB;PML;TNRC6B
Cellular Responses To Stress R-HSA-2262752	23/722	0.159829	0.5371	0	0	1.27229	2.33294	CAMK2D;CDKN2C;CDKN2A;CHD9;DCTN1;EDEM1;GSR;STAT3;NCF4;TALDO1;SLC7A11;ETS1;NUP93;RPS6KA3;TBL1XR1;SESN1;TKT;ATP6V1E1;CLOCK;TLR4;FKBP5;TNRC6B;RPS12
Intrinsic Pathway For Apoptosis R-HSA-109606	1955-03-01	0.164332	0.5371	0	0	2.21637	4.00245	CDKN2A;STAT3;YWHAZ
Acyl Chain Remodeling Of DAG And TAG R-HSA-1482883	2024-07-01	0.165133	0.5371	0	0	6.39272	11.5133	MGLL
CREB Phosphorylation R-HSA-199920	2024-07-01	0.165133	0.5371	0	0	6.39272	11.5133	RPS6KA3
ChREBP Activates Metabolic Gene Expression R-HSA-163765	2024-07-01	0.165133	0.5371	0	0	6.39272	11.5133	ACLY
HDL Assembly R-HSA-8963896	2024-07-01	0.165133	0.5371	0	0	6.39272	11.5133	PRKACB
Inactivation Of CDC42 And RAC1 R-HSA-428543	2024-07-01	0.165133	0.5371	0	0	6.39272	11.5133	SRGAP2
Interleukin-36 Pathway R-HSA-9014826	2024-07-01	0.165133	0.5371	0	0	6.39272	11.5133	IL1RAP
Loss Of MECP2 Binding Ability To NCoR/SMRT Complex R-HSA-9022537	2024-07-01	0.165133	0.5371	0	0	6.39272	11.5133	TBL1XR1
PP2A-mediated Dephosphorylation Of Key Metabolic Factors R-HSA-163767	2024-07-01	0.165133	0.5371	0	0	6.39272	11.5133	PPP2CB
Post-transcriptional Silencing By Small RNAs R-HSA-426496	2024-07-01	0.165133	0.5371	0	0	6.39272	11.5133	TNRC6B
RSK Activation R-HSA-444257	2024-07-01	0.165133	0.5371	0	0	6.39272	11.5133	RPS6KA3
RUNX1 Regulates Transcription Of Genes Involved In Differentiation Of Myeloid Cells R-HSA-8939246	2024-07-01	0.165133	0.5371	0	0	6.39272	11.5133	RUNX1
STAT5 Activation R-HSA-9645135	2024-07-01	0.165133	0.5371	0	0	6.39272	11.5133	PTPN11
Vitamin C (Ascorbate) Metabolism R-HSA-196836	2024-07-01	0.165133	0.5371	0	0	6.39272	11.5133	SLC2A3
Wax And Plasmalogen Biosynthesis R-HSA-8848584	2024-07-01	0.165133	0.5371	0	0	6.39272	11.5133	FAR1
Degradation Of Beta-Catenin By Destruction Complex R-HSA-195253	1984-04-01	0.166038	0.538231	0	0	1.92188	3.45081	TLE3;PPP2CB;TLE1;CTBP2
Downstream Signaling Of Activated FGFR2 R-HSA-5654696	2029-02-01	0.167833	0.538627	0	0	2.84374	5.07547	PTPN11;PIK3R1
FCERI Mediated Ca+2 Mobilization R-HSA-2871809	2029-02-01	0.167833	0.538627	0	0	2.84374	5.07547	PPP3CA;LCP2
Negative Regulation Of FGFR3 Signaling R-HSA-5654732	2029-02-01	0.167833	0.538627	0	0	2.84374	5.07547	PPP2CB;PTPN11
PPARA Activates Gene Expression R-HSA-1989781	5/116	0.173995	0.543814	0	0	1.73209	3.02896	CPT1A;CDK19;TBL1XR1;CHD9;CLOCK
G Alpha (Q) Signaling Events R-HSA-416476	8/212	0.174245	0.543814	0	0	1.50969	2.63786	APP;RPS6KA3;GPR65;PIK3R1;HTR2A;DAGLB;PLCB2;MGLL
Cytoprotection By HMOX1 R-HSA-9707564	1957-03-01	0.176891	0.543814	0	0	2.13406	3.69666	CHD9;TBL1XR1;STAT3
Downstream Signaling Of Activated FGFR1 R-HSA-5654687	1930-02-01	0.176963	0.543814	0	0	2.74204	4.74871	PTPN11;PIK3R1
Endosomal Sorting Complex Required For Transport (ESCRT) R-HSA-917729	1930-02-01	0.176963	0.543814	0	0	2.74204	4.74871	HGS;VPS37B
MAPK Targets/ Nuclear Events Mediated By MAP Kinases R-HSA-450282	1930-02-01	0.176963	0.543814	0	0	2.74204	4.74871	PPP2CB;RPS6KA3
Intra-Golgi And Retrograde Golgi-to-ER Traffic R-HSA-6811442	7/181	0.179563	0.543814	0	0	1.54805	2.65835	MAN2A2;CUX1;DCTN1;GOLIM4;KIF13B;SEC22B;CYTH1
Regulation Of PLK1 Activity At G2/M Transition R-HSA-2565942	1987-04-01	0.181057	0.543814	0	0	1.85213	3.16518	BORA;DCTN1;SSNA1;CENPJ
Cellular Responses To Stimuli R-HSA-8953897	23/736	0.1823	0.543814	0	0	1.24638	2.12147	CAMK2D;CDKN2C;CDKN2A;CHD9;DCTN1;EDEM1;GSR;STAT3;NCF4;TALDO1;SLC7A11;ETS1;NUP93;RPS6KA3;TBL1XR1;SESN1;TKT;ATP6V1E1;CLOCK;TLR4;FKBP5;TNRC6B;RPS12
Regulation Of Lipid Metabolism By PPARalpha R-HSA-400206	5/118	0.18256	0.543814	0	0	1.70126	2.89328	CPT1A;CDK19;TBL1XR1;CHD9;CLOCK
Neurotransmitter Receptors And Postsynaptic Signal Transmission R-HSA-112314	7/182	0.182979	0.543814	0	0	1.53912	2.61403	RPS6KA3;CAMK2D;GNAI3;PRKACB;PLCB2;PPM1E;GNAI2
PCP/CE Pathway R-HSA-4086400	1988-04-01	0.186161	0.543814	0	0	1.82999	3.07647	DAAM1;FZD7;ARRB2;PRICKLE1
EGFR Downregulation R-HSA-182971	1931-02-01	0.186168	0.543814	0	0	2.64735	4.45048	HGS;SPRY1
Negative Regulation Of FGFR4 Signaling R-HSA-5654733	1931-02-01	0.186168	0.543814	0	0	2.64735	4.45048	PPP2CB;PTPN11
Pyruvate Metabolism R-HSA-70268	1931-02-01	0.186168	0.543814	0	0	2.64735	4.45048	GLO1;SLC16A3
Sealing Of Nuclear Envelope (NE) By ESCRT-III R-HSA-9668328	1931-02-01	0.186168	0.543814	0	0	2.64735	4.45048	TUBA1C;SPAST
Coenzyme A Biosynthesis R-HSA-196783	2024-08-01	0.186388	0.543814	0	0	5.47919	9.20463	COASY
Cross-presentation Of Particulate Exogenous Antigens (Phagosomes) R-HSA-1236973	2024-08-01	0.186388	0.543814	0	0	5.47919	9.20463	NCF4
Defective CHSY1 Causes TPBS R-HSA-3595177	2024-08-01	0.186388	0.543814	0	0	5.47919	9.20463	CHSY1
Fatty Acids Bound To GPR40 (FFAR1) Regulate Insulin Secretion R-HSA-434316	2024-08-01	0.186388	0.543814	0	0	5.47919	9.20463	PLCB2
Formyl Peptide Receptors Bind Formyl Peptides And Many Other Ligands R-HSA-444473	2024-08-01	0.186388	0.543814	0	0	5.47919	9.20463	APP
Netrin Mediated Repulsion Signals R-HSA-418886	2024-08-01	0.186388	0.543814	0	0	5.47919	9.20463	PTPN11
Phosphate Bond Hydrolysis By NTPDase Proteins R-HSA-8850843	2024-08-01	0.186388	0.543814	0	0	5.47919	9.20463	ENTPD5
ROBO Receptors Bind AKAP5 R-HSA-9010642	2024-08-01	0.186388	0.543814	0	0	5.47919	9.20463	PRKACB
RUNX1 Regulates Transcription Of Genes Involved In Differentiation Of Keratinocytes R-HSA-8939242	2024-08-01	0.186388	0.543814	0	0	5.47919	9.20463	RUNX1
Regulation Of Cytoskeletal Remodeling And Cell Spreading By IPP Complex Components R-HSA-446388	2024-08-01	0.186388	0.543814	0	0	5.47919	9.20463	LIMS1
SHC-related Events Triggered By IGF1R R-HSA-2428933	2024-08-01	0.186388	0.543814	0	0	5.47919	9.20463	IGF1R
Synthesis Of Ketone Bodies R-HSA-77111	2024-08-01	0.186388	0.543814	0	0	5.47919	9.20463	SOAT1
Transport Of RCbl Within Body R-HSA-9758890	2024-08-01	0.186388	0.543814	0	0	5.47919	9.20463	LDLRAP1
Ubiquinol Biosynthesis R-HSA-2142789	2024-08-01	0.186388	0.543814	0	0	5.47919	9.20463	PDSS2
Estrogen-dependent Gene Expression R-HSA-9018519	5/119	0.186901	0.543814	0	0	1.68625	2.82814	TLE3;STAG2;MYB;RUNX1;TNRC6B
MAPK Family Signaling Cascades R-HSA-5683057	11/318	0.189363	0.549324	0	0	1.38027	2.29689	PPP2CB;LYPLA1;CAMK2D;CDC42EP3;NCAM1;PTPN11;PIK3R1;ARRB2;ABHD17C;PRKACB;TNRC6B
Cell-Cell Communication R-HSA-1500931	5/120	0.191278	0.550019	0	0	1.6715	2.7647	PTPN11;ACTN4;PIK3R1;SKAP2;LIMS1
Glucose Metabolism R-HSA-70326	1989-04-01	0.191311	0.550019	0	0	1.80836	2.99077	NUP93;PPP2CB;GNPDA2;PRKACB
Peptide Hormone Metabolism R-HSA-2980736	1989-04-01	0.191311	0.550019	0	0	1.80836	2.99077	ERO1B;RAB27A;EXOC6;EXOC2
Transcriptional Regulation By TP53 R-HSA-3700989	12/354	0.193617	0.554186	0	0	1.3519	2.21965	PPP2CB;BTG2;RGCC;CDKN2A;CENPJ;SESN1;GSR;JMY;YWHAZ;PML;RAD9A;TNRC6B
Cargo Concentration In ER R-HSA-5694530	1932-02-01	0.195438	0.554186	0	0	2.55897	4.17756	MCFD2;SEC22B
RAF Activation R-HSA-5673000	1932-02-01	0.195438	0.554186	0	0	2.55897	4.17756	PPP2CB;CAMK2D
Cilium Assembly R-HSA-5617833	7/186	0.196905	0.554186	0	0	1.50442	2.44473	DCTN1;SSNA1;CENPJ;KIF24;PRKD2;EXOC6;EXOC2
Ca2+ Pathway R-HSA-4086398	1961-03-01	0.202744	0.554186	0	0	1.98647	3.17004	PPP3CA;PLCB2;TNRC6B
Post NMDA Receptor Activation Events R-HSA-438064	1961-03-01	0.202744	0.554186	0	0	1.98647	3.17004	RPS6KA3;CAMK2D;PRKACB
Signaling By FGFR In Disease R-HSA-1226099	1961-03-01	0.202744	0.554186	0	0	1.98647	3.17004	CUX1;STAT3;PIK3R1
Amino Acid Transport Across Plasma Membrane R-HSA-352230	1933-02-01	0.204764	0.554186	0	0	2.4763	3.92716	SLC7A11;SLC36A4
CaM Pathway R-HSA-111997	1933-02-01	0.204764	0.554186	0	0	2.4763	3.92716	CAMK2D;PRKACB
Diseases Of Carbohydrate Metabolism R-HSA-5663084	1933-02-01	0.204764	0.554186	0	0	2.4763	3.92716	GBE1;TALDO1
Keratan Sulfate/Keratin Metabolism R-HSA-1638074	1933-02-01	0.204764	0.554186	0	0	2.4763	3.92716	B4GALT6;B4GALT4
Negative Regulation Of FGFR1 Signaling R-HSA-5654726	1933-02-01	0.204764	0.554186	0	0	2.4763	3.92716	PPP2CB;PTPN11
Signal Amplification R-HSA-392518	1933-02-01	0.204764	0.554186	0	0	2.4763	3.92716	GNAI3;GNAI2
Signaling By WNT In Cancer R-HSA-4791275	1933-02-01	0.204764	0.554186	0	0	2.4763	3.92716	PPP2CB;CTBP2
Activated NTRK2 Signals Thru FRS2 And FRS3 R-HSA-9028731	2024-09-01	0.207103	0.554186	0	0	4.79405	7.54842	PTPN11
BH3-only Proteins Associate With And Inactivate Anti-Apoptotic BCL-2 Members R-HSA-111453	2024-09-01	0.207103	0.554186	0	0	4.79405	7.54842	STAT3
Calcineurin Activates NFAT R-HSA-2025928	2024-09-01	0.207103	0.554186	0	0	4.79405	7.54842	PPP3CA
Interleukin-23 Signaling R-HSA-9020933	2024-09-01	0.207103	0.554186	0	0	4.79405	7.54842	STAT3
Interleukin-9 Signaling R-HSA-8985947	2024-09-01	0.207103	0.554186	0	0	4.79405	7.54842	STAT3
MAPK1 (ERK2) Activation R-HSA-112411	2024-09-01	0.207103	0.554186	0	0	4.79405	7.54842	PTPN11
PI3K/AKT Activation R-HSA-198203	2024-09-01	0.207103	0.554186	0	0	4.79405	7.54842	PIK3R1
Prevention Of Phagosomal-Lysosomal Fusion R-HSA-9636383	2024-09-01	0.207103	0.554186	0	0	4.79405	7.54842	HGS
Regulation Of PTEN Localization R-HSA-8948747	2024-09-01	0.207103	0.554186	0	0	4.79405	7.54842	PML
TRIF-mediated Programmed Cell Death R-HSA-2562578	2024-09-01	0.207103	0.554186	0	0	4.79405	7.54842	TLR4
Transport Of Nucleotide Sugars R-HSA-727802	2024-09-01	0.207103	0.554186	0	0	4.79405	7.54842	SLC35C1
RAB Geranylgeranylation R-HSA-8873719	1962-03-01	0.20934	0.557088	0	0	1.9527	3.05362	RAB44;RAB20;RAB27A
Signaling By BRAF And RAF1 Fusions R-HSA-6802952	1962-03-01	0.20934	0.557088	0	0	1.9527	3.05362	CAMK2D;ARRB2;ZC3HAV1
Detoxification Of Reactive Oxygen Species R-HSA-3299685	1934-02-01	0.214137	0.558685	0	0	2.39879	3.69687	NCF4;GSR
Metabolic Disorders Of Biological Oxidation Enzymes R-HSA-5579029	1934-02-01	0.214137	0.558685	0	0	2.39879	3.69687	CYP11A1;TBXAS1
Negative Regulation Of FGFR2 Signaling R-HSA-5654727	1934-02-01	0.214137	0.558685	0	0	2.39879	3.69687	PPP2CB;PTPN11
Transcriptional Regulation By E2F6 R-HSA-8953750	1934-02-01	0.214137	0.558685	0	0	2.39879	3.69687	MAX;CDC7
Synthesis Of Substrates In N-glycan Biosythesis R-HSA-446219	1963-03-01	0.215984	0.558685	0	0	1.92006	2.94259	DPM3;SLC35C1;MVD
Glycerophospholipid Biosynthesis R-HSA-1483206	5/127	0.222878	0.558685	0	0	1.57502	2.36432	PCYT1A;ACP6;CHPT1;MGLL;MFSD2A
Ca-dependent Events R-HSA-111996	1935-02-01	0.22355	0.558685	0	0	2.32598	3.48461	CAMK2D;PRKACB
RUNX1 Interacts With Co-Factors Whose Precise Effect On RUNX1 Targets Is Not Known R-HSA-8939243	1935-02-01	0.22355	0.558685	0	0	2.32598	3.48461	ARID1B;RUNX1
Regulation Of TNFR1 Signaling R-HSA-5357905	1935-02-01	0.22355	0.558685	0	0	2.32598	3.48461	TAX1BP1;TNF
Acetylcholine Regulates Insulin Secretion R-HSA-399997	2024-10-01	0.227291	0.558685	0	0	4.26115	6.313	PLCB2
CaMK IV-mediated Phosphorylation Of CREB R-HSA-111932	2024-10-01	0.227291	0.558685	0	0	4.26115	6.313	CAMK2D
Cohesin Loading Onto Chromatin R-HSA-2470946	2024-10-01	0.227291	0.558685	0	0	4.26115	6.313	STAG2
Competing Endogenous RNAs (ceRNAs) Regulate PTEN Translation R-HSA-8948700	2024-10-01	0.227291	0.558685	0	0	4.26115	6.313	TNRC6B
HDL Remodeling R-HSA-8964058	2024-10-01	0.227291	0.558685	0	0	4.26115	6.313	LIPG
Interleukin-21 Signaling R-HSA-9020958	2024-10-01	0.227291	0.558685	0	0	4.26115	6.313	STAT3
Ketone Body Metabolism R-HSA-74182	2024-10-01	0.227291	0.558685	0	0	4.26115	6.313	SOAT1
MAPK3 (ERK1) Activation R-HSA-110056	2024-10-01	0.227291	0.558685	0	0	4.26115	6.313	PTPN11
MASTL Facilitates Mitotic Progression R-HSA-2465910	2024-10-01	0.227291	0.558685	0	0	4.26115	6.313	PPP2CB
Organic Cation Transport R-HSA-549127	2024-10-01	0.227291	0.558685	0	0	4.26115	6.313	RUNX1
PI3K Events In ERBB4 Signaling R-HSA-1250342	2024-10-01	0.227291	0.558685	0	0	4.26115	6.313	PIK3R1
Purine Ribonucleoside Monophosphate Biosynthesis R-HSA-73817	2024-10-01	0.227291	0.558685	0	0	4.26115	6.313	COASY
RHO GTPases Activate KTN1 R-HSA-5625970	2024-10-01	0.227291	0.558685	0	0	4.26115	6.313	RHOG
RHOBTB3 ATPase Cycle R-HSA-9706019	2024-10-01	0.227291	0.558685	0	0	4.26115	6.313	HGS
RUNX1 And FOXP3 Control Development Of Regulatory T Lymphocytes (Tregs) R-HSA-8877330	2024-10-01	0.227291	0.558685	0	0	4.26115	6.313	RUNX1
Reactions Specific To Complex N-glycan Synthesis Pathway R-HSA-975578	2024-10-01	0.227291	0.558685	0	0	4.26115	6.313	MAN2A2
Receptor Mediated Mitophagy R-HSA-8934903	2024-10-01	0.227291	0.558685	0	0	4.26115	6.313	ATG12
STAT5 Activation Downstream Of FLT3 ITD Mutants R-HSA-9702518	2024-10-01	0.227291	0.558685	0	0	4.26115	6.313	PTPN11
Signaling By FGFR4 In Disease R-HSA-5655291	2024-10-01	0.227291	0.558685	0	0	4.26115	6.313	PIK3R1
Sodium/Calcium Exchangers R-HSA-425561	2024-10-01	0.227291	0.558685	0	0	4.26115	6.313	SLC8B1
Tetrahydrobiopterin (BH4) Synthesis, Recycling, Salvage And Regulation R-HSA-1474151	2024-10-01	0.227291	0.558685	0	0	4.26115	6.313	PTS
MyD88 Cascade Initiated On Plasma Membrane R-HSA-975871	1996-04-01	0.228515	0.560267	0	0	1.67017	2.46543	APP;RPS6KA3;PPP2CB;NLRX1
Cytochrome P450 - Arranged By Substrate Type R-HSA-211897	1965-03-01	0.2294	0.561012	0	0	1.85793	2.73541	CYP11A1;TBXAS1;VDAC2
Activation Of ATR In Response To Replication Stress R-HSA-176187	1936-02-01	0.232993	0.56533	0	0	2.25745	3.28854	CDC7;RAD9A
ROS And RNS Production In Phagocytes R-HSA-1222556	1936-02-01	0.232993	0.56533	0	0	2.25745	3.28854	NCF4;ATP6V1E1
Regulation Of TP53 Degradation R-HSA-6804757	1936-02-01	0.232993	0.56533	0	0	2.25745	3.28854	PPP2CB;CDKN2A
Anchoring Of Basal Body To Plasma Membrane R-HSA-5620912	1997-04-01	0.233974	0.56533	0	0	1.65212	2.39978	DCTN1;SSNA1;CENPJ;KIF24
COPII-mediated Vesicle Transport R-HSA-204005	1966-03-01	0.236165	0.56533	0	0	1.82835	2.63871	ANKRD28;MCFD2;SEC22B
RUNX1 Regulates Genes Involved In Megakaryocyte Differentiation And Platelet Function R-HSA-8936459	1966-03-01	0.236165	0.56533	0	0	1.82835	2.63871	THBS1;RUNX1;TNRC6B
TCF Dependent Signaling In Response To WNT R-HSA-201681	7/198	0.240978	0.56533	0	0	1.40902	2.00511	PPP2CB;TLE3;TLE1;CCDC88C;PIP5K1B;YWHAZ;LGR4
FLT3 Signaling R-HSA-9607240	1937-02-01	0.242459	0.56533	0	0	2.19284	3.10709	PTPN11;PIK3R1
Regulation Of TP53 Expression And Degradation R-HSA-6806003	1937-02-01	0.242459	0.56533	0	0	2.19284	3.10709	PPP2CB;CDKN2A
Triglyceride Metabolism R-HSA-8979227	1937-02-01	0.242459	0.56533	0	0	2.19284	3.10709	PRKACB;MGLL
Anti-inflammatory Response Favoring Leishmania Infection R-HSA-9662851	6/165	0.244462	0.56533	0	0	1.45032	2.04306	PTGER4;PTGIR;GNAI3;GPR84;PRKACB;GNAI2
Cellular Senescence R-HSA-2559583	6/165	0.244462	0.56533	0	0	1.45032	2.04306	RPS6KA3;CDKN2C;CDKN2A;STAT3;ETS1;TNRC6B
PIP3 Activates AKT Signaling R-HSA-1257604	9/268	0.244847	0.56533	0	0	1.33659	1.88074	PPP2CB;MKRN1;RHOG;PIP5K1B;PTPN11;PIK3R1;IL1RAP;PML;TNRC6B
Metabolism Of Proteins R-HSA-392499	53/1890	0.246354	0.56533	0	0	1.11698	1.56487	ERO1B;APP;MCFD2;THRB;PCSK9;ARRB2;TUBA1C;RAB44;PPP3CA;QSOX1;FBXO9;RPS12;MRPS27;CISH;SLC35C1;TUFM;NUP93;EEF1G;DPM3;RNF128;HGS;PIGA;RFT1;VDAC2;EXOC6;MVD;SEC22B;B4GALT6;EXOC2;B4GALT4;DNMT1;DCTN1;DCUN1D1;DERL2;FOXK1;THBS1;CST3;RAB20;MAN2A2;STC2;MGAT5;MLEC;ANKRD28;CDKN2A;EDEM1;STAT3;C1GALT1;RAB27A;PML;FBXO31;STAG2;TMEM115;RNF185
CLEC7A (Dectin-1) Induces NFAT Activation R-HSA-5607763	2024-11-01	0.246966	0.56533	0	0	3.83484	5.36304	PPP3CA
Carnitine Metabolism R-HSA-200425	2024-11-01	0.246966	0.56533	0	0	3.83484	5.36304	CPT1A
Establishment Of Sister Chromatid Cohesion R-HSA-2468052	2024-11-01	0.246966	0.56533	0	0	3.83484	5.36304	STAG2
Free Fatty Acids Regulate Insulin Secretion R-HSA-400451	2024-11-01	0.246966	0.56533	0	0	3.83484	5.36304	PLCB2
Interleukin-27 Signaling R-HSA-9020956	2024-11-01	0.246966	0.56533	0	0	3.83484	5.36304	STAT3
Killing Mechanisms R-HSA-9664420	2024-11-01	0.246966	0.56533	0	0	3.83484	5.36304	FZD7
NOTCH4 Activation And Transmission Of Signal To Nucleus R-HSA-9013700	2024-11-01	0.246966	0.56533	0	0	3.83484	5.36304	YWHAZ
Pyrimidine Salvage R-HSA-73614	2024-11-01	0.246966	0.56533	0	0	3.83484	5.36304	UCK2
Regulation Of PTEN mRNA Translation R-HSA-8943723	2024-11-01	0.246966	0.56533	0	0	3.83484	5.36304	TNRC6B
Regulation Of Signaling By NODAL R-HSA-1433617	2024-11-01	0.246966	0.56533	0	0	3.83484	5.36304	ACVR2A
Serotonin Receptors R-HSA-390666	2024-11-01	0.246966	0.56533	0	0	3.83484	5.36304	HTR2A
Transport Of Organic Anions R-HSA-879518	2024-11-01	0.246966	0.56533	0	0	3.83484	5.36304	SLCO4A1
eNOS Activation R-HSA-203615	2024-11-01	0.246966	0.56533	0	0	3.83484	5.36304	LYPLA1
ER To Golgi Anterograde Transport R-HSA-199977	5/133	0.251114	0.571302	0	0	1.50073	2.07378	ANKRD28;MCFD2;TMEM115;DCTN1;SEC22B
Fanconi Anemia Pathway R-HSA-6783310	1938-02-01	0.251941	0.571302	0	0	2.13182	2.93885	DCLRE1B;FANCA
HSP90 Chaperone Cycle For Steroid Hormone Receptors (SHR) In Presence Of Ligand R-HSA-3371497	1938-02-01	0.251941	0.571302	0	0	2.13182	2.93885	DCTN1;FKBP5
Signaling By RAF1 Mutants R-HSA-9656223	1938-02-01	0.251941	0.571302	0	0	2.13182	2.93885	CAMK2D;ARRB2
Infectious Disease R-HSA-5663205	28/961	0.255731	0.577585	0	0	1.15788	1.57892	CYFIP2;PTGER4;GTF2B;GNAI3;GPR84;MEFV;GNAI2;PYCARD;MGAT5;PRKACB;RPS12;ACTR3;SRPK2;UVRAG;PTGIR;FZD7;ENTPD5;PTPN11;VPS37B;YWHAZ;PML;TUFM;NUP93;XK;ARPC2;TBL1XR1;HGS;DOCK1
Cell Surface Interactions At Vascular Wall R-HSA-202733	5/134	0.255907	0.577585	0	0	1.48902	2.02944	OLR1;PTPN11;PIK3R1;SLC7A11;SLC16A3
Loss Of Nlp From Mitotic Centrosomes R-HSA-380259	1969-03-01	0.256655	0.577736	0	0	1.74497	2.3732	DCTN1;SSNA1;CENPJ
SUMO E3 Ligases SUMOylate Target Proteins R-HSA-3108232	6/168	0.257192	0.577736	0	0	1.42324	1.93266	NUP93;DNMT1;STAG2;THRB;CDKN2A;PML
DAG And IP3 Signaling R-HSA-1489509	1939-02-01	0.261432	0.577736	0	0	2.0741	2.78257	CAMK2D;PRKACB
SUMOylation Of Ubiquitinylation Proteins R-HSA-3232142	1939-02-01	0.261432	0.577736	0	0	2.0741	2.78257	NUP93;PML
Transcriptional Regulation By VENTX R-HSA-8853884	1939-02-01	0.261432	0.577736	0	0	2.0741	2.78257	CDKN2A;TNRC6B
Transcriptional Regulation By RUNX1 R-HSA-8878171	7/204	0.264114	0.577736	0	0	1.36568	1.81824	MYB;PTPN11;ARID1B;THBS1;PML;RUNX1;TNRC6B
Activation Of TFAP2 (AP-2) Family Of Transcription Factors R-HSA-8866907	2024-12-01	0.266141	0.577736	0	0	3.48604	4.61457	CITED4
CREB1 Phosphorylation Thru Activation Of Adenylate Cyclase R-HSA-442720	2024-12-01	0.266141	0.577736	0	0	3.48604	4.61457	PRKACB
Disorders Of Developmental Biology R-HSA-9675151	2024-12-01	0.266141	0.577736	0	0	3.48604	4.61457	TBL1XR1
Eicosanoids R-HSA-211979	2024-12-01	0.266141	0.577736	0	0	3.48604	4.61457	TBXAS1
Erythropoietin Activates Phosphoinositide-3-kinase (PI3K) R-HSA-9027276	2024-12-01	0.266141	0.577736	0	0	3.48604	4.61457	PIK3R1
Interleukin-35 Signaling R-HSA-8984722	2024-12-01	0.266141	0.577736	0	0	3.48604	4.61457	STAT3
PECAM1 Interactions R-HSA-210990	2024-12-01	0.266141	0.577736	0	0	3.48604	4.61457	PTPN11
POU5F1 (OCT4), SOX2, NANOG Activate Genes Related To Proliferation R-HSA-2892247	2024-12-01	0.266141	0.577736	0	0	3.48604	4.61457	STAT3
Regulation Of Localization Of FOXO Transcription Factors R-HSA-9614399	2024-12-01	0.266141	0.577736	0	0	3.48604	4.61457	YWHAZ
Translation Of Replicase And Assembly Of Replication Transcription Complex R-HSA-9679504	2024-12-01	0.266141	0.577736	0	0	3.48604	4.61457	UVRAG
Vitamin D (Calciferol) Metabolism R-HSA-196791	2024-12-01	0.266141	0.577736	0	0	3.48604	4.61457	LDLRAP1
Toll Like Receptor 3 (TLR3) Cascade R-HSA-168164	4/103	0.267333	0.579022	0	0	1.55152	2.04685	APP;RPS6KA3;PPP2CB;NLRX1
Organelle Biogenesis And Maintenance R-HSA-1852241	9/275	0.268104	0.579393	0	0	1.30094	1.71253	TBL1XR1;CHD9;DCTN1;SSNA1;CENPJ;KIF24;PRKD2;EXOC6;EXOC2
Diseases Of Programmed Cell Death R-HSA-9645723	1971-03-01	0.270447	0.582881	0	0	1.69347	2.21452	APP;DNMT1;CDKN2A
Diseases Associated With Glycosaminoglycan Metabolism R-HSA-3560782	1940-02-01	0.270925	0.582881	0	0	2.01941	2.63718	CHSY1;PAPSS2
Antigen processing-Cross Presentation R-HSA-1236975	4/104	0.272978	0.583964	0	0	1.53592	1.99418	VAMP8;NCF4;SEC22B;TLR4
Transport Of Inorganic Cations/Anions And Amino Acids/Oligopeptides R-HSA-425393	4/104	0.272978	0.583964	0	0	1.53592	1.99418	SLC7A11;SLC15A4;SLC36A4;SLC8B1
G Alpha (I) Signaling Events R-HSA-418594	10/312	0.273242	0.583964	0	0	1.27334	1.65203	CCR1;APP;PPP3CA;PPP2CB;CAMK2D;PDE4D;GNAI3;PRKACB;PLCB2;GNAI2
AURKA Activation By TPX2 R-HSA-8854518	1972-03-01	0.277374	0.587917	0	0	1.66884	2.14011	DCTN1;SSNA1;CENPJ
Signaling By FGFR2 R-HSA-5654738	1972-03-01	0.277374	0.587917	0	0	1.66884	2.14011	PPP2CB;PTPN11;PIK3R1
Paradoxical Activation Of RAF Signaling By Kinase Inactive BRAF R-HSA-6802955	1941-02-01	0.280414	0.587917	0	0	1.96753	2.50169	CAMK2D;ARRB2
SUMOylation R-HSA-2990846	6/174	0.283157	0.587917	0	0	1.37198	1.73111	NUP93;DNMT1;STAG2;THRB;CDKN2A;PML
Advanced Glycosylation Endproduct Receptor Signaling R-HSA-879415	2013-01-01	0.284829	0.587917	0	0	3.19537	4.01296	APP
Chk1/Chk2(Cds1) Mediated Inactivation Of Cyclin B:Cdk1 Complex R-HSA-75035	2013-01-01	0.284829	0.587917	0	0	3.19537	4.01296	YWHAZ
ERKs Are Inactivated R-HSA-202670	2013-01-01	0.284829	0.587917	0	0	3.19537	4.01296	PPP2CB
Glycogen Synthesis R-HSA-3322077	2013-01-01	0.284829	0.587917	0	0	3.19537	4.01296	GBE1
Inhibition Of Replication Initiation Of Damaged DNA By RB1/E2F1 R-HSA-113501	2013-01-01	0.284829	0.587917	0	0	3.19537	4.01296	PPP2CB
Mitotic Telophase/Cytokinesis R-HSA-68884	2013-01-01	0.284829	0.587917	0	0	3.19537	4.01296	STAG2
Nucleotide Biosynthesis R-HSA-8956320	2013-01-01	0.284829	0.587917	0	0	3.19537	4.01296	COASY
PTK6 Regulates RHO GTPases, RAS GTPase And MAP Kinases R-HSA-8849471	2013-01-01	0.284829	0.587917	0	0	3.19537	4.01296	DOCK1
Purine Salvage R-HSA-74217	2013-01-01	0.284829	0.587917	0	0	3.19537	4.01296	AMPD3
SARS-CoV-2 Targets Host Intracellular Signaling And Regulatory Pathways R-HSA-9755779	2013-01-01	0.284829	0.587917	0	0	3.19537	4.01296	YWHAZ
Suppression Of Phagosomal Maturation R-HSA-9637687	2013-01-01	0.284829	0.587917	0	0	3.19537	4.01296	HGS
TNFR1-induced Proapoptotic Signaling R-HSA-5357786	2013-01-01	0.284829	0.587917	0	0	3.19537	4.01296	TNF
Activation Of GABAB Receptors R-HSA-991365	1942-02-01	0.289894	0.595824	0	0	1.91824	2.37525	GNAI3;GNAI2
RND3 GTPase Cycle R-HSA-9696264	1942-02-01	0.289894	0.595824	0	0	1.91824	2.37525	PIK3R1;RND3
Nuclear Envelope (NE) Reassembly R-HSA-2995410	1975-03-01	0.298246	0.608605	0	0	1.59906	1.9346	NUP93;TUBA1C;SPAST
DAP12 Interactions R-HSA-2172127	1943-02-01	0.299358	0.608605	0	0	1.87136	2.25708	LCP2;PIK3R1
RND2 GTPase Cycle R-HSA-9696270	1943-02-01	0.299358	0.608605	0	0	1.87136	2.25708	PLXND1;PIK3R1
Transport Of Vitamins, Nucleosides, And Related Molecules R-HSA-425397	1943-02-01	0.299358	0.608605	0	0	1.87136	2.25708	SLCO4A1;SLC35C1
AKT Phosphorylates Targets In Cytosol R-HSA-198323	2014-01-01	0.303042	0.608605	0	0	2.94942	3.52127	MKRN1
APC Truncation Mutants Have Impaired AXIN Binding R-HSA-5467337	2014-01-01	0.303042	0.608605	0	0	2.94942	3.52127	PPP2CB
Constitutive Signaling By EGFRvIII R-HSA-5637810	2014-01-01	0.303042	0.608605	0	0	2.94942	3.52127	PIK3R1
DCC Mediated Attractive Signaling R-HSA-418885	2014-01-01	0.303042	0.608605	0	0	2.94942	3.52127	DOCK1
Interleukin-15 Signaling R-HSA-8983432	2014-01-01	0.303042	0.608605	0	0	2.94942	3.52127	STAT3
Role Of LAT2/NTAL/LAB On Calcium Mobilization R-HSA-2730905	2014-01-01	0.303042	0.608605	0	0	2.94942	3.52127	PIK3R1
Tryptophan Catabolism R-HSA-71240	2014-01-01	0.303042	0.608605	0	0	2.94942	3.52127	SLC36A4
Interleukin-2 Family Signaling R-HSA-451927	1944-02-01	0.308801	0.611214	0	0	1.82671	2.14649	STAT3;PIK3R1
PI3K Cascade R-HSA-109704	1944-02-01	0.308801	0.611214	0	0	1.82671	2.14649	PTPN11;PIK3R1
TNF Signaling R-HSA-75893	1944-02-01	0.308801	0.611214	0	0	1.82671	2.14649	TAX1BP1;TNF
Regulation Of Insulin Secretion R-HSA-422356	1977-03-01	0.312211	0.611214	0	0	1.55568	1.81094	PRKACB;PLCB2;GNAI2
Signaling By Insulin Receptor R-HSA-74752	1977-03-01	0.312211	0.611214	0	0	1.55568	1.81094	PTPN11;PIK3R1;ATP6V1E1
Regulation Of Complement Cascade R-HSA-977606	1945-02-01	0.318219	0.611214	0	0	1.78414	2.04287	CPNE2;ELANE
TAK1-dependent IKK And NF-kappa-B Activation R-HSA-445989	1945-02-01	0.318219	0.611214	0	0	1.78414	2.04287	APP;NLRX1
G2/M Transition R-HSA-69275	6/182	0.318597	0.611214	0	0	1.30908	1.49736	PPP2CB;BORA;DCTN1;SSNA1;CENPJ;TUBGCP4
Constitutive Signaling By Aberrant PI3K In Cancer R-HSA-2219530	1978-03-01	0.3192	0.611214	0	0	1.53486	1.75271	RHOG;PTPN11;PIK3R1
Oncogenic MAPK Signaling R-HSA-6802957	1978-03-01	0.3192	0.611214	0	0	1.53486	1.75271	CAMK2D;ARRB2;ZC3HAV1
Mitotic G1 Phase And G1/S Transition R-HSA-453279	5/147	0.319868	0.611214	0	0	1.35179	1.54083	PPP2CB;CDKN2C;MAX;CDKN2A;CDC7
Activation Of BAD And Translocation To Mitochondria R-HSA-111447	2015-01-01	0.320792	0.611214	0	0	2.73861	3.1137	YWHAZ
CTNNB1 S33 Mutants Not Phosphorylated R-HSA-5358747	2015-01-01	0.320792	0.611214	0	0	2.73861	3.1137	PPP2CB
Diseases Associated With Glycosylation Precursor Biosynthesis R-HSA-5609975	2015-01-01	0.320792	0.611214	0	0	2.73861	3.1137	DPM3
ERBB2 Regulates Cell Motility R-HSA-6785631	2015-01-01	0.320792	0.611214	0	0	2.73861	3.1137	DIAPH1
Glycogen Storage Diseases R-HSA-3229121	2015-01-01	0.320792	0.611214	0	0	2.73861	3.1137	GBE1
IRAK2 Mediated Activation Of TAK1 Complex Upon TLR7/8 Or 9 Stimulation R-HSA-975163	2015-01-01	0.320792	0.611214	0	0	2.73861	3.1137	TLR4
InlB-mediated Entry Of Listeria Monocytogenes Into Host Cell R-HSA-8875360	2015-01-01	0.320792	0.611214	0	0	2.73861	3.1137	HGS
Membrane Binding And Targetting Of GAG Proteins R-HSA-174490	2015-01-01	0.320792	0.611214	0	0	2.73861	3.1137	VPS37B
Metabolism Of Nitric Oxide: NOS3 Activation And Regulation R-HSA-202131	2015-01-01	0.320792	0.611214	0	0	2.73861	3.1137	LYPLA1
Organic Cation/Anion/Zwitterion Transport R-HSA-549132	2015-01-01	0.320792	0.611214	0	0	2.73861	3.1137	RUNX1
Prolactin Receptor Signaling R-HSA-1170546	2015-01-01	0.320792	0.611214	0	0	2.73861	3.1137	PTPN11
Signaling By Activin R-HSA-1502540	2015-01-01	0.320792	0.611214	0	0	2.73861	3.1137	ACVR2A
Signaling By ERBB2 ECD Mutants R-HSA-9665348	2015-01-01	0.320792	0.611214	0	0	2.73861	3.1137	PIK3R1
Synthesis Of Prostaglandins (PG) And Thromboxanes (TX) R-HSA-2162123	2015-01-01	0.320792	0.611214	0	0	2.73861	3.1137	TBXAS1
WNT5A-dependent Internalization Of FZD4 R-HSA-5099900	2015-01-01	0.320792	0.611214	0	0	2.73861	3.1137	ARRB2
Mitotic G2-G2/M Phases R-HSA-453274	6/184	0.327567	0.620905	0	0	1.29423	1.44445	PPP2CB;BORA;DCTN1;SSNA1;CENPJ;TUBGCP4
XBP1(S) Activates Chaperone Genes R-HSA-381038	1946-02-01	0.327605	0.620905	0	0	1.7435	1.94565	DCTN1;EDEM1
Interleukin-1 Signaling R-HSA-9020702	4/114	0.330286	0.620905	0	0	1.39557	1.54601	APP;NLRX1;IRAK3;IL1RAP
Signaling By NTRK1 (TRKA) R-HSA-187037	4/114	0.330286	0.620905	0	0	1.39557	1.54601	RPS6KA3;PPP2CB;STAT3;PIK3R1
Mitotic Prometaphase R-HSA-68877	6/186	0.33657	0.620905	0	0	1.27972	1.39355	PPP2CB;STAG2;DCTN1;SSNA1;CENPJ;TUBGCP4
G Alpha (Z) Signaling Events R-HSA-418597	1947-02-01	0.336957	0.620905	0	0	1.70467	1.85434	GNAI3;GNAI2
IRS-mediated Signaling R-HSA-112399	1947-02-01	0.336957	0.620905	0	0	1.70467	1.85434	PTPN11;PIK3R1
Caspase Activation Via Death Receptors In Presence Of Ligand R-HSA-140534	2016-01-01	0.338091	0.620905	0	0	2.55591	2.77173	TLR4
Cell-extracellular Matrix Interactions R-HSA-446353	2016-01-01	0.338091	0.620905	0	0	2.55591	2.77173	LIMS1
PI3K Events In ERBB2 Signaling R-HSA-1963642	2016-01-01	0.338091	0.620905	0	0	2.55591	2.77173	PIK3R1
PKA Activation In Glucagon Signaling R-HSA-164378	2016-01-01	0.338091	0.620905	0	0	2.55591	2.77173	PRKACB
Plasma Lipoprotein Assembly R-HSA-8963898	2016-01-01	0.338091	0.620905	0	0	2.55591	2.77173	PRKACB
Regulation Of KIT Signaling R-HSA-1433559	2016-01-01	0.338091	0.620905	0	0	2.55591	2.77173	SOCS1
SUMOylation Of DNA Methylation Proteins R-HSA-4655427	2016-01-01	0.338091	0.620905	0	0	2.55591	2.77173	DNMT1
Signaling By NTRK3 (TRKC) R-HSA-9034015	2016-01-01	0.338091	0.620905	0	0	2.55591	2.77173	PIK3R1
Synthesis Of PIPs At Early Endosome Membrane R-HSA-1660516	2016-01-01	0.338091	0.620905	0	0	2.55591	2.77173	INPP5F
TGF-beta Receptor Signaling In EMT (Epithelial To Mesenchymal Transition) R-HSA-2173791	2016-01-01	0.338091	0.620905	0	0	2.55591	2.77173	ARHGEF18
TRAF6-mediated Induction Of TAK1 Complex Within TLR4 Complex R-HSA-937072	2016-01-01	0.338091	0.620905	0	0	2.55591	2.77173	TLR4
VLDLR Internalisation And Degradation R-HSA-8866427	2016-01-01	0.338091	0.620905	0	0	2.55591	2.77173	PCSK9
Axon Guidance R-HSA-422475	15/519	0.344109	0.630757	0	0	1.14391	1.22032	ACTR3;EPHA7;PLXND1;ITSN1;PTPN11;PIK3R1;RPS6KA3;TIAM1;ALCAM;ARPC2;NCAM1;SRGAP2;PRKACB;DOCK1;RPS12
IRE1alpha Activates Chaperones R-HSA-381070	1948-02-01	0.346269	0.633514	0	0	1.66752	1.76848	DCTN1;EDEM1
Beta-catenin Phosphorylation Cascade R-HSA-196299	2017-01-01	0.35495	0.637196	0	0	2.39604	2.48176	PPP2CB
Biosynthesis Of DHA-derived SPMs R-HSA-9018677	2017-01-01	0.35495	0.637196	0	0	2.39604	2.48176	LTA4H
Gastrin-CREB Signaling Pathway Via PKC And MAPK R-HSA-881907	2017-01-01	0.35495	0.637196	0	0	2.39604	2.48176	RPS6KA3
KSRP (KHSRP) Binds And Destabilizes mRNA R-HSA-450604	2017-01-01	0.35495	0.637196	0	0	2.39604	2.48176	YWHAZ
MyD88 Deficiency (TLR2/4) R-HSA-5602498	2017-01-01	0.35495	0.637196	0	0	2.39604	2.48176	TLR4
PKA Activation R-HSA-163615	2017-01-01	0.35495	0.637196	0	0	2.39604	2.48176	PRKACB
Vitamin B5 (Pantothenate) Metabolism R-HSA-199220	2017-01-01	0.35495	0.637196	0	0	2.39604	2.48176	COASY
EPH-ephrin Mediated Repulsion Of Cells R-HSA-3928665	1949-02-01	0.355537	0.637196	0	0	1.63196	1.68765	TIAM1;EPHA7
Netrin-1 Signaling R-HSA-373752	1949-02-01	0.355537	0.637196	0	0	1.63196	1.68765	PTPN11;DOCK1
Signaling By ERBB2 R-HSA-1227986	1949-02-01	0.355537	0.637196	0	0	1.63196	1.68765	DIAPH1;PIK3R1
Signaling By NOTCH3 R-HSA-9012852	1949-02-01	0.355537	0.637196	0	0	1.63196	1.68765	PLXND1;DLGAP5
RHO GTPases Activate Formins R-HSA-5663220	4/119	0.359235	0.642632	0	0	1.33455	1.36628	DIAPH1;PPP2CB;DAAM1;SRGAP2
Regulation Of TP53 Activity R-HSA-5633007	5/157	0.370266	0.649916	0	0	1.2622	1.25404	PPP2CB;CDKN2A;JMY;PML;RAD9A
HCMV Infection R-HSA-9609646	4/121	0.370816	0.649916	0	0	1.3116	1.30117	NUP93;TBL1XR1;VPS37B;PML
ABC Transporters In Lipid Homeostasis R-HSA-1369062	2018-01-01	0.371381	0.649916	0	0	2.25498	2.23362	ABCD2
Activation Of SMO R-HSA-5635838	2018-01-01	0.371381	0.649916	0	0	2.25498	2.23362	ARRB2
Assembly Of HIV Virion R-HSA-175474	2018-01-01	0.371381	0.649916	0	0	2.25498	2.23362	VPS37B
Constitutive Signaling By Ligand-Responsive EGFR Cancer Variants R-HSA-1236382	2018-01-01	0.371381	0.649916	0	0	2.25498	2.23362	PIK3R1
IRAK4 Deficiency (TLR2/4) R-HSA-5603041	2018-01-01	0.371381	0.649916	0	0	2.25498	2.23362	TLR4
Regulation Of NF-kappa B Signaling R-HSA-9758274	2018-01-01	0.371381	0.649916	0	0	2.25498	2.23362	NLRX1
Regulation Of TLR By Endogenous Ligand R-HSA-5686938	2018-01-01	0.371381	0.649916	0	0	2.25498	2.23362	TLR4
Regulation Of Signaling By CBL R-HSA-912631	2018-01-01	0.371381	0.649916	0	0	2.25498	2.23362	PIK3R1
Signaling By FLT3 Fusion Proteins R-HSA-9703465	2018-01-01	0.371381	0.649916	0	0	2.25498	2.23362	PIK3R1
Synthesis Of Glycosylphosphatidylinositol (GPI) R-HSA-162710	2018-01-01	0.371381	0.649916	0	0	2.25498	2.23362	PIGA
Signaling By FGFR R-HSA-190236	1986-03-01	0.374993	0.653868	0	0	1.38635	1.3598	PPP2CB;PTPN11;PIK3R1
Transport Of Bile Salts And Organic Acids, Metal Ions And Amine Compounds R-HSA-425366	1986-03-01	0.374993	0.653868	0	0	1.38635	1.3598	SLC40A1;SLC16A3;RUNX1
SARS-CoV-2-host Interactions R-HSA-9705683	6/196	0.381897	0.65538	0	0	1.21174	1.16643	NUP93;UVRAG;PTPN11;YWHAZ;RPS12;TUFM
RHOD GTPase Cycle R-HSA-9013405	1952-02-01	0.383044	0.65538	0	0	1.53381	1.47185	DIAPH1;PIK3R1
Signaling By Non-Receptor Tyrosine Kinases R-HSA-9006927	1952-02-01	0.383044	0.65538	0	0	1.53381	1.47185	STAT3;DOCK1
Transcriptional Activation Of Mitochondrial Biogenesis R-HSA-2151201	1952-02-01	0.383044	0.65538	0	0	1.53381	1.47185	CHD9;TBL1XR1
Aflatoxin Activation And Detoxification R-HSA-5423646	2019-01-01	0.387393	0.65538	0	0	2.12959	2.01952	MGST2
Biosynthesis Of Specialized Proresolving Mediators (SPMs) R-HSA-9018678	2019-01-01	0.387393	0.65538	0	0	2.12959	2.01952	LTA4H
Defective C1GALT1C1 Causes TNPS R-HSA-5083632	2019-01-01	0.387393	0.65538	0	0	2.12959	2.01952	C1GALT1
FRS-mediated FGFR3 Signaling R-HSA-5654706	2019-01-01	0.387393	0.65538	0	0	2.12959	2.01952	PTPN11
Listeria Monocytogenes Entry Into Host Cells R-HSA-8876384	2019-01-01	0.387393	0.65538	0	0	2.12959	2.01952	HGS
Nuclear Events Stimulated By ALK Signaling In Cancer R-HSA-9725371	2019-01-01	0.387393	0.65538	0	0	2.12959	2.01952	STAT3
Other Semaphorin Interactions R-HSA-416700	2019-01-01	0.387393	0.65538	0	0	2.12959	2.01952	PLXND1
PKA-mediated Phosphorylation Of CREB R-HSA-111931	2019-01-01	0.387393	0.65538	0	0	2.12959	2.01952	PRKACB
Prostacyclin Signaling Thru Prostacyclin Receptor R-HSA-392851	2019-01-01	0.387393	0.65538	0	0	2.12959	2.01952	PTGIR
Ras Activation Upon Ca2+ Influx Thru NMDA Receptor R-HSA-442982	2019-01-01	0.387393	0.65538	0	0	2.12959	2.01952	CAMK2D
Regulation Of TP53 Activity Thru Methylation R-HSA-6804760	2019-01-01	0.387393	0.65538	0	0	2.12959	2.01952	JMY
SUMOylation Of Transcription Factors R-HSA-3232118	2019-01-01	0.387393	0.65538	0	0	2.12959	2.01952	CDKN2A
Transcription Of E2F Targets Under Negative Control By DREAM Complex R-HSA-1362277	2019-01-01	0.387393	0.65538	0	0	2.12959	2.01952	MAX
Insulin Receptor Signaling Cascade R-HSA-74751	1953-02-01	0.392103	0.662187	0	0	1.50365	1.40777	PTPN11;PIK3R1
ER-Phagosome Pathway R-HSA-1236974	1989-03-01	0.395718	0.664329	0	0	1.33778	1.2402	VAMP8;SEC22B;TLR4
Cell Cycle R-HSA-1640170	18/654	0.400692	0.664329	0	0	1.08683	0.99397	ANKRD28;CDKN2C;BORA;CDKN2A;MAX;DCTN1;SSNA1;CDC7;YWHAZ;SYNE2;NUP93;TUBA1C;PPP2CB;SPAST;STAG2;CENPJ;TUBGCP4;RAD9A
Interleukin-12 Family Signaling R-HSA-447115	1954-02-01	0.401101	0.664329	0	0	1.47466	1.34717	STAT3;TALDO1
Pyruvate Metabolism And Citric Acid (TCA) Cycle R-HSA-71406	1954-02-01	0.401101	0.664329	0	0	1.47466	1.34717	GLO1;SLC16A3
MAPK6/MAPK4 Signaling R-HSA-5687128	1990-03-01	0.402587	0.664329	0	0	1.32234	1.20312	CDC42EP3;PRKACB;TNRC6B
Apoptotic Factor-Mediated Response R-HSA-111471	2020-01-01	0.402999	0.664329	0	0	2.01741	1.83346	CDKN2A
CD209 (DC-SIGN) Signaling R-HSA-5621575	2020-01-01	0.402999	0.664329	0	0	2.01741	1.83346	PRKACB
Class I Peroxisomal Membrane Protein Import R-HSA-9603798	2020-01-01	0.402999	0.664329	0	0	2.01741	1.83346	ABCD2
Diseases Associated With N-glycosylation Of Proteins R-HSA-3781860	2020-01-01	0.402999	0.664329	0	0	2.01741	1.83346	RFT1
G Beta:Gamma Signaling Thru PLC Beta R-HSA-418217	2020-01-01	0.402999	0.664329	0	0	2.01741	1.83346	PLCB2
Receptor-type Tyrosine-Protein Phosphatases R-HSA-388844	2020-01-01	0.402999	0.664329	0	0	2.01741	1.83346	IL1RAP
Regulation Of FZD By Ubiquitination R-HSA-4641263	2020-01-01	0.402999	0.664329	0	0	2.01741	1.83346	LGR4
Signal Transduction By L1 R-HSA-445144	2020-01-01	0.402999	0.664329	0	0	2.01741	1.83346	NCAM1
Syndecan Interactions R-HSA-3000170	2020-01-01	0.402999	0.664329	0	0	2.01741	1.83346	THBS1
MAPK1/MAPK3 Signaling R-HSA-5684996	8/277	0.408793	0.672486	0	0	1.14103	1.02071	PPP2CB;LYPLA1;CAMK2D;NCAM1;PTPN11;PIK3R1;ARRB2;ABHD17C
Amino Acids Regulate mTORC1 R-HSA-9639288	1955-02-01	0.410035	0.672486	0	0	1.44676	1.28981	SESN1;ATP6V1E1
Complement Cascade R-HSA-166658	1955-02-01	0.410035	0.672486	0	0	1.44676	1.28981	CPNE2;ELANE
Nervous System Development R-HSA-9675108	15/545	0.41539	0.673313	0	0	1.0863	0.954355	ACTR3;EPHA7;PLXND1;ITSN1;PTPN11;PIK3R1;RPS6KA3;TIAM1;ALCAM;ARPC2;NCAM1;SRGAP2;PRKACB;DOCK1;RPS12
Azathioprine ADME R-HSA-9748787	2021-01-01	0.418208	0.673313	0	0	1.91644	1.67071	ABCC4
Branched-chain Amino Acid Catabolism R-HSA-70895	2021-01-01	0.418208	0.673313	0	0	1.91644	1.67071	SOAT1
Cellular Hexose Transport R-HSA-189200	2021-01-01	0.418208	0.673313	0	0	1.91644	1.67071	SLC2A3
Cobalamin (Cbl, Vitamin B12) Transport And Metabolism R-HSA-196741	2021-01-01	0.418208	0.673313	0	0	1.91644	1.67071	LDLRAP1
Deregulated CDK5 Triggers Neurodegenerative Pathways In Alzheimers Disease Models R-HSA-8862803	2021-01-01	0.418208	0.673313	0	0	1.91644	1.67071	APP
FRS-mediated FGFR4 Signaling R-HSA-5654712	2021-01-01	0.418208	0.673313	0	0	1.91644	1.67071	PTPN11
Presynaptic Function Of Kainate Receptors R-HSA-500657	2021-01-01	0.418208	0.673313	0	0	1.91644	1.67071	PLCB2
Signaling By FGFR3 In Disease R-HSA-5655332	2021-01-01	0.418208	0.673313	0	0	1.91644	1.67071	PIK3R1
Synthesis Of Leukotrienes (LT) And Eoxins (EX) R-HSA-2142691	2021-01-01	0.418208	0.673313	0	0	1.91644	1.67071	LTA4H
Unblocking Of NMDA Receptors, Glutamate Binding And Activation R-HSA-438066	2021-01-01	0.418208	0.673313	0	0	1.91644	1.67071	CAMK2D
Chemokine Receptors Bind Chemokines R-HSA-380108	1956-02-01	0.418904	0.673313	0	0	1.4199	1.23547	CCR1;CCRL2
Oxidative Stress Induced Senescence R-HSA-2559580	1993-03-01	0.423055	0.678855	0	0	1.27806	1.09946	CDKN2C;CDKN2A;TNRC6B
SARS-CoV-2 Infection R-HSA-9694516	8/283	0.431977	0.686875	0	0	1.11579	0.936577	NUP93;SRPK2;UVRAG;MGAT5;PTPN11;YWHAZ;RPS12;TUFM
Cytosolic Sulfonation Of Small Molecules R-HSA-156584	2022-01-01	0.43303	0.686875	0	0	1.82508	1.5275	PAPSS2
E2F Mediated Regulation Of DNA Replication R-HSA-113510	2022-01-01	0.43303	0.686875	0	0	1.82508	1.5275	PPP2CB
FRS-mediated FGFR1 Signaling R-HSA-5654693	2022-01-01	0.43303	0.686875	0	0	1.82508	1.5275	PTPN11
PINK1-PRKN Mediated Mitophagy R-HSA-5205685	2022-01-01	0.43303	0.686875	0	0	1.82508	1.5275	ATG12
Response Of Mtb To Phagocytosis R-HSA-9637690	2022-01-01	0.43303	0.686875	0	0	1.82508	1.5275	HGS
Signaling By NODAL R-HSA-1181150	2022-01-01	0.43303	0.686875	0	0	1.82508	1.5275	ACVR2A
Transmission Across Chemical Synapses R-HSA-112315	7/246	0.436259	0.688882	0	0	1.12324	0.931748	RPS6KA3;CAMK2D;GNAI3;PRKACB;PLCB2;PPM1E;GNAI2
Programmed Cell Death R-HSA-5357801	6/208	0.436312	0.688882	0	0	1.13905	0.944724	CDKN2A;STAT3;ACIN1;TLR4;YWHAZ;ELANE
Late SARS-CoV-2 Infection Events R-HSA-9772573	1958-02-01	0.436434	0.688882	0	0	1.36905	1.1351	SRPK2;MGAT5
HCMV Early Events R-HSA-9609690	1996-03-01	0.443277	0.693838	0	0	1.23664	1.00608	NUP93;TBL1XR1;PML
Arachidonic Acid Metabolism R-HSA-2142753	1959-02-01	0.445092	0.693838	0	0	1.34496	1.08871	TBXAS1;LTA4H
GABA Receptor Activation R-HSA-977443	1959-02-01	0.445092	0.693838	0	0	1.34496	1.08871	GNAI3;GNAI2
Iron Uptake And Transport R-HSA-917937	1959-02-01	0.445092	0.693838	0	0	1.34496	1.08871	SLC40A1;ATP6V1E1
O-linked Glycosylation Of Mucins R-HSA-913709	1959-02-01	0.445092	0.693838	0	0	1.34496	1.08871	C1GALT1;B4GALT6
CD28 Dependent PI3K/Akt Signaling R-HSA-389357	2023-01-01	0.447475	0.693838	0	0	1.74204	1.40083	PIK3R1
IKK Complex Recruitment Mediated By RIP1 R-HSA-937041	2023-01-01	0.447475	0.693838	0	0	1.74204	1.40083	TLR4
Long-term Potentiation R-HSA-9620244	2023-01-01	0.447475	0.693838	0	0	1.74204	1.40083	CAMK2D
Post-chaperonin Tubulin Folding Pathway R-HSA-389977	2023-01-01	0.447475	0.693838	0	0	1.74204	1.40083	TUBA1C
RAF-independent MAPK1/3 Activation R-HSA-112409	2023-01-01	0.447475	0.693838	0	0	1.74204	1.40083	PTPN11
Telomere Extension By Telomerase R-HSA-171319	2023-01-01	0.447475	0.693838	0	0	1.74204	1.40083	ANKRD28
Defective CFTR Causes Cystic Fibrosis R-HSA-5678895	1960-02-01	0.453674	0.700079	0	0	1.3217	1.04464	DERL2;RNF185
Formation Of beta-catenin:TCF Transactivating Complex R-HSA-201722	1960-02-01	0.453674	0.700079	0	0	1.3217	1.04464	TLE3;TLE1
Meiotic Synapsis R-HSA-1221632	1960-02-01	0.453674	0.700079	0	0	1.3217	1.04464	STAG2;SYNE2
Factors Involved In Megakaryocyte Development And Platelet Production R-HSA-983231	4/136	0.456584	0.702461	0	0	1.16166	0.910717	MYB;KIF13B;PRKACB;DOCK1
Ion Channel Transport R-HSA-983712	5/175	0.460571	0.702461	0	0	1.12751	0.874145	ATP8B4;CAMK2D;ATP11B;ANO6;ATP6V1E1
FRS-mediated FGFR2 Signaling R-HSA-5654700	2024-01-01	0.461553	0.702461	0	0	1.66621	1.28824	PTPN11
RHO GTPases Activate NADPH Oxidases R-HSA-5668599	2024-01-01	0.461553	0.702461	0	0	1.66621	1.28824	NCF4
Signaling By EGFR In Cancer R-HSA-1643713	2024-01-01	0.461553	0.702461	0	0	1.66621	1.28824	PIK3R1
Signaling By ERBB2 KD Mutants R-HSA-9664565	2024-01-01	0.461553	0.702461	0	0	1.66621	1.28824	PIK3R1
Signaling By Erythropoietin R-HSA-9006335	2024-01-01	0.461553	0.702461	0	0	1.66621	1.28824	PIK3R1
Cell Cycle, Mitotic R-HSA-69278	14/523	0.461883	0.702461	0	0	1.05474	0.814731	CDKN2C;BORA;CDKN2A;MAX;DCTN1;SSNA1;CDC7;NUP93;TUBA1C;PPP2CB;SPAST;STAG2;CENPJ;TUBGCP4
Nuclear Events (Kinase And Transcription Factor Activation) R-HSA-198725	1961-02-01	0.46218	0.702461	0	0	1.29923	1.00275	RPS6KA3;PPP2CB
L1CAM Interactions R-HSA-373760	1999-03-01	0.463217	0.702461	0	0	1.19781	0.921788	RPS6KA3;ALCAM;NCAM1
SLC Transporter Disorders R-HSA-5619102	1999-03-01	0.463217	0.702461	0	0	1.19781	0.921788	NUP93;SLC35C1;SLC40A1
Disorders Of Transmembrane Transporters R-HSA-5619115	5/176	0.465502	0.704819	0	0	1.12086	0.857052	NUP93;SLC35C1;SLC40A1;DERL2;RNF185
Asymmetric Localization Of PCP Proteins R-HSA-4608870	1962-02-01	0.470608	0.709216	0	0	1.27751	0.9629	FZD7;PRICKLE1
MAP Kinase Activation R-HSA-450294	1962-02-01	0.470608	0.709216	0	0	1.27751	0.9629	RPS6KA3;PPP2CB
Pre-NOTCH Transcription And Translation R-HSA-1912408	1962-02-01	0.470608	0.709216	0	0	1.27751	0.9629	RUNX1;TNRC6B
Assembly And Cell Surface Presentation Of NMDA Receptors R-HSA-9609736	2025-01-01	0.475273	0.710775	0	0	1.5967	1.18773	CAMK2D
Cyclin A/B1/B2 Associated Events During G2/M Transition R-HSA-69273	2025-01-01	0.475273	0.710775	0	0	1.5967	1.18773	PPP2CB
Signaling By ERBB2 In Cancer R-HSA-1227990	2025-01-01	0.475273	0.710775	0	0	1.5967	1.18773	PIK3R1
TRAF6 Mediated NF-kB Activation R-HSA-933542	2025-01-01	0.475273	0.710775	0	0	1.5967	1.18773	APP
Apoptosis R-HSA-109581	5/178	0.475322	0.710775	0	0	1.10779	0.82393	CDKN2A;STAT3;ACIN1;YWHAZ;TLR4
Caspase Activation Via Extrinsic Apoptotic Signaling Pathway R-HSA-5357769	2026-01-01	0.488644	0.720657	0	0	1.53276	1.09764	TLR4
Formation Of Tubulin Folding Intermediates By CCT/TriC R-HSA-389960	2026-01-01	0.488644	0.720657	0	0	1.53276	1.09764	TUBA1C
Infection With Mycobacterium Tuberculosis R-HSA-9635486	2026-01-01	0.488644	0.720657	0	0	1.53276	1.09764	HGS
Insulin Receptor Recycling R-HSA-77387	2026-01-01	0.488644	0.720657	0	0	1.53276	1.09764	ATP6V1E1
Metal Ion SLC Transporters R-HSA-425410	2026-01-01	0.488644	0.720657	0	0	1.53276	1.09764	SLC40A1
Pyroptosis R-HSA-5620971	2026-01-01	0.488644	0.720657	0	0	1.53276	1.09764	ELANE
Role Of Phospholipids In Phagocytosis R-HSA-2029485	2026-01-01	0.488644	0.720657	0	0	1.53276	1.09764	PIK3R1
Synthesis Of IP3 And IP4 In Cytosol R-HSA-1855204	2026-01-01	0.488644	0.720657	0	0	1.53276	1.09764	PLCB2
TNFR1-induced NFkappaB Signaling Pathway R-HSA-5357956	2026-01-01	0.488644	0.720657	0	0	1.53276	1.09764	TNF
Class I MHC Mediated Antigen Processing And Presentation R-HSA-983169	10/378	0.495506	0.728883	0	0	1.04138	0.731229	VAMP8;HERC3;SOCS1;NCF4;MKRN1;LONRF1;SEC22B;TLR4;FBXO9;FBXO31
Phase I - Functionalization Of Compounds R-HSA-211945	3/104	0.495731	0.728883	0	0	1.13822	0.798715	CYP11A1;TBXAS1;VDAC2
Endogenous Sterols R-HSA-211976	2027-01-01	0.501675	0.732695	0	0	1.47373	1.01658	CYP11A1
G0 And Early G1 R-HSA-1538133	2027-01-01	0.501675	0.732695	0	0	1.47373	1.01658	MAX
Interleukin Receptor SHC Signaling R-HSA-912526	2027-01-01	0.501675	0.732695	0	0	1.47373	1.01658	PIK3R1
Postmitotic Nuclear Pore Complex (NPC) Reformation R-HSA-9615933	2027-01-01	0.501675	0.732695	0	0	1.47373	1.01658	NUP93
PI3K/AKT Signaling In Cancer R-HSA-2219528	3/105	0.502116	0.732695	0	0	1.12701	0.776421	RHOG;PTPN11;PIK3R1
Sensory Processing Of Sound By Inner Hair Cells Of Cochlea R-HSA-9662360	1967-02-01	0.511527	0.741071	0	0	1.17894	0.790309	RIPOR2;CTBP2
Metabolism Of Vitamins And Cofactors R-HSA-196854	5/186	0.513964	0.741071	0	0	1.05838	0.704463	PDSS2;SLC2A3;LDLRAP1;COASY;PTS
Adrenaline,noradrenaline Inhibits Insulin Secretion R-HSA-400042	2028-01-01	0.514374	0.741071	0	0	1.41907	0.943405	GNAI2
Mitophagy R-HSA-5205647	2028-01-01	0.514374	0.741071	0	0	1.41907	0.943405	ATG12
Notch-HLH Transcription Pathway R-HSA-350054	2028-01-01	0.514374	0.741071	0	0	1.41907	0.943405	TBL1XR1
Paracetamol ADME R-HSA-9753281	2028-01-01	0.514374	0.741071	0	0	1.41907	0.943405	ABCC4
Prefoldin Mediated Transfer Of Substrate To CCT/TriC R-HSA-389957	2028-01-01	0.514374	0.741071	0	0	1.41907	0.943405	TUBA1C
Recycling Pathway Of L1 R-HSA-437239	2028-01-01	0.514374	0.741071	0	0	1.41907	0.943405	RPS6KA3
O-linked Glycosylation R-HSA-5173105	3/107	0.51476	0.741071	0	0	1.10522	0.733924	C1GALT1;B4GALT6;THBS1
Activation Of Kainate Receptors Upon Glutamate Binding R-HSA-451326	2029-01-01	0.526751	0.750184	0	0	1.36832	0.877132	PLCB2
Budding And Maturation Of HIV Virion R-HSA-162588	2029-01-01	0.526751	0.750184	0	0	1.36832	0.877132	VPS37B
Disassembly Of Destruction Complex And Recruitment Of AXIN To Membrane R-HSA-4641262	2029-01-01	0.526751	0.750184	0	0	1.36832	0.877132	PPP2CB
FCERI Mediated MAPK Activation R-HSA-2871796	2029-01-01	0.526751	0.750184	0	0	1.36832	0.877132	LCP2
Regulation Of TP53 Activity Thru Acetylation R-HSA-6804758	2029-01-01	0.526751	0.750184	0	0	1.36832	0.877132	PML
SUMOylation Of Intracellular Receptors R-HSA-4090294	2029-01-01	0.526751	0.750184	0	0	1.36832	0.877132	THRB
Diseases Associated With O-glycosylation Of Proteins R-HSA-3906995	1969-02-01	0.527303	0.750184	0	0	1.14363	0.731901	C1GALT1;THBS1
Interleukin-17 Signaling R-HSA-448424	1969-02-01	0.527303	0.750184	0	0	1.14363	0.731901	RPS6KA3;PPP2CB
RAF/MAP Kinase Cascade R-HSA-5673001	7/271	0.537482	0.762069	0	0	1.01555	0.630514	PPP2CB;LYPLA1;CAMK2D;NCAM1;PIK3R1;ARRB2;ABHD17C
Activation Of BH3-only Proteins R-HSA-114452	1930-01-01	0.538813	0.762069	0	0	1.32107	0.816933	YWHAZ
RNA Polymerase I Transcription Termination R-HSA-73863	1930-01-01	0.538813	0.762069	0	0	1.32107	0.816933	UBTF
Transcriptional Regulation Of Pluripotent Stem Cells R-HSA-452723	1930-01-01	0.538813	0.762069	0	0	1.32107	0.816933	STAT3
Golgi-to-ER Retrograde Transport R-HSA-8856688	3/112	0.5456	0.77054	0	0	1.05425	0.638737	DCTN1;KIF13B;SEC22B
Interferon Alpha/Beta Signaling R-HSA-909733	1972-02-01	0.550312	0.770794	0	0	1.09445	0.653681	SOCS1;PTPN11
Activated NOTCH1 Transmits Signal To Nucleus R-HSA-2122948	1931-01-01	0.550567	0.770794	0	0	1.27697	0.762103	ARRB2
Diseases Associated With TLR Signaling Cascade R-HSA-5602358	1931-01-01	0.550567	0.770794	0	0	1.27697	0.762103	TLR4
Glutamate Binding, Activation Of AMPA Receptors And Synaptic Plasticity R-HSA-399721	1931-01-01	0.550567	0.770794	0	0	1.27697	0.762103	CAMK2D
Late Endosomal Microautophagy R-HSA-9615710	1931-01-01	0.550567	0.770794	0	0	1.27697	0.762103	VPS37B
Transferrin Endocytosis And Recycling R-HSA-917977	1931-01-01	0.550567	0.770794	0	0	1.27697	0.762103	ATP6V1E1
Developmental Biology R-HSA-1266738	27/1073	0.55301	0.773093	0	0	0.987788	0.585145	PLXND1;CHD9;GFI1;ITSN1;PIK3R1;TNF;RPS6KA3;ALCAM;MYB;NCAM1;SRGAP2;PRKACB;RPS12;ACTR3;CDK19;EPHA7;STAT3;PTPN11;FLI1;PML;ACVR2A;RUNX1;TIAM1;KLF5;ARPC2;TBL1XR1;DOCK1
Selenoamino Acid Metabolism R-HSA-2408522	3/114	0.557612	0.775592	0	0	1.03515	0.604621	GSR;PAPSS2;RPS12
Activation Of Pre-Replicative Complex R-HSA-68962	1932-01-01	0.562023	0.775592	0	0	1.23571	0.712033	CDC7
Defective TPR May Confer Susceptibility Towards Thyroid Papillary Carcinoma (TPC) R-HSA-5619107	1932-01-01	0.562023	0.775592	0	0	1.23571	0.712033	NUP93
G-protein Beta:Gamma Signaling R-HSA-397795	1932-01-01	0.562023	0.775592	0	0	1.23571	0.712033	PLCB2
Generation Of Second Messenger Molecules R-HSA-202433	1932-01-01	0.562023	0.775592	0	0	1.23571	0.712033	LCP2
Glucagon Signaling In Metabolic Regulation R-HSA-163359	1932-01-01	0.562023	0.775592	0	0	1.23571	0.712033	PRKACB
Phase 0 - Rapid Depolarisation R-HSA-5576892	1932-01-01	0.562023	0.775592	0	0	1.23571	0.712033	CAMK2D
RNA Polymerase I Promoter Opening R-HSA-73728	1932-01-01	0.562023	0.775592	0	0	1.23571	0.712033	UBTF
Thrombin Signaling Thru Proteinase Activated Receptors (PARs) R-HSA-456926	1932-01-01	0.562023	0.775592	0	0	1.23571	0.712033	ARRB2
NoRC Negatively Regulates rRNA Expression R-HSA-427413	1974-02-01	0.565209	0.778875	0	0	1.06394	0.607041	DNMT1;UBTF
Sensory Processing Of Sound R-HSA-9659379	1975-02-01	0.572523	0.783167	0	0	1.04931	0.585203	RIPOR2;CTBP2
Activation Of Matrix Metalloproteinases R-HSA-1592389	1933-01-01	0.573187	0.783167	0	0	1.19703	0.666201	ELANE
Cooperation Of Prefoldin And TriC/CCT In Actin And Tubulin Folding R-HSA-389958	1933-01-01	0.573187	0.783167	0	0	1.19703	0.666201	TUBA1C
Plasma Lipoprotein Remodeling R-HSA-8963899	1933-01-01	0.573187	0.783167	0	0	1.19703	0.666201	LIPG
Signaling By High-Kinase Activity BRAF Mutants R-HSA-6802948	1933-01-01	0.573187	0.783167	0	0	1.19703	0.666201	ARRB2
Striated Muscle Contraction R-HSA-390522	1933-01-01	0.573187	0.783167	0	0	1.19703	0.666201	TPM3
CD28 Co-Stimulation R-HSA-389356	1934-01-01	0.584068	0.789191	0	0	1.1607	0.624154	PIK3R1
COPI-independent Golgi-to-ER Retrograde Traffic R-HSA-6811436	1934-01-01	0.584068	0.789191	0	0	1.1607	0.624154	DCTN1
DNA Methylation R-HSA-5334118	1934-01-01	0.584068	0.789191	0	0	1.1607	0.624154	DNMT1
Nuclear Import Of Rev Protein R-HSA-180746	1934-01-01	0.584068	0.789191	0	0	1.1607	0.624154	NUP93
Synthesis Of Bile Acids And Bile Salts R-HSA-192105	1934-01-01	0.584068	0.789191	0	0	1.1607	0.624154	OSBPL3
Signaling By TGFB Family Members R-HSA-9006936	3/119	0.586791	0.789191	0	0	0.990272	0.5279	ARHGEF18;ACVR2A;BMPR1A
ABC Transporter Disorders R-HSA-5619084	1977-02-01	0.586881	0.789191	0	0	1.02122	0.544243	DERL2;RNF185
G2/M DNA Damage Checkpoint R-HSA-69473	1977-02-01	0.586881	0.789191	0	0	1.02122	0.544243	YWHAZ;RAD9A
Negative Epigenetic Regulation Of rRNA Expression R-HSA-5250941	1977-02-01	0.586881	0.789191	0	0	1.02122	0.544243	DNMT1;UBTF
COPI-dependent Golgi-to-ER Retrograde Traffic R-HSA-6811434	1978-02-01	0.593926	0.789191	0	0	1.00773	0.525031	KIF13B;SEC22B
Pre-NOTCH Expression And Processing R-HSA-1912422	1978-02-01	0.593926	0.789191	0	0	1.00773	0.525031	RUNX1;TNRC6B
Gene And Protein Expression By JAK-STAT Signaling After Interleukin-12 Stimulation R-HSA-8950505	1935-01-01	0.594671	0.789191	0	0	1.12651	0.585497	TALDO1
Impaired BRCA2 Binding To RAD51 R-HSA-9709570	1935-01-01	0.594671	0.789191	0	0	1.12651	0.585497	RAD9A
NEP/NS2 Interacts With Cellular Export Machinery R-HSA-168333	1935-01-01	0.594671	0.789191	0	0	1.12651	0.585497	NUP93
Nucleotide Catabolism R-HSA-8956319	1935-01-01	0.594671	0.789191	0	0	1.12651	0.585497	ENTPD5
Rev-mediated Nuclear Export Of HIV RNA R-HSA-165054	1935-01-01	0.594671	0.789191	0	0	1.12651	0.585497	NUP93
SUMOylation Of SUMOylation Proteins R-HSA-4085377	1935-01-01	0.594671	0.789191	0	0	1.12651	0.585497	NUP93
Transport Of Ribonucleoproteins Into Host Nucleus R-HSA-168271	1935-01-01	0.594671	0.789191	0	0	1.12651	0.585497	NUP93
Transport Of SLBP Independent Mature mRNA R-HSA-159227	1935-01-01	0.594671	0.789191	0	0	1.12651	0.585497	NUP93
Vpr-mediated Nuclear Import Of PICs R-HSA-180910	1935-01-01	0.594671	0.789191	0	0	1.12651	0.585497	NUP93
Class A/1 (Rhodopsin-like Receptors) R-HSA-373076	8/327	0.594753	0.789191	0	0	0.959686	0.498662	CCR1;PTGER4;APP;PTGIR;XK;GPR65;CCRL2;HTR2A
Amyloid Fiber Formation R-HSA-977225	1979-02-01	0.60088	0.791917	0	0	0.994595	0.506607	CST3;APP
Downstream Signaling Events Of B Cell Receptor (BCR) R-HSA-1168372	1979-02-01	0.60088	0.791917	0	0	0.994595	0.506607	PPP3CA;NFKBIE
Metabolism Of Water-Soluble Vitamins And Cofactors R-HSA-196849	3/122	0.603697	0.791917	0	0	0.965158	0.487098	SLC2A3;LDLRAP1;COASY
Export Of Viral Ribonucleoproteins From Nucleus R-HSA-168274	1936-01-01	0.605005	0.791917	0	0	1.09426	0.549888	NUP93
Glutathione Conjugation R-HSA-156590	1936-01-01	0.605005	0.791917	0	0	1.09426	0.549888	MGST2
HSF1-dependent Transactivation R-HSA-3371571	1936-01-01	0.605005	0.791917	0	0	1.09426	0.549888	CAMK2D
Nuclear Pore Complex (NPC) Disassembly R-HSA-3301854	1936-01-01	0.605005	0.791917	0	0	1.09426	0.549888	NUP93
RHOH GTPase Cycle R-HSA-9013407	1936-01-01	0.605005	0.791917	0	0	1.09426	0.549888	ARHGDIB
Transcriptional Regulation By AP-2 (TFAP2) Family Of Transcription Factors R-HSA-8864260	1936-01-01	0.605005	0.791917	0	0	1.09426	0.549888	CITED4
Transport Of SLBP Dependant Mature mRNA R-HSA-159230	1936-01-01	0.605005	0.791917	0	0	1.09426	0.549888	NUP93
COPI-mediated Anterograde Transport R-HSA-6807878	1980-02-01	0.607744	0.794426	0	0	0.981793	0.488935	TMEM115;DCTN1
Defective B3GALTL Causes PpS R-HSA-5083635	1937-01-01	0.615076	0.796465	0	0	1.06381	0.517024	THBS1
Early SARS-CoV-2 Infection Events R-HSA-9772572	1937-01-01	0.615076	0.796465	0	0	1.06381	0.517024	UVRAG
Fatty acyl-CoA Biosynthesis R-HSA-75105	1937-01-01	0.615076	0.796465	0	0	1.06381	0.517024	ACLY
HDR Thru Single Strand Annealing (SSA) R-HSA-5685938	1937-01-01	0.615076	0.796465	0	0	1.06381	0.517024	RAD9A
Interactions Of Rev With Host Cellular Proteins R-HSA-177243	1937-01-01	0.615076	0.796465	0	0	1.06381	0.517024	NUP93
MAP2K And MAPK Activation R-HSA-5674135	1937-01-01	0.615076	0.796465	0	0	1.06381	0.517024	ARRB2
NCAM1 Interactions R-HSA-419037	1937-01-01	0.615076	0.796465	0	0	1.06381	0.517024	NCAM1
Mitochondrial Translation Elongation R-HSA-5389840	1982-02-01	0.621202	0.802457	0	0	0.95715	0.455698	MRPS27;TUFM
Apoptotic Cleavage Of Cellular Proteins R-HSA-111465	1938-01-01	0.62489	0.802457	0	0	1.03501	0.486639	ACIN1
Association Of TriC/CCT With Target Proteins During Biosynthesis R-HSA-390471	1938-01-01	0.62489	0.802457	0	0	1.03501	0.486639	STAT3
FCGR3A-mediated IL10 Synthesis R-HSA-9664323	1938-01-01	0.62489	0.802457	0	0	1.03501	0.486639	PRKACB
Interactions Of Vpr With Host Cellular Proteins R-HSA-176033	1938-01-01	0.62489	0.802457	0	0	1.03501	0.486639	NUP93
O-glycosylation Of TSR Domain-Containing Proteins R-HSA-5173214	1938-01-01	0.62489	0.802457	0	0	1.03501	0.486639	THBS1
Cardiac Conduction R-HSA-5576891	3/126	0.625517	0.802457	0	0	0.933578	0.438012	CAMK2D;STIM1;ORAI1
M Phase R-HSA-68886	9/380	0.633443	0.810692	0	0	0.927655	0.423554	NUP93;TUBA1C;PPP2CB;SPAST;STAG2;DCTN1;SSNA1;CENPJ;TUBGCP4
Ovarian Tumor Domain Proteases R-HSA-5689896	1939-01-01	0.634455	0.810692	0	0	1.00772	0.458501	RNF128
Synthesis Of PA R-HSA-1483166	1939-01-01	0.634455	0.810692	0	0	1.00772	0.458501	ACP6
Autophagy R-HSA-9612973	3/128	0.636114	0.811739	0	0	0.918545	0.415529	UVRAG;VPS37B;ATG12
G1/S Transition R-HSA-69206	3/129	0.641334	0.817198	0	0	0.911208	0.404764	PPP2CB;MAX;CDC7
Amine Ligand-Binding Receptors R-HSA-375280	1940-01-01	0.643776	0.817198	0	0	0.981829	0.432402	HTR2A
Collagen Degradation R-HSA-1442490	1940-01-01	0.643776	0.817198	0	0	0.981829	0.432402	ELANE
Presynaptic Phase Of Homologous DNA Pairing And Strand Exchange R-HSA-5693616	1940-01-01	0.643776	0.817198	0	0	0.981829	0.432402	RAD9A
Fatty Acid Metabolism R-HSA-8978868	4/173	0.645253	0.81741	0	0	0.905595	0.396753	ACLY;CPT1A;TBXAS1;LTA4H
Fc Epsilon Receptor (FCERI) Signaling R-HSA-2454202	3/130	0.6465	0.81741	0	0	0.903987	0.394303	PPP3CA;LCP2;PIK3R1
Carboxyterminal Post-Translational Modifications Of Tubulin R-HSA-8955332	1941-01-01	0.65286	0.81741	0	0	0.957234	0.408157	TUBA1C
Defective Homologous Recombination Repair (HRR) Due To BRCA2 Loss Of Function R-HSA-9701190	1941-01-01	0.65286	0.81741	0	0	0.957234	0.408157	RAD9A
Negative Regulation Of MAPK Pathway R-HSA-5675221	1941-01-01	0.65286	0.81741	0	0	0.957234	0.408157	PPP2CB
Non-integrin membrane-ECM Interactions R-HSA-3000171	1941-01-01	0.65286	0.81741	0	0	0.957234	0.408157	THBS1
Sensory Perception Of Sweet, Bitter, And Umami (Glutamate) Taste R-HSA-9717207	1941-01-01	0.65286	0.81741	0	0	0.957234	0.408157	PLCB2
Signaling By Retinoic Acid R-HSA-5362517	1941-01-01	0.65286	0.81741	0	0	0.957234	0.408157	CPT1A
Biological Oxidations R-HSA-211859	5/218	0.654295	0.81741	0	0	0.897887	0.380881	CYP11A1;TBXAS1;VDAC2;MGST2;PAPSS2
Meiosis R-HSA-1500620	1988-02-01	0.659432	0.81741	0	0	0.890097	0.370616	STAG2;SYNE2
Mitochondrial Translation R-HSA-5368287	1988-02-01	0.659432	0.81741	0	0	0.890097	0.370616	MRPS27;TUFM
Defective Pyroptosis R-HSA-9710421	1942-01-01	0.661713	0.81741	0	0	0.933839	0.385604	DNMT1
Glucagon-like Peptide-1 (GLP1) Regulates Insulin Secretion R-HSA-381676	1942-01-01	0.661713	0.81741	0	0	0.933839	0.385604	PRKACB
Kinesins R-HSA-983189	1942-01-01	0.661713	0.81741	0	0	0.933839	0.385604	KIF13B
NS1 Mediated Effects On Host Pathways R-HSA-168276	1942-01-01	0.661713	0.81741	0	0	0.933839	0.385604	NUP93
PRC2 Methylates Histones And DNA R-HSA-212300	1942-01-01	0.661713	0.81741	0	0	0.933839	0.385604	DNMT1
RND1 GTPase Cycle R-HSA-9696273	1942-01-01	0.661713	0.81741	0	0	0.933839	0.385604	PIK3R1
Signaling By FGFR2 In Disease R-HSA-5655253	1942-01-01	0.661713	0.81741	0	0	0.933839	0.385604	PIK3R1
Transport Of Mature mRNA Derived From An Intronless Transcript R-HSA-159231	1942-01-01	0.661713	0.81741	0	0	0.933839	0.385604	NUP93
Vasopressin Regulates Renal Water Homeostasis Via Aquaporins R-HSA-432040	1942-01-01	0.661713	0.81741	0	0	0.933839	0.385604	PRKACB
tRNA Modification In Nucleus And Cytosol R-HSA-6782315	1942-01-01	0.661713	0.81741	0	0	0.933839	0.385604	TYW1
Mitochondrial Biogenesis R-HSA-1592230	1989-02-01	0.665494	0.819984	0	0	0.87982	0.358285	CHD9;TBL1XR1
Unfolded Protein Response (UPR) R-HSA-381119	1989-02-01	0.665494	0.819984	0	0	0.87982	0.358285	DCTN1;EDEM1
Homologous DNA Pairing And Strand Exchange R-HSA-5693579	1943-01-01	0.67034	0.820109	0	0	0.911558	0.364596	RAD9A
Smooth Muscle Contraction R-HSA-445355	1943-01-01	0.67034	0.820109	0	0	0.911558	0.364596	TPM3
Transport Of Mature mRNAs Derived From Intronless Transcripts R-HSA-159234	1943-01-01	0.67034	0.820109	0	0	0.911558	0.364596	NUP93
Chaperonin-mediated Protein Folding R-HSA-390466	1990-02-01	0.671469	0.820109	0	0	0.869778	0.346421	TUBA1C;STAT3
Eukaryotic Translation Elongation R-HSA-156842	1990-02-01	0.671469	0.820109	0	0	0.869778	0.346421	EEF1G;RPS12
Viral mRNA Translation R-HSA-192823	1990-02-01	0.671469	0.820109	0	0	0.869778	0.346421	XK;RPS12
Signaling By Hedgehog R-HSA-5358351	3/135	0.671538	0.820109	0	0	0.86952	0.346229	DERL2;ARRB2;PRKACB
Late Phase Of HIV Life Cycle R-HSA-162599	3/136	0.676387	0.824987	0	0	0.862938	0.3374	NUP93;GTF2B;VPS37B
HCMV Late Events R-HSA-9610379	1991-02-01	0.677358	0.825129	0	0	0.859961	0.335003	NUP93;VPS37B
Interleukin-12 Signaling R-HSA-9020591	1944-01-01	0.678748	0.825782	0	0	0.890313	0.345001	TALDO1
mRNA Splicing - Major Pathway R-HSA-72163	4/181	0.679894	0.826136	0	0	0.864306	0.333465	SRRM2;DHX15;USP39;ELAVL2
Influenza Viral RNA Transcription And Replication R-HSA-168273	3/137	0.681183	0.826661	0	0	0.856454	0.328814	NUP93;XK;RPS12
Class B/2 (Secretin Family Receptors) R-HSA-373080	1992-02-01	0.68316	0.826983	0	0	0.850362	0.32401	ADGRE5;FZD7
Post-translational Modification: Synthesis Of GPI-anchored Proteins R-HSA-163125	1992-02-01	0.68316	0.826983	0	0	0.850362	0.32401	DPM3;PIGA
Bile Acid And Bile Salt Metabolism R-HSA-194068	1945-01-01	0.686942	0.828447	0	0	0.870034	0.326702	OSBPL3
Glycosphingolipid Metabolism R-HSA-1660662	1945-01-01	0.686942	0.828447	0	0	0.870034	0.326702	B4GALNT1
SUMOylation Of DNA Replication Proteins R-HSA-4615885	1945-01-01	0.686942	0.828447	0	0	0.870034	0.326702	NUP93
PTEN Regulation R-HSA-6807070	3/139	0.690615	0.831838	0	0	0.843772	0.312341	MKRN1;PML;TNRC6B
HIV Transcription Initiation R-HSA-167161	1946-01-01	0.694927	0.83495	0	0	0.850656	0.309595	GTF2B
RNA Polymerase I Transcription Initiation R-HSA-73762	1946-01-01	0.694927	0.83495	0	0	0.850656	0.309595	UBTF
C-type Lectin Receptors (CLRs) R-HSA-5621481	3/141	0.699836	0.838046	0	0	0.831457	0.296754	PYCARD;PPP3CA;PRKACB
Transcriptional Regulation By RUNX3 R-HSA-8878159	1995-02-01	0.700055	0.838046	0	0	0.822803	0.293408	CDKN2A;RUNX1
SARS-CoV-2 Modulates Host Translation Machinery R-HSA-9754678	1947-01-01	0.702709	0.838046	0	0	0.832121	0.293582	RPS12
SUMOylation Of RNA Binding Proteins R-HSA-4570464	1947-01-01	0.702709	0.838046	0	0	0.832121	0.293582	NUP93
Sensory Perception Of Taste R-HSA-9717189	1947-01-01	0.702709	0.838046	0	0	0.832121	0.293582	PLCB2
Viral Messenger RNA Synthesis R-HSA-168325	1947-01-01	0.702709	0.838046	0	0	0.832121	0.293582	NUP93
Protein Folding R-HSA-391251	1996-02-01	0.705519	0.840359	0	0	0.814008	0.283944	TUBA1C;STAT3
Mitotic Anaphase R-HSA-68882	5/232	0.706861	0.840921	0	0	0.841899	0.292073	NUP93;TUBA1C;PPP2CB;SPAST;STAG2
Inositol Phosphate Metabolism R-HSA-1483249	1948-01-01	0.710293	0.843046	0	0	0.814374	0.278579	PLCB2
Mitotic Metaphase And Anaphase R-HSA-2555396	5/233	0.710393	0.843046	0	0	0.838163	0.286599	NUP93;TUBA1C;PPP2CB;SPAST;STAG2
mRNA Splicing R-HSA-72172	4/189	0.712107	0.844043	0	0	0.826588	0.28065	SRRM2;DHX15;USP39;ELAVL2
RUNX1 Regulates Transcription Of Genes Involved In Differentiation Of HSCs R-HSA-8939236	1998-02-01	0.716197	0.84785	0	0	0.796967	0.266028	MYB;RUNX1
RMTs Methylate Histone Arginines R-HSA-3214858	1949-01-01	0.717684	0.848571	0	0	0.797367	0.264507	ARID1B
CLEC7A (Dectin-1) Signaling R-HSA-5607764	1999-02-01	0.721413	0.850897	0	0	0.788711	0.257549	PYCARD;PPP3CA
Cellular Response To Heat Stress R-HSA-3371556	1999-02-01	0.721413	0.850897	0	0	0.788711	0.257549	NUP93;CAMK2D
Aquaporin-mediated Transport R-HSA-445717	1950-01-01	0.724886	0.851598	0	0	0.781054	0.251297	PRKACB
Extension Of Telomeres R-HSA-180786	1950-01-01	0.724886	0.851598	0	0	0.781054	0.251297	ANKRD28
Formation Of Ternary Complex, And Subsequently, 43S Complex R-HSA-72695	1950-01-01	0.724886	0.851598	0	0	0.781054	0.251297	RPS12
SARS-CoV Infections R-HSA-9679506	8/369	0.725534	0.851598	0	0	0.846175	0.271493	NUP93;SRPK2;UVRAG;MGAT5;PTPN11;YWHAZ;RPS12;TUFM
Chromatin Modifying Enzymes R-HSA-3247509	5/238	0.727603	0.852991	0	0	0.819964	0.260749	KDM3A;TBL1XR1;ARID5B;CLOCK;ARID1B
G2/M Checkpoints R-HSA-69481	3/148	0.730465	0.855309	0	0	0.791032	0.248442	CDC7;YWHAZ;RAD9A
Diseases Of DNA Repair R-HSA-9675135	1951-01-01	0.731906	0.855543	0	0	0.765394	0.238882	RAD9A
GPCR Ligand Binding R-HSA-500792	10/458	0.732437	0.855543	0	0	0.851838	0.265244	CCR1;PTGER4;APP;PTGIR;XK;ADGRE5;FZD7;GPR65;CCRL2;HTR2A
HIV Life Cycle R-HSA-162587	3/149	0.734634	0.856697	0	0	0.785573	0.242257	NUP93;GTF2B;VPS37B
Muscle Contraction R-HSA-397014	4/196	0.738297	0.856697	0	0	0.796163	0.241564	CAMK2D;STIM1;TPM3;ORAI1
Peptide Ligand-Binding Receptors R-HSA-375276	4/196	0.738297	0.856697	0	0	0.796163	0.241564	CCR1;APP;XK;CCRL2
Apoptotic Execution Phase R-HSA-75153	1952-01-01	0.738746	0.856697	0	0	0.750347	0.227206	ACIN1
Metabolism Of Non-Coding RNA R-HSA-194441	1952-01-01	0.738746	0.856697	0	0	0.750347	0.227206	NUP93
SARS-CoV-1 Infection R-HSA-9678108	1952-01-01	0.738746	0.856697	0	0	0.750347	0.227206	UVRAG
Processing Of Capped Intron-Containing Pre-mRNA R-HSA-72203	5/242	0.740832	0.858086	0	0	0.805957	0.241772	SRRM2;NUP93;DHX15;USP39;ELAVL2
Negative Regulation Of NOTCH4 Signaling R-HSA-9604323	1953-01-01	0.745412	0.85926	0	0	0.73588	0.216215	YWHAZ
Nuclear Envelope Breakdown R-HSA-2980766	1953-01-01	0.745412	0.85926	0	0	0.73588	0.216215	NUP93
Nuclear Receptor Transcription Pathway R-HSA-383280	1953-01-01	0.745412	0.85926	0	0	0.73588	0.216215	THRB
Sensory Processing Of Sound By Outer Hair Cells Of Cochlea R-HSA-9662361	1953-01-01	0.745412	0.85926	0	0	0.73588	0.216215	RIPOR2
MHC Class II Antigen Presentation R-HSA-2132295	2/104	0.746293	0.85926	0	0	0.749855	0.219436	DCTN1;PRICKLE1
Cellular Response To Starvation R-HSA-9711097	3/153	0.750803	0.862641	0	0	0.764466	0.219105	SESN1;ATP6V1E1;RPS12
tRNA Processing R-HSA-72306	2/105	0.751034	0.862641	0	0	0.742537	0.212591	NUP93;TYW1
Regulation Of RUNX3 Expression And Activity R-HSA-8941858	1954-01-01	0.751909	0.862641	0	0	0.721958	0.205859	CDKN2A
Resolution Of Sister Chromatid Cohesion R-HSA-2500257	2/106	0.755699	0.865138	0	0	0.735359	0.205983	PPP2CB;STAG2
Ub-specific Processing Proteases R-HSA-5689880	4/201	0.755876	0.865138	0	0	0.775755	0.217117	RNF128;HGS;VDAC2;ARRB2
ECM Proteoglycans R-HSA-3000178	1955-01-01	0.75824	0.865791	0	0	0.708552	0.196096	NCAM1
Hh Mutants Are Degraded By ERAD R-HSA-5362768	1955-01-01	0.75824	0.865791	0	0	0.708552	0.196096	DERL2
Phase II - Conjugation Of Compounds R-HSA-156580	2/107	0.760288	0.867106	0	0	0.728318	0.199601	MGST2;PAPSS2
Stabilization Of P53 R-HSA-69541	1956-01-01	0.764409	0.867398	0	0	0.695634	0.186883	CDKN2A
Gene Silencing By RNA R-HSA-211000	2/108	0.764803	0.867398	0	0	0.72141	0.193437	NUP93;TNRC6B
Influenza Infection R-HSA-168255	3/157	0.766173	0.867398	0	0	0.744456	0.198284	NUP93;XK;RPS12
Neuronal System R-HSA-112316	8/386	0.769527	0.867398	0	0	0.807401	0.211522	RPS6KA3;CAMK2D;GNAI3;IL1RAP;PRKACB;PLCB2;PPM1E;GNAI2
NCAM Signaling For Neurite Out-Growth R-HSA-375165	1957-01-01	0.770422	0.867398	0	0	0.683176	0.178184	NCAM1
Regulated Necrosis R-HSA-5218859	1957-01-01	0.770422	0.867398	0	0	0.683176	0.178184	ELANE
Ribosomal Scanning And Start Codon Recognition R-HSA-72702	1957-01-01	0.770422	0.867398	0	0	0.683176	0.178184	RPS12
SUMOylation Of Chromatin Organization Proteins R-HSA-4551638	1957-01-01	0.770422	0.867398	0	0	0.683176	0.178184	NUP93
Signaling By ERBB4 R-HSA-1236394	1957-01-01	0.770422	0.867398	0	0	0.683176	0.178184	PIK3R1
Translation Initiation Complex Formation R-HSA-72649	1957-01-01	0.770422	0.867398	0	0	0.683176	0.178184	RPS12
tRNA Processing In Nucleus R-HSA-6784531	1957-01-01	0.770422	0.867398	0	0	0.683176	0.178184	NUP93
mRNA Activation Upon Binding Of Cap-Binding Complex And eIFs, Subsequent Binding To 43S R-HSA-72662	1958-01-01	0.776281	0.87095	0	0	0.671156	0.169964	RPS12
Constitutive Signaling By NOTCH1 HD+PEST Domain Mutants R-HSA-2894862	1958-01-01	0.776281	0.87095	0	0	0.671156	0.169964	TBL1XR1
Hh Mutants Abrogate Ligand Secretion R-HSA-5387390	1958-01-01	0.776281	0.87095	0	0	0.671156	0.169964	DERL2
Degradation Of GLI1 By Proteasome R-HSA-5610780	1959-01-01	0.781992	0.872445	0	0	0.659551	0.162191	PRKACB
Degradation Of GLI2 By Proteasome R-HSA-5610783	1959-01-01	0.781992	0.872445	0	0	0.659551	0.162191	PRKACB
GLI3 Is Processed To GLI3R By Proteasome R-HSA-5610785	1959-01-01	0.781992	0.872445	0	0	0.659551	0.162191	PRKACB
RNA Polymerase I Promoter Escape R-HSA-73772	1959-01-01	0.781992	0.872445	0	0	0.659551	0.162191	UBTF
Mitotic Prophase R-HSA-68875	2/112	0.78213	0.872445	0	0	0.695033	0.170794	NUP93;PPP2CB
Reproduction R-HSA-1474165	2/113	0.786283	0.875465	0	0	0.688736	0.165599	STAG2;SYNE2
HDACs Deacetylate Histones R-HSA-3214815	1960-01-01	0.787556	0.875465	0	0	0.648338	0.154837	TBL1XR1
Recruitment And ATM-mediated Phosphorylation Of Repair And Signal Proteins At DNA Double Strand Breaks R-HSA-5693565	1960-01-01	0.787556	0.875465	0	0	0.648338	0.154837	EYA3
Macroautophagy R-HSA-1632852	2/114	0.790366	0.877455	0	0	0.682551	0.160576	UVRAG;ATG12
Protein Localization R-HSA-9609507	3/164	0.791208	0.877455	0	0	0.711831	0.166707	APP;ABCD2;GET4
DNA Double Strand Break Response R-HSA-5693606	1961-01-01	0.792979	0.877455	0	0	0.6375	0.147873	EYA3
Selective Autophagy R-HSA-9663891	1961-01-01	0.792979	0.877455	0	0	0.6375	0.147873	ATG12
Antigen Processing: Ubiquitination And Proteasome Degradation R-HSA-983168	6/307	0.796714	0.879343	0	0	0.760487	0.172828	HERC3;SOCS1;MKRN1;LONRF1;FBXO9;FBXO31
RHO GTPases Activate PKNs R-HSA-5625740	1962-01-01	0.798264	0.879343	0	0	0.627017	0.141277	YWHAZ
Epigenetic Regulation Of Gene Expression R-HSA-212165	2/116	0.798327	0.879343	0	0	0.670508	0.151023	DNMT1;UBTF
TCR Signaling R-HSA-202403	2/116	0.798327	0.879343	0	0	0.670508	0.151023	LCP2;PIK3R1
Hedgehog Ligand Biogenesis R-HSA-5358346	1964-01-01	0.808433	0.888448	0	0	0.607049	0.129094	DERL2
Semaphorin Interactions R-HSA-373755	1964-01-01	0.808433	0.888448	0	0	0.607049	0.129094	PLXND1
FOXO-mediated Transcription R-HSA-9614085	1965-01-01	0.813324	0.891794	0	0	0.597533	0.123466	YWHAZ
p53-Dependent G1 DNA Damage Response R-HSA-69563	1965-01-01	0.813324	0.891794	0	0	0.597533	0.123466	CDKN2A
SARS-CoV-2 Activates/Modulates Innate And Adaptive Immune Responses R-HSA-9705671	2/121	0.817069	0.893976	0	0	0.642169	0.129739	NUP93;PTPN11
Activation Of NF-kappaB In B Cells R-HSA-1169091	1966-01-01	0.81809	0.893976	0	0	0.58831	0.118122	NFKBIE
Integrin Cell Surface Interactions R-HSA-216083	1966-01-01	0.81809	0.893976	0	0	0.58831	0.118122	THBS1
G1/S DNA Damage Checkpoints R-HSA-69615	1967-01-01	0.822735	0.895086	0	0	0.579367	0.113047	CDKN2A
HDR Thru Homologous Recombination (HRR) R-HSA-5685942	1967-01-01	0.822735	0.895086	0	0	0.579367	0.113047	RAD9A
Regulation Of PTEN Stability And Activity R-HSA-8948751	1967-01-01	0.822735	0.895086	0	0	0.579367	0.113047	MKRN1
Cell Cycle Checkpoints R-HSA-69620	5/271	0.822812	0.895086	0	0	0.717008	0.139837	PPP2CB;CDKN2A;CDC7;YWHAZ;RAD9A
Transcription Of HIV Genome R-HSA-167172	1969-01-01	0.831673	0.903707	0	0	0.562268	0.103635	GTF2B
Deubiquitination R-HSA-5688426	5/279	0.841344	0.913189	0	0	0.695784	0.1202	RNF128;HGS;VDAC2;FOXK1;ARRB2
RNA Polymerase II Transcribes snRNA Genes R-HSA-6807505	1974-01-01	0.852098	0.922788	0	0	0.523622	0.0838075	GTF2B
Transport Of Mature mRNA Derived From An Intron-Containing Transcript R-HSA-159236	1974-01-01	0.852098	0.922788	0	0	0.523622	0.0838075	NUP93
ISG15 Antiviral Mechanism R-HSA-1169408	1975-01-01	0.855876	0.925566	0	0	0.516519	0.0803857	NUP93
Neddylation R-HSA-8951664	4/237	0.85658	0.925566	0	0	0.654672	0.101348	CISH;DCUN1D1;FBXO9;FBXO31
Transcriptional Regulation By Small RNAs R-HSA-5578749	1976-01-01	0.859558	0.927746	0	0	0.509606	0.0771223	NUP93
Generic Transcription Pathway R-HSA-212436	25/1190	0.865464	0.933078	0	0	0.812524	0.117402	BTG2;CAMK2D;THRB;MAX;CITED4;SLC2A3;THBS1;PPP2CB;SESN1;MYB;CDKN2A;GSR;CDC7;PTPN11;YWHAZ;ARID1B;PML;RUNX1;RGCC;TBL1XR1;CENPJ;JMY;FKBP5;RAD9A;TNRC6B
RNA Polymerase I Promoter Clearance R-HSA-73854	1978-01-01	0.866642	0.933307	0	0	0.496319	0.0710377	UBTF
RNA Polymerase I Transcription R-HSA-73864	1979-01-01	0.870049	0.935933	0	0	0.48993	0.0682009	UBTF
Processing Of DNA Double-Strand Break Ends R-HSA-5693607	1980-01-01	0.87337	0.937417	0	0	0.483704	0.0654918	RAD9A
RNA Polymerase II Pre-transcription Events R-HSA-674695	1980-01-01	0.87337	0.937417	0	0	0.483704	0.0654918	GTF2B
Regulation Of HSF1-mediated Heat Shock Response R-HSA-3371453	1981-01-01	0.876605	0.938803	0	0	0.477633	0.0629035	NUP93
Signaling By NOTCH4 R-HSA-9013694	1981-01-01	0.876605	0.938803	0	0	0.477633	0.0629035	YWHAZ
Cyclin E Associated Events During G1/S Transition R-HSA-69202	1982-01-01	0.879758	0.939057	0	0	0.471712	0.06043	MAX
Mitochondrial Translation Initiation R-HSA-5368286	1982-01-01	0.879758	0.939057	0	0	0.471712	0.06043	MRPS27
Mitochondrial Translation Termination R-HSA-5419276	1982-01-01	0.879758	0.939057	0	0	0.471712	0.06043	MRPS27
Antiviral Mechanism By IFN-stimulated Genes R-HSA-1169410	1983-01-01	0.882831	0.940259	0	0	0.465935	0.0580655	NUP93
Transport Of Mature Transcript To Cytoplasm R-HSA-72202	1983-01-01	0.882831	0.940259	0	0	0.465935	0.0580655	NUP93
Cyclin A:Cdk2-associated Events At S Phase Entry R-HSA-69656	1984-01-01	0.885825	0.942409	0	0	0.460298	0.0558044	MAX
Hedgehog On State R-HSA-5632684	1985-01-01	0.888743	0.944473	0	0	0.454795	0.0536416	ARRB2
Cell Junction Organization R-HSA-446728	1986-01-01	0.891587	0.945415	0	0	0.449421	0.0515721	LIMS1
Peptide Chain Elongation R-HSA-156902	1986-01-01	0.891587	0.945415	0	0	0.449421	0.0515721	RPS12
DNA Double-Strand Break Repair R-HSA-5693532	2/149	0.895869	0.948094	0	0	0.5191	0.0570806	EYA3;RAD9A
Protein-protein Interactions At Synapses R-HSA-6794362	1988-01-01	0.897058	0.948094	0	0	0.439044	0.0476954	IL1RAP
Regulation Of mRNA Stability By Proteins That Bind AU-rich Elements R-HSA-450531	1988-01-01	0.897058	0.948094	0	0	0.439044	0.0476954	YWHAZ
Antimicrobial Peptides R-HSA-6803157	1989-01-01	0.89969	0.948397	0	0	0.434033	0.0458797	ELANE
RAB GEFs Exchange GTP For GDP On RABs R-HSA-8876198	1989-01-01	0.89969	0.948397	0	0	0.434033	0.0458797	RAB27A
Eukaryotic Translation Termination R-HSA-72764	1990-01-01	0.902254	0.948397	0	0	0.429134	0.0441404	RPS12
Regulation Of TP53 Activity Thru Phosphorylation R-HSA-6804756	1990-01-01	0.902254	0.948397	0	0	0.429134	0.0441404	RAD9A
Selenocysteine Synthesis R-HSA-2408557	1990-01-01	0.902254	0.948397	0	0	0.429134	0.0441404	RPS12
Signaling By ROBO Receptors R-HSA-376176	3/209	0.903897	0.948959	0	0	0.555039	0.0560812	SRGAP2;PRKACB;RPS12
Signaling By TGF-beta Receptor Complex R-HSA-170834	1991-01-01	0.904753	0.948959	0	0	0.424344	0.0424741	ARHGEF18
Nonsense Mediated Decay (NMD) Independent Of Exon Junction Complex (EJC) R-HSA-975956	1992-01-01	0.907188	0.949451	0	0	0.419659	0.0408772	RPS12
Telomere Maintenance R-HSA-157579	1992-01-01	0.907188	0.949451	0	0	0.419659	0.0408772	ANKRD28
Unattached Kinetochores Signal Amplification Via A MAD2 Inhibitory Signal R-HSA-141444	1993-01-01	0.909561	0.950904	0	0	0.415076	0.0393466	PPP2CB
Downstream TCR Signaling R-HSA-202424	1994-01-01	0.911873	0.952291	0	0	0.410592	0.0378789	PIK3R1
Drug ADME R-HSA-9748784	1995-01-01	0.914126	0.952585	0	0	0.406203	0.0364715	ABCC4
UCH Proteinases R-HSA-5689603	1995-01-01	0.914126	0.952585	0	0	0.406203	0.0364715	FOXK1
EML4 And NUDC In Mitotic Spindle Formation R-HSA-9648025	1997-01-01	0.918462	0.95413	0	0	0.397699	0.0338262	PPP2CB
S Phase R-HSA-69242	2/161	0.918829	0.95413	0	0	0.479625	0.0406027	STAG2;MAX
Formation Of A Pool Of Free 40S Subunits R-HSA-72689	1998-01-01	0.920547	0.95413	0	0	0.393579	0.0325832	RPS12
Hedgehog Off State R-HSA-5610787	1998-01-01	0.920547	0.95413	0	0	0.393579	0.0325832	PRKACB
Response Of EIF2AK4 (GCN2) To Amino Acid Deficiency R-HSA-9633012	1998-01-01	0.920547	0.95413	0	0	0.393579	0.0325832	RPS12
Citric Acid (TCA) Cycle And Respiratory Electron Transport R-HSA-1428517	2/163	0.92216	0.954776	0	0	0.473618	0.0383805	GLO1;SLC16A3
Stimuli-sensing Channels R-HSA-2672351	1/100	0.924559	0.955213	0	0	0.385588	0.0302448	ANO6
TNFR2 Non-Canonical NF-kB Pathway R-HSA-5668541	1/100	0.924559	0.955213	0	0	0.385588	0.0302448	TNF
RNA Polymerase II Transcription R-HSA-73857	26/1312	0.928062	0.957808	0	0	0.762037	0.056891	BTG2;CAMK2D;THRB;MAX;GTF2B;CITED4;SLC2A3;THBS1;PPP2CB;SESN1;MYB;CDKN2A;GSR;CDC7;PTPN11;YWHAZ;ARID1B;PML;RUNX1;RGCC;TBL1XR1;CENPJ;JMY;FKBP5;RAD9A;TNRC6B
Translation R-HSA-72766	4/281	0.929693	0.958467	0	0	0.549423	0.0400531	EEF1G;MRPS27;RPS12;TUFM
Gene Expression (Transcription) R-HSA-74160	29/1449	0.930692	0.958474	0	0	0.768866	0.0552249	BTG2;DNMT1;CAMK2D;THRB;MAX;GTF2B;CITED4;SLC2A3;THBS1;PPP2CB;SESN1;MYB;UBTF;CDKN2A;GSR;CDC7;PTPN11;YWHAZ;ARID1B;PML;RUNX1;NUP93;RGCC;TBL1XR1;CENPJ;JMY;FKBP5;RAD9A;TNRC6B
Separation Of Sister Chromatids R-HSA-2467813	2/170	0.932831	0.959235	0	0	0.453719	0.0315476	PPP2CB;STAG2
HIV Infection R-HSA-162906	3/229	0.933417	0.959235	0	0	0.505395	0.0348232	NUP93;GTF2B;VPS37B
HATs Acetylate Histones R-HSA-3214847	1/106	0.935423	0.960274	0	0	0.363442	0.0242623	CLOCK
L13a-mediated Translational Silencing Of Ceruloplasmin Expression R-HSA-156827	1/108	0.938685	0.961148	0	0	0.356612	0.0225649	RPS12
SRP-dependent Cotranslational Protein Targeting To Membrane R-HSA-1799339	1/108	0.938685	0.961148	0	0	0.356612	0.0225649	RPS12
Degradation Of Extracellular Matrix R-HSA-1474228	1/109	0.940254	0.961148	0	0	0.353292	0.0217648	ELANE
GTP Hydrolysis And Joining Of 60S Ribosomal Subunit R-HSA-72706	1/109	0.940254	0.961148	0	0	0.353292	0.0217648	RPS12
Mitotic Spindle Checkpoint R-HSA-69618	1/110	0.941782	0.961693	0	0	0.350033	0.0209953	PPP2CB
Nonsense Mediated Decay (NMD) Enhanced By Exon Junction Complex (EJC) R-HSA-975957	1/112	0.944724	0.963678	0	0	0.34369	0.0195431	RPS12
HDR Thru Homologous Recombination (HRR) Or Single Strand Annealing (SSA) R-HSA-5693567	1/114	0.947517	0.965508	0	0	0.337572	0.0181986	RAD9A
Cap-dependent Translation Initiation R-HSA-72737	1/116	0.950169	0.96719	0	0	0.331667	0.0169532	RPS12
Chromosome Maintenance R-HSA-73886	1/118	0.952688	0.967927	0	0	0.325964	0.0157988	ANKRD28
Homology Directed Repair R-HSA-5693538	1/119	0.953899	0.967927	0	0	0.323185	0.0152535	RAD9A
Transcriptional Regulation By RUNX2 R-HSA-8878166	1/119	0.953899	0.967927	0	0	0.323185	0.0152535	RUNX1
Metabolism Of Amino Acids And Derivatives R-HSA-71291	5/364	0.956612	0.968407	0	0	0.528695	0.0234516	SOAT1;GSR;SLC36A4;PAPSS2;RPS12
Rab Regulation Of Trafficking R-HSA-9007101	1/122	0.95735	0.968407	0	0	0.315123	0.013735	RAB27A
DNA Repair R-HSA-73894	4/310	0.95738	0.968407	0	0	0.496603	0.0216295	DCLRE1B;EYA3;FANCA;RAD9A
Immunoregulatory Interactions Between A Lymphoid And A non-Lymphoid Cell R-HSA-198933	1/123	0.958442	0.968468	0	0	0.312524	0.0132654	FCGR2B
DNA Replication Pre-Initiation R-HSA-69002	1/127	0.962538	0.97159	0	0	0.30254	0.0115514	CDC7
Host Interactions Of HIV Factors R-HSA-162909	1/130	0.965344	0.973405	0	0	0.295459	0.0104212	NUP93
Extracellular Matrix Organization R-HSA-1474244	3/291	0.979994	0.987147	0	0	0.395319	0.00798896	NCAM1;THBS1;ELANE
DNA Replication R-HSA-69306	1/155	0.981891	0.988028	0	0	0.247175	0.00451704	CDC7
Regulation Of Expression Of SLITs And ROBOs R-HSA-9010553	1/167	0.986743	0.991877	0	0	0.229165	0.00305844	RPS12
Major Pathway Of rRNA Processing In Nucleolus And Cytosol R-HSA-6791226	1/179	0.990296	0.994414	0	0	0.213583	0.00208274	RPS12
rRNA Processing In Nucleus And Cytosol R-HSA-8868773	1/189	0.992519	0.995611	0	0	0.202117	0.00151779	RPS12
rRNA Processing R-HSA-72312	1/199	0.994233	0.996296	0	0	0.19181	0.00110939	RPS12
Metabolism Of RNA R-HSA-8953854	8/666	0.99535	0.996382	0	0	0.457031	0.00213004	NUP93;SRRM2;DHX15;TYW1;USP39;YWHAZ;ELAVL2;RPS12
Sensory Perception R-HSA-9709957	3/616	0.999981	0.999981	0	0	0.182585	3.5e-06	RIPOR2;CTBP2;PLCB2

## Sheet: TF gene co-occur peaks gained
Term	Overlap	P-value	Adjusted P-value	Old P-value	Old Adjusted P-value	Odds Ratio	Combined Score	Genes
ZXDC	42/299	1.69e-19	2.9e-16	0	0	6.73083	290.948	BTG2;CHD9;INSIG1;CELF2;CHD7;CISD2;PIK3R1;BAZ2B;ETS1;IGF1R;AKAP13;ALCAM;ATXN1;CUX1;STC2;MXI1;PIM1;LONRF1;RREB1;SRRM2;TLE3;MBNL1;MBNL2;TLE1;CERS6;IQSEC1;PDE4D;STAT3;FNDC3B;FANCA;ARID5B;ARID1B;RUNX1;KLF7;KLF6;TBL1XR1;NFIC;BHLHE40;KLF9;CPEB4;FKBP5;TNRC6B
BBX	40/299	7.41e-18	2.55e-15	0	0	6.33303	249.803	APP;BTG2;CAMK2D;CHD9;CELF2;CHD7;GOLIM4;PIK3R1;BAZ2B;ETS1;THBS1;SYNE2;IGF1R;PPP3CA;AKAP13;ALCAM;ATXN1;CUX1;MXI1;RREB1;MBNL1;MBNL2;CERS6;VPS13C;STAT3;FNDC3B;ARID5B;ATP11B;FNDC3A;BAZ1A;ARID1B;RUNX1;KLF7;KLF6;STAG2;DAAM1;TBL1XR1;BHLHE40;CPEB4;TNRC6B
FOXN3	40/299	7.41e-18	2.55e-15	0	0	6.33303	249.803	APP;BTG2;CHD9;INSIG1;CELF2;CHD7;PIK3R1;BAZ2B;ETS1;THBS1;SYNE2;IGF1R;AKAP13;ALCAM;ATXN1;CUX1;MXI1;DIP2C;RREB1;MBNL1;CDK19;MBNL2;HEG1;PDE4D;FNDC3B;ARID5B;ARID1B;RUNX1;TIAM1;KLF7;KLF6;DAAM1;TBL1XR1;NFIC;BHLHE40;KLF9;CPEB4;GAS7;FKBP5;TNRC6B
SCAPER	40/299	7.41e-18	2.55e-15	0	0	6.33303	249.803	APP;CAMK2D;CHD9;CELF2;CHD7;PIK3R1;BAZ2B;SYNE2;EHBP1;IGF1R;AKAP13;FGD4;ALCAM;ATXN1;CUX1;STXBP5;NCAM1;DIP2C;PRKACB;MBNL1;RABGAP1L;LRBA;VPS13C;PDE4D;FNDC3B;FANCA;ARID5B;FNDC3A;FOXN3;CDC42BPA;ARID1B;TIAM1;KLF7;KLF6;DAAM1;BHLHE40;DMXL2;CLOCK;CPEB4;TNRC6B
ZFAT	40/299	7.41e-18	2.55e-15	0	0	6.33303	249.803	APP;CAMK2D;CHD9;CELF2;CHD7;GLIS3;FOXK1;PIK3R1;ETS1;SYNE2;IGF1R;AKAP13;ALCAM;ATXN1;CUX1;MGAT5;MXI1;DHX15;DIP2C;RREB1;JAZF1;TLE3;MBNL1;TLE1;IQSEC1;PDE4D;FNDC3B;FANCA;ARID5B;FOXN3;ARID1B;RUNX1;TIAM1;KLF6;TBL1XR1;BHLHE40;DOCK1;MGLL;GAS7;FKBP5
RFX3	39/299	4.69e-17	1.15e-14	0	0	6.13755	230.765	BTG2;THRB;CHD9;CELF2;CHD7;GLIS3;PIK3R1;BAZ2B;SLC7A11;ETS1;SYNE2;IGF1R;AKAP13;ALCAM;DACH1;ATXN1;NCAM1;RREB1;EPHA7;MBNL1;RABGAP1L;MBNL2;CERS6;ANKRD44;VPS13C;PDE4D;ARID5B;FOXN3;ARID1B;RUNX1;TIAM1;KLF7;KLF6;DAAM1;TBL1XR1;BHLHE40;DMXL2;CPEB4;TNRC6B
SSH2	39/299	4.69e-17	1.15e-14	0	0	6.13755	230.765	RIPOR2;BTG2;CHD9;CELF2;CHD7;SLC2A3;PIK3R1;BAZ2B;ETS1;THBS1;SYNE2;IGF1R;AKAP13;FGD4;ATXN1;ADGRE5;SESN1;ARHGDIB;RREB1;MBNL1;IQSEC1;SORT1;ANKRD44;VPS13C;PDE4D;STAT3;FNDC3B;FANCA;ARID5B;FOXN3;ARID1B;RUNX1;KLF7;KLF6;BHLHE40;KLF9;CPEB4;FKBP5;TNRC6B
KLF13	38/299	2.88e-16	5.5e-14	0	0	5.94431	212.714	APP;CSRNP1;BTG2;INSIG1;CHD7;SLC2A3;FOXK1;PIK3R1;ETS1;THBS1;IGF1R;AKAP13;ATXN1;MXI1;PIM1;RREB1;IER2;CYTH1;TLE3;MBNL1;XBP1;IQSEC1;SORT1;STAT3;FNDC3B;ARID5B;FOXN3;YWHAZ;RUNX1;KLF7;KLF6;NFIC;CDC42EP3;BHLHE40;KLF9;MGLL;GAS7;FKBP5
ZNF516	38/299	2.88e-16	5.5e-14	0	0	5.94431	212.714	CYFIP2;BTG2;CELF2;CHD7;SLC2A3;PIK3R1;PYGL;ETS1;THBS1;IGF1R;AKAP13;FGD4;DACH1;ATXN1;CHST11;CUX1;CHSY1;STC2;MXI1;DIP2C;RREB1;TLE3;IQSEC1;PDE4D;FNDC3B;FANCA;ARID5B;IRAK3;FOXN3;ARID1B;RUNX1;TIAM1;KLF7;KLF6;BHLHE40;KLF9;MGLL;FKBP5
AEBP2	37/299	1.71e-15	1.84e-13	0	0	5.75328	195.621	BTG2;CAMK2D;CHD9;CELF2;CHD7;CISD2;PIK3R1;BAZ2B;ETS1;IGF1R;PPP3CA;AKAP13;ALCAM;ATXN1;DHX15;RREB1;TLE3;MBNL1;MBNL2;CERS6;PDE4D;STAT3;FNDC3B;ARID5B;FNDC3A;FOXN3;YWHAZ;ARID1B;RUNX1;KLF6;TBL1XR1;CDC42EP3;BHLHE40;KLF9;CLOCK;CPEB4;TNRC6B
CEBPE	37/299	1.71e-15	1.84e-13	0	0	5.75328	195.621	BTG2;IGSF6;MS4A3;GFI1;NCF4;SLC40A1;SLC2A3;GLRX;PYGL;GPR84;TNF;ETS1;THBS1;MYB;DHX15;COTL1;PIM1;OLR1;SLC16A3;ELANE;CCR1;SRGN;XBP1;ATP8B4;ANXA3;SORT1;FANCA;FLI1;RUNX1;KLF6;XK;RGCC;KLF5;TFEC;BHLHE40;RHOU;FCGR2B
EXOC2	37/299	1.71e-15	1.84e-13	0	0	5.75328	195.621	CYFIP2;APP;CAMK2D;CHD9;CELF2;CISD2;PIK3R1;ETS1;IGF1R;PPP3CA;AKAP13;ALCAM;ATXN1;CUX1;DHX15;STXBP5;PRKACB;ACTR3;MBNL1;RABGAP1L;LRBA;PDE4D;STAT3;FNDC3B;FANCA;ACTN4;YWHAZ;ARID1B;RUNX1;TIAM1;KLF6;TBL1XR1;BHLHE40;EXOC6;DOCK1;CPEB4;FKBP5
LCORL	37/299	1.71e-15	1.84e-13	0	0	5.75328	195.621	CAMK2D;CHD9;INSIG1;CELF2;CHD7;CISD2;PIK3R1;BAZ2B;SLC7A11;SYNE2;IGF1R;FGD4;ALCAM;DACH1;ATXN1;STXBP5;PRKACB;MBNL1;RABGAP1L;MBNL2;CERS6;PDE4D;FANCA;ARID5B;ATP11B;FNDC3A;FOXN3;ARID1B;ACVR2A;KLF6;DAAM1;TBL1XR1;BHLHE40;KLF9;CLOCK;CPEB4;TNRC6B
PRDM15	37/299	1.71e-15	1.84e-13	0	0	5.75328	195.621	BTG2;DNMT1;CTBP2;CHD9;CELF2;CHD7;FOXK1;PIK3R1;BAZ2B;THBS1;SYNE2;IGF1R;ZBTB40;AKAP13;ATXN1;CUX1;DHX15;DIP2C;RREB1;TLE3;ABCC4;IQSEC1;PDE4D;FNDC3B;FANCA;ARID5B;FOXN3;ARID1B;RUNX1;TIAM1;KLF7;KLF6;NFIC;CCDC88C;BHLHE40;FKBP5;TNRC6B
ZBTB44	37/299	1.71e-15	1.84e-13	0	0	5.75328	195.621	KDM3A;CHD9;CELF2;CHD7;PIK3R1;BAZ2B;ETS1;SYNE2;IGF1R;AKAP13;ATXN1;MXI1;RREB1;MBNL1;RABGAP1L;MBNL2;VPS13C;PDE4D;FNDC3B;FANCA;ARID5B;ATP11B;FNDC3A;FOXN3;ARID1B;RSBN1;KLF6;STAG2;TBL1XR1;BHLHE40;JMY;KLF9;PDE7A;CLOCK;CPEB4;FKBP5;TNRC6B
ZNF438	37/299	1.71e-15	1.84e-13	0	0	5.75328	195.621	PTGER4;CD274;BTG2;CAMK2D;GBE1;CELF2;SLC40A1;SLC2A3;GLRX;PIK3R1;BAZ2B;PYGL;ETS1;THBS1;FGD4;ATXN1;DRAM1;ATP8B4;ANXA3;SORT1;PDE4D;CSGALNACT2;FNDC3B;FANCA;ARID5B;IRAK3;FLI1;KLF7;KLF6;CDC42EP3;BHLHE40;RHOU;TLR4;MGLL;CPEB4;GAS7;FKBP5
ATF6	36/299	9.85e-15	5.85e-13	0	0	5.56442	179.458	APP;BTG2;KDM3A;INSIG1;CELF2;GLRX;PIK3R1;ETS1;THBS1;GNAI2;IGF1R;ALCAM;ATXN1;SESN1;MXI1;RREB1;ACTR3;MBNL1;XBP1;MBNL2;SORT1;EDEM1;STAT3;FNDC3B;FANCA;ARID5B;ATP11B;RUNX1;TIAM1;KLF6;SOAT1;TBL1XR1;BHLHE40;KLF9;CPEB4;FKBP5
BAZ2B	36/299	9.85e-15	5.85e-13	0	0	5.56442	179.458	APP;BTG2;CAMK2D;CHD9;CELF2;CHD7;PIK3R1;THBS1;SYNE2;IGF1R;AKAP13;ATXN1;CUX1;RREB1;MBNL1;CDK19;RABGAP1L;MBNL2;ANKRD44;VPS13C;PDE4D;FNDC3B;ARID5B;FNDC3A;BAZ1A;FOXN3;CDC42BPA;ARID1B;NIN;KLF6;STAG2;DAAM1;BHLHE40;DMXL2;CPEB4;TNRC6B
CHD7	36/299	9.85e-15	5.85e-13	0	0	5.56442	179.458	CYFIP2;APP;BTG2;CHD9;CELF2;PIK3R1;BAZ2B;ETS1;THBS1;SYNE2;IGF1R;AKAP13;ALCAM;ATXN1;CUX1;DHX15;PIM1;RREB1;SRRM2;TLE1;PDE4D;STAT3;FNDC3B;FANCA;ARID5B;BAZ1A;FOXN3;ARID1B;RUNX1;TIAM1;KLF6;TBL1XR1;CCDC88C;BHLHE40;FKBP5;TNRC6B
FOXN2	36/299	9.85e-15	5.85e-13	0	0	5.56442	179.458	CSRNP1;BTG2;CHD9;INSIG1;CELF2;CHD7;SLC2A3;PIK3R1;SLC7A11;ETS1;RND3;THBS1;ALCAM;ATXN1;CHSY1;DHX15;PIM1;RREB1;MBNL1;MBNL2;FNDC3B;FANCA;ARID5B;BAZ1A;FOXN3;YWHAZ;KLF7;KLF6;STAG2;TBL1XR1;CDC42EP3;BHLHE40;KLF9;FAR1;CPEB4;FKBP5
LCOR	36/299	9.85e-15	5.85e-13	0	0	5.56442	179.458	BTG2;CHD9;CELF2;CHD7;PIK3R1;BAZ2B;SLC7A11;ETS1;THBS1;IGF1R;ZC3H12C;AKAP13;FGD4;ATXN1;RREB1;MBNL1;MBNL2;VPS13C;PDE4D;FNDC3B;ARID5B;FNDC3A;FOXN3;ARID1B;RUNX1;KLF7;NIN;KLF6;STAG2;DAAM1;TBL1XR1;BHLHE40;KLF9;CLOCK;CPEB4;TNRC6B
MBNL1	36/299	9.85e-15	5.85e-13	0	0	5.56442	179.458	APP;BTG2;CAMK2D;CHD9;CELF2;PIK3R1;ETS1;THBS1;GNAI2;IGF1R;PPP3CA;AKAP13;ALCAM;ATXN1;ARHGDIB;DHX15;PRKACB;ACTR3;RABGAP1L;MBNL2;TPM3;STAT3;FNDC3B;ARID5B;ACTN4;YWHAZ;RUNX1;KLF6;STAG2;ARPC2;TBL1XR1;BHLHE40;CPEB4;LIMS1;FKBP5;TNRC6B
MECP2	36/299	9.85e-15	5.85e-13	0	0	5.56442	179.458	APP;BTG2;DNMT1;CHD9;CELF2;CHD7;FOXK1;PIK3R1;ETS1;THBS1;IGF1R;RPS6KA3;AKAP13;PURA;ATXN1;CUX1;NCAM1;SRRM2;MBNL1;STAT3;FANCA;ARID5B;YWHAZ;ARID1B;PML;RUNX1;KLF7;KLF6;STAG2;NFIC;BHLHE40;KLF9;CLOCK;CPEB4;FKBP5;TNRC6B
NCOA1	36/299	9.85e-15	5.85e-13	0	0	5.56442	179.458	APP;BTG2;CAMK2D;CHD9;CELF2;ITSN1;CHD7;PIK3R1;BAZ2B;ETS1;THBS1;SYNE2;IGF1R;PPP3CA;AKAP13;ATXN1;CUX1;RREB1;MBNL1;CDK19;SORT1;STAT3;FNDC3B;FANCA;ARID5B;FOXN3;ARID1B;RUNX1;TIAM1;KLF6;DAAM1;TBL1XR1;BHLHE40;KLF9;CPEB4;TNRC6B
NFIA	36/299	9.85e-15	5.85e-13	0	0	5.56442	179.458	APP;BTG2;THRB;CELF2;CHD7;SLC40A1;PIK3R1;ETS1;THBS1;SYNE2;IGF1R;ALCAM;ATXN1;CUX1;MXI1;NCAM1;MBNL1;MBNL2;HEG1;PDE4D;STAT3;FNDC3B;ARID5B;FOXN3;ARID1B;RUNX1;KLF6;TBL1XR1;NFIC;BHLHE40;KLF9;SPRY1;MGLL;GAS7;FKBP5;TNRC6B
RERE	36/299	9.85e-15	5.85e-13	0	0	5.56442	179.458	APP;BTG2;CHD9;CELF2;CHD7;PIK3R1;BAZ2B;ETS1;THBS1;SYNE2;IGF1R;AKAP13;ATXN1;CUX1;RREB1;SRRM2;TLE3;MBNL1;IQSEC1;SORT1;PDE4D;STAT3;FNDC3B;ARID5B;ACTN4;FOXN3;YWHAZ;ARID1B;RUNX1;KLF6;TBL1XR1;NFIC;BHLHE40;KLF9;FKBP5;TNRC6B
RREB1	36/299	9.85e-15	5.85e-13	0	0	5.56442	179.458	APP;BTG2;PLXND1;CHD9;CHD7;FOXK1;PIK3R1;BAZ2B;ETS1;THBS1;SYNE2;IGF1R;AKAP13;ATXN1;CUX1;SRRM2;TLE3;MBNL1;MBNL2;IQSEC1;VPS13C;PDE4D;STAT3;FNDC3B;ARID5B;FOXN3;ARID1B;RUNX1;KLF6;TBL1XR1;NFIC;BHLHE40;KLF9;CPEB4;FKBP5;TNRC6B
SP4	36/299	9.85e-15	5.85e-13	0	0	5.56442	179.458	BTG2;THRB;CHD9;INSIG1;CELF2;CHD7;CISD2;PIK3R1;BAZ2B;ETS1;THBS1;SYNE2;IGF1R;ATXN1;MYB;MXI1;DHX15;PIM1;RREB1;MBNL1;ANKRD44;PDE4D;STAT3;FANCA;ARID5B;FOXN3;RUNX1;KLF7;KLF6;TBL1XR1;BHLHE40;KLF9;CLOCK;CPEB4;FKBP5;TNRC6B
ZBTB24	36/299	9.85e-15	5.85e-13	0	0	5.56442	179.458	CSRNP1;RIPOR2;BTG2;TNFAIP8;CHD9;INSIG1;CHD7;CISD2;SLC2A3;PIK3R1;BAZ2B;ZC3HAV1;ETS1;THBS1;IGF1R;SESN1;DHX15;MBNL1;CDK19;RABGAP1L;XBP1;STAT3;FNDC3B;FANCA;ARID5B;CDC7;FOXN3;ARID1B;RUNX1;KLF6;RNF125;XK;CDC42EP3;BHLHE40;FKBP5;TNRC6B
CHD9	35/299	5.49e-14	2.3e-12	0	0	5.37771	164.2	APP;BTG2;CELF2;CHD7;PIK3R1;BAZ2B;THBS1;SYNE2;IGF1R;AKAP13;ATXN1;CUX1;RREB1;SRRM2;MBNL1;MBNL2;CERS6;VPS13C;PDE4D;FNDC3B;ARID5B;FNDC3A;FOXN3;YWHAZ;ARID1B;RUNX1;KLF6;STAG2;DAAM1;TBL1XR1;BHLHE40;KLF9;CLOCK;CPEB4;TNRC6B
CUX1	35/299	5.49e-14	2.3e-12	0	0	5.37771	164.2	APP;CAMK2D;CHD9;CELF2;CHD7;FOXK1;PIK3R1;ETS1;THBS1;SYNE2;IGF1R;AKAP13;ALCAM;ATXN1;DIP2C;RREB1;SRRM2;TLE3;MBNL1;IQSEC1;PDE4D;STAT3;FNDC3B;ARID5B;FOXN3;ARID1B;RUNX1;TIAM1;KLF6;TBL1XR1;NFIC;BHLHE40;GAS7;FKBP5;TNRC6B
ELF2	35/299	5.49e-14	2.3e-12	0	0	5.37771	164.2	APP;BTG2;CAMK2D;CHD9;CELF2;CHD7;PIK3R1;BAZ2B;ETS1;IGF1R;AKAP13;ATXN1;CUX1;MXI1;DHX15;RREB1;MBNL1;MBNL2;PDE4D;STAT3;FNDC3B;ARID5B;BAZ1A;FOXN3;YWHAZ;ARID1B;RUNX1;KLF6;STAG2;TBL1XR1;NFIC;BHLHE40;KLF9;FKBP5;TNRC6B
ELK4	35/299	5.49e-14	2.3e-12	0	0	5.37771	164.2	BTG2;MAX;CHD9;PIK3R1;ETS1;THBS1;IGF1R;AKAP13;ATXN1;CUX1;MXI1;PIM1;RREB1;MBNL1;VPS13C;STAT3;FNDC3B;ARID5B;BAZ1A;FOXN3;CDC42BPA;YWHAZ;RUNX1;KLF7;KLF6;SOAT1;TBL1XR1;NFIC;BHLHE40;JMY;KLF9;CLOCK;CPEB4;FKBP5;TNRC6B
HMG20A	35/299	5.49e-14	2.3e-12	0	0	5.37771	164.2	APP;BTG2;CAMK2D;CHD9;CELF2;CHD7;PIK3R1;ETS1;THBS1;IGF1R;AKAP13;ATXN1;CUX1;SESN1;MXI1;DHX15;PRKACB;RREB1;TLE3;MBNL1;MBNL2;SORT1;STAT3;FNDC3B;FANCA;ARID5B;FOXN3;YWHAZ;ARID1B;KLF6;TBL1XR1;BHLHE40;KLF9;FKBP5;TNRC6B
PHF21A	35/299	5.49e-14	2.3e-12	0	0	5.37771	164.2	APP;BTG2;KDM3A;CHD9;INSIG1;CELF2;CHD7;SLC2A3;PIK3R1;BAZ2B;THBS1;SYNE2;IGF1R;AKAP13;ATXN1;CUX1;MXI1;PIM1;RREB1;SRRM2;SRPK2;MBNL1;CDK19;SORT1;PDE4D;FNDC3B;ARID5B;FOXN3;ARID1B;KLF7;KLF6;TBL1XR1;BHLHE40;KLF9;TNRC6B
PKNOX1	35/299	5.49e-14	2.3e-12	0	0	5.37771	164.2	BTG2;MAX;CHD9;INSIG1;CHD7;FOXK1;PIK3R1;ETS1;THBS1;IGF1R;ALCAM;ATXN1;CUX1;MYB;MXI1;PIM1;UBTF;RREB1;CDK19;STAT3;FNDC3B;FANCA;ARID5B;BAZ1A;FOXN3;RUNX1;TIAM1;KLF6;TBL1XR1;NFIC;BHLHE40;KLF9;CLOCK;FKBP5;TNRC6B
POU2F1	35/299	5.49e-14	2.3e-12	0	0	5.37771	164.2	BTG2;CHD9;CELF2;CHD7;FOXK1;PIK3R1;BAZ2B;ETS1;SYNE2;IGF1R;AKAP13;ATXN1;CUX1;MYB;MXI1;RREB1;MBNL1;RABGAP1L;PDE4D;STAT3;FNDC3B;ARID5B;FOXN3;CDC42BPA;YWHAZ;ARID1B;RUNX1;KLF7;KLF6;TBL1XR1;NFIC;BHLHE40;CLOCK;CPEB4;TNRC6B
RCOR1	35/299	5.49e-14	2.3e-12	0	0	5.37771	164.2	APP;BTG2;MAX;CHD9;CELF2;CHD7;FOXK1;PIK3R1;ETS1;THBS1;IGF1R;AKAP13;ATXN1;CUX1;DHX15;PIM1;UBTF;RREB1;TLE3;MBNL1;STAT3;FNDC3B;FANCA;ARID5B;BAZ1A;FOXN3;YWHAZ;ARID1B;RUNX1;KLF6;TBL1XR1;NFIC;BHLHE40;CPEB4;TNRC6B
TRERF1	35/299	5.49e-14	2.3e-12	0	0	5.37771	164.2	BTG2;PLXND1;CHD9;CELF2;CHD7;PIK3R1;SLC7A11;ETS1;THBS1;SYNE2;IGF1R;ALCAM;ATXN1;CHST11;MYB;PIM1;RREB1;MBNL2;HEG1;OSBPL3;PDE4D;FANCA;ARID5B;FOXN3;ARID1B;RUNX1;TIAM1;KLF6;NFIC;CCDC88C;BHLHE40;MGLL;GAS7;FKBP5;TNRC6B
ZBTB10	35/299	5.49e-14	2.3e-12	0	0	5.37771	164.2	CSRNP1;BTG2;PLXND1;INSIG1;CHD7;SLC2A3;PIK3R1;SLC7A11;ETS1;RND3;THBS1;SYNE2;IGF1R;ZC3H12C;ALCAM;ATXN1;MXI1;PIM1;LONRF1;RREB1;MBNL1;MBNL2;PDE4D;FNDC3B;ARID5B;KLF7;KLF6;KLF5;TBL1XR1;CDC42EP3;BHLHE40;JMY;KLF9;SPRY1;CPEB4
ZNF18	35/299	5.49e-14	2.3e-12	0	0	5.37771	164.2	CSRNP1;BTG2;TNFAIP8;GBE1;INSIG1;CHD7;CISD2;SLC2A3;PIK3R1;PRICKLE1;ETS1;THBS1;IGF1R;AKAP13;STC2;SESN1;MXI1;DHX15;PIM1;LONRF1;TLE3;TLE1;STAT3;FANCA;ARID5B;VPS37B;ARID1B;TIAM1;KLF7;KLF6;DAAM1;BHLHE40;KLF9;CPEB4;FKBP5
AFF1	34/299	2.96e-13	8.93e-12	0	0	5.19312	149.819	APP;BTG2;CHD9;CHD7;PIK3R1;BAZ2B;ZC3HAV1;ETS1;THBS1;SYNE2;IGF1R;AKAP13;ATXN1;CUX1;PIM1;RREB1;TLE3;MBNL1;MBNL2;CERS6;IQSEC1;VPS13C;STAT3;FNDC3B;ARID5B;FOXN3;ARID1B;RUNX1;KLF6;BHLHE40;KLF9;CPEB4;FKBP5;TNRC6B
CREBL2	34/299	2.96e-13	8.93e-12	0	0	5.19312	149.819	PTGER4;APP;BTG2;INSIG1;CELF2;SLC40A1;SLC2A3;PIK3R1;SLC7A11;HSD17B11;ETS1;THBS1;IGF1R;ALCAM;ATXN1;SESN1;MXI1;PRKACB;MBNL1;RABGAP1L;MBNL2;SORT1;FANCA;ARID5B;FOXN3;KLF6;CCPG1;CDC42EP3;BHLHE40;KLF9;MGLL;CPEB4;GAS7;FKBP5
HBP1	34/299	2.96e-13	8.93e-12	0	0	5.19312	149.819	APP;BTG2;KDM3A;INSIG1;SLC40A1;MSMO1;SLC2A3;GLRX;PIK3R1;BAZ2B;SLC7A11;ETS1;RND3;THBS1;IGF1R;AKAP13;ATXN1;SESN1;MXI1;PIM1;MBNL1;CDK19;XBP1;MBNL2;STAT3;FNDC3B;ARID5B;FOXN3;KLF6;CCPG1;BHLHE40;JMY;KLF9;CPEB4
HMBOX1	34/299	2.96e-13	8.93e-12	0	0	5.19312	149.819	KDM3A;CHD9;CELF2;CHD7;PIK3R1;BAZ2B;ETS1;THBS1;SYNE2;IGF1R;AKAP13;ATXN1;CUX1;MXI1;KIF13B;RREB1;MBNL1;CDK19;MBNL2;VPS13C;PDE4D;FNDC3B;FANCA;ARID5B;FNDC3A;FOXN3;RUNX1;KLF7;KLF6;DAAM1;TBL1XR1;BHLHE40;CPEB4;TNRC6B
KLF12	34/299	2.96e-13	8.93e-12	0	0	5.19312	149.819	CAMK2D;THRB;CHD9;CELF2;CHD7;GLIS3;PIK3R1;SLC7A11;PRICKLE1;ETS1;THBS1;IGF1R;ALCAM;DACH1;ATXN1;NCAM1;MBNL1;MBNL2;HEG1;PDE4D;FANCA;ARID5B;FOXN3;ARID1B;RUNX1;TIAM1;KLF7;KLF6;CDC42EP3;BHLHE40;KLF9;CPEB4;GAS7;TNRC6B
KLF3	34/299	2.96e-13	8.93e-12	0	0	5.19312	149.819	APP;BTG2;INSIG1;CHD7;PIK3R1;ETS1;RND3;THBS1;IGF1R;AKAP13;ALCAM;ATXN1;MXI1;PIM1;RREB1;IER2;MBNL1;XBP1;MBNL2;STAT3;FNDC3B;ARID5B;FOXN3;YWHAZ;RUNX1;KLF7;KLF6;KLF5;TBL1XR1;BHLHE40;KLF9;MGLL;CPEB4;FKBP5
MEF2D	34/299	2.96e-13	8.93e-12	0	0	5.19312	149.819	APP;CSRNP1;BTG2;CELF2;FOXK1;PIK3R1;ETS1;THBS1;GNAI2;IGF1R;AKAP13;ATXN1;MXI1;PIM1;RREB1;IER2;SRRM2;TLE3;MBNL1;XBP1;IQSEC1;STAT3;FNDC3B;FANCA;ARID5B;ACTN4;YWHAZ;RUNX1;KLF7;KLF6;NFIC;BHLHE40;KLF9;CPEB4
MLLT3	34/299	2.96e-13	8.93e-12	0	0	5.19312	149.819	CYFIP2;APP;BTG2;CAMK2D;INSIG1;CELF2;CHD7;PIK3R1;ETS1;THBS1;IGF1R;ALCAM;DACH1;ATXN1;MXI1;PIM1;EPHA7;MBNL1;TLE1;CERS6;FZD7;PDE4D;FANCA;ARID5B;RUNX1;TIAM1;KLF6;DAAM1;CDC42EP3;BHLHE40;KLF9;MGLL;CPEB4;FKBP5
MLXIP	34/299	2.96e-13	8.93e-12	0	0	5.19312	149.819	APP;BTG2;PLXND1;CHD9;CHD7;FOXK1;PIK3R1;ETS1;THBS1;IGF1R;AKAP13;ATXN1;CUX1;PIM1;RREB1;SRRM2;TLE3;IQSEC1;SORT1;HEG1;STAT3;FNDC3B;ARID5B;ARID1B;RUNX1;KLF7;KLF6;NFIC;BHLHE40;KLF9;MGLL;CPEB4;FKBP5;TNRC6B
NR6A1	34/299	2.96e-13	8.93e-12	0	0	5.19312	149.819	BTG2;THRB;PLAG1;CELF2;CHD7;SLC2A3;FOXK1;SLC7A11;ETS1;THBS1;ELAVL2;IGF1R;ALCAM;ATXN1;MYB;PIM1;RREB1;RABGAP1L;TLE1;FZD7;PDE4D;FANCA;PAWR;ARID5B;FOXN3;RUNX1;TIAM1;KLF7;KLF6;CCDC88C;BHLHE40;KLF9;FKBP5;TNRC6B
PRDM10	34/299	2.96e-13	8.93e-12	0	0	5.19312	149.819	CHD9;CHD7;PIK3R1;BAZ2B;ETS1;THBS1;SYNE2;IGF1R;AKAP13;ATXN1;CUX1;MXI1;DHX15;RREB1;TLE3;CERS6;VPS13C;PDE4D;FANCA;ARID5B;BAZ1A;FOXN3;ARID1B;TIAM1;KLF7;NIN;KLF6;TBL1XR1;CCDC88C;BHLHE40;KLF9;CLOCK;CPEB4;TNRC6B
RORA	34/299	2.96e-13	8.93e-12	0	0	5.19312	149.819	APP;BTG2;CAMK2D;THRB;INSIG1;CELF2;SLC2A3;PIK3R1;SLC7A11;ETS1;THBS1;SYNE2;IGF1R;AKAP13;ALCAM;ATXN1;MXI1;PIM1;NCAM1;MBNL1;PDE4D;FNDC3B;FANCA;ARID5B;FOXN3;RUNX1;TIAM1;KLF7;KLF6;BHLHE40;KLF9;SPRY1;CPEB4;GAS7
TCF12	34/299	2.96e-13	8.93e-12	0	0	5.19312	149.819	APP;BTG2;CAMK2D;CHD9;CELF2;CHD7;PIK3R1;BAZ2B;ETS1;THBS1;IGF1R;PPP3CA;AKAP13;ALCAM;ATXN1;CUX1;MYB;DHX15;RREB1;MBNL1;MBNL2;PDE4D;STAT3;FNDC3B;ARID5B;FNDC3A;FOXN3;YWHAZ;ARID1B;RUNX1;KLF6;STAG2;TBL1XR1;BHLHE40
TFDP2	34/299	2.96e-13	8.93e-12	0	0	5.19312	149.819	BTG2;CHD9;INSIG1;CHD7;SLC40A1;SLC2A3;PIK3R1;BAZ2B;ETS1;THBS1;SYNE2;IGF1R;AKAP13;ATXN1;SESN1;MXI1;PIM1;MBNL1;SORT1;PDE4D;STAT3;FANCA;ARID5B;FOXN3;RUNX1;KLF6;XK;TBL1XR1;BHLHE40;JMY;KLF9;MGLL;FKBP5;TNRC6B
ZC3H6	34/299	2.96e-13	8.93e-12	0	0	5.19312	149.819	CSRNP1;RIPOR2;BTG2;KDM3A;CHD9;PLAG1;INSIG1;CELF2;SLC40A1;SLC2A3;PIK3R1;BAZ2B;SLC7A11;THBS1;SYNE2;IGF1R;ATXN1;SESN1;MXI1;PIM1;CDK19;RABGAP1L;VPS13C;FANCA;ARID5B;KLF7;KLF6;XK;BHLHE40;JMY;KLF9;CPEB4;FKBP5;TNRC6B
ZNF248	34/299	2.96e-13	8.93e-12	0	0	5.19312	149.819	PTGER4;BTG2;CHD9;PLAG1;INSIG1;CELF2;PIK3R1;BAZ2B;SLC7A11;PRICKLE1;ETS1;THBS1;SYNE2;ALCAM;ATXN1;SESN1;MXI1;PRKACB;MBNL1;RABGAP1L;MBNL2;SORT1;VPS13C;PDE4D;ARID5B;FOXN3;ACVR2A;KLF6;CDC42EP3;BHLHE40;RSRP1;B4GALT6;MGLL;MEGF9
ATXN7	33/299	1.54e-12	3.73e-11	0	0	5.01062	136.289	APP;RIPOR2;BTG2;CHD9;CELF2;CHD7;PIK3R1;BAZ2B;ETS1;SYNE2;IGF1R;AKAP13;ATXN1;CUX1;RREB1;MBNL1;RABGAP1L;VPS13C;PDE4D;STAT3;FNDC3B;ARID5B;FNDC3A;BAZ1A;FOXN3;ARID1B;KLF7;KLF6;TBL1XR1;BHLHE40;CLOCK;CPEB4;TNRC6B
ETV6	33/299	1.54e-12	3.73e-11	0	0	5.01062	136.289	APP;BTG2;CELF2;CHD7;PIK3R1;ETS1;THBS1;IGF1R;AKAP13;ATXN1;CHST11;CUX1;DHX15;PIM1;RREB1;TLE3;MBNL1;PDE4D;STAT3;FNDC3B;FANCA;ARID5B;BAZ1A;FOXN3;ARID1B;FLI1;PML;RUNX1;KLF7;KLF6;TBL1XR1;BHLHE40;GAS7
FOXJ2	33/299	1.54e-12	3.73e-11	0	0	5.01062	136.289	BTG2;CHD9;CELF2;CHD7;SLC2A3;FOXK1;PIK3R1;ETS1;THBS1;AKAP13;ATXN1;CUX1;SESN1;MXI1;RREB1;SRRM2;TLE3;IQSEC1;HEG1;STAT3;FNDC3B;FANCA;ARID5B;FOXN3;ARID1B;RUNX1;KLF7;KLF6;NFIC;BHLHE40;KLF9;CPEB4;TNRC6B
FOXP1	33/299	1.54e-12	3.73e-11	0	0	5.01062	136.289	APP;BTG2;CAMK2D;CHD9;CELF2;CHD7;PIK3R1;ETS1;THBS1;IGF1R;PPP3CA;AKAP13;ALCAM;ATXN1;CUX1;RREB1;SRRM2;MBNL1;MBNL2;PDE4D;STAT3;FNDC3B;ARID5B;FOXN3;ARID1B;RUNX1;KLF7;KLF6;TBL1XR1;NFIC;BHLHE40;GAS7;TNRC6B
MEF2A	33/299	1.54e-12	3.73e-11	0	0	5.01062	136.289	APP;BTG2;CAMK2D;CHD9;CELF2;PIK3R1;ETS1;THBS1;IGF1R;RPS6KA3;PPP3CA;AKAP13;ALCAM;ATXN1;CUX1;RREB1;MBNL1;MBNL2;PDE4D;STAT3;FNDC3B;ARID5B;FOXN3;ARID1B;RUNX1;KLF6;TBL1XR1;BHLHE40;KLF9;CPEB4;GAS7;LIMS1;TNRC6B
MNT	33/299	1.54e-12	3.73e-11	0	0	5.01062	136.289	CSRNP1;BTG2;PLXND1;MAX;INSIG1;CHD7;FOXK1;PIK3R1;ETS1;THBS1;IGF1R;ATXN1;CUX1;MXI1;PIM1;UBTF;RREB1;SLC16A3;IER2;TLE3;STAT3;FANCA;ARID5B;VPS37B;YWHAZ;RUNX1;KLF7;KLF6;NFIC;BHLHE40;KLF9;CPEB4;TNRC6B
NRF1	33/299	1.54e-12	3.73e-11	0	0	5.01062	136.289	BTG2;DNMT1;CTBP2;MAX;CHD9;CHD7;CISD2;FOXK1;PIK3R1;ETS1;IGF1R;ATXN1;CUX1;MYB;MXI1;DHX15;UBTF;RREB1;MBNL1;STAT3;FANCA;ARID5B;FOXN3;YWHAZ;ARID1B;RUNX1;KLF7;KLF6;KLF5;TBL1XR1;NFIC;BHLHE40;KLF9
SATB1	33/299	1.54e-12	3.73e-11	0	0	5.01062	136.289	CYFIP2;APP;RIPOR2;BTG2;THRB;INSIG1;CELF2;CHD7;SLC40A1;SLC2A3;GLRX;PIK3R1;ETS1;THBS1;SYNE2;IGF1R;ALCAM;ATXN1;SESN1;MYB;MXI1;MBNL1;TLE1;PDE4D;FANCA;ARID5B;RUNX1;TIAM1;KLF6;CDC42EP3;BHLHE40;KLF9;MGLL
ZBTB38	33/299	1.54e-12	3.73e-11	0	0	5.01062	136.289	BTG2;CHD9;CELF2;PIK3R1;BAZ2B;SLC7A11;ETS1;RND3;THBS1;SYNE2;IGF1R;AKAP13;ALCAM;ATXN1;MBNL1;MBNL2;HEG1;VPS13C;PDE4D;STAT3;FNDC3B;ARID5B;FOXN3;RUNX1;KLF7;KLF6;TBL1XR1;NFIC;CDC42EP3;BHLHE40;KLF9;CPEB4;TNRC6B
ZFHX3	33/299	1.54e-12	3.73e-11	0	0	5.01062	136.289	APP;BTG2;CHD9;CELF2;CHD7;FOXK1;PIK3R1;BAZ2B;ETS1;THBS1;SYNE2;IGF1R;AKAP13;ALCAM;ATXN1;CUX1;RREB1;MBNL1;MBNL2;HEG1;PDE4D;FNDC3B;ARID5B;FOXN3;ARID1B;RUNX1;TIAM1;KLF7;KLF6;NFIC;BHLHE40;KLF9;TNRC6B
ZKSCAN2	33/299	1.54e-12	3.73e-11	0	0	5.01062	136.289	CYFIP2;BTG2;CHD9;INSIG1;CELF2;CHD7;FOXK1;PIK3R1;SLC7A11;ETS1;THBS1;PPM1E;SYNE2;IGF1R;AFF2;ALCAM;ATXN1;MGAT5;MYB;NCAM1;RREB1;EPHA7;CERS6;HEG1;VPS13C;PDE4D;FANCA;ARID5B;CDC7;ARID1B;RUNX1;KLF6;BHLHE40
ZNF277	33/299	1.54e-12	3.73e-11	0	0	5.01062	136.289	RIPOR2;BTG2;CHD9;INSIG1;SLC40A1;GLRX;PIK3R1;BAZ2B;HSD17B11;RND3;THBS1;ALCAM;SESN1;MXI1;PIM1;LTA4H;MBNL1;CDK19;XBP1;MBNL2;ARID5B;FOXN3;SQLE;KLF6;FABP5;CCPG1;BHLHE40;MKRN1;JMY;KLF9;TAX1BP1;SKAP2;FKBP5
ZNF33B	33/299	1.54e-12	3.73e-11	0	0	5.01062	136.289	BTG2;C2CD5;CHD9;CELF2;SLC40A1;PIK3R1;BAZ2B;SLC7A11;THBS1;SYNE2;IGF1R;ALCAM;STC2;SESN1;MXI1;PRKACB;MBNL1;RABGAP1L;MBNL2;FANCA;TBC1D8;ARID5B;CDC7;FOXN3;STAG2;TBL1XR1;CDC42EP3;BHLHE40;JMY;KLF9;RSRP1;SPRY1;RCOR3
ZNF652	33/299	1.54e-12	3.73e-11	0	0	5.01062	136.289	BTG2;CHD9;INSIG1;CHD7;SLC2A3;PIK3R1;BAZ2B;SLC7A11;ETS1;THBS1;SYNE2;IGF1R;AKAP13;ALCAM;ATXN1;CUX1;MXI1;SRRM2;MBNL1;SORT1;VPS13C;STAT3;FNDC3B;ARID5B;FOXN3;YWHAZ;KLF6;STAG2;TBL1XR1;BHLHE40;KLF9;FKBP5;TNRC6B
ARID5B	32/299	7.73e-12	1.48e-10	0	0	4.83019	123.584	CSRNP1;BTG2;INSIG1;SLC2A3;PIK3R1;ETS1;RND3;THBS1;SYNE2;IGF1R;AKAP13;ALCAM;ATXN1;PIM1;MBNL1;XBP1;MBNL2;HEG1;PDE4D;STAT3;FNDC3B;FOXN3;RUNX1;KLF7;KLF6;KLF5;CDC42EP3;BHLHE40;KLF9;SPRY1;CPEB4;FKBP5
BAZ2A	32/299	7.73e-12	1.48e-10	0	0	4.83019	123.584	BTG2;DNMT1;CHD9;CHD7;RRBP1;FOXK1;PIK3R1;BAZ2B;SYNE2;IGF1R;AKAP13;ATXN1;CUX1;UBTF;RREB1;SRRM2;TLE3;MBNL1;STAT3;ARID5B;ACTN4;YWHAZ;ARID1B;PML;KLF6;TBL1XR1;NFIC;CCDC88C;BHLHE40;ACIN1;CPEB4;TNRC6B
CLOCK	32/299	7.73e-12	1.48e-10	0	0	4.83019	123.584	BTG2;CHD9;CHD7;PIK3R1;BAZ2B;THBS1;IGF1R;RPS6KA3;PURA;ATXN1;RREB1;MBNL1;MBNL2;CERS6;VPS13C;STAT3;FNDC3B;ARID5B;FNDC3A;CDC42BPA;YWHAZ;RUNX1;KLF7;KLF6;STAG2;DAAM1;TBL1XR1;NFIC;BHLHE40;KLF9;CPEB4;TNRC6B
EEA1	32/299	7.73e-12	1.48e-10	0	0	4.83019	123.584	APP;CAMK2D;CHD9;PIK3R1;BAZ2B;ETS1;THBS1;IGF1R;RPS6KA3;PPP3CA;AKAP13;ALCAM;ATXN1;ACTR3;MBNL1;MBNL2;VPS13C;STAT3;FNDC3B;ARID5B;FNDC3A;CDC42BPA;YWHAZ;KLF6;STAG2;DAAM1;TBL1XR1;BHLHE40;FAR1;CLOCK;CPEB4;TNRC6B
GZF1	32/299	7.73e-12	1.48e-10	0	0	4.83019	123.584	CSRNP1;BTG2;KDM3A;INSIG1;CHD7;CISD2;SLC2A3;PIK3R1;SLC7A11;ETS1;THBS1;ATXN1;CUX1;MXI1;PIM1;RREB1;IER2;HEXIM1;XBP1;MBNL2;TLE1;FANCA;ARID5B;BAZ1A;RUNX1;KLF7;KLF6;TBL1XR1;BHLHE40;KLF9;CPEB4;FKBP5
HIVEP2	32/299	7.73e-12	1.48e-10	0	0	4.83019	123.584	CYFIP2;APP;CSRNP1;BTG2;CAMK2D;CELF2;CHD7;PIK3R1;SLC7A11;ETS1;RND3;THBS1;IGF1R;PPP3CA;AKAP13;ALCAM;ATXN1;PIM1;MBNL2;PDE4D;STAT3;FNDC3B;ARID5B;RUNX1;KLF7;KLF6;CDC42EP3;BHLHE40;KLF9;MGLL;CPEB4;GAS7
MBD2	32/299	7.73e-12	1.48e-10	0	0	4.83019	123.584	APP;BTG2;DNMT1;MAX;CHD7;CISD2;PIK3R1;ETS1;THBS1;ALCAM;ATXN1;MXI1;DHX15;RREB1;ACTR3;MBNL1;XBP1;MBNL2;TPM3;STAT3;FANCA;ARID5B;ACTN4;BAZ1A;YWHAZ;RUNX1;KLF6;ARPC2;TBL1XR1;BHLHE40;KLF9;CPEB4
MTA3	32/299	7.73e-12	1.48e-10	0	0	4.83019	123.584	APP;RIPOR2;BTG2;DNMT1;CTBP2;CHD9;CHD7;PIK3R1;ETS1;SYNE2;IGF1R;CUX1;DHX15;PIM1;UBTF;RREB1;TLE3;MBNL1;FANCA;ARID5B;FOXN3;YWHAZ;ARID1B;PML;RUNX1;TIAM1;KLF6;DAAM1;TBL1XR1;NFIC;BHLHE40;FKBP5
NFAT5	32/299	7.73e-12	1.48e-10	0	0	4.83019	123.584	BTG2;CHD9;CELF2;CHD7;PIK3R1;BAZ2B;ETS1;THBS1;SYNE2;IGF1R;AKAP13;ATXN1;CUX1;RREB1;SRRM2;MBNL1;MBNL2;VPS13C;STAT3;FNDC3B;ARID5B;FNDC3A;CDC42BPA;RUNX1;KLF6;TBL1XR1;NFIC;BHLHE40;KLF9;CLOCK;CPEB4;TNRC6B
NFATC3	32/299	7.73e-12	1.48e-10	0	0	4.83019	123.584	APP;BTG2;DNMT1;CHD9;INSIG1;CELF2;CHD7;PIK3R1;ETS1;SYNE2;GNAI2;IGF1R;AKAP13;ATXN1;CUX1;SESN1;RREB1;CYTH1;MBNL1;XBP1;EDEM1;STAT3;FNDC3B;FANCA;ARID5B;ATP11B;FOXN3;RUNX1;TIAM1;KLF6;BHLHE40;TNRC6B
SP2	32/299	7.73e-12	1.48e-10	0	0	4.83019	123.584	BTG2;DNMT1;MAX;CHD7;FOXK1;PIK3R1;ETS1;THBS1;GNAI2;IGF1R;CUX1;MXI1;PIM1;UBTF;RREB1;IER2;SRRM2;HEXIM1;TLE3;IQSEC1;STAT3;FANCA;ARID5B;ACTN4;VPS37B;PML;RUNX1;KLF6;KLF5;NFIC;BHLHE40;KLF9
SSH1	32/299	7.73e-12	1.48e-10	0	0	4.83019	123.584	BTG2;PLXND1;INSIG1;SLC2A3;FOXK1;PIK3R1;SLC7A11;ETS1;THBS1;SYNE2;IGF1R;AKAP13;ATXN1;CUX1;PIM1;RREB1;MBNL1;IQSEC1;HEG1;PDE4D;FNDC3B;FANCA;ARID5B;RUNX1;KLF7;KLF6;NFIC;CDC42EP3;BHLHE40;KLF9;CPEB4;GAS7
THAP6	32/299	7.73e-12	1.48e-10	0	0	4.83019	123.584	RIPOR2;BTG2;CAMK2D;CHD9;CHD7;SLC40A1;CISD2;PIK3R1;BAZ2B;SLC7A11;ETS1;THBS1;ALCAM;MXI1;MBNL1;MBNL2;VPS13C;FANCA;ARID5B;FNDC3A;ACVR2A;KLF6;STAG2;TBL1XR1;CCPG1;BHLHE40;JMY;TAX1BP1;FAR1;CLOCK;CPEB4;TNRC6B
ZBTB2	32/299	7.73e-12	1.48e-10	0	0	4.83019	123.584	CSRNP1;BTG2;INSIG1;CHD7;CISD2;PIK3R1;SLC7A11;TOB2;ETS1;RND3;THBS1;STC2;MYB;MXI1;DHX15;PIM1;UBTF;IER2;XBP1;FANCA;ARID5B;BAZ1A;YWHAZ;ARID1B;RUNX1;KLF7;KLF6;TBL1XR1;NFIC;BHLHE40;KLF9;FKBP5
ZBTB20	32/299	7.73e-12	1.48e-10	0	0	4.83019	123.584	APP;BTG2;CAMK2D;CHD9;CELF2;CHD7;GLIS3;PIK3R1;BAZ2B;ETS1;THBS1;SYNE2;IGF1R;AKAP13;ALCAM;ATXN1;MBNL1;MBNL2;VPS13C;PDE4D;FNDC3B;ARID5B;FOXN3;RUNX1;KLF7;KLF6;NFIC;BHLHE40;KLF9;MGLL;CPEB4;TNRC6B
ZBTB34	32/299	7.73e-12	1.48e-10	0	0	4.83019	123.584	CSRNP1;BTG2;CHD9;PLAG1;CELF2;CHD7;SLC2A3;FOXK1;PIK3R1;BAZ2B;ETS1;IGF1R;ZC3H12C;ATXN1;CUX1;PIM1;RREB1;MBNL1;SORT1;PDE4D;FNDC3B;ARID5B;FOXN3;KLF6;TBL1XR1;NFIC;BHLHE40;JMY;KLF9;CPEB4;MEGF9;TNRC6B
ZNF148	32/299	7.73e-12	1.48e-10	0	0	4.83019	123.584	APP;CHD9;CELF2;PIK3R1;BAZ2B;ETS1;IGF1R;AKAP13;PURA;ATXN1;CUX1;DHX15;PRKACB;RREB1;SRRM2;MBNL1;MBNL2;STAT3;FNDC3B;ARID5B;FNDC3A;YWHAZ;ARID1B;KLF6;STAG2;TBL1XR1;NFIC;BHLHE40;KLF9;CLOCK;CPEB4;TNRC6B
ZNF346	32/299	7.73e-12	1.48e-10	0	0	4.83019	123.584	CYFIP2;BTG2;INSIG1;CHD7;CISD2;FOXK1;PIK3R1;THBS1;IGF1R;AKAP13;ATXN1;MXI1;DHX15;UBTF;RREB1;SRRM2;TLE3;MBNL1;XBP1;IQSEC1;STAT3;FNDC3B;FANCA;UCK2;KLF6;NFIC;BHLHE40;JMY;PDE7A;CPEB4;FKBP5;TNRC6B
ZNF621	32/299	7.73e-12	1.48e-10	0	0	4.83019	123.584	CHD9;GOLIM4;FOXK1;PIK3R1;BAZ2B;SLC7A11;ETS1;IGF1R;ITPRIPL2;RPS6KA3;AKAP13;FGD4;ALCAM;ATXN1;RREB1;ANKRD28;MBNL1;MBNL2;VPS13C;FNDC3B;ARID5B;ATP11B;CDC42BPA;KLF7;NIN;KLF6;STAG2;DAAM1;TBL1XR1;BHLHE40;CPEB4;TNRC6B
ADNP2	31/299	3.75e-11	5.51e-10	0	0	4.65179	111.678	CSRNP1;BTG2;KDM3A;CHD9;INSIG1;CHD7;CISD2;SLC2A3;PIK3R1;SLC7A11;ETS1;THBS1;IGF1R;ALCAM;SEC14L1;DHX15;PIM1;RREB1;IER2;TLE3;PDE4D;FANCA;ARID5B;FNDC3A;FOXN3;ARID1B;KLF6;TBL1XR1;BHLHE40;KLF9;CPEB4
ATF7	31/299	3.75e-11	5.51e-10	0	0	4.65179	111.678	BTG2;CHD9;CHD7;FOXK1;PIK3R1;ETS1;SYNE2;IGF1R;AKAP13;ATXN1;CUX1;RREB1;SRRM2;MBNL1;MBNL2;HEG1;VPS13C;STAT3;FNDC3B;FANCA;ARID5B;FOXN3;ARID1B;RUNX1;KLF7;KLF6;NFIC;BHLHE40;CLOCK;CPEB4;TNRC6B
BACH1	31/299	3.75e-11	5.51e-10	0	0	4.65179	111.678	APP;CSRNP1;BTG2;INSIG1;CHD7;SLC2A3;PIK3R1;SLC7A11;ETS1;RND3;THBS1;IGF1R;AKAP13;ATXN1;MXI1;PIM1;MBNL1;XBP1;STAT3;FNDC3B;ARID5B;FNDC3A;BAZ1A;RUNX1;KLF7;KLF6;CDC42EP3;BHLHE40;KLF9;CPEB4;FKBP5
BATF	31/299	3.75e-11	5.51e-10	0	0	4.65179	111.678	PTGER4;CD274;IGSF6;GPR65;NCF4;SLC2A3;GLRX;GPR84;TNF;ETS1;THBS1;PYCARD;SOCS1;CCRL2;ARHGDIB;COTL1;PIM1;CYTIP;SLC16A3;CCR1;SRGN;XBP1;CISH;STAT3;RUNX1;KLF6;BHLHE40;LCP2;CD69;NFKBIE;FCGR2B
FOXK1	31/299	3.75e-11	5.51e-10	0	0	4.65179	111.678	BTG2;CAMK2D;CHD9;CELF2;CHD7;PIK3R1;ETS1;IGF1R;AKAP13;ATXN1;CUX1;RREB1;SRRM2;TLE3;MBNL1;IQSEC1;PDE4D;STAT3;FNDC3B;ARID5B;ACTN4;FOXN3;CDC42BPB;ARID1B;RUNX1;KLF6;TBL1XR1;NFIC;BHLHE40;KLF9;TNRC6B
FOXO3	31/299	3.75e-11	5.51e-10	0	0	4.65179	111.678	APP;BTG2;INSIG1;PIK3R1;ETS1;THBS1;IGF1R;AKAP13;ATXN1;CUX1;SESN1;MYB;MXI1;PIM1;RREB1;MBNL1;XBP1;MBNL2;TLE1;STAT3;FNDC3B;ARID5B;FOXN3;YWHAZ;RUNX1;KLF6;NFIC;BHLHE40;KLF9;CPEB4;FKBP5
HIVEP1	31/299	3.75e-11	5.51e-10	0	0	4.65179	111.678	CSRNP1;BTG2;CHD9;INSIG1;CELF2;CHD7;PIK3R1;BAZ2B;SLC7A11;ETS1;THBS1;SYNE2;IGF1R;AKAP13;ALCAM;ATXN1;PIM1;RREB1;TLE3;HEG1;STAT3;FNDC3B;ARID5B;RUNX1;KLF7;KLF6;KLF5;BHLHE40;KLF9;CPEB4;TNRC6B
MBNL2	31/299	3.75e-11	5.51e-10	0	0	4.65179	111.678	APP;BTG2;CAMK2D;CHD9;INSIG1;CELF2;PIK3R1;SLC7A11;ETS1;RND3;THBS1;IGF1R;PPP3CA;AKAP13;ALCAM;ATXN1;PRKACB;MBNL1;ANXA3;PDE4D;STAT3;FNDC3B;ARID5B;FNDC3A;YWHAZ;RUNX1;KLF6;BHLHE40;KLF9;MGLL;CPEB4
MIER3	31/299	3.75e-11	5.51e-10	0	0	4.65179	111.678	BTG2;CHD9;CHD7;PIK3R1;BAZ2B;RND3;ZC3H12C;ATXN1;MXI1;DHX15;PRKACB;RREB1;GALNT7;MBNL1;MBNL2;ARID5B;ATP11B;FNDC3A;RSBN1;ACVR2A;KLF7;KLF6;STAG2;TBL1XR1;BHLHE40;JMY;KLF9;FAR1;CLOCK;CPEB4;TNRC6B
NFE2	31/299	3.75e-11	5.51e-10	0	0	4.65179	111.678	RIPOR2;BTG2;IGSF6;NCF4;SLC40A1;SLC2A3;GLRX;SLC7A11;PYGL;ETS1;THBS1;MYB;ARHGDIB;MXI1;COTL1;PIM1;SLC16A3;CCR1;SRGN;CISH;ANXA3;STAT3;RUNX1;KLF6;XK;RGCC;FABP5;BHLHE40;TBXAS1;MGLL;FKBP5
PATZ1	31/299	3.75e-11	5.51e-10	0	0	4.65179	111.678	BTG2;DNMT1;CTBP2;CHD7;PIK3R1;TOB2;ETS1;THBS1;IGF1R;CUX1;MYB;MXI1;PIM1;UBTF;RREB1;IER2;HEXIM1;TLE3;CPT1A;XBP1;TLE1;FZD7;STAT3;FANCA;ARID5B;ARID1B;RUNX1;KLF6;BHLHE40;KLF9;FKBP5
PHF20	31/299	3.75e-11	5.51e-10	0	0	4.65179	111.678	BTG2;CAMK2D;CTBP2;CHD9;CELF2;CHD7;PIK3R1;BAZ2B;IGF1R;PPP3CA;AKAP13;ATXN1;CUX1;RREB1;SRPK2;MBNL1;RABGAP1L;CERS6;STAT3;FNDC3B;FANCA;ARID5B;FOXN3;ARID1B;KLF6;TBL1XR1;BHLHE40;KLF9;CPEB4;FKBP5;TNRC6B
PRDM2	31/299	3.75e-11	5.51e-10	0	0	4.65179	111.678	BTG2;CHD9;CELF2;CHD7;PIK3R1;BAZ2B;ETS1;SYNE2;IGF1R;AKAP13;ATXN1;CUX1;PRKACB;RREB1;SRRM2;MBNL1;IQSEC1;VPS13C;PDE4D;FNDC3B;ARID5B;FNDC3A;FOXN3;ARID1B;RUNX1;KLF6;NFIC;BHLHE40;KLF9;CPEB4;TNRC6B
RCOR3	31/299	3.75e-11	5.51e-10	0	0	4.65179	111.678	BTG2;CAMK2D;KDM3A;CHD9;INSIG1;CELF2;PIK3R1;BAZ2B;ETS1;IGF1R;ATXN1;SESN1;MXI1;PIM1;RREB1;MBNL1;RABGAP1L;MBNL2;STAT3;ARID5B;CDC42BPA;RSBN1;RUNX1;KLF6;DAAM1;TBL1XR1;NFIC;BHLHE40;KLF9;CPEB4;TNRC6B
REST	31/299	3.75e-11	5.51e-10	0	0	4.65179	111.678	BTG2;CHD9;CHD7;PIK3R1;BAZ2B;ETS1;THBS1;IGF1R;AKAP13;ATXN1;MYB;RREB1;MBNL1;VPS13C;STAT3;FNDC3B;ARID5B;BAZ1A;FOXN3;YWHAZ;RUNX1;KLF7;KLF6;KLF5;TBL1XR1;NFIC;BHLHE40;KLF9;CLOCK;LIMS1;TNRC6B
SREBF1	31/299	3.75e-11	5.51e-10	0	0	4.65179	111.678	APP;BTG2;INSIG1;MSMO1;PIK3R1;ETS1;THBS1;GNAI2;IGF1R;CST3;MXI1;PIM1;SLC16A3;IER2;FDPS;CPT1A;XBP1;STAT3;FANCA;DHCR24;ACTN4;RUNX1;SQLE;ACLY;KLF6;FABP5;NFIC;BHLHE40;KLF9;MGLL;FKBP5
SREBF2	31/299	3.75e-11	5.51e-10	0	0	4.65179	111.678	CYFIP2;APP;BTG2;DNMT1;PLXND1;INSIG1;MSMO1;PIK3R1;ETS1;THBS1;GNAI2;IGF1R;ALCAM;SRRM2;FDPS;STARD4;XBP1;SORT1;STAT3;FANCA;ARID5B;DHCR24;ACTN4;YWHAZ;RUNX1;SQLE;ACLY;KLF6;NFIC;BHLHE40;MVD
TCF7L2	31/299	3.75e-11	5.51e-10	0	0	4.65179	111.678	APP;BTG2;CTBP2;CELF2;CHD7;PIK3R1;ETS1;RND3;THBS1;IGF1R;AKAP13;ALCAM;ATXN1;CUX1;MXI1;RREB1;SRRM2;TLE3;MBNL1;FZD7;STAT3;FNDC3B;FANCA;ARID5B;ARID1B;RUNX1;KLF6;KLF5;TBL1XR1;BHLHE40;TNRC6B
THAP1	31/299	3.75e-11	5.51e-10	0	0	4.65179	111.678	BTG2;MAX;CHD9;GTF2B;CHD7;CISD2;PIK3R1;ETS1;RND3;THBS1;PURA;MXI1;DHX15;UBTF;RREB1;MBNL1;STAT3;FANCA;ARID5B;YWHAZ;RUNX1;KLF6;STAG2;KLF5;TBL1XR1;NFIC;CDC42EP3;BHLHE40;CLOCK;CPEB4;TNRC6B
ZBTB25	31/299	3.75e-11	5.51e-10	0	0	4.65179	111.678	CYFIP2;CSRNP1;BTG2;KDM3A;GBE1;INSIG1;CISD2;SLC2A3;PIK3R1;BAZ2B;SLC7A11;ETS1;THBS1;SYNE2;IGF1R;ATXN1;MXI1;PIM1;IER2;FANCA;ARID5B;FOXN3;RUNX1;KLF7;KLF6;XK;BHLHE40;JMY;KLF9;SPRY1;FKBP5
ZBTB7A	31/299	3.75e-11	5.51e-10	0	0	4.65179	111.678	APP;BTG2;MAX;CHD7;FOXK1;PIK3R1;TOB2;ETS1;GNAI2;IGF1R;ATXN1;CUX1;MXI1;UBTF;RREB1;IER2;SRRM2;TLE3;MBNL1;IQSEC1;STAT3;ARID5B;ACTN4;YWHAZ;PML;RUNX1;KLF6;NFIC;BHLHE40;KLF9;TNRC6B
ZFYVE26	31/299	3.75e-11	5.51e-10	0	0	4.65179	111.678	BTG2;CHD9;INSIG1;PIK3R1;BAZ2B;ZC3HAV1;THBS1;SYNE2;IGF1R;AKAP13;ATXN1;PIM1;SORT1;HEG1;VPS13C;STAT3;FNDC3B;FANCA;ARID5B;FNDC3A;BAZ1A;FOXN3;PML;KLF6;DAAM1;NPC1;BHLHE40;KLF9;CPEB4;FKBP5;TNRC6B
ZNF274	31/299	3.75e-11	5.51e-10	0	0	4.65179	111.678	APP;CSRNP1;BTG2;DNMT1;KDM3A;GTF2B;INSIG1;CHD7;SLC2A3;SLC7A11;PYGL;ETS1;THBS1;IGF1R;STC2;MXI1;PIM1;IER2;CYTH1;MBNL1;XBP1;TLE1;FZD7;STAT3;FANCA;ARID5B;RUNX1;KLF6;NPC1;BHLHE40;NFKBIE
ZNF280D	31/299	3.75e-11	5.51e-10	0	0	4.65179	111.678	APP;C2CD5;CAMK2D;CHD9;PIK3R1;BAZ2B;SLC7A11;ETS1;THBS1;SYNE2;IGF1R;AKAP13;ALCAM;ATXN1;SESN1;PRKACB;ANKRD28;MBNL1;MBNL2;VPS13C;FNDC3B;FANCA;ARID5B;FNDC3A;RUNX1;STAG2;TBL1XR1;CCPG1;BHLHE40;KLF9;TNRC6B
ZNF778	31/299	3.75e-11	5.51e-10	0	0	4.65179	111.678	BTG2;CTBP2;PLXND1;CHD9;INSIG1;CHD7;CISD2;FOXK1;PIK3R1;SLC7A11;THBS1;IGF1R;AKAP13;SEC14L1;ATXN1;CUX1;DHX15;RREB1;IER2;CPT1A;FNDC3B;FANCA;ARID5B;ARID1B;RUNX1;FBXO31;KLF6;NFIC;BHLHE40;CPEB4;TNRC6B
ZNF800	31/299	3.75e-11	5.51e-10	0	0	4.65179	111.678	BTG2;CAMK2D;CHD9;CHD7;PIK3R1;BAZ2B;ETS1;ZC3H12C;RPS6KA3;AKAP13;ALCAM;ATXN1;STXBP5;RREB1;MBNL1;MBNL2;VPS13C;PDE4D;FNDC3B;ARID5B;ATP11B;FNDC3A;BAZ1A;RSBN1;RUNX1;KLF6;STAG2;TBL1XR1;BHLHE40;CPEB4;TNRC6B
ZXDB	31/299	3.75e-11	5.51e-10	0	0	4.65179	111.678	CSRNP1;BTG2;KDM3A;CISD2;SLC2A3;PIK3R1;SLC7A11;ETS1;RND3;THBS1;IGF1R;ZC3H12C;RPS6KA3;ALCAM;DACH1;ATXN1;STC2;PIM1;LONRF1;MBNL1;MBNL2;HEG1;ARID5B;KLF6;STAG2;XK;KLF5;BHLHE40;JMY;KLF9;CPEB4
CHD2	30/299	1.75e-10	2.12e-09	0	0	4.4754	100.545	BTG2;KDM3A;CHD9;CELF2;CHD7;PIK3R1;BAZ2B;ETS1;THBS1;IGF1R;AKAP13;ATXN1;CUX1;RREB1;SRRM2;MBNL1;MBNL2;STAT3;FNDC3B;ARID5B;CDC42BPB;YWHAZ;ARID1B;RUNX1;KLF6;TBL1XR1;BHLHE40;KLF9;CPEB4;TNRC6B
DEPDC5	30/299	1.75e-10	2.12e-09	0	0	4.4754	100.545	APP;CHD9;CELF2;ITSN1;CHD7;PIK3R1;BAZ2B;ETS1;SYNE2;IGF1R;AKAP13;ATXN1;CUX1;DHX15;KIF13B;RREB1;MBNL1;IQSEC1;LRBA;PDE4D;FANCA;ARID5B;ARID1B;RUNX1;TIAM1;NFIC;CCDC88C;BHLHE40;FKBP5;TNRC6B
EZH1	30/299	1.75e-10	2.12e-09	0	0	4.4754	100.545	APP;BTG2;KDM3A;CHD9;CELF2;CHD7;PIK3R1;BAZ2B;THBS1;IGF1R;AKAP13;ATXN1;SESN1;MXI1;PIM1;CYTH1;MBNL1;CDK19;RABGAP1L;STAT3;FANCA;ARID5B;RUNX1;KLF7;KLF6;NFIC;BHLHE40;KLF9;FKBP5;TNRC6B
FOXJ3	30/299	1.75e-10	2.12e-09	0	0	4.4754	100.545	APP;DNMT1;KDM3A;CHD9;INSIG1;CHD7;PIK3R1;ETS1;SYNE2;IGF1R;ATXN1;RREB1;CYTH1;MBNL1;MBNL2;STAT3;ARID5B;ATP11B;FOXN3;YWHAZ;ARID1B;RSBN1;RUNX1;TIAM1;KLF6;TBL1XR1;BHLHE40;KLF9;CLOCK;TNRC6B
GATAD2B	30/299	1.75e-10	2.12e-09	0	0	4.4754	100.545	BTG2;CHD9;CELF2;CHD7;FOXK1;PIK3R1;IGF1R;AKAP13;ATXN1;CUX1;DHX15;RREB1;SRRM2;MBNL1;STAT3;ARID5B;FOXN3;YWHAZ;ARID1B;KLF7;KLF6;STAG2;HNRNPUL2;TBL1XR1;NFIC;BHLHE40;JMY;ACIN1;CPEB4;TNRC6B
HIVEP3	30/299	1.75e-10	2.12e-09	0	0	4.4754	100.545	CYFIP2;PTGER4;BTG2;PLXND1;CELF2;CHD7;GLIS3;PIK3R1;ETS1;THBS1;IGF1R;ALCAM;ATXN1;CHST11;CUX1;NCAM1;TLE3;HEG1;PDE4D;FNDC3B;FANCA;ARID5B;RUNX1;TIAM1;KLF7;KLF6;BHLHE40;KLF9;MGLL;GAS7
IKZF5	30/299	1.75e-10	2.12e-09	0	0	4.4754	100.545	CSRNP1;BTG2;KDM3A;CHD9;INSIG1;CISD2;PIK3R1;BAZ2B;ETS1;ATXN1;ZMYM5;SESN1;MXI1;DHX15;MBNL1;MBNL2;CSGALNACT2;FANCA;ARID5B;FOXN3;RSBN1;KLF7;KLF6;STAG2;BHLHE40;JMY;KLF9;CPEB4;FKBP5;TNRC6B
MBNL3	30/299	1.75e-10	2.12e-09	0	0	4.4754	100.545	RIPOR2;BTG2;INSIG1;CELF2;SLC40A1;SLC2A3;PIK3R1;SLC7A11;ETS1;THBS1;SYNE2;RPS6KA3;ALCAM;MYB;ARHGDIB;MXI1;PIM1;DLGAP5;MBNL1;ANXA3;HEG1;FANCA;ARID5B;KLF6;XK;RNF128;CDC42EP3;BHLHE40;MGLL;FKBP5
MYNN	30/299	1.75e-10	2.12e-09	0	0	4.4754	100.545	BTG2;CAMK2D;KDM3A;CHD9;GBE1;GOLIM4;CISD2;PIK3R1;BAZ2B;ZC3H12C;RPS6KA3;ALCAM;DHX15;MBNL1;LYPLA1;MBNL2;C1GALT1;FANCA;ARID5B;ATP11B;ARMC8;FNDC3A;FOXN3;RSBN1;KLF6;STAG2;TBL1XR1;BHLHE40;KLF9;CPEB4
NCOA2	30/299	1.75e-10	2.12e-09	0	0	4.4754	100.545	APP;CAMK2D;CHD9;CHD7;PIK3R1;BAZ2B;SYNE2;IGF1R;PPP3CA;AKAP13;ATXN1;CUX1;MGAT5;RREB1;MBNL1;RABGAP1L;ANKRD44;VPS13C;STAT3;FNDC3B;ARID5B;FOXN3;ARID1B;RUNX1;KLF6;TBL1XR1;BHLHE40;CLOCK;CPEB4;TNRC6B
NFIC	30/299	1.75e-10	2.12e-09	0	0	4.4754	100.545	APP;BTG2;PLXND1;FOXK1;PIK3R1;ETS1;THBS1;GNAI2;IGF1R;ATXN1;CUX1;UBTF;RREB1;SRRM2;TLE3;MBNL1;IQSEC1;STAT3;FANCA;ARID5B;ACTN4;ARID1B;RUNX1;KLF6;BHLHE40;KLF9;MGLL;GAS7;FKBP5;TNRC6B
NR3C1	30/299	1.75e-10	2.12e-09	0	0	4.4754	100.545	APP;BTG2;CAMK2D;INSIG1;CELF2;PIK3R1;ETS1;RND3;THBS1;SYNE2;IGF1R;PPP3CA;AKAP13;ALCAM;ATXN1;MBNL1;MBNL2;STAT3;FNDC3B;FANCA;ARID5B;YWHAZ;RUNX1;KLF6;NFIC;CDC42EP3;BHLHE40;KLF9;MGLL;CPEB4
SMAD5	30/299	1.75e-10	2.12e-09	0	0	4.4754	100.545	APP;CHD9;CHD7;PIK3R1;BAZ2B;ETS1;THBS1;IGF1R;RPS6KA3;PPP3CA;ALCAM;ATXN1;CUX1;DHX15;RREB1;MBNL1;MBNL2;STAT3;FNDC3B;ARID5B;PTPN11;FNDC3A;FOXN3;RUNX1;KLF6;STAG2;TBL1XR1;BHLHE40;CLOCK;TNRC6B
ZBTB4	30/299	1.75e-10	2.12e-09	0	0	4.4754	100.545	APP;BTG2;INSIG1;CELF2;SLC40A1;PIK3R1;ETS1;THBS1;ALCAM;ATXN1;SESN1;MXI1;MBNL1;IQSEC1;SORT1;HEG1;STAT3;FNDC3B;FANCA;ARID5B;FOXN3;RUNX1;KLF6;NFIC;BHLHE40;KLF9;MGLL;CPEB4;GAS7;TNRC6B
ZCCHC6	30/299	1.75e-10	2.12e-09	0	0	4.4754	100.545	CHD9;CELF2;CHD7;PIK3R1;BAZ2B;ZC3HAV1;THBS1;SYNE2;AKAP13;ALCAM;ATXN1;RREB1;MBNL1;MBNL2;VPS13C;STAT3;FNDC3B;ARID5B;ATP11B;FNDC3A;BAZ1A;YWHAZ;KLF6;DAAM1;BHLHE40;KLF9;SKAP2;CPEB4;FKBP5;TNRC6B
ZFP64	30/299	1.75e-10	2.12e-09	0	0	4.4754	100.545	DNMT1;CTBP2;CHD9;CHD7;FOXK1;PIK3R1;ETS1;THBS1;IGF1R;SEC14L1;CUX1;DHX15;RREB1;TLE3;TLE1;CERS6;PDE4D;FNDC3B;FANCA;ARID5B;ARID1B;RUNX1;TIAM1;UCK2;KLF6;TBL1XR1;NFIC;BHLHE40;KLF9;FKBP5
ZHX2	30/299	1.75e-10	2.12e-09	0	0	4.4754	100.545	APP;CSRNP1;BTG2;INSIG1;CHD7;SLC2A3;PIK3R1;SLC7A11;ETS1;RND3;THBS1;IGF1R;ALCAM;ATXN1;CHST11;CUX1;STC2;MXI1;PIM1;TLE1;PDE4D;FNDC3B;ARID5B;FOXN3;RUNX1;KLF6;DAAM1;BHLHE40;KLF9;MGLL
ZMAT3	30/299	1.75e-10	2.12e-09	0	0	4.4754	100.545	CYFIP2;APP;BTG2;INSIG1;MSMO1;SLC2A3;PIK3R1;SLC7A11;ETS1;RND3;THBS1;IGF1R;ALCAM;ATXN1;DRAM1;SESN1;PRKACB;MBNL1;MBNL2;SORT1;FNDC3B;ARID5B;SQLE;KLF6;FABP5;CDC42EP3;BHLHE40;KLF9;MGLL;FKBP5
ZNF395	30/299	1.75e-10	2.12e-09	0	0	4.4754	100.545	BTG2;KDM3A;GBE1;INSIG1;SLC40A1;SLC2A3;GLRX;PIK3R1;PYGL;ETS1;THBS1;IGF1R;ATXN1;CHSY1;STC2;SESN1;MXI1;PIM1;SLC16A3;XBP1;HEG1;FANCA;ARID5B;FOXN3;KLF6;RGCC;BHLHE40;KLF9;SPRY1;FKBP5
ZNF518B	30/299	1.75e-10	2.12e-09	0	0	4.4754	100.545	BTG2;CHD9;INSIG1;CHD7;SLC40A1;SLC2A3;PIK3R1;BAZ2B;PRICKLE1;ETS1;RND3;THBS1;ALCAM;STC2;DHX15;PIM1;ABCC4;MBNL2;HEG1;PDE4D;FANCA;ARID5B;RUNX1;TIAM1;NIN;KLF6;CDC42EP3;BHLHE40;RHOU;CPEB4
ZNF699	30/299	1.75e-10	2.12e-09	0	0	4.4754	100.545	PTGER4;CSRNP1;CAMK2D;CHD9;INSIG1;SLC2A3;PIK3R1;SLC7A11;IL1RAP;ETS1;RND3;THBS1;RPS6KA3;STC2;MGAT5;MBNL2;HEG1;VPS13C;PDE4D;FNDC3B;ARID5B;KLF7;KLF6;KLF5;DAAM1;BHLHE40;KLF9;RHOU;SPRY1;CPEB4
ZNF783	30/299	1.75e-10	2.12e-09	0	0	4.4754	100.545	CYFIP2;CHD9;INSIG1;CELF2;CHD7;SLC2A3;FOXK1;SLC7A11;ETS1;SYNE3;THBS1;IGF1R;AKAP13;ATXN1;CUX1;MAN2A2;MXI1;UBTF;RREB1;SLC16A3;PDE4D;FNDC3B;FANCA;ARID5B;RUNX1;FBXO31;KLF7;KLF6;KLF5;BHLHE40
ZNF839	30/299	1.75e-10	2.12e-09	0	0	4.4754	100.545	BTG2;CHD9;CHD7;SLC2A3;BAZ2B;ETS1;SYNE2;ZBTB40;AKAP13;CUX1;ADGRE5;MXI1;RREB1;SLC16A3;PDE8A;IER2;CYTH1;TLE3;CPT1A;CDKN2C;FNDC3B;FANCA;ARID5B;FOXN3;ARID1B;KLF6;CCDC88C;BHLHE40;RCOR3;FKBP5
ZSCAN22	30/299	1.75e-10	2.12e-09	0	0	4.4754	100.545	BTG2;PLXND1;CHD7;CISD2;SLC2A3;FOXK1;PIK3R1;TOB2;ETS1;THBS1;IGF1R;ZBTB40;AKAP13;DHX15;RREB1;CNNM3;IER2;XBP1;FANCA;ARID5B;RUNX1;KLF7;KLF6;NFIC;BHLHE40;KLF9;PRKD2;NFKBIE;FKBP5;TNRC6B
ZSCAN29	30/299	1.75e-10	2.12e-09	0	0	4.4754	100.545	BTG2;KDM3A;CHD7;CISD2;PIK3R1;BAZ2B;THBS1;IGF1R;ZC3H12C;AKAP13;FGD4;MXI1;UBTF;MBNL1;FANCA;ARID5B;BAZ1A;FOXN3;ARID1B;ACVR2A;KLF7;NFIC;BHLHE40;JMY;ACIN1;TUBGCP4;PDE7A;CLOCK;CPEB4;TNRC6B
AKNA	29/299	7.87e-10	8.06e-09	0	0	4.301	90.1606	CYFIP2;RIPOR2;BTG2;CELF2;NCF4;SLC2A3;PIK3R1;SLC7A11;RCSD1;ARHGAP15;ETS1;THBS1;ADGRE5;ARHGDIB;COTL1;PIM1;CYTIP;SRGN;ANKRD44;FANCA;ARID5B;ARHGAP25;FLI1;RUNX1;KLF6;BHLHE40;LCP2;CD69;PLCB2
ARNT	29/299	7.87e-10	8.06e-09	0	0	4.301	90.1606	APP;BTG2;CAMK2D;MAX;CHD9;PIK3R1;ETS1;IGF1R;AKAP13;ATXN1;CUX1;MYB;RREB1;MBNL1;XBP1;MBNL2;STAT3;FANCA;ARID5B;PTPN11;PML;RUNX1;KLF6;TBL1XR1;NFIC;BHLHE40;KLF9;CLOCK;TNRC6B
BCL11B	29/299	7.87e-10	8.06e-09	0	0	4.301	90.1606	CYFIP2;RIPOR2;BTG2;CELF2;CHD7;SLC2A3;PIK3R1;SLC7A11;ETS1;THBS1;SYNE2;IGF1R;ALCAM;DACH1;ATXN1;CHST11;MYB;COTL1;NCAM1;EPHA7;PDE4D;ARID5B;RUNX1;TIAM1;KLF6;KLF5;CCDC88C;BHLHE40;GAS7
CAMTA1	29/299	7.87e-10	8.06e-09	0	0	4.301	90.1606	APP;CTBP2;CHD9;CELF2;ITSN1;PIK3R1;ETS1;IGF1R;PPP3CA;ALCAM;ATXN1;CUX1;NCAM1;DIP2C;MBNL1;RABGAP1L;PDE4D;FANCA;ARID5B;FOXN3;YWHAZ;ARID1B;RUNX1;TIAM1;KLF6;DAAM1;BHLHE40;CPEB4;GAS7
IKZF1	29/299	7.87e-10	8.06e-09	0	0	4.301	90.1606	PTGER4;RIPOR2;BTG2;IGSF6;GPR65;CELF2;NCF4;RCSD1;ARHGAP15;ETS1;MYB;ARHGDIB;COTL1;CYTIP;CCR1;SRGN;MBNL1;STAT3;ARHGAP25;FLI1;RUNX1;KLF6;BHLHE40;TBXAS1;LCP2;CD69;FCGR2B;PLCB2;GAS7
JAZF1	29/299	7.87e-10	8.06e-09	0	0	4.301	90.1606	PTGER4;BTG2;CELF2;GLIS3;SLC2A3;PIK3R1;SLC7A11;PRICKLE1;ETS1;THBS1;IGF1R;ALCAM;ATXN1;CHST11;NCAM1;SORT1;HEG1;PDE4D;FNDC3B;ARID5B;FOXN3;KLF6;CDC42EP3;BHLHE40;KLF9;MGLL;SKAP2;CPEB4;GAS7
MXI1	29/299	7.87e-10	8.06e-09	0	0	4.301	90.1606	BTG2;KDM3A;GBE1;INSIG1;MSMO1;SLC2A3;PIK3R1;ETS1;RND3;THBS1;IGF1R;ALCAM;ATXN1;SESN1;PIM1;IER2;STAT3;FANCA;ARID5B;YWHAZ;RUNX1;KLF6;RGCC;FABP5;BHLHE40;KLF9;MGLL;CPEB4;FKBP5
NR2C1	29/299	7.87e-10	8.06e-09	0	0	4.301	90.1606	APP;CAMK2D;MAX;CHD9;CELF2;CHD7;CISD2;PIK3R1;ETS1;SYNE2;IGF1R;ATXN1;CUX1;MXI1;PIM1;RREB1;MBNL1;MBNL2;TLE1;STAT3;FANCA;ARID5B;FNDC3A;RUNX1;KLF6;TBL1XR1;BHLHE40;KLF9;CHPT1
NR4A3	29/299	7.87e-10	8.06e-09	0	0	4.301	90.1606	PTGER4;CSRNP1;CD274;BTG2;INSIG1;SLC2A3;PIK3R1;SLC7A11;TNF;ETS1;RND3;THBS1;ALCAM;SOCS1;PIM1;OLR1;IER2;SRGN;PDE4D;ARID5B;RUNX1;KLF6;RGCC;KLF5;BHLHE40;KLF9;SPRY1;CD69;FKBP5
SLC39A10	29/299	7.87e-10	8.06e-09	0	0	4.301	90.1606	APP;BTG2;CAMK2D;INSIG1;CELF2;SLC40A1;MSMO1;SLC2A3;PIK3R1;SLC7A11;ETS1;THBS1;IGF1R;PPP3CA;ALCAM;DHX15;PRKACB;ACTR3;FNDC3B;ARID5B;DHCR24;YWHAZ;SQLE;KLF6;FABP5;TBL1XR1;CDC42EP3;BHLHE40;FKBP5
TIGD2	29/299	7.87e-10	8.06e-09	0	0	4.301	90.1606	CSRNP1;BTG2;INSIG1;CHD7;SLC40A1;CISD2;MSMO1;GLRX;PIK3R1;SLC7A11;PYGL;RND3;THBS1;ALCAM;SESN1;DHX15;COTL1;PIM1;IER2;ANXA3;FANCA;ARID5B;KLF6;FABP5;CDC42EP3;BHLHE40;KLF9;RHOU;FKBP5
TSHZ1	29/299	7.87e-10	8.06e-09	0	0	4.301	90.1606	APP;BTG2;CELF2;CHD7;SLC40A1;PIK3R1;ETS1;THBS1;IGF1R;ALCAM;DACH1;ATXN1;CHST11;MXI1;NCAM1;MBNL2;CDKN2C;HEG1;ARID5B;FOXN3;ARID1B;RUNX1;KLF6;NFIC;CDC42EP3;BHLHE40;KLF9;MGLL;FKBP5
UNKL	29/299	7.87e-10	8.06e-09	0	0	4.301	90.1606	BTG2;PLXND1;INSIG1;CELF2;FOXK1;PIK3R1;SLC7A11;THBS1;IGF1R;AKAP13;ATXN1;CUX1;PIM1;RREB1;SRRM2;TLE3;IQSEC1;FANCA;ARID5B;FOXN3;RUNX1;KLF6;NFIC;BHLHE40;KLF9;MGLL;CPEB4;FKBP5;TNRC6B
ZBED4	29/299	7.87e-10	8.06e-09	0	0	4.301	90.1606	BTG2;DNMT1;CHD9;INSIG1;CHD7;CISD2;ETS1;THBS1;SYNE2;ATXN1;CUX1;CHSY1;MYB;DHX15;PDE4D;FANCA;BAZ1A;FOXN3;ARID1B;RUNX1;UCK2;NIN;KLF6;TBL1XR1;CCDC88C;BHLHE40;KLF9;FKBP5;TNRC6B
ZBTB1	29/299	7.87e-10	8.06e-09	0	0	4.301	90.1606	BTG2;KDM3A;CHD9;INSIG1;CHD7;SLC2A3;PIK3R1;BAZ2B;ETS1;THBS1;SYNE2;AKAP13;ATXN1;MXI1;PIM1;IER2;MBNL1;VPS13C;FNDC3B;ARID5B;BAZ1A;RUNX1;KLF6;STAG2;TBL1XR1;BHLHE40;KLF9;CPEB4;FKBP5
ZBTB37	29/299	7.87e-10	8.06e-09	0	0	4.301	90.1606	BTG2;CHD9;CELF2;CHD7;PIK3R1;BAZ2B;SLC7A11;THBS1;SYNE2;IGF1R;FGD4;ATXN1;RREB1;RABGAP1L;ANKRD44;VPS13C;ARID5B;FOXN3;CDC42BPA;KLF7;NIN;KLF6;TBL1XR1;BHLHE40;JMY;KLF9;CLOCK;CPEB4;TNRC6B
ZBTB43	29/299	7.87e-10	8.06e-09	0	0	4.301	90.1606	CSRNP1;BTG2;KDM3A;CHD9;INSIG1;SLC2A3;PIK3R1;SLC7A11;RND3;THBS1;ZC3H12C;AKAP13;ATXN1;DHX15;PIM1;IER2;CYTH1;PDE4D;FNDC3B;ARID5B;FOXN3;KLF6;KLF5;BHLHE40;JMY;KLF9;CPEB4;FKBP5;TNRC6B
ZHX3	29/299	7.87e-10	8.06e-09	0	0	4.301	90.1606	BTG2;CHD9;ITSN1;PIK3R1;ETS1;THBS1;PAPSS2;IGF1R;AKAP13;ATXN1;CUX1;SESN1;MBNL1;MBNL2;SORT1;HEG1;FNDC3B;FANCA;ARID5B;FOXN3;RUNX1;KLF6;NFIC;BHLHE40;KLF9;MGLL;CPEB4;FKBP5;TNRC6B
ZKSCAN1	29/299	7.87e-10	8.06e-09	0	0	4.301	90.1606	APP;BTG2;CHD9;CHD7;PIK3R1;BAZ2B;THBS1;IGF1R;AKAP13;ALCAM;ATXN1;CUX1;RREB1;SRRM2;MBNL1;VPS13C;STAT3;FNDC3B;FANCA;ARID5B;FNDC3A;FOXN3;YWHAZ;ACLY;KLF6;NFIC;BHLHE40;KLF9;TNRC6B
ZNF143	29/299	7.87e-10	8.06e-09	0	0	4.301	90.1606	DNMT1;KDM3A;MAX;CHD9;GTF2B;INSIG1;PIK3R1;ETS1;RND3;THBS1;CUX1;MYB;MXI1;DHX15;IER2;MBNL1;XBP1;STAT3;FNDC3B;FANCA;ARID5B;BAZ1A;YWHAZ;FLI1;RUNX1;KLF6;TBL1XR1;BHLHE40;CPEB4
ZNF200	29/299	7.87e-10	8.06e-09	0	0	4.301	90.1606	CSRNP1;RIPOR2;BTG2;CTBP2;SLC2A3;SLC7A11;ETS1;RND3;THBS1;IGF1R;ZC3H12C;SOCS1;CHSY1;MXI1;UBTF;PRKACB;MBNL1;CPT1A;STAT3;FNDC3B;FANCA;ARID5B;BAZ1A;YWHAZ;RUNX1;KLF6;STAG2;BHLHE40;CPEB4
ZNF398	29/299	7.87e-10	8.06e-09	0	0	4.301	90.1606	BTG2;INSIG1;CISD2;FOXK1;PIK3R1;THBS1;SYNE2;IGF1R;FGD4;ATXN1;CUX1;DHX15;PIM1;UBTF;RREB1;MBNL1;RABGAP1L;IQSEC1;FZD7;FANCA;ARID5B;FOXN3;ARID1B;RUNX1;KLF6;BHLHE40;RHOU;FKBP5;TNRC6B
ZNF407	29/299	7.87e-10	8.06e-09	0	0	4.301	90.1606	CHD9;CELF2;CHD7;PIK3R1;BAZ2B;SYNE2;IGF1R;AKAP13;ATXN1;CUX1;DHX15;DIP2C;RREB1;MBNL1;LRBA;VPS13C;PDE4D;FNDC3B;FANCA;ARID5B;FOXN3;CDC42BPA;ARID1B;RUNX1;NIN;DAAM1;CLOCK;DOCK1;TNRC6B
ZNF460	29/299	7.87e-10	8.06e-09	0	0	4.301	90.1606	BTG2;CHD9;CHD7;SLC2A3;PIK3R1;SLC7A11;THBS1;SYNE2;IGF1R;ZC3H12C;AKAP13;STC2;MXI1;RREB1;SRRM2;MBNL1;VPS13C;PDE4D;FNDC3B;ARID5B;YWHAZ;KLF7;KLF6;TBL1XR1;NFIC;BHLHE40;JMY;CPEB4;TNRC6B
ZNF624	29/299	7.87e-10	8.06e-09	0	0	4.301	90.1606	BTG2;INSIG1;PIK3R1;BAZ2B;SLC7A11;SGMS2;PRICKLE1;ETS1;THBS1;ZC3H12C;AKAP13;PRKACB;MBNL2;ANKRD44;VPS13C;PDE4D;ARID5B;FNDC3A;KLF7;KLF6;RNF125;DAAM1;CCPG1;BHLHE40;JMY;RHOU;SKAP2;CPEB4;MEGF9
ZNF627	29/299	7.87e-10	8.06e-09	0	0	4.301	90.1606	CSRNP1;BTG2;KDM3A;CHD9;INSIG1;CHD7;SLC40A1;MSMO1;SLC2A3;BAZ2B;ETS1;RND3;THBS1;IGF1R;CUX1;STC2;SESN1;PIM1;IER2;CDK19;XBP1;PDE4D;ARID5B;KLF6;DAAM1;CDC42EP3;BHLHE40;JMY;CPEB4
ATMIN	28/299	3.4e-09	2.84e-08	0	0	4.12855	80.4993	APP;BTG2;CHD9;INSIG1;CISD2;SLC2A3;PIK3R1;ETS1;IGF1R;ATXN1;SESN1;PIM1;MLEC;MBNL1;XBP1;MBNL2;TLE1;STAT3;FANCA;ARID5B;ATP11B;DHCR24;YWHAZ;ACLY;KLF6;BHLHE40;KLF9;CPEB4
BACH2	28/299	3.4e-09	2.84e-08	0	0	4.12855	80.4993	RIPOR2;BTG2;CELF2;CHD7;PIK3R1;SLC7A11;ETS1;THBS1;IGF1R;ALCAM;ATXN1;CHST11;CUX1;PIM1;NCAM1;RREB1;PDE4D;FNDC3B;ARID5B;FOXN3;RUNX1;TIAM1;KLF7;KLF6;BHLHE40;SPRY1;CPEB4;GAS7
CREM	28/299	3.4e-09	2.84e-08	0	0	4.12855	80.4993	PTGER4;CSRNP1;BTG2;INSIG1;SLC2A3;PIK3R1;SLC7A11;ETS1;RND3;THBS1;ALCAM;SOCS1;MXI1;PIM1;SRGN;XBP1;PDE4D;STAT3;FANCA;ARID5B;RUNX1;KLF6;FABP5;BHLHE40;KLF9;CD69;CPEB4;FKBP5
ETV3	28/299	3.4e-09	2.84e-08	0	0	4.12855	80.4993	PTGER4;CSRNP1;CD274;BTG2;INSIG1;SLC2A3;PIK3R1;SLC7A11;ETS1;RND3;THBS1;ZC3H12C;AKAP13;ALCAM;ATXN1;PIM1;RREB1;IER2;XBP1;STAT3;ARID5B;RUNX1;KLF7;KLF6;KLF5;BHLHE40;KLF9;CPEB4
HELZ	28/299	3.4e-09	2.84e-08	0	0	4.12855	80.4993	BTG2;CHD9;CELF2;CHD7;PIK3R1;BAZ2B;SYNE2;IGF1R;AKAP13;ATXN1;CUX1;RREB1;SRRM2;MBNL1;VPS13C;FNDC3B;ARID5B;FOXN3;CDC42BPA;ARID1B;KLF7;KLF6;STAG2;TBL1XR1;BHLHE40;CLOCK;CPEB4;TNRC6B
IKZF2	28/299	3.4e-09	2.84e-08	0	0	4.12855	80.4993	PTGER4;RIPOR2;CD274;BTG2;CELF2;SLC40A1;PIK3R1;SLC7A11;IL1RAP;ETS1;THBS1;SYNE2;IGF1R;ALCAM;ATXN1;MYB;MBNL1;RABGAP1L;ANKRD44;PDE4D;ARID5B;RUNX1;TIAM1;KLF7;KLF6;KLF5;BHLHE40;FKBP5
MACF1	28/299	3.4e-09	2.84e-08	0	0	4.12855	80.4993	APP;DNMT1;CHD9;CELF2;CHD7;RRBP1;PIK3R1;ETS1;THBS1;SYNE2;GNAI2;IGF1R;AKAP13;ATXN1;CUX1;SRRM2;MBNL1;VPS13C;STAT3;FNDC3B;ARID5B;ACTN4;CDC42BPA;YWHAZ;ACLY;KLF6;BHLHE40;TNRC6B
MAFG	28/299	3.4e-09	2.84e-08	0	0	4.12855	80.4993	CSRNP1;BTG2;INSIG1;SLC2A3;PIK3R1;SLC7A11;ETS1;THBS1;IGF1R;STC2;MXI1;PIM1;SLC16A3;IER2;XBP1;STAT3;GSR;FANCA;ARID5B;YWHAZ;RUNX1;KLF7;KLF6;KLF5;NFIC;BHLHE40;KLF9;CPEB4
MEF2C	28/299	3.4e-09	2.84e-08	0	0	4.12855	80.4993	APP;RIPOR2;BTG2;CAMK2D;CELF2;SLC40A1;SLC2A3;PIK3R1;PRICKLE1;ETS1;THBS1;IGF1R;ALCAM;ATXN1;ARHGDIB;NCAM1;PRKACB;MBNL1;PDE4D;ARID5B;FLI1;RUNX1;KLF6;CDC42EP3;BHLHE40;KLF9;MGLL;GAS7
MLLT1	28/299	3.4e-09	2.84e-08	0	0	4.12855	80.4993	BTG2;DNMT1;PLXND1;CHD7;RRBP1;FOXK1;THBS1;IGF1R;ATXN1;CUX1;UBTF;RREB1;SRRM2;TLE3;MBNL1;IQSEC1;STAT3;FANCA;ACTN4;CDC42BPB;ARID1B;PML;RUNX1;KLF6;NFIC;BHLHE40;FKBP5;TNRC6B
NFYA	28/299	3.4e-09	2.84e-08	0	0	4.12855	80.4993	BTG2;DNMT1;MAX;INSIG1;CHD7;PIK3R1;ETS1;THBS1;IGF1R;MYB;MXI1;UBTF;RREB1;MBNL1;XBP1;STAT3;FANCA;ARID5B;BAZ1A;YWHAZ;PML;RUNX1;KLF7;KLF6;STAG2;TBL1XR1;NFIC;BHLHE40
NR2C2	28/299	3.4e-09	2.84e-08	0	0	4.12855	80.4993	CHD9;CELF2;CHD7;FOXK1;PIK3R1;BAZ2B;ETS1;IGF1R;AKAP13;ATXN1;CUX1;RREB1;SRRM2;MBNL1;VPS13C;STAT3;ARID5B;FOXN3;ARID1B;RUNX1;KLF7;KLF6;TBL1XR1;NFIC;BHLHE40;CLOCK;CPEB4;TNRC6B
RBPJ	28/299	3.4e-09	2.84e-08	0	0	4.12855	80.4993	APP;BTG2;CTBP2;CHD9;CELF2;CHD7;SLC2A3;PIK3R1;ETS1;RND3;THBS1;IGF1R;PPP3CA;ALCAM;ATXN1;MXI1;DHX15;PIM1;MBNL1;STAT3;FNDC3B;ARID5B;YWHAZ;RUNX1;KLF6;TBL1XR1;BHLHE40;KLF9
RUNX3	28/299	3.4e-09	2.84e-08	0	0	4.12855	80.4993	CYFIP2;PTGER4;RIPOR2;BTG2;GFI1;GPR65;CELF2;NCF4;SLC2A3;TNF;ETS1;THBS1;SOCS1;CHST11;ADGRE5;ARHGDIB;COTL1;PIM1;CYTIP;SLC16A3;SRGN;STAT3;FLI1;RUNX1;KLF6;BHLHE40;LCP2;CD69
SKIL	28/299	3.4e-09	2.84e-08	0	0	4.12855	80.4993	APP;CSRNP1;BTG2;INSIG1;SLC2A3;PIK3R1;SLC7A11;ETS1;RND3;THBS1;IGF1R;ALCAM;PIM1;IER2;MBNL1;XBP1;ANXA3;STAT3;FNDC3B;ARID5B;YWHAZ;RUNX1;KLF7;KLF6;TBL1XR1;BHLHE40;KLF9;CPEB4
SP1	28/299	3.4e-09	2.84e-08	0	0	4.12855	80.4993	APP;BTG2;DNMT1;MAX;PIK3R1;ETS1;THBS1;IGF1R;CUX1;MYB;MXI1;PIM1;UBTF;RREB1;MBNL1;XBP1;STAT3;ARID5B;YWHAZ;PML;RUNX1;KLF6;KLF5;TBL1XR1;NFIC;BHLHE40;KLF9;TNRC6B
SP3	28/299	3.4e-09	2.84e-08	0	0	4.12855	80.4993	APP;BTG2;CHD9;CELF2;PIK3R1;BAZ2B;ETS1;IGF1R;PURA;MYB;MXI1;DHX15;RREB1;ACTR3;MBNL1;MBNL2;STAT3;FNDC3B;ARID5B;YWHAZ;ARID1B;RUNX1;KLF6;STAG2;TBL1XR1;BHLHE40;KLF9;TNRC6B
TCF7	28/299	3.4e-09	2.84e-08	0	0	4.12855	80.4993	CYFIP2;PTGER4;RIPOR2;BTG2;SLC40A1;SLC2A3;PIK3R1;ETS1;THBS1;IGF1R;CHST11;ADGRE5;MYB;COTL1;PIM1;SLC16A3;IER2;SRGN;XBP1;FANCA;ARID5B;RUNX1;KLF6;RGCC;BHLHE40;SPRY1;GAS7;FKBP5
TEAD1	28/299	3.4e-09	2.84e-08	0	0	4.12855	80.4993	APP;BTG2;CELF2;CHD7;GLIS3;PIK3R1;SLC7A11;ETS1;RND3;THBS1;IGF1R;AKAP13;ALCAM;ATXN1;RREB1;MBNL1;MBNL2;HEG1;PDE4D;STAT3;FNDC3B;AFAP1;ARID5B;CDC42BPA;RUNX1;KLF6;BHLHE40;MGLL
TFEC	28/299	3.4e-09	2.84e-08	0	0	4.12855	80.4993	CD274;IGSF6;GPR65;NCF4;SLC40A1;SLC7A11;GPR84;ARHGAP15;THBS1;DRAM1;CCRL2;ARHGDIB;COTL1;OLR1;CYTIP;CCR1;LRRC25;SRGN;ATP8B4;IRAK3;ARHGAP25;FLI1;BHLHE40;TBXAS1;LCP2;CD69;FCGR2B;TLR4
TIGD6	28/299	3.4e-09	2.84e-08	0	0	4.12855	80.4993	BTG2;TNFAIP8;THRB;SLC2A3;SLC7A11;IL1RAP;ETS1;THBS1;SYNE2;IGF1R;AKAP13;CUX1;STC2;NCAM1;SRGAP2;RREB1;MBNL2;IQSEC1;PDE4D;FNDC3B;FANCA;ARID5B;RUNX1;KLF7;KLF6;DAAM1;BHLHE40;CPEB4
TRIM32	28/299	3.4e-09	2.84e-08	0	0	4.12855	80.4993	CYFIP2;APP;BTG2;SLC40A1;CISD2;MSMO1;SLC2A3;PIK3R1;PRICKLE1;ETS1;THBS1;PPP3CA;ALCAM;ATXN1;DHX15;PRKACB;XBP1;TLE1;SORT1;FANCA;ARID5B;YWHAZ;SQLE;KLF6;FABP5;CDC42EP3;BHLHE40;KLF9
TSC22D2	28/299	3.4e-09	2.84e-08	0	0	4.12855	80.4993	APP;CSRNP1;BTG2;CHD9;INSIG1;CHD7;SLC2A3;PIK3R1;ETS1;RND3;THBS1;IGF1R;AKAP13;ATXN1;PIM1;IER2;MBNL1;MBNL2;FNDC3B;ARID5B;YWHAZ;RUNX1;KLF7;KLF6;CDC42EP3;BHLHE40;KLF9;CPEB4
UNK	28/299	3.4e-09	2.84e-08	0	0	4.12855	80.4993	BTG2;CHD9;CHD7;PIK3R1;IGF1R;AKAP13;UBTF;RREB1;CYTH1;SRRM2;TLE3;MBNL1;STAT3;FNDC3B;FANCA;ARID5B;ACTN4;VPS37B;YWHAZ;RUNX1;TIAM1;ACLY;KLF6;TBL1XR1;NFIC;BHLHE40;CPEB4;TNRC6B
YOD1	28/299	3.4e-09	2.84e-08	0	0	4.12855	80.4993	CSRNP1;BTG2;INSIG1;CHD7;SLC2A3;PIK3R1;SLC7A11;RND3;THBS1;IGF1R;ATXN1;MXI1;PIM1;MBNL1;MBNL2;SORT1;FANCA;ARID5B;YWHAZ;KLF7;KLF6;XK;TBL1XR1;BHLHE40;JMY;KLF9;CPEB4;FKBP5
ZBTB40	28/299	3.4e-09	2.84e-08	0	0	4.12855	80.4993	BTG2;DNMT1;CHD9;CHD7;FOXK1;PIK3R1;THBS1;SYNE2;IGF1R;AKAP13;ATXN1;CUX1;RREB1;SRRM2;TLE3;STAT3;FANCA;ARID5B;ARID1B;RSBN1;RUNX1;KLF6;NFIC;BHLHE40;KLF9;CPEB4;FKBP5;TNRC6B
ZNF101	28/299	3.4e-09	2.84e-08	0	0	4.12855	80.4993	CYFIP2;PTGER4;RIPOR2;BTG2;TNFAIP8;INSIG1;SLC2A3;ZC3HAV1;RCSD1;ARHGAP15;ETS1;SYNE3;THBS1;SOCS1;COTL1;PIM1;CYTIP;SRGN;TPM3;FANCA;ARID5B;KLF6;RNF125;SOAT1;BHLHE40;CD69;PDE7A;FKBP5
ZNF184	28/299	3.4e-09	2.84e-08	0	0	4.12855	80.4993	BTG2;KDM3A;CHD9;INSIG1;CHD7;CISD2;SLC2A3;PIK3R1;SLC7A11;ETS1;RND3;THBS1;ALCAM;MYB;DHX15;PIM1;DLGAP5;CDKN2C;FANCA;ARID5B;CDC7;YWHAZ;KLF6;TBL1XR1;BHLHE40;KLF9;SPRY1;FKBP5
ZNF2	28/299	3.4e-09	2.84e-08	0	0	4.12855	80.4993	CSRNP1;BTG2;INSIG1;CHD7;SLC40A1;PIK3R1;PRICKLE1;ETS1;RND3;THBS1;ATXN1;SESN1;MXI1;RREB1;IER2;PDE4D;STAT3;FANCA;ARID5B;ACVR2A;KLF6;NFIC;BHLHE40;KLF9;RHOU;GAS7;FKBP5;TNRC6B
ZNF264	28/299	3.4e-09	2.84e-08	0	0	4.12855	80.4993	BTG2;CHD9;CHD7;SLC2A3;FOXK1;PIK3R1;SLC7A11;ETS1;THBS1;IGF1R;ITPRIPL2;AKAP13;ATXN1;CHSY1;RREB1;MBNL1;VPS13C;PDE4D;ARID5B;FOXN3;YWHAZ;RSBN1;KLF7;KLF6;NFIC;BHLHE40;CPEB4;TNRC6B
ZNF3	28/299	3.4e-09	2.84e-08	0	0	4.12855	80.4993	BTG2;KDM3A;CHD9;INSIG1;CHD7;FOXK1;PIK3R1;BAZ2B;ETS1;THBS1;CUX1;DHX15;UBTF;RREB1;PDE4D;FANCA;ARID5B;FOXN3;YWHAZ;RUNX1;KLF6;TBL1XR1;NFIC;BHLHE40;KLF9;PDE7A;FKBP5;TNRC6B
ZNF37A	28/299	3.4e-09	2.84e-08	0	0	4.12855	80.4993	BTG2;CHD9;PIK3R1;BAZ2B;ZC3HAV1;SLC7A11;THBS1;SYNE2;IGF1R;FGD4;ATXN1;MXI1;PRKACB;MBNL1;MBNL2;VPS13C;PDE4D;ARID5B;FNDC3A;CDC42BPA;KLF7;KLF6;DAAM1;BHLHE40;CLOCK;CPEB4;FKBP5;TNRC6B
ZNF445	28/299	3.4e-09	2.84e-08	0	0	4.12855	80.4993	BTG2;CHD9;INSIG1;CHD7;FOXK1;PIK3R1;THBS1;IGF1R;ZBTB40;ALCAM;RREB1;MBNL1;VPS13C;FANCA;ARID5B;FOXN3;CDC42BPA;ARID1B;KLF7;KLF6;TBL1XR1;NFIC;BHLHE40;JMY;PDE7A;CLOCK;CPEB4;TNRC6B
ZNF595	28/299	3.4e-09	2.84e-08	0	0	4.12855	80.4993	CYFIP2;RIPOR2;CHD7;SLC2A3;PIK3R1;SLC7A11;ETS1;THBS1;SYNE2;IGF1R;DACH1;DHX15;PIM1;DLGAP5;TLE1;IQSEC1;PDE4D;STAT3;FANCA;ARID5B;RUNX1;KLF6;RNF125;RGCC;BHLHE40;RHOU;GAS7;FKBP5
ZNF740	28/299	3.4e-09	2.84e-08	0	0	4.12855	80.4993	BTG2;KDM3A;MAX;CHD9;CHD7;FOXK1;PIK3R1;ETS1;IGF1R;CUX1;MXI1;UBTF;RREB1;SRRM2;IQSEC1;TPM3;STAT3;FANCA;ARID5B;YWHAZ;RUNX1;KLF7;KLF6;TBL1XR1;NFIC;BHLHE40;KLF9;TNRC6B
ZNF827	28/299	3.4e-09	2.84e-08	0	0	4.12855	80.4993	APP;BTG2;CHD9;CHD7;PIK3R1;BAZ2B;SLC7A11;ETS1;THBS1;IGF1R;AKAP13;ALCAM;ATXN1;PDE4D;FNDC3B;ARID5B;FOXN3;ARID1B;RUNX1;KLF7;KLF6;DAAM1;TBL1XR1;NFIC;CDC42EP3;BHLHE40;KLF9;TNRC6B
ZSCAN12	28/299	3.4e-09	2.84e-08	0	0	4.12855	80.4993	BTG2;CHD9;INSIG1;CHD7;CISD2;MSMO1;PIK3R1;SLC7A11;RND3;ZC3H12C;SPAST;ATXN1;DHX15;PIM1;LONRF1;RREB1;IER2;MBNL2;PDE4D;FANCA;ARID5B;KLF7;KLF6;CDC42EP3;BHLHE40;JMY;KLF9;FKBP5
ZUFSP	28/299	3.4e-09	2.84e-08	0	0	4.12855	80.4993	CSRNP1;CD274;BTG2;CHD9;CISD2;MSMO1;BAZ2B;ZC3HAV1;SLC7A11;RND3;THBS1;AKAP13;ALCAM;SESN1;DHX15;PIM1;GBP7;FANCA;ARID5B;FNDC3A;BAZ1A;PML;KLF6;CENPJ;BHLHE40;TAX1BP1;CD69;CPEB4
AFF4	27/299	1.41e-08	9.94e-08	0	0	3.95803	71.5361	APP;BTG2;CHD9;CELF2;CHD7;PIK3R1;BAZ2B;THBS1;IGF1R;AKAP13;ATXN1;SRRM2;MBNL1;MBNL2;STAT3;FNDC3B;ARID5B;FNDC3A;YWHAZ;KLF6;STAG2;TBL1XR1;BHLHE40;KLF9;CLOCK;CPEB4;TNRC6B
ARID3A	27/299	1.41e-08	9.94e-08	0	0	3.95803	71.5361	CSRNP1;BTG2;DNMT1;PLXND1;CHD7;SLC2A3;SLC7A11;ETS1;THBS1;IGF1R;SOCS1;CUX1;MXI1;COTL1;PIM1;SLC16A3;IER2;TLE3;STAT3;FNDC3B;FANCA;ARID5B;RUNX1;KLF6;NFIC;BHLHE40;FKBP5
CREB3L2	27/299	1.41e-08	9.94e-08	0	0	3.95803	71.5361	APP;BTG2;INSIG1;RRBP1;PIK3R1;SLC7A11;ETS1;RND3;THBS1;IGF1R;ALCAM;ATXN1;PIM1;XBP1;MBNL2;HEG1;STAT3;FNDC3B;FANCA;ARID5B;RUNX1;KLF6;CDC42EP3;BHLHE40;KLF9;MGLL;FKBP5
CREB5	27/299	1.41e-08	9.94e-08	0	0	3.95803	71.5361	PTGER4;CSRNP1;BTG2;CELF2;GLIS3;SLC2A3;PIK3R1;SLC7A11;ETS1;RND3;THBS1;IGF1R;ATXN1;PIM1;ANXA3;PDE4D;STAT3;FNDC3B;ARID5B;RUNX1;KLF7;KLF6;BHLHE40;RHOU;TLR4;CPEB4;GAS7
DNAJC1	27/299	1.41e-08	9.94e-08	0	0	3.95803	71.5361	APP;CD63;BTG2;INSIG1;CELF2;GOLIM4;RRBP1;PIK3R1;SLC7A11;ETS1;THBS1;IGF1R;ALCAM;ATXN1;DHX15;MBNL1;XBP1;STAT3;FNDC3B;FANCA;ARID5B;DHCR24;FNDC3A;BAZ1A;KLF6;BHLHE40;FKBP5
E2F5	27/299	1.41e-08	9.94e-08	0	0	3.95803	71.5361	BTG2;INSIG1;CHD7;SLC2A3;SLC7A11;ETS1;RND3;THBS1;IGF1R;MYB;DHX15;PIM1;DLGAP5;XBP1;TLE1;STAT3;FANCA;PAWR;ARID5B;CDC7;YWHAZ;SQLE;KLF6;FABP5;BHLHE40;KLF9;SPRY1
GFI1	27/299	1.41e-08	9.94e-08	0	0	3.95803	71.5361	PTGER4;RIPOR2;CD274;BTG2;NCF4;SLC7A11;RCSD1;TNF;ETS1;THBS1;SOCS1;HLX;MYB;DHX15;PIM1;CYTIP;SRGN;XBP1;FANCA;ARID5B;FLI1;RUNX1;KLF6;XK;BHLHE40;CD69;GAS7
GMEB1	27/299	1.41e-08	9.94e-08	0	0	3.95803	71.5361	BTG2;DNMT1;CELF2;CHD7;CISD2;ETS1;THBS1;ZBTB40;CUX1;MXI1;DHX15;PIM1;UBTF;XBP1;EYA3;STAT3;FANCA;ARID5B;YWHAZ;RUNX1;KLF7;KLF6;NFIC;BHLHE40;CPEB4;FKBP5;TNRC6B
IRF8	27/299	1.41e-08	9.94e-08	0	0	3.95803	71.5361	PTGER4;CD274;BTG2;IGSF6;GPR65;NCF4;TNF;ETS1;THBS1;PYCARD;SOCS1;ARHGDIB;COTL1;CYTIP;CCR1;SRGN;STAT3;ARHGAP25;FLI1;RUNX1;KLF6;FABP5;BHLHE40;TBXAS1;LCP2;CD69;FCGR2B
KLF11	27/299	1.41e-08	9.94e-08	0	0	3.95803	71.5361	CSRNP1;BTG2;INSIG1;SLC2A3;PIK3R1;ETS1;RND3;THBS1;IGF1R;STC2;MXI1;PIM1;IER2;CPT1A;XBP1;FANCA;ARID5B;FOXN3;KLF7;KLF6;CDC42EP3;BHLHE40;KLF9;RHOU;SPRY1;MGLL;FKBP5
LYL1	27/299	1.41e-08	9.94e-08	0	0	3.95803	71.5361	BTG2;IGSF6;PLXND1;GPR65;NCF4;SLC40A1;RCSD1;ETS1;PYCARD;ADGRE5;HLX;ARHGDIB;COTL1;PIM1;SLC16A3;IER2;LRRC25;SRGN;ARHGAP25;FLI1;RUNX1;KLF6;BHLHE40;TBXAS1;LCP2;FCGR2B;PLCB2
MINK1	27/299	1.41e-08	9.94e-08	0	0	3.95803	71.5361	CYFIP2;APP;CAMK2D;PLXND1;CELF2;PIK3R1;IGF1R;PPP3CA;AKAP13;SEC14L1;ATXN1;SRRM2;MBNL1;IQSEC1;SORT1;STAT3;FANCA;ACTN4;CDC42BPB;YWHAZ;ARID1B;TIAM1;ACLY;NFIC;BHLHE40;GAS7;TNRC6B
NCOR2	27/299	1.41e-08	9.94e-08	0	0	3.95803	71.5361	APP;BTG2;PLXND1;CHD9;CHD7;FOXK1;PIK3R1;ETS1;THBS1;IGF1R;AKAP13;ATXN1;CUX1;RREB1;SRRM2;TLE3;IQSEC1;STAT3;ARID5B;ACTN4;ARID1B;RUNX1;TIAM1;KLF6;NFIC;BHLHE40;TNRC6B
PLXNC1	27/299	1.41e-08	9.94e-08	0	0	3.95803	71.5361	CYFIP2;RIPOR2;BTG2;PLXND1;CELF2;SLC40A1;SLC2A3;PIK3R1;SLC7A11;ETS1;THBS1;ALCAM;ATXN1;CHST11;COTL1;SRGN;ANKRD44;ARID5B;FLI1;RUNX1;KLF6;CDC42EP3;BHLHE40;LCP2;TLR4;MGLL;GAS7
PRDM1	27/299	1.41e-08	9.94e-08	0	0	3.95803	71.5361	PTGER4;CSRNP1;CD274;BTG2;SLC40A1;SLC2A3;PIK3R1;SLC7A11;ETS1;RND3;THBS1;SOCS1;CHST11;MYB;PIM1;SRGN;STAT3;ARID5B;FLI1;RUNX1;KLF6;RGCC;KLF5;BHLHE40;KLF9;SPRY1;MGLL
PRDM4	27/299	1.41e-08	9.94e-08	0	0	3.95803	71.5361	BTG2;KDM3A;INSIG1;CHD7;CISD2;SLC2A3;FOXK1;PIK3R1;ETS1;THBS1;ATXN1;DHX15;PIM1;MBNL1;XBP1;MBNL2;STAT3;FNDC3B;FANCA;ARID5B;YWHAZ;KLF7;KLF6;BHLHE40;KLF9;CLOCK;CPEB4
RARA	27/299	1.41e-08	9.94e-08	0	0	3.95803	71.5361	CSRNP1;BTG2;SLC2A3;PIK3R1;ETS1;THBS1;IGF1R;ATXN1;CUX1;MYB;MXI1;COTL1;PIM1;RREB1;SLC16A3;IER2;TLE3;XBP1;STAT3;FANCA;ARID5B;PML;RUNX1;KLF6;NFIC;BHLHE40;KLF9
RNF125	27/299	1.41e-08	9.94e-08	0	0	3.95803	71.5361	PTGER4;BTG2;INSIG1;SLC40A1;SLC2A3;PIK3R1;SLC7A11;ETS1;SYNE3;THBS1;PIM1;SRGN;SORT1;PDE4D;FANCA;RAB27A;ARID5B;IRAK3;KLF6;RGCC;FABP5;BHLHE40;KLF9;RHOU;MGLL;GAS7;FKBP5
SPI1	27/299	1.41e-08	9.94e-08	0	0	3.95803	71.5361	IGSF6;GPR65;NCF4;ARRB2;TNF;ETS1;THBS1;PYCARD;ARHGDIB;COTL1;CYTIP;SLC16A3;CCR1;LRRC25;SRGN;STAT3;ARHGAP25;FLI1;RUNX1;KLF6;TFEC;BHLHE40;TBXAS1;LCP2;FCGR2B;TLR4;PLCB2
THAP5	27/299	1.41e-08	9.94e-08	0	0	3.95803	71.5361	CAMK2D;CHD9;INSIG1;DCUN1D1;CISD2;PIK3R1;BAZ2B;SLC7A11;ALCAM;FAM3C;MBNL1;MBNL2;VPS13C;C1GALT1;ARID5B;ATP11B;RSBN1;SGPP1;STAG2;UBLCP1;TBL1XR1;CCPG1;BHLHE40;TAX1BP1;FAR1;CLOCK;CPEB4
TIPARP	27/299	1.41e-08	9.94e-08	0	0	3.95803	71.5361	PTGER4;CSRNP1;BTG2;INSIG1;MSMO1;SLC2A3;GLRX;PIK3R1;SLC7A11;ETS1;RND3;THBS1;ALCAM;PIM1;IER2;SRGN;XBP1;FNDC3B;FANCA;ARID5B;KLF6;RGCC;FABP5;CDC42EP3;BHLHE40;KLF9;FKBP5
ZBTB41	27/299	1.41e-08	9.94e-08	0	0	3.95803	71.5361	BTG2;CHD9;INSIG1;PIK3R1;BAZ2B;SLC7A11;ALCAM;ATXN1;MBNL1;MBNL2;CERS6;VPS13C;ARID5B;ATP11B;FNDC3A;CDC42BPA;RSBN1;KLF7;KLF6;STAG2;TBL1XR1;BHLHE40;JMY;KLF9;FAR1;CLOCK;CPEB4
ZBTB5	27/299	1.41e-08	9.94e-08	0	0	3.95803	71.5361	CSRNP1;CD274;BTG2;KDM3A;CHD9;INSIG1;CHD7;PIK3R1;RND3;THBS1;IGF1R;ATXN1;SESN1;MXI1;DHX15;PIM1;IER2;CDK19;FZD7;STAT3;FANCA;ARID5B;KLF6;DAAM1;BHLHE40;KLF9;TNRC6B
ZKSCAN3	27/299	1.41e-08	9.94e-08	0	0	3.95803	71.5361	BTG2;KDM3A;CHD9;CELF2;CHD7;CISD2;MSMO1;PIK3R1;BAZ2B;THBS1;SYNE2;IGF1R;CUX1;SESN1;MXI1;RREB1;XBP1;STAT3;FANCA;ARID5B;KLF6;FABP5;NFIC;BHLHE40;KLF9;CPEB4;TNRC6B
ZKSCAN5	27/299	1.41e-08	9.94e-08	0	0	3.95803	71.5361	BTG2;KDM3A;INSIG1;CHD7;PIK3R1;THBS1;ATXN1;CUX1;MXI1;DHX15;UBTF;HEXIM1;MBNL1;CDK19;XBP1;STAT3;FANCA;ARID5B;YWHAZ;RUNX1;KLF7;KLF6;XK;TBL1XR1;BHLHE40;KLF9;GAS7
ZNF281	27/299	1.41e-08	9.94e-08	0	0	3.95803	71.5361	BTG2;INSIG1;SLC2A3;PIK3R1;SLC7A11;ETS1;RND3;THBS1;ALCAM;CHSY1;MXI1;DHX15;PIM1;MBNL1;XBP1;STAT3;FNDC3B;ARID5B;YWHAZ;RUNX1;KLF7;KLF6;TBL1XR1;CDC42EP3;BHLHE40;KLF9;CPEB4
ZNF292	27/299	1.41e-08	9.94e-08	0	0	3.95803	71.5361	KDM3A;CHD9;CELF2;CHD7;PIK3R1;BAZ2B;SYNE2;IGF1R;AKAP13;SRRM2;MBNL1;MBNL2;VPS13C;FNDC3B;ARID5B;FNDC3A;CDC42BPA;ARID1B;RSBN1;KLF6;STAG2;TBL1XR1;BHLHE40;JMY;CLOCK;CPEB4;TNRC6B
ZNF33A	27/299	1.41e-08	9.94e-08	0	0	3.95803	71.5361	BTG2;KDM3A;CHD9;PIK3R1;BAZ2B;THBS1;SYNE2;SPAST;STK38L;STXBP5;SRRM2;MBNL1;RABGAP1L;VPS13C;ARID5B;NIN;KLF6;STAG2;TBL1XR1;BHLHE40;DNAJC10;JMY;RSRP1;FAR1;CLOCK;CPEB4;TNRC6B
ZNF449	27/299	1.41e-08	9.94e-08	0	0	3.95803	71.5361	BTG2;CHD9;PLAG1;INSIG1;SLC40A1;SLC2A3;PIK3R1;BAZ2B;SLC7A11;RND3;THBS1;RPS6KA3;ALCAM;ATXN1;SESN1;MXI1;PIM1;MBNL1;MBNL2;VPS13C;FANCA;ARID5B;STAG2;TBL1XR1;BHLHE40;JMY;TNRC6B
ZNF487	27/299	1.41e-08	9.94e-08	0	0	3.95803	71.5361	BTG2;TNFAIP8;PLXND1;CHD9;INSIG1;PIK3R1;THBS1;ZC3H12C;ATXN1;DRAM1;SESN1;MXI1;IER2;CPT1A;CDKN2C;CSGALNACT2;FANCA;ARID5B;AMPD3;ARID1B;RUNX1;KLF6;KLF5;TBL1XR1;CDC42EP3;BHLHE40;CPEB4
ZNF555	27/299	1.41e-08	9.94e-08	0	0	3.95803	71.5361	BTG2;KDM3A;CHD9;PLAG1;CHD7;SLC2A3;PIK3R1;SLC7A11;THBS1;IGF1R;ATXN1;ZMYM5;MYB;MXI1;PIM1;MBNL2;PDE4D;FANCA;ARID5B;KLF7;KLF6;BHLHE40;JMY;MGLL;CPEB4;GAS7;TNRC6B
ZNF608	27/299	1.41e-08	9.94e-08	0	0	3.95803	71.5361	BTG2;CELF2;CHD7;SLC40A1;SLC2A3;PIK3R1;SLC7A11;PRICKLE1;ETS1;RND3;THBS1;IGF1R;ALCAM;ATXN1;TLE1;PDE4D;ARID5B;FOXN3;ARID1B;KLF7;KLF6;DAAM1;CDC42EP3;BHLHE40;KLF9;SPRY1;CPEB4
ZNF704	27/299	1.41e-08	9.94e-08	0	0	3.95803	71.5361	BTG2;CELF2;CHD7;SLC2A3;PIK3R1;SLC7A11;PRICKLE1;ETS1;THBS1;IGF1R;ALCAM;ATXN1;NCAM1;HEG1;PDE4D;ARID5B;FOXN3;TIAM1;KLF7;KLF6;DAAM1;BHLHE40;KLF9;RHOU;SPRY1;MGLL;CPEB4
ZNF710	27/299	1.41e-08	9.94e-08	0	0	3.95803	71.5361	BTG2;CELF2;SLC7A11;THBS1;IGF1R;ITPRIPL2;AKAP13;ATXN1;CUX1;COTL1;RREB1;TLE3;IQSEC1;PDE4D;FNDC3B;ARID5B;AMPD3;ARID1B;RUNX1;KLF7;KLF6;NFIC;BHLHE40;KLF9;MGLL;GAS7;FKBP5
ZNF8	27/299	1.41e-08	9.94e-08	0	0	3.95803	71.5361	BTG2;PLXND1;CHD9;CHD7;CISD2;FOXK1;PIK3R1;PRICKLE1;ETS1;THBS1;IGF1R;SYNGR1;ATXN1;SESN1;MYB;DHX15;RREB1;FANCA;ARID5B;ARID1B;RUNX1;KLF7;KLF6;NFIC;BHLHE40;KLF9;TNRC6B
ZNF805	27/299	1.41e-08	9.94e-08	0	0	3.95803	71.5361	BTG2;CAMK2D;KDM3A;CHD9;INSIG1;CHD7;SLC2A3;PIK3R1;SLC7A11;ETS1;THBS1;SYNE2;IGF1R;ZC3H12C;ATXN1;MBNL2;VPS13C;PDE4D;ARID5B;FNDC3A;FOXN3;KLF6;BHLHE40;JMY;SMCR8;CPEB4;TNRC6B
ZSCAN20	27/299	1.41e-08	9.94e-08	0	0	3.95803	71.5361	BTG2;CHD9;GBE1;CHD7;PIK3R1;STON2;ETS1;SYNE2;IGF1R;ZBTB40;AKAP13;MGAT5;DHX15;RREB1;TLE3;PDE4D;FNDC3B;FANCA;ARID5B;FOXN3;CDC42BPA;ARID1B;TIAM1;KLF6;BHLHE40;RHOU;FKBP5
ZSCAN5A	27/299	1.41e-08	9.94e-08	0	0	3.95803	71.5361	RIPOR2;GBE1;INSIG1;GLIS3;SLC2A3;SLC7A11;ETS1;THBS1;IGF1R;AKAP13;CHST11;CUX1;DIP2C;TLE3;PDE4D;FNDC3B;FANCA;ARID5B;FOXN3;RUNX1;SQLE;XK;SLCO4A1;CDC42EP3;BHLHE40;NEK11;FKBP5
ZXDA	27/299	1.41e-08	9.94e-08	0	0	3.95803	71.5361	CELF2;PIK3R1;BAZ2B;SLC7A11;THBS1;AFF2;RPS6KA3;ALCAM;ATXN1;STC2;DHX15;MBNL2;ANXA3;FZD7;PDE4D;ARID5B;FOXN3;ACVR2A;RUNX1;KLF6;XK;KLF5;BHLHE40;JMY;KLF9;MGLL;CPEB4
ARID2	26/299	5.64e-08	3.28e-07	0	0	3.78941	63.2463	CHD9;CELF2;CHD7;PIK3R1;BAZ2B;SYNE2;IGF1R;AKAP13;ATXN1;CUX1;DHX15;RREB1;MBNL1;FNDC3B;ARID5B;FNDC3A;BAZ1A;YWHAZ;ARID1B;KLF6;STAG2;TBL1XR1;BHLHE40;CLOCK;CPEB4;TNRC6B
ASH1L	26/299	5.64e-08	3.28e-07	0	0	3.78941	63.2463	APP;CHD9;CHD7;PIK3R1;BAZ2B;SYNE2;IGF1R;AKAP13;SPAST;ATXN1;RREB1;SRRM2;SRPK2;MBNL1;VPS13C;STAT3;ARID5B;CDC42BPB;CDC42BPA;ARID1B;STAG2;TBL1XR1;BHLHE40;CLOCK;CPEB4;TNRC6B
ATF1	26/299	5.64e-08	3.28e-07	0	0	3.78941	63.2463	APP;DNMT1;KDM3A;INSIG1;CISD2;GLRX;PIK3R1;ETS1;THBS1;GNAI2;DHX15;ACTR3;MBNL1;XBP1;LYPLA1;STAT3;FANCA;ARID5B;ATP11B;BAZ1A;YWHAZ;RUNX1;KLF6;TBL1XR1;BHLHE40;KLF9
ATF2	26/299	5.64e-08	3.28e-07	0	0	3.78941	63.2463	APP;CAMK2D;MAX;CHD9;CELF2;PIK3R1;BAZ2B;ETS1;IGF1R;RPS6KA3;PPP3CA;ATXN1;DHX15;PRKACB;MBNL1;MBNL2;STAT3;FNDC3A;YWHAZ;RUNX1;STAG2;TBL1XR1;BHLHE40;CLOCK;CPEB4;TNRC6B
BCL11A	26/299	5.64e-08	3.28e-07	0	0	3.78941	63.2463	CYFIP2;RIPOR2;BTG2;CELF2;CHD7;SLC2A3;PIK3R1;ETS1;THBS1;ELAVL2;IGF1R;ALCAM;DACH1;MYB;PIM1;NCAM1;SRRM2;PDE4D;ARID5B;ARID1B;RUNX1;TIAM1;KLF6;TBL1XR1;BHLHE40;TNRC6B
BCL6	26/299	5.64e-08	3.28e-07	0	0	3.78941	63.2463	APP;CSRNP1;BTG2;INSIG1;SLC2A3;GLRX;PIK3R1;SLC7A11;ETS1;THBS1;ALCAM;ATXN1;MXI1;PIM1;IER2;XBP1;STAT3;ARID5B;RUNX1;KLF6;RGCC;KLF5;BHLHE40;KLF9;CPEB4;FKBP5
CEBPG	26/299	5.64e-08	3.28e-07	0	0	3.78941	63.2463	BTG2;DNMT1;INSIG1;MSMO1;PIK3R1;SLC7A11;ETS1;RND3;THBS1;NARS;STC2;MXI1;PIM1;IER2;XBP1;ANXA3;STAT3;FANCA;RUNX1;SQLE;KLF6;FABP5;BHLHE40;KLF9;CPEB4;FKBP5
CHD6	26/299	5.64e-08	3.28e-07	0	0	3.78941	63.2463	CYFIP2;APP;BTG2;CHD9;CELF2;CHD7;PIK3R1;BAZ2B;SYNE2;IGF1R;AKAP13;ALCAM;ATXN1;CUX1;NCAM1;VPS13C;PDE4D;FANCA;ARID5B;FOXN3;CDC42BPA;ARID1B;TIAM1;KLF6;BHLHE40;TNRC6B
CREB1	26/299	5.64e-08	3.28e-07	0	0	3.78941	63.2463	APP;BTG2;DNMT1;MAX;CHD9;PIK3R1;BAZ2B;ETS1;THBS1;IGF1R;ATXN1;MYB;DHX15;MBNL1;STAT3;ARID5B;PTPN11;YWHAZ;RUNX1;KLF7;KLF6;STAG2;TBL1XR1;BHLHE40;CLOCK;TNRC6B
CREBZF	26/299	5.64e-08	3.28e-07	0	0	3.78941	63.2463	BTG2;CHD9;INSIG1;CHD7;CISD2;PIK3R1;BAZ2B;SLC7A11;ETS1;THBS1;IGF1R;DHX15;PIM1;SRRM2;MBNL1;FANCA;ARID5B;FOXN3;RSBN1;KLF6;STAG2;TBL1XR1;BHLHE40;KLF9;RSRP1;TNRC6B
DOT1L	26/299	5.64e-08	3.28e-07	0	0	3.78941	63.2463	CSRNP1;BTG2;DNMT1;PLXND1;CHD7;PIK3R1;THBS1;AKAP13;CUX1;PIM1;RREB1;IER2;SRRM2;TLE3;IQSEC1;FANCA;ARID5B;ACTN4;CDC42BPB;ARID1B;RUNX1;KLF6;TBL1XR1;NFIC;BHLHE40;TNRC6B
ETS2	26/299	5.64e-08	3.28e-07	0	0	3.78941	63.2463	APP;CSRNP1;BTG2;INSIG1;SLC2A3;PIK3R1;SLC7A11;ETS1;RND3;THBS1;ALCAM;PIM1;IER2;SRGN;XBP1;ANXA3;STAT3;ARID5B;RUNX1;KLF6;KLF5;CDC42EP3;BHLHE40;KLF9;MGLL;FKBP5
FOSL2	26/299	5.64e-08	3.28e-07	0	0	3.78941	63.2463	PTGER4;CSRNP1;BTG2;INSIG1;SLC2A3;PIK3R1;SLC7A11;ETS1;RND3;THBS1;ALCAM;STC2;PIM1;SLC16A3;IER2;ANXA3;STAT3;FNDC3B;ARID5B;RUNX1;KLF6;KLF5;BHLHE40;KLF9;CPEB4;FKBP5
FOXK2	26/299	5.64e-08	3.28e-07	0	0	3.78941	63.2463	DNMT1;CHD7;FOXK1;IGF1R;ATXN1;CUX1;DHX15;UBTF;RREB1;SRRM2;TLE3;MBNL1;IQSEC1;STAT3;FNDC3B;FANCA;BAZ1A;YWHAZ;ARID1B;RUNX1;ACLY;KLF6;NFIC;BHLHE40;FKBP5;TNRC6B
HIC2	26/299	5.64e-08	3.28e-07	0	0	3.78941	63.2463	CSRNP1;BTG2;DNMT1;INSIG1;CHD7;SLC2A3;FOXK1;ETS1;THBS1;IGF1R;ATXN1;CUX1;PIM1;RREB1;STAT3;FANCA;ARID5B;YWHAZ;RUNX1;KLF6;KLF5;NFIC;BHLHE40;KLF9;CPEB4;TNRC6B
HSF2	26/299	5.64e-08	3.28e-07	0	0	3.78941	63.2463	BTG2;CAMK2D;INSIG1;CHD7;CISD2;MSMO1;PIK3R1;SLC7A11;ETS1;RND3;THBS1;ALCAM;MYB;DHX15;PIM1;MBNL1;XBP1;MBNL2;FANCA;ARID5B;RUNX1;SQLE;KLF6;BHLHE40;KLF9;FKBP5
IKZF4	26/299	5.64e-08	3.28e-07	0	0	3.78941	63.2463	RIPOR2;BTG2;PLXND1;CHD9;CHD7;PIK3R1;SLC7A11;ETS1;THBS1;IGF1R;ALCAM;ATXN1;PIM1;CISH;FANCA;ARID5B;RUNX1;TIAM1;KLF7;KLF6;NFIC;BHLHE40;MGLL;CPEB4;FKBP5;TNRC6B
IRF4	26/299	5.64e-08	3.28e-07	0	0	3.78941	63.2463	PTGER4;RIPOR2;CD274;BTG2;GFI1;SLC2A3;SLC7A11;TNF;ETS1;THBS1;SOCS1;MYB;DHX15;PIM1;CYTIP;CCR1;SRGN;STAT3;FLI1;RUNX1;KLF6;BHLHE40;LCP2;CD69;FCGR2B;GAS7
JRKL	26/299	5.64e-08	3.28e-07	0	0	3.78941	63.2463	PTGER4;BTG2;CHD9;GBE1;PIK3R1;SLC7A11;ETS1;RND3;THBS1;RPS6KA3;RREB1;MBNL1;MBNL2;VPS13C;FNDC3B;ARID5B;ATP11B;FNDC3A;RSBN1;KLF6;DAAM1;TBL1XR1;BHLHE40;EXOC6;SKAP2;CPEB4
MXD4	26/299	5.64e-08	3.28e-07	0	0	3.78941	63.2463	CYFIP2;APP;BTG2;PLXND1;INSIG1;SLC40A1;GLRX;PIK3R1;ETS1;THBS1;CST3;ALCAM;SESN1;MXI1;PIM1;CDK19;XBP1;SORT1;STAT3;FANCA;ARID5B;KLF6;BHLHE40;KLF9;MGLL;FKBP5
NFATC2	26/299	5.64e-08	3.28e-07	0	0	3.78941	63.2463	CYFIP2;RIPOR2;BTG2;CELF2;SLC40A1;SLC2A3;PIK3R1;ETS1;THBS1;IGF1R;ATXN1;CHST11;HEG1;PDE4D;STAT3;ARID5B;FLI1;RUNX1;TIAM1;KLF6;KLF5;NFIC;BHLHE40;KLF9;MGLL;GAS7
NFIL3	26/299	5.64e-08	3.28e-07	0	0	3.78941	63.2463	PTGER4;CSRNP1;BTG2;INSIG1;SLC2A3;GLRX;SLC7A11;PYGL;ETS1;RND3;THBS1;STC2;MXI1;PIM1;SLC16A3;IER2;SRGN;XBP1;ANXA3;STAT3;ARID5B;KLF6;FABP5;BHLHE40;KLF9;FKBP5
PPARD	26/299	5.64e-08	3.28e-07	0	0	3.78941	63.2463	APP;BTG2;INSIG1;PIK3R1;ETS1;THBS1;IGF1R;ATXN1;MXI1;PIM1;TLE3;XBP1;STAT3;FANCA;ARID5B;PML;RUNX1;TIAM1;KLF6;KLF5;NPC1;NFIC;BHLHE40;KLF9;MGLL;FKBP5
RAPGEF5	26/299	5.64e-08	3.28e-07	0	0	3.78941	63.2463	APP;BTG2;PLXND1;CHD7;SLC40A1;PIK3R1;SLC7A11;PRICKLE1;ETS1;THBS1;SYNE2;ALCAM;SORT1;PDE4D;FANCA;ARID5B;TIAM1;KLF7;KLF6;CDC42EP3;BHLHE40;KLF9;SPRY1;MGLL;GAS7;FKBP5
RLF	26/299	5.64e-08	3.28e-07	0	0	3.78941	63.2463	CSRNP1;BTG2;KDM3A;CHD9;GBE1;INSIG1;CHD7;SLC2A3;PIK3R1;BAZ2B;THBS1;MXI1;DHX15;PIM1;FNDC3B;ARID5B;FNDC3A;BAZ1A;RSBN1;KLF6;STAG2;TBL1XR1;BHLHE40;KLF9;CPEB4;TNRC6B
SEMA4A	26/299	5.64e-08	3.28e-07	0	0	3.78941	63.2463	CYFIP2;PTGER4;CSRNP1;RIPOR2;CD274;BTG2;NCF4;SLC40A1;SLC2A3;GLRX;SLC7A11;PYGL;THBS1;ALCAM;DRAM1;COTL1;PIM1;SLC16A3;SRGN;ANXA3;FANCA;KLF6;BHLHE40;FCGR2B;MGLL;GAS7
SETBP1	26/299	5.64e-08	3.28e-07	0	0	3.78941	63.2463	CYFIP2;APP;BTG2;CELF2;CHD7;PIK3R1;PRICKLE1;ETS1;THBS1;SYNE2;IGF1R;ALCAM;DACH1;ATXN1;CHST11;NCAM1;HEG1;PDE4D;FNDC3B;ARID5B;ARID1B;RUNX1;KLF6;BHLHE40;KLF9;GAS7
SMAD2	26/299	5.64e-08	3.28e-07	0	0	3.78941	63.2463	APP;CTBP2;MAX;CHD9;PIK3R1;ETS1;THBS1;IGF1R;ATXN1;CUX1;MYB;MXI1;DHX15;RREB1;MBNL1;STAT3;PTPN11;FOXN3;YWHAZ;ARID1B;RUNX1;KLF6;STAG2;TBL1XR1;BHLHE40;CLOCK
SRCAP	26/299	5.64e-08	3.28e-07	0	0	3.78941	63.2463	BTG2;DNMT1;CHD9;CHD7;PIK3R1;THBS1;IGF1R;AKAP13;DHX15;PIM1;RREB1;SRRM2;STAT3;FNDC3B;FANCA;ARID5B;CDC42BPB;YWHAZ;ARID1B;RUNX1;KLF6;TBL1XR1;NFIC;BHLHE40;CPEB4;TNRC6B
SRF	26/299	5.64e-08	3.28e-07	0	0	3.78941	63.2463	CSRNP1;BTG2;DNMT1;MAX;PIK3R1;ETS1;RND3;THBS1;IGF1R;TUBA1C;ATXN1;MYB;PIM1;UBTF;IER2;XBP1;STAT3;FANCA;ARID5B;ACTN4;YWHAZ;RUNX1;KLF6;KLF5;BHLHE40;KLF9
STAT5B	26/299	5.64e-08	3.28e-07	0	0	3.78941	63.2463	APP;BTG2;DNMT1;MAX;PIK3R1;ETS1;THBS1;GNAI2;IGF1R;SOCS1;CUX1;MYB;PIM1;MBNL1;XBP1;STAT3;FANCA;ARID5B;PTPN11;YWHAZ;RUNX1;ACLY;KLF6;NFIC;BHLHE40;FKBP5
TCF20	26/299	5.64e-08	3.28e-07	0	0	3.78941	63.2463	APP;CHD9;CHD7;FOXK1;PIK3R1;SYNE2;IGF1R;AKAP13;ATXN1;CUX1;DHX15;RREB1;SRRM2;TLE3;MBNL1;CERS6;IQSEC1;FOXN3;ARID1B;TIAM1;NIN;TBL1XR1;NFIC;BHLHE40;ACIN1;TNRC6B
TERF2	26/299	5.64e-08	3.28e-07	0	0	3.78941	63.2463	DNMT1;MAX;CHD9;CHD7;CISD2;PIK3R1;ETS1;THBS1;IGF1R;AKAP13;ATXN1;DHX15;UBTF;SRRM2;MBNL1;STAT3;FANCA;YWHAZ;ARID1B;PML;RUNX1;ACLY;KLF6;TBL1XR1;NFIC;BHLHE40
TFEB	26/299	5.64e-08	3.28e-07	0	0	3.78941	63.2463	CSRNP1;BTG2;PIK3R1;RCSD1;ETS1;CST3;ATXN1;ADGRE5;MXI1;COTL1;PIM1;RREB1;SLC16A3;TLE3;STAT3;RHOG;FANCA;ARID5B;FLI1;RUNX1;KLF6;NFIC;BHLHE40;KLF9;MGLL;FKBP5
THAP2	26/299	5.64e-08	3.28e-07	0	0	3.78941	63.2463	BTG2;CHD9;INSIG1;CELF2;MSMO1;PIK3R1;SLC7A11;RND3;THBS1;IGF1R;ZC3H12C;PURA;MXI1;MBNL1;MBNL2;PDE4D;FNDC3B;FANCA;ARID5B;KLF7;KLF6;CDC42EP3;BHLHE40;JMY;KLF9;CPEB4
ZBTB33	26/299	5.64e-08	3.28e-07	0	0	3.78941	63.2463	BTG2;CHD9;CHD7;CISD2;PIK3R1;ETS1;RPS6KA3;MXI1;DHX15;MBNL1;MBNL2;STAT3;FNDC3B;ARID5B;PTPN11;YWHAZ;RSBN1;NIN;KLF6;STAG2;XK;TBL1XR1;BHLHE40;KLF9;CLOCK;TNRC6B
ZC3H7B	26/299	5.64e-08	3.28e-07	0	0	3.78941	63.2463	CYFIP2;APP;PLXND1;CELF2;RRBP1;FOXK1;IGF1R;AKAP13;CUX1;UBTF;SRRM2;TLE3;MBNL1;IQSEC1;FANCA;DHCR24;ACTN4;CDC42BPB;CDC42BPA;ARID1B;PML;ACLY;NFIC;BHLHE40;MGLL;TNRC6B
ZEB1	26/299	5.64e-08	3.28e-07	0	0	3.78941	63.2463	APP;BTG2;CELF2;SLC2A3;PIK3R1;ETS1;THBS1;IGF1R;ALCAM;ATXN1;NCAM1;MBNL1;MBNL2;HEG1;PDE4D;STAT3;FNDC3B;ARID5B;FLI1;RUNX1;KLF7;KLF6;CDC42EP3;BHLHE40;KLF9;MGLL
ZFP36L2	26/299	5.64e-08	3.28e-07	0	0	3.78941	63.2463	PTGER4;APP;BTG2;INSIG1;SLC2A3;PIK3R1;ETS1;RND3;THBS1;CST3;ARHGDIB;COTL1;PIM1;IER2;SRGN;MBNL1;XBP1;ARID5B;YWHAZ;RUNX1;KLF6;RGCC;BHLHE40;KLF9;SPRY1;FKBP5
ZFX	26/299	5.64e-08	3.28e-07	0	0	3.78941	63.2463	CHD9;CHD7;PIK3R1;BAZ2B;ETS1;IGF1R;RPS6KA3;ATXN1;CUX1;RREB1;MBNL1;MBNL2;STAT3;FNDC3B;ARID5B;FNDC3A;BAZ1A;ARID1B;RUNX1;KLF6;STAG2;TBL1XR1;BHLHE40;CLOCK;CPEB4;TNRC6B
ZHX1	26/299	5.64e-08	3.28e-07	0	0	3.78941	63.2463	BTG2;CHD9;INSIG1;PIK3R1;ETS1;THBS1;IGF1R;PPP3CA;ALCAM;ATXN1;MBNL1;MBNL2;PDE4D;STAT3;FANCA;ARID5B;FNDC3A;YWHAZ;RUNX1;KLF6;STAG2;DAAM1;TBL1XR1;BHLHE40;CLOCK;CPEB4
ZNF12	26/299	5.64e-08	3.28e-07	0	0	3.78941	63.2463	KDM3A;CHD9;SLC2A3;PIK3R1;BAZ2B;THBS1;IGF1R;RPS6KA3;ALCAM;MXI1;DHX15;MBNL1;CDK19;MBNL2;VPS13C;FNDC3B;FANCA;ARID5B;ATP11B;FNDC3A;RSBN1;KLF6;STAG2;TBL1XR1;BHLHE40;TAX1BP1
ZNF217	26/299	5.64e-08	3.28e-07	0	0	3.78941	63.2463	BTG2;INSIG1;SLC2A3;PIK3R1;ETS1;RND3;THBS1;IGF1R;TUBA1C;ALCAM;CHSY1;STC2;MYB;DHX15;PIM1;XBP1;STAT3;FNDC3B;ARID5B;BAZ1A;YWHAZ;RUNX1;KLF6;TBL1XR1;BHLHE40;KLF9
ZNF254	26/299	5.64e-08	3.28e-07	0	0	3.78941	63.2463	BTG2;CHD9;PLAG1;INSIG1;CHD7;SLC2A3;PIK3R1;BAZ2B;SLC7A11;THBS1;IGF1R;FGD4;ALCAM;MBNL1;RABGAP1L;MBNL2;VPS13C;PDE4D;C1GALT1;ARID5B;FOXN3;KLF6;DAAM1;TBL1XR1;BHLHE40;CPEB4
ZNF275	26/299	5.64e-08	3.28e-07	0	0	3.78941	63.2463	BTG2;INSIG1;SLC2A3;PIK3R1;SLC7A11;ETS1;RND3;THBS1;IGF1R;RPS6KA3;STC2;COTL1;XBP1;ANXA3;SORT1;FNDC3B;FANCA;ARID5B;SQLE;KLF6;FABP5;CDC42EP3;BHLHE40;MGLL;FKBP5;TNRC6B
ZNF331	26/299	5.64e-08	3.28e-07	0	0	3.78941	63.2463	PTGER4;CSRNP1;BTG2;INSIG1;SLC2A3;PIK3R1;ETS1;THBS1;MXI1;COTL1;PIM1;IER2;SRGN;PDE4D;STAT3;FANCA;ARID5B;KLF6;RNF125;RGCC;BHLHE40;JMY;KLF9;SPRY1;CD69;FKBP5
ZNF44	26/299	5.64e-08	3.28e-07	0	0	3.78941	63.2463	RIPOR2;BTG2;CHD9;INSIG1;SLC2A3;BAZ2B;SLC7A11;SYNE3;THBS1;SYNE2;IGF1R;STC2;SESN1;MYB;PIM1;RABGAP1L;FANCA;RUNX1;KLF6;BHLHE40;JMY;KLF9;RSRP1;MGLL;CPEB4;TNRC6B
ZNF623	26/299	5.64e-08	3.28e-07	0	0	3.78941	63.2463	BTG2;CHD9;INSIG1;CHD7;PIK3R1;ETS1;SYNE3;THBS1;IGF1R;ATXN1;SESN1;MXI1;DHX15;PIM1;CPT1A;FANCA;ARID5B;ARID1B;RUNX1;KLF7;KLF6;NFIC;BHLHE40;CLOCK;FKBP5;TNRC6B
ZNF654	26/299	5.64e-08	3.28e-07	0	0	3.78941	63.2463	BTG2;KDM3A;CHD9;GBE1;INSIG1;PIK3R1;BAZ2B;THBS1;ZC3H12C;ATXN1;MXI1;MBNL1;MBNL2;VPS13C;ARID5B;ATP11B;FNDC3A;RSBN1;KLF6;STAG2;TBL1XR1;BHLHE40;JMY;FAR1;CLOCK;CPEB4
ZNF761	26/299	5.64e-08	3.28e-07	0	0	3.78941	63.2463	CYFIP2;BTG2;TNFAIP8;KDM3A;INSIG1;MSMO1;SLC2A3;SLC7A11;PYGL;THBS1;SYNE2;ALCAM;STC2;DHX15;IER2;HEXIM1;ABCC4;CPT1A;ANXA3;AGL;FANCA;DHCR24;SQLE;SOAT1;BHLHE40;FKBP5
ZRSR1	26/299	5.64e-08	3.28e-07	0	0	3.78941	63.2463	BTG2;GBE1;SLC2A3;PIK3R1;PTTG1IP;PRICKLE1;HSD17B11;THBS1;ATXN1;SESN1;MXI1;PIM1;HEXIM1;CPT1A;ENTPD5;ANKRD44;FANCA;ARID5B;RUNX1;KLF6;CDC42EP3;BHLHE40;KLF9;RHOU;CHPT1;CPEB4
AHR	25/299	2.16e-07	1.09e-06	0	0	3.62268	55.6052	PTGER4;APP;BTG2;SLC2A3;PIK3R1;SLC7A11;ETS1;RND3;THBS1;ALCAM;PIM1;SRGN;XBP1;ANXA3;STAT3;ARID5B;RUNX1;KLF6;KLF5;FABP5;CDC42EP3;BHLHE40;KLF9;SPRY1;MGLL
BATF3	25/299	2.16e-07	1.09e-06	0	0	3.62268	55.6052	PTGER4;CD274;BTG2;NCF4;SLC2A3;TNF;ETS1;THBS1;SOCS1;DRAM1;HLX;COTL1;PIM1;SLC16A3;CCR1;SRGN;CISH;FANCA;RUNX1;KLF6;BHLHE40;LCP2;CD69;NFKBIE;FCGR2B
CEBPB	25/299	2.16e-07	1.09e-06	0	0	3.62268	55.6052	CSRNP1;CD63;BTG2;INSIG1;SLC2A3;GLRX;SLC7A11;ETS1;RND3;THBS1;CST3;ARHGDIB;COTL1;PIM1;SLC16A3;IER2;SRGN;XBP1;STAT3;RUNX1;KLF6;FABP5;BHLHE40;KLF9;FKBP5
ETV5	25/299	2.16e-07	1.09e-06	0	0	3.62268	55.6052	BTG2;INSIG1;SLC2A3;PIK3R1;SLC7A11;ETS1;RND3;THBS1;ALCAM;STC2;COTL1;PIM1;IER2;FZD7;FANCA;ARID5B;RUNX1;KLF6;FABP5;CDC42EP3;BHLHE40;KLF9;SPRY1;MGLL;FKBP5
FLI1	25/299	2.16e-07	1.09e-06	0	0	3.62268	55.6052	PTGER4;RIPOR2;BTG2;PLXND1;GPR65;CELF2;NCF4;RCSD1;ARHGAP15;ETS1;THBS1;CHST11;ADGRE5;HLX;ARHGDIB;COTL1;SRGN;ARHGAP25;RUNX1;KLF6;RHOJ;BHLHE40;LCP2;TLR4;GAS7
FOXO1	25/299	2.16e-07	1.09e-06	0	0	3.62268	55.6052	APP;BTG2;CELF2;CHD7;PIK3R1;ETS1;THBS1;IGF1R;AKAP13;ATXN1;MXI1;PIM1;FZD7;STAT3;ARID5B;FOXN3;RUNX1;KLF6;RGCC;KLF5;BHLHE40;KLF9;SPRY1;MGLL;FKBP5
FOXO4	25/299	2.16e-07	1.09e-06	0	0	3.62268	55.6052	APP;BTG2;INSIG1;SLC40A1;SLC2A3;GLRX;PIK3R1;ETS1;THBS1;IGF1R;SESN1;MXI1;PIM1;CDK19;XBP1;TLE1;FZD7;STAT3;FANCA;ARID5B;FOXN3;KLF6;XK;BHLHE40;KLF9
HIF1A	25/299	2.16e-07	1.09e-06	0	0	3.62268	55.6052	APP;CD63;BTG2;INSIG1;GLRX;PIK3R1;SLC7A11;ETS1;RND3;THBS1;IGF1R;ALCAM;DHX15;PIM1;ACTR3;MBNL1;XBP1;STAT3;FNDC3B;ARID5B;YWHAZ;RUNX1;KLF6;FABP5;BHLHE40
IRF2	25/299	2.16e-07	1.09e-06	0	0	3.62268	55.6052	APP;CD274;BTG2;MAX;PIK3R1;ZC3HAV1;ETS1;THBS1;ALCAM;SOCS1;DRAM1;DHX15;PIM1;RREB1;MBNL1;XBP1;STAT3;ARID5B;FLI1;PML;RUNX1;KLF6;BHLHE40;KLF9;FKBP5
KLF6	25/299	2.16e-07	1.09e-06	0	0	3.62268	55.6052	PTGER4;APP;CSRNP1;BTG2;INSIG1;SLC2A3;PIK3R1;ETS1;RND3;THBS1;ARHGDIB;COTL1;PIM1;IER2;SRGN;XBP1;ANXA3;STAT3;ARID5B;YWHAZ;RUNX1;KLF7;CDC42EP3;BHLHE40;KLF9
KLF8	25/299	2.16e-07	1.09e-06	0	0	3.62268	55.6052	RIPOR2;BTG2;SLC2A3;PIK3R1;SLC7A11;ETS1;THBS1;ALCAM;PIM1;NCAM1;ANXA3;FANCA;ARID5B;TIAM1;KLF6;RNF125;XK;KLF5;RNF128;DAAM1;CDC42EP3;BHLHE40;KLF9;MGLL;GAS7
MAFF	25/299	2.16e-07	1.09e-06	0	0	3.62268	55.6052	PTGER4;CSRNP1;CD274;BTG2;INSIG1;SLC2A3;SLC7A11;ETS1;RND3;THBS1;STC2;PIM1;IER2;SRGN;ANXA3;RUNX1;KLF6;RGCC;KLF5;FABP5;BHLHE40;KLF9;SPRY1;MGLL;FKBP5
MAX	25/299	2.16e-07	1.09e-06	0	0	3.62268	55.6052	APP;BTG2;GTF2B;PIK3R1;ETS1;THBS1;IGF1R;MYB;MXI1;DHX15;PIM1;UBTF;MBNL1;XBP1;TPM3;STAT3;FANCA;ARID5B;YWHAZ;PML;RUNX1;KLF6;TBL1XR1;NFIC;BHLHE40
NFATC1	25/299	2.16e-07	1.09e-06	0	0	3.62268	55.6052	RIPOR2;BTG2;PLXND1;CELF2;PIK3R1;RCSD1;ETS1;THBS1;IGF1R;SOCS1;ATXN1;CHST11;CUX1;ADGRE5;PIM1;RREB1;STAT3;ARID5B;FLI1;RUNX1;TIAM1;KLF6;NFIC;BHLHE40;GAS7
NR4A2	25/299	2.16e-07	1.09e-06	0	0	3.62268	55.6052	PTGER4;CSRNP1;BTG2;INSIG1;SLC2A3;PIK3R1;SLC7A11;ETS1;RND3;THBS1;ALCAM;PIM1;IER2;SRGN;PDE4D;ARID5B;RUNX1;KLF6;RGCC;KLF5;FABP5;BHLHE40;KLF9;SPRY1;CD69
PBX1	25/299	2.16e-07	1.09e-06	0	0	3.62268	55.6052	APP;BTG2;THRB;CELF2;SLC40A1;PIK3R1;PRICKLE1;ETS1;RND3;THBS1;SYNE2;IGF1R;ALCAM;ATXN1;CUX1;MXI1;NCAM1;SORT1;FZD7;PDE4D;ARID5B;RUNX1;KLF6;BHLHE40;MGLL
PBX2	25/299	2.16e-07	1.09e-06	0	0	3.62268	55.6052	BTG2;CHD7;ETS1;THBS1;GNAI2;IGF1R;SEC14L1;CUX1;MXI1;COTL1;PIM1;UBTF;RREB1;SLC16A3;IER2;SRRM2;HEXIM1;XBP1;STAT3;FANCA;RUNX1;KLF6;TBL1XR1;NFIC;BHLHE40
PLXNA2	25/299	2.16e-07	1.09e-06	0	0	3.62268	55.6052	APP;BTG2;PLXND1;CELF2;SLC40A1;PIK3R1;ETS1;RND3;THBS1;IGF1R;ALCAM;ATXN1;NCAM1;SORT1;HEG1;PDE4D;ARID5B;RUNX1;KLF7;KLF6;CDC42EP3;BHLHE40;KLF9;MGLL;GAS7
REL	25/299	2.16e-07	1.09e-06	0	0	3.62268	55.6052	PTGER4;CSRNP1;CD274;BTG2;INSIG1;SLC2A3;PIK3R1;SLC7A11;TNF;ETS1;THBS1;SOCS1;PIM1;CYTIP;IER2;SRGN;STAT3;ARID5B;BAZ1A;RUNX1;KLF6;BHLHE40;CD69;NFKBIE;CPEB4
RXRA	25/299	2.16e-07	1.09e-06	0	0	3.62268	55.6052	APP;BTG2;PIK3R1;ETS1;THBS1;GNAI2;IGF1R;ATXN1;CUX1;MXI1;PIM1;RREB1;XBP1;TLE1;IQSEC1;STAT3;FANCA;ARID5B;RUNX1;KLF6;NFIC;BHLHE40;KLF9;MGLL;FKBP5
SATB2	25/299	2.16e-07	1.09e-06	0	0	3.62268	55.6052	APP;BTG2;CAMK2D;THRB;CELF2;CHD7;GLIS3;PIK3R1;PRICKLE1;ETS1;RND3;THBS1;IGF1R;ALCAM;ATXN1;NCAM1;PDE4D;FANCA;ARID5B;RUNX1;TIAM1;KLF7;KLF6;CDC42EP3;BHLHE40
SETDB2	25/299	2.16e-07	1.09e-06	0	0	3.62268	55.6052	CSRNP1;CD274;BTG2;CHD9;CHD7;PIK3R1;BAZ2B;SLC7A11;THBS1;SESN1;DHX15;PIM1;RABGAP1L;CERS6;VPS13C;FANCA;ARID5B;FNDC3A;BAZ1A;PML;KLF6;CENPJ;BHLHE40;CD69;FKBP5
SMAD7	25/299	2.16e-07	1.09e-06	0	0	3.62268	55.6052	PTGER4;CSRNP1;BTG2;INSIG1;SLC2A3;PIK3R1;ETS1;RND3;THBS1;IGF1R;ATXN1;MXI1;PIM1;IER2;FZD7;STAT3;ARID5B;RUNX1;KLF6;KLF5;CDC42EP3;BHLHE40;KLF9;SPRY1;CPEB4
STAT5A	25/299	2.16e-07	1.09e-06	0	0	3.62268	55.6052	PTGER4;CD274;BTG2;SLC40A1;SLC2A3;PIK3R1;TNF;ETS1;THBS1;SOCS1;ADGRE5;MYB;ARHGDIB;PIM1;SRGN;XBP1;STAT3;FANCA;PML;RUNX1;KLF6;BHLHE40;MGLL;GAS7;FKBP5
TSC22D3	25/299	2.16e-07	1.09e-06	0	0	3.62268	55.6052	CSRNP1;BTG2;INSIG1;SLC40A1;SLC2A3;GLRX;PIK3R1;SLC7A11;ETS1;RND3;THBS1;CST3;ADGRE5;SESN1;ARHGDIB;PIM1;IER2;SRGN;XBP1;ARID5B;KLF6;RGCC;BHLHE40;KLF9;FKBP5
ZC3H3	25/299	2.16e-07	1.09e-06	0	0	3.62268	55.6052	BTG2;PLXND1;CHD7;FOXK1;IGF1R;SEC14L1;CUX1;RREB1;IER2;SRRM2;TLE3;IQSEC1;STAT3;FANCA;ARID5B;ACTN4;VPS37B;PML;RUNX1;TIAM1;KLF6;HGS;NFIC;CCDC88C;BHLHE40
ZCCHC11	25/299	2.16e-07	1.09e-06	0	0	3.62268	55.6052	BTG2;KDM3A;CHD9;CELF2;CHD7;PIK3R1;BAZ2B;ETS1;SYNE2;AKAP13;DHX15;PRKACB;SRRM2;MBNL1;RABGAP1L;VPS13C;ARID5B;FNDC3A;CDC42BPA;ARID1B;NIN;KLF6;BHLHE40;CPEB4;TNRC6B
ZKSCAN4	25/299	2.16e-07	1.09e-06	0	0	3.62268	55.6052	CSRNP1;BTG2;PLAG1;SLC40A1;CISD2;PIK3R1;SLC7A11;ETS1;RND3;THBS1;ATXN1;HLX;SESN1;PIM1;CDKN2C;TLE1;SORT1;FANCA;ARID5B;KLF6;RGCC;BHLHE40;KLF9;SPRY1;MGLL
ZNF160	25/299	2.16e-07	1.09e-06	0	0	3.62268	55.6052	CYFIP2;KDM3A;CHD9;INSIG1;CELF2;SLC2A3;PIK3R1;BAZ2B;ETS1;THBS1;IGF1R;AKAP13;STC2;MXI1;SRRM2;MBNL1;VPS13C;PDE4D;FANCA;ARID5B;KLF6;DAAM1;BHLHE40;RSRP1;TNRC6B
ZNF236	25/299	2.16e-07	1.09e-06	0	0	3.62268	55.6052	CHD9;CELF2;CHD7;PIK3R1;BAZ2B;ETS1;SYNE2;IGF1R;AKAP13;ATXN1;CUX1;MGAT5;DIP2C;RREB1;MBNL1;LRBA;VPS13C;FNDC3B;ARID5B;FOXN3;ARID1B;RUNX1;BHLHE40;CPEB4;TNRC6B
ZNF260	25/299	2.16e-07	1.09e-06	0	0	3.62268	55.6052	BTG2;CHD9;SLC40A1;CISD2;MSMO1;SLC2A3;PIK3R1;BAZ2B;RND3;THBS1;ALCAM;SESN1;PRKACB;MBNL1;XBP1;MBNL2;FANCA;ARID5B;FNDC3A;KLF6;STAG2;UBLCP1;BHLHE40;FAR1;BMPR1A
ZNF267	25/299	2.16e-07	1.09e-06	0	0	3.62268	55.6052	PTGER4;CSRNP1;CD274;BTG2;TNFAIP8;INSIG1;SLC2A3;SLC7A11;ETS1;RND3;THBS1;SOCS1;DRAM1;DHX15;PIM1;STK38L;SRGN;FNDC3B;ARID5B;BAZ1A;KLF6;KLF5;BHLHE40;CD69;CPEB4
ZNF333	25/299	2.16e-07	1.09e-06	0	0	3.62268	55.6052	KDM3A;CHD9;SLC2A3;BAZ2B;THBS1;ZBTB40;AKAP13;ATXN1;CUX1;MXI1;MBNL1;CDK19;VPS13C;STAT3;FANCA;ARID5B;FOXN3;KLF7;KLF6;NFIC;CDC42EP3;BHLHE40;RSRP1;CPEB4;TNRC6B
ZNF341	25/299	2.16e-07	1.09e-06	0	0	3.62268	55.6052	APP;BTG2;SLC2A3;PIK3R1;THBS1;IGF1R;AKAP13;SEC14L1;STC2;TLE1;PDE4D;STAT3;FNDC3B;FANCA;ARID5B;VPS37B;RUNX1;TIAM1;DIAPH1;KLF6;SLCO4A1;TBL1XR1;BHLHE40;CPEB4;FKBP5
ZNF350	25/299	2.16e-07	1.09e-06	0	0	3.62268	55.6052	PTGER4;BTG2;GTF2B;INSIG1;SLC2A3;PIK3R1;THBS1;IGF1R;SESN1;MYB;MXI1;SRGN;MBNL2;ANXA3;STAT3;FANCA;ARID5B;SQLE;KLF6;KLF5;BHLHE40;JMY;KLF9;TAX1BP1;CPEB4
ZNF366	25/299	2.16e-07	1.09e-06	0	0	3.62268	55.6052	PTGER4;GPR65;PIK3R1;SLC7A11;ETS1;SYNE3;THBS1;HLX;ARHGDIB;DHX15;ATP8B4;HEG1;FANCA;ARID5B;FLI1;KLF6;RGCC;TBL1XR1;TFEC;BHLHE40;KLF9;LCP2;CD69;TLR4;GAS7
ZNF432	25/299	2.16e-07	1.09e-06	0	0	3.62268	55.6052	CSRNP1;BTG2;KDM3A;CHD9;INSIG1;MSMO1;SLC2A3;PIK3R1;SLC7A11;ETS1;RND3;THBS1;STC2;MXI1;XBP1;MBNL2;FNDC3B;FANCA;ARID5B;FNDC3A;KLF7;KLF6;KLF5;DAAM1;BHLHE40
ZNF507	25/299	2.16e-07	1.09e-06	0	0	3.62268	55.6052	KDM3A;CHD9;PIK3R1;BAZ2B;SLC7A11;ETS1;SYNE2;IGF1R;RPS6KA3;SPAST;MBNL1;VPS13C;PDE4D;ARID5B;ATP11B;FNDC3A;CDC42BPA;ARID1B;STAG2;TBL1XR1;BHLHE40;JMY;CLOCK;CPEB4;TNRC6B
ZNF564	25/299	2.16e-07	1.09e-06	0	0	3.62268	55.6052	CYFIP2;BTG2;CHD9;CHD7;SLC40A1;PIK3R1;BAZ2B;THBS1;SESN1;MYB;PIM1;STK38L;IER2;SORT1;PDE4D;FANCA;ARID5B;RUNX1;KLF6;CDC42EP3;BHLHE40;KLF9;RSRP1;RHOU;TNRC6B
ZNF609	25/299	2.16e-07	1.09e-06	0	0	3.62268	55.6052	CHD9;CHD7;FOXK1;PIK3R1;THBS1;SYNE2;IGF1R;AKAP13;ATXN1;CUX1;MGAT5;RREB1;SRRM2;MBNL1;VPS13C;FNDC3B;ARID5B;FOXN3;ARID1B;RUNX1;TBL1XR1;NFIC;BHLHE40;CPEB4;TNRC6B
ZNF618	25/299	2.16e-07	1.09e-06	0	0	3.62268	55.6052	BTG2;CHD9;CELF2;CHD7;SLC2A3;SLC7A11;ETS1;THBS1;SYNE2;IGF1R;ALCAM;ATXN1;CUX1;HEG1;PDE4D;FANCA;ARID5B;ARID1B;TIAM1;KLF7;KLF6;NFIC;BHLHE40;FKBP5;TNRC6B
ZNF641	25/299	2.16e-07	1.09e-06	0	0	3.62268	55.6052	CSRNP1;BTG2;CELF2;SLC40A1;PIK3R1;SLC7A11;ETS1;THBS1;IGF1R;AKAP13;ATXN1;MXI1;PIM1;SORT1;HEG1;FNDC3B;ARID5B;KLF7;KLF6;NFIC;BHLHE40;JMY;KLF9;CPEB4;FKBP5
ZNF697	25/299	2.16e-07	1.09e-06	0	0	3.62268	55.6052	CSRNP1;CD274;BTG2;INSIG1;SLC2A3;SLC7A11;ETS1;RND3;THBS1;ZC3H12C;ALCAM;DRAM1;CHST11;STC2;PIM1;MFSD2A;FNDC3B;ARID5B;KLF7;KLF6;KLF5;CDC42EP3;BHLHE40;KLF9;CPEB4
ZSCAN2	25/299	2.16e-07	1.09e-06	0	0	3.62268	55.6052	BTG2;PIK3R1;BAZ2B;PRICKLE1;ETS1;THBS1;AKAP13;DACH1;ATXN1;MYB;MXI1;PIM1;CYTH1;TLE3;XBP1;PDE4D;FANCA;ARID5B;FOXN3;RUNX1;KLF6;CDC42EP3;BHLHE40;KLF9;SPRY1
ATF3	24/299	7.9e-07	3.48e-06	0	0	3.4578	48.5881	PTGER4;SRGN;CSRNP1;CD274;XBP1;BTG2;ANXA3;INSIG1;STAT3;ARID5B;SLC2A3;SLC7A11;ETS1;RND3;THBS1;RUNX1;KLF6;RGCC;FABP5;STC2;BHLHE40;KLF9;PIM1;IER2
BRPF1	24/299	7.9e-07	3.48e-06	0	0	3.4578	48.5881	SRRM2;CSRNP1;TLE3;BTG2;DNMT1;CHD9;STAT3;CHD7;FANCA;CISD2;ARID5B;ACTN4;ARID1B;AKAP13;KLF6;CUX1;NFIC;BHLHE40;DHX15;PIM1;UBTF;ACIN1;RREB1;TNRC6B
CBFB	24/299	7.9e-07	3.48e-06	0	0	3.4578	48.5881	ACTR3;APP;MBNL1;XBP1;BTG2;DNMT1;ANXA3;STAT3;FANCA;MSMO1;PIK3R1;ETS1;YWHAZ;THBS1;RUNX1;GNAI2;TUBA1C;ACLY;KLF6;STAG2;FABP5;BHLHE40;DHX15;COTL1
FOXP4	24/299	7.9e-07	3.48e-06	0	0	3.4578	48.5881	CSRNP1;TLE3;BTG2;PLXND1;IQSEC1;CHD7;FANCA;ARID5B;FOXK1;PIK3R1;ETS1;ARID1B;THBS1;RUNX1;IGF1R;KLF6;ATXN1;CUX1;NFIC;CCDC88C;BHLHE40;PIM1;RREB1;GAS7
GPATCH8	24/299	7.9e-07	3.48e-06	0	0	3.4578	48.5881	SRRM2;MBNL1;CHD9;CELF2;CHD7;FANCA;ARID5B;FOXK1;PIK3R1;BAZ2B;ARID1B;SYNE2;IGF1R;AKAP13;ACLY;ATXN1;CUX1;TBL1XR1;NFIC;BHLHE40;ACIN1;RREB1;CPEB4;TNRC6B
GPR155	24/299	7.9e-07	3.48e-06	0	0	3.4578	48.5881	CYFIP2;RIPOR2;CPT1A;BTG2;SORT1;INSIG1;CELF2;FANCA;SLC40A1;ARID5B;SLC2A3;GLRX;PIK3R1;THBS1;ALCAM;ATXN1;SESN1;CDC42EP3;BHLHE40;MXI1;KLF9;MGLL;CPEB4;GAS7
GTF2IRD2	24/299	7.9e-07	3.48e-06	0	0	3.4578	48.5881	MBNL1;RABGAP1L;BTG2;MBNL2;INSIG1;PDE4D;CHD7;FANCA;ARID5B;PIK3R1;BAZ2B;SLC7A11;ETS1;THBS1;RUNX1;IGF1R;KLF6;ATXN1;CUX1;BHLHE40;MXI1;KLF9;FKBP5;TNRC6B
HHEX	24/299	7.9e-07	3.48e-06	0	0	3.4578	48.5881	PTGER4;SRGN;XBP1;BTG2;PLXND1;ANXA3;SLC40A1;SLC2A3;PYGL;ETS1;THBS1;FLI1;RUNX1;KLF6;ALCAM;RGCC;DRAM1;FABP5;HLX;ARHGDIB;BHLHE40;COTL1;PIM1;FCGR2B
ID2	24/299	7.9e-07	3.48e-06	0	0	3.4578	48.5881	SRGN;APP;CSRNP1;CD63;XBP1;BTG2;INSIG1;ARID5B;SLC2A3;GLRX;PIK3R1;ETS1;RND3;THBS1;CST3;KLF6;ALCAM;FABP5;BHLHE40;KLF9;COTL1;PIM1;IER2;MGLL
JDP2	24/299	7.9e-07	3.48e-06	0	0	3.4578	48.5881	PTGER4;CSRNP1;BTG2;ANXA3;INSIG1;STAT3;ARID5B;SLC2A3;SLC7A11;ETS1;RND3;THBS1;RUNX1;KLF6;STC2;CDC42EP3;BHLHE40;KLF9;PIM1;RHOU;SLC16A3;MGLL;CPEB4;FKBP5
JUNB	24/299	7.9e-07	3.48e-06	0	0	3.4578	48.5881	SRGN;CSRNP1;XBP1;BTG2;INSIG1;STAT3;ARID5B;SLC2A3;SLC7A11;ETS1;RND3;THBS1;RUNX1;CST3;KLF6;RGCC;FABP5;ARHGDIB;BHLHE40;KLF9;COTL1;PIM1;IER2;FKBP5
KLF4	24/299	7.9e-07	3.48e-06	0	0	3.4578	48.5881	PTGER4;CSRNP1;BTG2;ANXA3;INSIG1;ARID5B;SLC2A3;PIK3R1;SLC7A11;ETS1;RND3;THBS1;RUNX1;KLF6;ALCAM;RGCC;KLF5;FABP5;STC2;BHLHE40;KLF9;PIM1;IER2;MGLL
KLF7	24/299	7.9e-07	3.48e-06	0	0	3.4578	48.5881	APP;CSRNP1;BTG2;MBNL2;HEG1;CELF2;PDE4D;FNDC3B;ARID5B;SLC2A3;PIK3R1;SLC7A11;ETS1;RND3;THBS1;RUNX1;IGF1R;KLF6;ATXN1;CDC42EP3;BHLHE40;KLF9;PIM1;CPEB4
MIER1	24/299	7.9e-07	3.48e-06	0	0	3.4578	48.5881	MBNL1;RABGAP1L;CAMK2D;MBNL2;CHD9;STAT3;FNDC3B;ARID5B;FNDC3A;PIK3R1;BAZ2B;BAZ1A;YWHAZ;RSBN1;AKAP13;KLF6;STAG2;TBL1XR1;BHLHE40;TAX1BP1;FAR1;CLOCK;CPEB4;TNRC6B
MYC	24/299	7.9e-07	3.48e-06	0	0	3.4578	48.5881	APP;XBP1;BTG2;DNMT1;INSIG1;STAT3;FANCA;ARID5B;PIK3R1;SLC7A11;ETS1;RND3;YWHAZ;THBS1;RUNX1;IGF1R;TUBA1C;KLF6;FABP5;MYB;BHLHE40;PIM1;IER2;FKBP5
NFE2L2	24/299	7.9e-07	3.48e-06	0	0	3.4578	48.5881	ACTR3;APP;MBNL1;XBP1;BTG2;ANXA3;INSIG1;STAT3;ARID5B;GLRX;PIK3R1;SLC7A11;ETS1;RND3;YWHAZ;THBS1;RUNX1;IGF1R;KLF6;ALCAM;BHLHE40;KLF9;PIM1;IER2
NFIB	24/299	7.9e-07	3.48e-06	0	0	3.4578	48.5881	APP;MBNL1;BTG2;CELF2;PDE4D;FNDC3B;ARID5B;PIK3R1;ETS1;RND3;ARID1B;THBS1;SYNE2;IGF1R;KLF6;ALCAM;ATXN1;TBL1XR1;NFIC;BHLHE40;KLF9;NCAM1;MGLL;TNRC6B
NFKB1	24/299	7.9e-07	3.48e-06	0	0	3.4578	48.5881	PTGER4;APP;CSRNP1;CD274;MBNL1;XBP1;BTG2;DNMT1;STAT3;ARID5B;PIK3R1;BAZ1A;TNF;ETS1;YWHAZ;THBS1;RUNX1;IGF1R;KLF6;SOCS1;BHLHE40;PIM1;NFKBIE;TLR4
NFXL1	24/299	7.9e-07	3.48e-06	0	0	3.4578	48.5881	MBNL1;BTG2;CHD9;CHD7;FNDC3B;FANCA;CISD2;ARID5B;FNDC3A;BAZ2B;SLC7A11;BAZ1A;THBS1;KLF6;ALCAM;SOAT1;FABP5;BHLHE40;JMY;DHX15;PIM1;DLGAP5;CPEB4;FKBP5
NFYB	24/299	7.9e-07	3.48e-06	0	0	3.4578	48.5881	MBNL1;XBP1;BTG2;DNMT1;MAX;INSIG1;STAT3;FANCA;CISD2;ARID5B;CDC7;PIK3R1;ETS1;YWHAZ;RUNX1;KLF6;FABP5;TBL1XR1;BHLHE40;MXI1;KLF9;DHX15;PIM1;FKBP5
NR1D2	24/299	7.9e-07	3.48e-06	0	0	3.4578	48.5881	MBNL1;BTG2;CAMK2D;MBNL2;INSIG1;ARID5B;MSMO1;PIK3R1;SLC7A11;ETS1;RND3;THBS1;KLF6;ALCAM;FABP5;SESN1;CDC42EP3;BHLHE40;JMY;MXI1;KLF9;PIM1;MGLL;FKBP5
PBX3	24/299	7.9e-07	3.48e-06	0	0	3.4578	48.5881	APP;BTG2;FZD7;INSIG1;CELF2;FANCA;ARID5B;PIK3R1;ETS1;RND3;THBS1;IGF1R;KLF6;ALCAM;ATXN1;CUX1;FABP5;STC2;CDC42EP3;BHLHE40;KLF9;PIM1;SPRY1;MGLL
PBX4	24/299	7.9e-07	3.48e-06	0	0	3.4578	48.5881	PTGER4;CSRNP1;BTG2;INSIG1;OSBPL3;FANCA;ARID5B;SLC2A3;SLC7A11;TNF;ETS1;THBS1;KLF6;XK;RGCC;FABP5;ADGRE5;SLCO4A1;MYB;BHLHE40;COTL1;PIM1;SPRY1;SLC16A3
PLAGL2	24/299	7.9e-07	3.48e-06	0	0	3.4578	48.5881	PTGER4;CSRNP1;CD274;MBNL1;BTG2;DNMT1;STAT3;CHD7;FNDC3B;ARID5B;SLC2A3;SLC7A11;THBS1;RUNX1;IGF1R;KLF7;KLF6;SOCS1;ATXN1;BHLHE40;PIM1;CPEB4;GAS7;TNRC6B
PLXNA1	24/299	7.9e-07	3.48e-06	0	0	3.4578	48.5881	APP;TLE3;BTG2;PLXND1;IQSEC1;SORT1;HEG1;FNDC3B;FANCA;AFAP1;ACTN4;PIK3R1;SLC7A11;RND3;THBS1;RUNX1;IGF1R;KLF6;ALCAM;NFIC;BHLHE40;NCAM1;MGLL;GAS7
POGK	24/299	7.9e-07	3.48e-06	0	0	3.4578	48.5881	BTG2;SORT1;CHD9;INSIG1;CHD7;FNDC3B;FANCA;ARID5B;DHCR24;PIK3R1;SLC7A11;BAZ1A;ETS1;YWHAZ;THBS1;IGF1R;UCK2;KLF6;ALCAM;SOAT1;BHLHE40;DHX15;PIM1;QSOX1
PPP1R10	24/299	7.9e-07	3.48e-06	0	0	3.4578	48.5881	SRRM2;HEXIM1;CSRNP1;TLE3;BTG2;INSIG1;STAT3;FANCA;ARID5B;SLC2A3;PIK3R1;YWHAZ;THBS1;IGF1R;AKAP13;TUBA1C;KLF6;BHLHE40;KLF9;PIM1;UBTF;ACIN1;IER2;CPEB4
RBAK	24/299	7.9e-07	3.48e-06	0	0	3.4578	48.5881	MBNL1;BTG2;KDM3A;MBNL2;CHD9;VPS13C;FNDC3B;DCUN1D1;CISD2;ARID5B;PIK3R1;BAZ2B;SLC7A11;ETS1;THBS1;ALCAM;SPAST;STAG2;CCPG1;BHLHE40;JMY;KLF9;CLOCK;TNRC6B
REPIN1	24/299	7.9e-07	3.48e-06	0	0	3.4578	48.5881	SRRM2;APP;CD63;MBNL1;XBP1;BTG2;INSIG1;STAT3;FANCA;ARID5B;ACTN4;PIK3R1;YWHAZ;THBS1;KLF6;ALCAM;FABP5;NFIC;BHLHE40;MXI1;KLF9;PIM1;IER2;MGLL
RFX2	24/299	7.9e-07	3.48e-06	0	0	3.4578	48.5881	BTG2;PLXND1;GLIS3;FANCA;ARID5B;SLC2A3;PIK3R1;SLC7A11;AMPD3;ETS1;THBS1;RUNX1;KLF6;KLF5;ADGRE5;NFIC;BHLHE40;KLF9;PIM1;RREB1;SLC16A3;MGLL;GAS7;FKBP5
STAT4	24/299	7.9e-07	3.48e-06	0	0	3.4578	48.5881	CCR1;PTGER4;SRGN;RIPOR2;CD274;BTG2;GPR65;STAT3;ARID5B;SLC2A3;SLC7A11;ARHGAP15;TNF;ETS1;THBS1;RUNX1;KLF6;SOCS1;ARHGDIB;BHLHE40;LCP2;CD69;CYTIP;FCGR2B
TCF3	24/299	7.9e-07	3.48e-06	0	0	3.4578	48.5881	SRRM2;APP;XBP1;BTG2;DNMT1;MAX;STAT3;FANCA;PIK3R1;ETS1;ARID1B;THBS1;RUNX1;IGF1R;ACLY;KLF6;CUX1;TBL1XR1;NFIC;MYB;BHLHE40;PIM1;UBTF;TNRC6B
TCF4	24/299	7.9e-07	3.48e-06	0	0	3.4578	48.5881	APP;MBNL1;BTG2;CELF2;STAT3;ARID5B;PIK3R1;ETS1;ARID1B;THBS1;FLI1;RUNX1;IGF1R;PPP3CA;KLF7;KLF6;ALCAM;ATXN1;TBL1XR1;BHLHE40;KLF9;NCAM1;GAS7;TNRC6B
TFCP2	24/299	7.9e-07	3.48e-06	0	0	3.4578	48.5881	APP;XBP1;BTG2;MAX;STAT3;CHD7;FANCA;CISD2;PIK3R1;ETS1;YWHAZ;THBS1;RUNX1;IGF1R;ACLY;KLF6;CUX1;NFIC;BHLHE40;MXI1;DHX15;RREB1;FKBP5;TNRC6B
TRPS1	24/299	7.9e-07	3.48e-06	0	0	3.4578	48.5881	APP;MBNL1;TLE1;CELF2;PDE4D;CHD7;FNDC3B;GLIS3;ARID5B;PIK3R1;SLC7A11;ETS1;RND3;THBS1;RUNX1;IGF1R;KLF6;ALCAM;ATXN1;CHST11;CDC42EP3;BHLHE40;KLF9;NCAM1
VEZF1	24/299	7.9e-07	3.48e-06	0	0	3.4578	48.5881	APP;MBNL1;XBP1;BTG2;CHD9;CHD7;ARID5B;PIK3R1;BAZ2B;FOXN3;ETS1;YWHAZ;THBS1;GNAI2;IGF1R;PPP3CA;KLF7;KLF6;ALCAM;STAG2;BHLHE40;KLF9;DHX15;TNRC6B
ZC3H4	24/299	7.9e-07	3.48e-06	0	0	3.4578	48.5881	SRRM2;TLE3;MBNL1;BTG2;DNMT1;CHD7;ARID5B;FOXK1;ACTN4;YWHAZ;ARID1B;IGF1R;TUBA1C;ACLY;KLF6;HNRNPUL2;TBL1XR1;NFIC;BHLHE40;DHX15;UBTF;ACIN1;RREB1;TNRC6B
ZEB2	24/299	7.9e-07	3.48e-06	0	0	3.4578	48.5881	SRGN;APP;MBNL1;BTG2;PLXND1;HEG1;CELF2;FNDC3B;ARID5B;SLC2A3;PIK3R1;ETS1;RND3;THBS1;FLI1;RUNX1;KLF6;ALCAM;ATXN1;CHST11;BHLHE40;KLF9;NCAM1;GAS7
ZFP1	24/299	7.9e-07	3.48e-06	0	0	3.4578	48.5881	MBNL1;BTG2;KDM3A;MBNL2;CHD9;PDE4D;CHD7;FANCA;CISD2;ARID5B;CDC7;PIK3R1;YWHAZ;THBS1;KLF6;ALCAM;UBLCP1;TBL1XR1;SESN1;BHLHE40;MXI1;KLF9;PRKACB;FKBP5
ZFP62	24/299	7.9e-07	3.48e-06	0	0	3.4578	48.5881	MBNL1;BTG2;CHD9;INSIG1;FANCA;CISD2;ARID5B;PIK3R1;BAZ2B;SLC7A11;ETS1;RND3;THBS1;SYNE2;NIN;KLF6;STAG2;BHLHE40;MXI1;KLF9;DHX15;IER2;CPEB4;TNRC6B
ZFPM1	24/299	7.9e-07	3.48e-06	0	0	3.4578	48.5881	CPT1A;BTG2;PLXND1;IQSEC1;CITED4;CHD7;FANCA;ARID5B;PIK3R1;ETS1;THBS1;RUNX1;IGF1R;KLF6;CHST11;CUX1;NFIC;BHLHE40;KLF9;PIM1;RREB1;IER2;MGLL;FKBP5
ZNF280B	24/299	7.9e-07	3.48e-06	0	0	3.4578	48.5881	RIPOR2;MBNL1;BTG2;FZD7;INSIG1;CELF2;CHD7;FANCA;SLC2A3;PIK3R1;SLC7A11;PRICKLE1;ETS1;THBS1;IGF1R;TIAM1;KLF6;XK;ATXN1;STC2;BHLHE40;PIM1;B4GALT6;CPEB4
ZNF286A	24/299	7.9e-07	3.48e-06	0	0	3.4578	48.5881	MBNL1;BTG2;INSIG1;CHD7;FANCA;CISD2;ARID5B;CDC7;SLC2A3;BAZ2B;SLC7A11;ETS1;RND3;THBS1;IGF1R;KLF6;ALCAM;SPAST;BHLHE40;PIM1;PDE7A;PRKACB;DLGAP5;TNRC6B
ZNF362	24/299	7.9e-07	3.48e-06	0	0	3.4578	48.5881	CDK19;XBP1;BTG2;PLXND1;IQSEC1;SORT1;INSIG1;FNDC3B;FANCA;SLC40A1;ARID5B;PIK3R1;FOXN3;ETS1;THBS1;IGF1R;KLF6;ATXN1;NFIC;SESN1;CDC42EP3;BHLHE40;KLF9;PIM1
ZNF429	24/299	7.9e-07	3.48e-06	0	0	3.4578	48.5881	RIPOR2;MBNL1;CPT1A;BTG2;THRB;CHD7;GLIS3;FANCA;ARID5B;SLC2A3;PIK3R1;BAZ2B;SLC7A11;FOXN3;IGF1R;FGD4;ALCAM;RNF125;SESN1;BHLHE40;RHOU;PRKACB;CPEB4;MEGF9
ZNF441	24/299	7.9e-07	3.48e-06	0	0	3.4578	48.5881	CSRNP1;RIPOR2;MBNL1;BTG2;MBNL2;FANCA;SLC40A1;ARID5B;SLC2A3;PIK3R1;SLC7A11;SGMS2;IL1RAP;SYNE3;THBS1;RNF125;KLF5;CCPG1;SESN1;CDC42EP3;BHLHE40;JMY;PRKACB;MEGF9
ZNF532	24/299	7.9e-07	3.48e-06	0	0	3.4578	48.5881	APP;CHD9;HEG1;OSBPL3;CELF2;PDE4D;CHD7;FNDC3B;ARID5B;SLC2A3;PIK3R1;SLC7A11;FOXN3;ETS1;THBS1;SYNE2;IGF1R;TIAM1;KLF7;KLF6;ATXN1;TBL1XR1;NFIC;BHLHE40
ZNF562	24/299	7.9e-07	3.48e-06	0	0	3.4578	48.5881	MBNL1;BTG2;CHD9;VPS13C;CHD7;FNDC3B;FANCA;PIK3R1;BAZ1A;FOXN3;ETS1;RND3;THBS1;RUNX1;KLF6;STAG2;XK;NFIC;BHLHE40;KLF9;DHX15;CLOCK;CPEB4;TNRC6B
ZNF583	24/299	7.9e-07	3.48e-06	0	0	3.4578	48.5881	RIPOR2;BTG2;PLAG1;INSIG1;PDE4D;FANCA;SLC40A1;CISD2;ARID5B;SLC7A11;ETS1;RND3;THBS1;FLI1;ZC3H12C;KLF7;KLF6;XK;STC2;CDC42EP3;BHLHE40;KLF9;SPRY1;CPEB4
ZNF597	24/299	7.9e-07	3.48e-06	0	0	3.4578	48.5881	PTGER4;CSRNP1;CD274;BTG2;FANCA;CISD2;ARID5B;SLC2A3;SLC7A11;SGMS2;ETS1;RND3;THBS1;ZC3H12C;KLF6;RGCC;KLF5;CDC42EP3;BHLHE40;KLF9;PIM1;MGLL;MFSD2A;CPEB4
ZNF667	24/299	7.9e-07	3.48e-06	0	0	3.4578	48.5881	CYFIP2;RIPOR2;BTG2;THRB;FZD7;INSIG1;CELF2;FANCA;SLC40A1;SLC2A3;PIK3R1;SLC7A11;ETS1;THBS1;IGF1R;KLF7;XK;STC2;CDC42EP3;BHLHE40;JMY;MXI1;KLF9;SPRY1
ANKZF1	23/299	2.76e-06	1.07e-05	0	0	3.29475	42.1706	SRRM2;XBP1;BTG2;KDM3A;GBE1;INSIG1;FANCA;ARID5B;SLC2A3;PIK3R1;THBS1;SYNE2;KLF6;ATXN1;STC2;SESN1;BHLHE40;MXI1;PIM1;RSRP1;SLC16A3;IER2;FKBP5
CASZ1	23/299	2.76e-06	1.07e-05	0	0	3.29475	42.1706	TLE3;BTG2;PLXND1;PDE4D;CHD7;FANCA;ARID5B;ETS1;ARID1B;THBS1;SYNE2;RUNX1;IGF1R;KLF6;ALCAM;DACH1;KLF5;CUX1;NFIC;CCDC88C;BHLHE40;KLF9;RREB1
E2F6	23/299	2.76e-06	1.07e-05	0	0	3.29475	42.1706	APP;XBP1;BTG2;MAX;STAT3;FANCA;CISD2;ARID5B;PIK3R1;ETS1;RND3;YWHAZ;THBS1;RUNX1;UCK2;KLF6;KLF5;FABP5;MYB;BHLHE40;MXI1;KLF9;FKBP5
EGR3	23/299	2.76e-06	1.07e-05	0	0	3.29475	42.1706	PTGER4;CSRNP1;BTG2;ANXA3;INSIG1;ARID5B;SLC2A3;SLC7A11;RND3;THBS1;KLF6;RGCC;KLF5;FABP5;STC2;BHLHE40;KLF9;PIM1;SPRY1;CD69;IER2;MGLL;GAS7
ELK3	23/299	2.76e-06	1.07e-05	0	0	3.29475	42.1706	SRGN;BTG2;PLXND1;ANXA3;HEG1;FNDC3B;ARID5B;SLC2A3;ETS1;THBS1;FLI1;RUNX1;KLF7;KLF6;CHST11;ADGRE5;RHOJ;CDC42EP3;ARHGDIB;BHLHE40;COTL1;PIM1;MGLL
ESR1	23/299	2.76e-06	1.07e-05	0	0	3.29475	42.1706	APP;XBP1;BTG2;THRB;CDKN2A;PDE4D;STAT3;FANCA;ARID5B;PIK3R1;TNF;ETS1;YWHAZ;THBS1;RUNX1;IGF1R;KLF6;ALCAM;ATXN1;STC2;MYB;BHLHE40;DHX15
ETS1	23/299	2.76e-06	1.07e-05	0	0	3.29475	42.1706	SRGN;APP;BTG2;PLXND1;ANXA3;CELF2;STAT3;FNDC3B;ARID5B;SLC2A3;PIK3R1;RND3;THBS1;FLI1;RUNX1;IGF1R;KLF6;ADGRE5;ARHGDIB;BHLHE40;COTL1;PIM1;MGLL
GATAD1	23/299	2.76e-06	1.07e-05	0	0	3.29475	42.1706	APP;MBNL1;BTG2;INSIG1;FANCA;CISD2;MSMO1;GLRX;PIK3R1;SLC7A11;YWHAZ;IGF1R;SQLE;KLF6;ALCAM;CUX1;TBL1XR1;NFIC;BHLHE40;MXI1;DHX15;PIM1;PRKACB
GATAD2A	23/299	2.76e-06	1.07e-05	0	0	3.29475	42.1706	SRRM2;DNMT1;CHD9;STAT3;CHD7;FANCA;RRBP1;FOXK1;ACTN4;YWHAZ;GNAI2;AKAP13;TUBA1C;ACLY;KLF6;CUX1;NFIC;BHLHE40;DHX15;UBTF;ACIN1;RREB1;FKBP5
GMEB2	23/299	2.76e-06	1.07e-05	0	0	3.29475	42.1706	CSRNP1;TLE3;XBP1;BTG2;DNMT1;STAT3;CHD7;FANCA;ARID5B;FOXK1;VPS37B;RSBN1;RUNX1;ZBTB40;SYNGR1;KLF6;SOCS1;BHLHE40;KLF9;DHX15;PIM1;UBTF;CPEB4
GON4L	23/299	2.76e-06	1.07e-05	0	0	3.29475	42.1706	SRRM2;MBNL1;RABGAP1L;DNMT1;CHD9;VPS13C;ITSN1;STAT3;CHD7;FANCA;BAZ2B;CDC42BPA;ARID1B;SYNE2;IGF1R;ZBTB40;AKAP13;CUX1;BHLHE40;ACIN1;RREB1;CPEB4;TNRC6B
HES1	23/299	2.76e-06	1.07e-05	0	0	3.29475	42.1706	APP;CSRNP1;BTG2;ANXA3;FZD7;INSIG1;FANCA;ARID5B;SLC2A3;PIK3R1;ETS1;RND3;THBS1;RUNX1;KLF6;ALCAM;KLF5;FABP5;BHLHE40;KLF9;PIM1;SPRY1;IER2
HLX	23/299	2.76e-06	1.07e-05	0	0	3.29475	42.1706	PTGER4;SRGN;BTG2;OLFML2B;PLXND1;FZD7;NCF4;SLC40A1;RCSD1;ETS1;THBS1;FLI1;RUNX1;KLF6;RGCC;DRAM1;ARHGDIB;BHLHE40;PIM1;SPRY1;TLR4;SLC16A3;GAS7
IRF1	23/299	2.76e-06	1.07e-05	0	0	3.29475	42.1706	PTGER4;SRGN;CSRNP1;CD274;XBP1;BTG2;STAT3;TNF;ETS1;THBS1;PML;RUNX1;KLF6;SOCS1;DRAM1;ADGRE5;ARHGDIB;BHLHE40;COTL1;PIM1;CD69;NFKBIE;IER2
MGA	23/299	2.76e-06	1.07e-05	0	0	3.29475	42.1706	SRRM2;MBNL1;CHD9;VPS13C;CHD7;ARID5B;FNDC3A;PIK3R1;BAZ2B;BAZ1A;CDC42BPA;ARID1B;SYNE2;IGF1R;AKAP13;STAG2;CUX1;TBL1XR1;BHLHE40;DMXL2;CLOCK;RREB1;TNRC6B
MXD1	23/299	2.76e-06	1.07e-05	0	0	3.29475	42.1706	SRGN;CSRNP1;CD274;XBP1;BTG2;INSIG1;STAT3;ARID5B;SLC2A3;GLRX;SLC7A11;ETS1;RND3;THBS1;KLF6;SOCS1;BHLHE40;KLF9;COTL1;PIM1;SLC16A3;IER2;CPEB4
NCOA3	23/299	2.76e-06	1.07e-05	0	0	3.29475	42.1706	ACTR3;APP;MBNL1;XBP1;BTG2;INSIG1;STAT3;FNDC3B;FANCA;ARID5B;DSTN;GLRX;PIK3R1;ETS1;YWHAZ;THBS1;GNAI2;IGF1R;KLF6;ALCAM;BHLHE40;DHX15;FKBP5
NFE2L1	23/299	2.76e-06	1.07e-05	0	0	3.29475	42.1706	APP;MBNL1;XBP1;BTG2;INSIG1;STAT3;FNDC3B;DSTN;ACTN4;PIK3R1;PTTG1IP;YWHAZ;THBS1;GNAI2;CST3;NARS;ACLY;KLF6;NFIC;BHLHE40;MXI1;KLF9;TMBIM6
NFIX	23/299	2.76e-06	1.07e-05	0	0	3.29475	42.1706	APP;MBNL1;BTG2;PLXND1;CELF2;STAT3;FNDC3B;FANCA;ARID5B;PIK3R1;ETS1;THBS1;RUNX1;IGF1R;KLF6;ALCAM;ATXN1;NFIC;BHLHE40;KLF9;NCAM1;MGLL;GAS7
NFKB2	23/299	2.76e-06	1.07e-05	0	0	3.29475	42.1706	SRGN;CSRNP1;CD274;BTG2;INSIG1;STAT3;SLC2A3;SLC7A11;TNF;ETS1;THBS1;PML;RUNX1;IGF1R;KLF6;SOCS1;DRAM1;ADGRE5;BHLHE40;COTL1;PIM1;NFKBIE;IER2
NR5A2	23/299	2.76e-06	1.07e-05	0	0	3.29475	42.1706	PTGER4;BTG2;THRB;FZD7;CELF2;PDE4D;STAT3;GLIS3;ARID5B;PIK3R1;PRICKLE1;ETS1;RND3;THBS1;RUNX1;KLF6;DACH1;KLF5;MYB;BHLHE40;KLF9;PIM1;RHOU
PLAG1	23/299	2.76e-06	1.07e-05	0	0	3.29475	42.1706	BTG2;INSIG1;PDE4D;ARID5B;SLC2A3;PIK3R1;SLC7A11;ETS1;THBS1;RUNX1;IGF1R;KLF6;ALCAM;XK;ATXN1;KLF5;MYB;BHLHE40;MXI1;KLF9;PIM1;SPRY1;CPEB4
PPARA	23/299	2.76e-06	1.07e-05	0	0	3.29475	42.1706	APP;CPT1A;BTG2;THRB;INSIG1;STAT3;FANCA;ARID5B;PIK3R1;ETS1;THBS1;RUNX1;IGF1R;KLF6;ATXN1;NFIC;MYB;BHLHE40;KLF9;CHPT1;RREB1;MGLL;FKBP5
RC3H1	23/299	2.76e-06	1.07e-05	0	0	3.29475	42.1706	SRRM2;MBNL1;RABGAP1L;BTG2;MBNL2;CHD9;CELF2;VPS13C;CHD7;FNDC3B;ARID5B;PIK3R1;BAZ2B;CDC42BPA;ARID1B;AKAP13;KLF6;ATXN1;TBL1XR1;BHLHE40;CLOCK;CPEB4;TNRC6B
RC3H2	23/299	2.76e-06	1.07e-05	0	0	3.29475	42.1706	MBNL1;MBNL2;CHD9;CELF2;VPS13C;ARID5B;ATP11B;FNDC3A;PIK3R1;BAZ2B;CDC42BPA;YWHAZ;RPS6KA3;AKAP13;KLF6;STAG2;ATXN1;TBL1XR1;BHLHE40;CLOCK;PDZD8;CPEB4;TNRC6B
RELB	23/299	2.76e-06	1.07e-05	0	0	3.29475	42.1706	PTGER4;SRGN;CSRNP1;CD274;XBP1;BTG2;INSIG1;STAT3;SLC2A3;SLC7A11;TNF;ETS1;RND3;THBS1;RUNX1;KLF6;SOCS1;DRAM1;ADGRE5;BHLHE40;PIM1;NFKBIE;IER2
SCML4	23/299	2.76e-06	1.07e-05	0	0	3.29475	42.1706	RIPOR2;BTG2;ANKRD44;PDE4D;FANCA;ARID5B;SLC2A3;RCSD1;ARHGAP15;ETS1;ARHGAP25;THBS1;SYNE2;RUNX1;CHST11;ADGRE5;SESN1;MYB;BHLHE40;LCP2;CD69;CYTIP;GAS7
SLC30A9	23/299	2.76e-06	1.07e-05	0	0	3.29475	42.1706	ACTR3;APP;MBNL1;ARL6IP1;CHD9;AGL;GLO1;FANCA;CISD2;DSTN;MSMO1;PIK3R1;YWHAZ;NARS;PPP3CA;ACLY;ALCAM;TBL1XR1;BHLHE40;DNAJC10;DHX15;TAX1BP1;PRKACB
SMAD1	23/299	2.76e-06	1.07e-05	0	0	3.29475	42.1706	APP;XBP1;BTG2;TLE1;STAT3;FNDC3B;FANCA;ARID5B;PIK3R1;SLC7A11;ETS1;RND3;THBS1;RUNX1;IGF1R;KLF6;ATXN1;KLF5;BHLHE40;MXI1;KLF9;PIM1;FKBP5
SPIC	23/299	2.76e-06	1.07e-05	0	0	3.29475	42.1706	SRGN;CD274;IGSF6;GFI1;GPR65;NCF4;SLC40A1;IRAK3;SLC7A11;GPR84;MEFV;TNF;THBS1;DRAM1;FABP5;TFEC;CCRL2;BHLHE40;TBXAS1;OLR1;LCP2;CD69;FCGR2B
TOX	23/299	2.76e-06	1.07e-05	0	0	3.29475	42.1706	RIPOR2;BTG2;TLE1;CELF2;PDE4D;CHD7;ARID5B;SLC2A3;PIK3R1;SLC7A11;PRICKLE1;ETS1;THBS1;TIAM1;ALCAM;DACH1;ATXN1;CHST11;BHLHE40;NCAM1;MGLL;GAS7;FKBP5
YY2	23/299	2.76e-06	1.07e-05	0	0	3.29475	42.1706	MBNL1;BTG2;THRB;PLAG1;INSIG1;FANCA;CISD2;ARID5B;CDC7;SLC7A11;THBS1;RUNX1;RPS6KA3;KLF6;ALCAM;XK;DACH1;PIGA;MYB;BHLHE40;KLF9;CLOCK;RREB1
ZBTB39	23/299	2.76e-06	1.07e-05	0	0	3.29475	42.1706	BTG2;CHD9;FZD7;CHD7;FANCA;ARID5B;PIK3R1;ETS1;ARID1B;THBS1;RUNX1;IGF1R;KLF7;KLF6;MGAT5;NFIC;CCDC88C;BHLHE40;KLF9;PIM1;RREB1;FKBP5;TNRC6B
ZBTB7B	23/299	2.76e-06	1.07e-05	0	0	3.29475	42.1706	CSRNP1;TLE3;CPT1A;XBP1;BTG2;STAT3;FANCA;ARID5B;PIK3R1;TOB2;THBS1;RUNX1;GNAI2;KLF6;NFIC;BHLHE40;MXI1;KLF9;PIM1;RREB1;SLC16A3;IER2;FKBP5
ZBTB9	23/299	2.76e-06	1.07e-05	0	0	3.29475	42.1706	CSRNP1;BTG2;CTBP2;CHD9;CHD7;FNDC3B;FANCA;CISD2;ARID5B;SLC2A3;PIK3R1;RUNX1;IGF1R;UCK2;KLF6;BHLHE40;KLF9;DHX15;PIM1;UBTF;SPRY1;IER2;FKBP5
ZFP36L1	23/299	2.76e-06	1.07e-05	0	0	3.29475	42.1706	APP;XBP1;BTG2;INSIG1;STAT3;ARID5B;SLC2A3;PIK3R1;ETS1;RND3;YWHAZ;THBS1;RUNX1;CST3;KLF6;ALCAM;FABP5;BHLHE40;KLF9;COTL1;PIM1;SPRY1;IER2
ZFP90	23/299	2.76e-06	1.07e-05	0	0	3.29475	42.1706	PTGER4;BTG2;DNMT1;TNFAIP8;CHD9;STAT3;FANCA;ARID5B;PIK3R1;ETS1;RND3;THBS1;RSBN1;SYNGR1;KLF6;ALCAM;SESN1;BHLHE40;MXI1;KLF9;RHOU;SKAP2;CPEB4
ZNF20	23/299	2.76e-06	1.07e-05	0	0	3.29475	42.1706	BTG2;DNMT1;CHD9;CELF2;PDE4D;CHD7;FNDC3B;FANCA;ARID5B;SLC2A3;BAZ2B;ETS1;THBS1;IGF1R;KLF6;ATXN1;MYB;CDC42EP3;BHLHE40;DHX15;RHOU;SPRY1;SLC16A3
ZNF354B	23/299	2.76e-06	1.07e-05	0	0	3.29475	42.1706	PTGER4;ERO1B;STARD4;BTG2;MAX;CHD9;INSIG1;CHD7;FANCA;ARID5B;BAZ2B;SLC7A11;THBS1;RUNX1;ZBTB40;KLF7;KLF6;STC2;BHLHE40;PIM1;RSRP1;CPEB4;TNRC6B
ZNF436	23/299	2.76e-06	1.07e-05	0	0	3.29475	42.1706	CSRNP1;BTG2;MBNL2;SORT1;PDE4D;FANCA;SLC40A1;ARID5B;PIK3R1;SLC7A11;ETS1;RND3;THBS1;RUNX1;KLF6;ATXN1;SESN1;CDC42EP3;BHLHE40;MXI1;KLF9;MGLL;FKBP5
ZNF440	23/299	2.76e-06	1.07e-05	0	0	3.29475	42.1706	MBNL1;BTG2;THRB;CHD9;GLIS3;FANCA;ARID5B;SLC2A3;PIK3R1;THBS1;RUNX1;ITPRIPL2;ZC3H12C;KLF7;KLF6;KLF5;DAAM1;SESN1;MYB;BHLHE40;PRKACB;LGR4;CPEB4
ZNF451	23/299	2.76e-06	1.07e-05	0	0	3.29475	42.1706	SRRM2;MBNL1;KDM3A;MBNL2;CHD9;VPS13C;STAT3;ARID5B;ATP11B;FNDC3A;PIK3R1;BAZ2B;THBS1;RSBN1;SYNE2;IGF1R;KLF6;SPAST;STAG2;TBL1XR1;BHLHE40;CPEB4;TNRC6B
ZNF488	23/299	2.76e-06	1.07e-05	0	0	3.29475	42.1706	CYFIP2;BTG2;ANXA3;FZD7;INSIG1;FANCA;SLC2A3;SLC7A11;PRICKLE1;RND3;SYNE3;THBS1;KLF5;FABP5;STC2;MYB;LIPG;CDC42EP3;BHLHE40;RHOU;NCAM1;MGLL;FKBP5
ZNF557	23/299	2.76e-06	1.07e-05	0	0	3.29475	42.1706	BTG2;INSIG1;PDE4D;FANCA;ARID5B;FOXK1;SLC7A11;THBS1;RUNX1;ITPRIPL2;ZC3H12C;AKAP13;KLF6;CUX1;TBL1XR1;NFIC;BHLHE40;MXI1;DIP2C;RREB1;CPEB4;FKBP5;TNRC6B
ZNF57	23/299	2.76e-06	1.07e-05	0	0	3.29475	42.1706	CSRNP1;BTG2;FANCA;ARID5B;DHCR24;SLC2A3;SLC7A11;ETS1;RND3;FGD4;KLF6;XK;RGCC;KLF5;STC2;BHLHE40;MXI1;KLF9;PIM1;RHOU;IER2;DLGAP5;FKBP5
ZNF587	23/299	2.76e-06	1.07e-05	0	0	3.29475	42.1706	SRRM2;MBNL1;CHD9;VPS13C;STAT3;CHD7;FNDC3B;ARID5B;PIK3R1;BAZ2B;ZC3HAV1;FOXN3;ARID1B;THBS1;SYNE2;IGF1R;ITPRIPL2;AKAP13;KLF6;CUX1;BHLHE40;RREB1;TNRC6B
ZNF592	23/299	2.76e-06	1.07e-05	0	0	3.29475	42.1706	SRRM2;TLE3;IQSEC1;CHD7;FANCA;FOXK1;ACTN4;PIK3R1;ETS1;ARID1B;PML;RUNX1;IGF1R;AKAP13;KLF6;CUX1;STIM1;NFIC;BHLHE40;DHX15;UBTF;RREB1;TNRC6B
ZNF770	23/299	2.76e-06	1.07e-05	0	0	3.29475	42.1706	MBNL1;MBNL2;CHD9;INSIG1;VPS13C;CISD2;ATP11B;SLC2A3;PIK3R1;BAZ2B;SLC7A11;RND3;IGF1R;KLF6;ALCAM;STAG2;TBL1XR1;STC2;BHLHE40;JMY;DHX15;TAX1BP1;CPEB4
ZNF791	23/299	2.76e-06	1.07e-05	0	0	3.29475	42.1706	MBNL1;BTG2;KDM3A;CHD9;INSIG1;ARID5B;PIK3R1;BAZ2B;SLC7A11;THBS1;RPS6KA3;KLF6;STAG2;SESN1;BHLHE40;JMY;MXI1;KLF9;RSRP1;CLOCK;IER2;CPEB4;TNRC6B
ZNF823	23/299	2.76e-06	1.07e-05	0	0	3.29475	42.1706	CSRNP1;BTG2;INSIG1;FANCA;ARID5B;DHCR24;SLC2A3;PIK3R1;ETS1;RND3;THBS1;XK;KLF5;STC2;SESN1;MYB;BHLHE40;PIM1;RSRP1;RHOU;IER2;MGLL;FKBP5
ZNF91	23/299	2.76e-06	1.07e-05	0	0	3.29475	42.1706	CYFIP2;MBNL1;BTG2;ANXA3;CHD9;INSIG1;VPS13C;FNDC3B;ARID5B;SLC2A3;GLRX;PIK3R1;BAZ2B;RND3;THBS1;SYNE2;KLF6;ALCAM;DACH1;SESN1;BHLHE40;PRKACB;FKBP5
ZSCAN16	23/299	2.76e-06	1.07e-05	0	0	3.29475	42.1706	XBP1;BTG2;FANCA;SLC40A1;ARID5B;CDC7;SLC2A3;BAZ2B;SLC7A11;PRICKLE1;ETS1;RND3;THBS1;KLF6;RGCC;KLF5;STC2;SESN1;MYB;BHLHE40;PIM1;RHOU;DLGAP5
AHDC1	22/299	9.23e-06	3.21e-05	0	0	3.13351	36.3281	SRRM2;TLE3;BTG2;PLXND1;IQSEC1;CHD7;ARID5B;FOXK1;PIK3R1;CDC42BPB;ARID1B;THBS1;IGF1R;KLF6;ATXN1;CUX1;TBL1XR1;NFIC;BHLHE40;RREB1;FKBP5;TNRC6B
BDP1	22/299	9.23e-06	3.21e-05	0	0	3.13351	36.3281	SRRM2;MBNL1;CHD9;VPS13C;CHD7;ARID5B;FNDC3A;PIK3R1;BAZ2B;BAZ1A;CDC42BPA;SYNE2;AKAP13;NIN;STAG2;TBL1XR1;CSPP1;DMXL2;FAR1;CLOCK;CPEB4;TNRC6B
CEBPA	22/299	9.23e-06	3.21e-05	0	0	3.13351	36.3281	APP;XBP1;BTG2;INSIG1;STAT3;FANCA;SLC40A1;GLRX;PIK3R1;PYGL;ETS1;THBS1;RUNX1;CST3;KLF6;RGCC;DRAM1;FABP5;BHLHE40;COTL1;PIM1;MGLL
DMTF1	22/299	9.23e-06	3.21e-05	0	0	3.13351	36.3281	APP;MBNL1;BTG2;KDM3A;MBNL2;CHD9;INSIG1;FANCA;ARID5B;ATP11B;PIK3R1;BAZ2B;SLC7A11;ETS1;THBS1;SYNE2;RUNX1;KLF6;ALCAM;SESN1;BHLHE40;DHX15
EGR2	22/299	9.23e-06	3.21e-05	0	0	3.13351	36.3281	PTGER4;CSRNP1;BTG2;ANXA3;INSIG1;SLC2A3;SLC7A11;TNF;ETS1;RND3;THBS1;RUNX1;KLF6;SOCS1;RGCC;FABP5;BHLHE40;KLF9;PIM1;SPRY1;CD69;IER2
ELF4	22/299	9.23e-06	3.21e-05	0	0	3.13351	36.3281	PTGER4;SRGN;BTG2;ANXA3;STAT3;FNDC3B;ARID5B;ETS1;THBS1;FLI1;RUNX1;ITPRIPL2;KLF6;DRAM1;ADGRE5;ARHGDIB;BHLHE40;COTL1;PIM1;LCP2;TLR4;SLC16A3
EP400	22/299	9.23e-06	3.21e-05	0	0	3.13351	36.3281	SRRM2;APP;DNMT1;CHD9;STAT3;CHD7;FANCA;RRBP1;FOXK1;PIK3R1;CDC42BPB;ARID1B;SYNE2;IGF1R;AKAP13;CUX1;TBL1XR1;NFIC;DHX15;ACIN1;RREB1;TNRC6B
EPAS1	22/299	9.23e-06	3.21e-05	0	0	3.13351	36.3281	APP;BTG2;ANXA3;HEG1;SLC40A1;ARID5B;SLC2A3;PIK3R1;SLC7A11;ETS1;RND3;THBS1;PAPSS2;RUNX1;KLF6;ALCAM;RGCC;FABP5;BHLHE40;KLF9;SPRY1;MGLL
ERF	22/299	9.23e-06	3.21e-05	0	0	3.13351	36.3281	CSRNP1;TLE3;BTG2;INSIG1;STAT3;FANCA;ARID5B;SLC2A3;ACTN4;ETS1;THBS1;RUNX1;KLF6;KLF5;NFIC;BHLHE40;KLF9;PIM1;UBTF;SLC16A3;IER2;FKBP5
FMNL2	22/299	9.23e-06	3.21e-05	0	0	3.13351	36.3281	APP;HEG1;CELF2;PDE4D;CHD7;FNDC3B;ARID5B;PIK3R1;SLC7A11;ETS1;RND3;THBS1;RUNX1;IGF1R;KLF7;KLF6;ALCAM;DRAM1;CHST11;BHLHE40;MGLL;GAS7
FOSB	22/299	9.23e-06	3.21e-05	0	0	3.13351	36.3281	PTGER4;SRGN;CSRNP1;BTG2;ANXA3;INSIG1;ARID5B;SLC2A3;SLC7A11;ETS1;RND3;THBS1;KLF6;RGCC;FABP5;BHLHE40;KLF9;PIM1;SPRY1;CD69;IER2;FKBP5
GFI1B	22/299	9.23e-06	3.21e-05	0	0	3.13351	36.3281	BTG2;GFI1;CITED4;STAT3;NCF4;FANCA;SLC40A1;SLC2A3;ETS1;THBS1;FLI1;RUNX1;XK;RGCC;MYB;BHLHE40;PIM1;PIP5K1B;CD69;SLC16A3;ELANE;MGLL
HOMEZ	22/299	9.23e-06	3.21e-05	0	0	3.13351	36.3281	HEXIM1;CSRNP1;TLE3;XBP1;BTG2;SORT1;CHD7;FANCA;ARID5B;PIK3R1;PRICKLE1;ETS1;THBS1;RUNX1;KLF6;NFIC;MYB;BHLHE40;MXI1;KLF9;PIM1;FKBP5
IRF5	22/299	9.23e-06	3.21e-05	0	0	3.13351	36.3281	CCR1;PTGER4;SRGN;BTG2;IGSF6;STAT3;NCF4;TNF;ETS1;ARHGAP25;THBS1;RUNX1;KLF6;SOCS1;ARHGDIB;BHLHE40;TBXAS1;COTL1;PIM1;LCP2;FCGR2B;TLR4
KLF10	22/299	9.23e-06	3.21e-05	0	0	3.13351	36.3281	CSRNP1;XBP1;BTG2;INSIG1;ARID5B;MSMO1;SLC2A3;PIK3R1;SLC7A11;ETS1;RND3;YWHAZ;THBS1;KLF6;FABP5;CDC42EP3;BHLHE40;KLF9;PIM1;IER2;MGLL;FKBP5
MBD4	22/299	9.23e-06	3.21e-05	0	0	3.13351	36.3281	SRRM2;MBNL1;BTG2;DNMT1;CHD9;INSIG1;FANCA;ARID5B;SLC2A3;PIK3R1;BAZ1A;ETS1;YWHAZ;THBS1;IGF1R;KLF6;ALCAM;TBL1XR1;BHLHE40;DHX15;PIM1;DLGAP5
MEIS1	22/299	9.23e-06	3.21e-05	0	0	3.13351	36.3281	APP;BTG2;FZD7;CELF2;PDE4D;ARID5B;PIK3R1;PRICKLE1;ETS1;RND3;THBS1;FLI1;RUNX1;IGF1R;KLF6;ALCAM;DACH1;KLF5;BHLHE40;KLF9;NCAM1;MGLL
MKRN2	22/299	9.23e-06	3.21e-05	0	0	3.13351	36.3281	MBNL1;BTG2;CAMK2D;MBNL2;IQSEC1;GBE1;INSIG1;CELF2;FNDC3B;FANCA;CISD2;PIK3R1;YWHAZ;KLF6;CDC42EP3;BHLHE40;DHX15;TAX1BP1;VDAC2;CPEB4;FKBP5;TNRC6B
MYCN	22/299	9.23e-06	3.21e-05	0	0	3.13351	36.3281	BTG2;FZD7;STAT3;CHD7;FANCA;ARID5B;SLC2A3;PIK3R1;ETS1;RND3;THBS1;RUNX1;IGF1R;KLF6;KLF5;FABP5;MYB;BHLHE40;KLF9;PIM1;NCAM1;SPRY1
NFRKB	22/299	9.23e-06	3.21e-05	0	0	3.13351	36.3281	SRRM2;TLE3;BTG2;DNMT1;KDM3A;CHD9;CHD7;FNDC3B;FANCA;ARID5B;FOXK1;PIK3R1;BAZ2B;ARID1B;SYNE2;AKAP13;KLF6;TBL1XR1;BHLHE40;DHX15;ACIN1;RREB1
NFX1	22/299	9.23e-06	3.21e-05	0	0	3.13351	36.3281	SRRM2;MBNL1;CHD9;CELF2;STAT3;CHD7;FANCA;CISD2;ARID5B;PIK3R1;YWHAZ;RUNX1;IGF1R;KLF6;ATXN1;CUX1;BHLHE40;DHX15;UBTF;RREB1;CPEB4;TNRC6B
NFYC	22/299	9.23e-06	3.21e-05	0	0	3.13351	36.3281	HEXIM1;APP;MBNL1;XBP1;BTG2;DNMT1;MAX;GTF2B;STAT3;FANCA;PIK3R1;ETS1;YWHAZ;GNAI2;ACLY;KLF6;BHLHE40;MXI1;KLF9;DHX15;UBTF;TMBIM6
RNASE2	22/299	9.23e-06	3.21e-05	0	0	3.13351	36.3281	CCR1;SRGN;ATP8B4;IGSF6;MS4A3;ANXA3;GPR65;NCF4;SLC2A3;IRAK3;PYGL;GPR84;THBS1;BHLHE40;TBXAS1;COTL1;OLR1;CD69;FCGR2B;TLR4;ELANE;FKBP5
SMAD4	22/299	9.23e-06	3.21e-05	0	0	3.13351	36.3281	APP;MBNL1;XBP1;BTG2;MAX;STAT3;PTPN11;PIK3R1;ETS1;YWHAZ;ARID1B;THBS1;RUNX1;IGF1R;PPP3CA;KLF6;STAG2;TBL1XR1;MYB;BHLHE40;DHX15;TNRC6B
SOX4	22/299	9.23e-06	3.21e-05	0	0	3.13351	36.3281	APP;XBP1;BTG2;ANXA3;INSIG1;ARID5B;SLC2A3;PIK3R1;ETS1;RND3;THBS1;RUNX1;IGF1R;SQLE;KLF6;ALCAM;FABP5;BHLHE40;KLF9;PIM1;SPRY1;IER2
SPIB	22/299	9.23e-06	3.21e-05	0	0	3.13351	36.3281	SRGN;RIPOR2;CD274;BTG2;GFI1;NCF4;SLC7A11;RCSD1;ETS1;THBS1;RUNX1;KLF6;FABP5;MYB;ARHGDIB;BHLHE40;STAP1;CD69;NFKBIE;CYTIP;FCGR2B;GAS7
TAL1	22/299	9.23e-06	3.21e-05	0	0	3.13351	36.3281	BTG2;ANXA3;GFI1;STAT3;NCF4;FANCA;SLC40A1;RCSD1;ETS1;THBS1;FLI1;RUNX1;KLF6;XK;RGCC;HLX;MYB;RHOJ;ARHGDIB;BHLHE40;PIM1;MGLL
TRIM23	22/299	9.23e-06	3.21e-05	0	0	3.13351	36.3281	MBNL1;BTG2;LYPLA1;KDM3A;MBNL2;CHD9;ARID5B;PIK3R1;BAZ2B;RSBN1;STAG2;TBL1XR1;SESN1;BHLHE40;DMXL2;JMY;KLF9;TAX1BP1;FAR1;PRKACB;CPEB4;TNRC6B
TSC22D1	22/299	9.23e-06	3.21e-05	0	0	3.13351	36.3281	APP;CD63;XBP1;BTG2;INSIG1;ARID5B;DSTN;MSMO1;SLC2A3;PIK3R1;RND3;YWHAZ;THBS1;CST3;KLF6;ALCAM;FABP5;BHLHE40;MXI1;KLF9;IER2;MGLL
USF2	22/299	9.23e-06	3.21e-05	0	0	3.13351	36.3281	APP;CD63;XBP1;BTG2;MAX;STAT3;FANCA;ACTN4;PIK3R1;ETS1;YWHAZ;RUNX1;GNAI2;CST3;KLF6;CUX1;NFIC;MYB;BHLHE40;MXI1;UBTF;IER2
ZBTB47	22/299	9.23e-06	3.21e-05	0	0	3.13351	36.3281	MBNL1;BTG2;PLXND1;IQSEC1;SORT1;HEG1;FANCA;ARID5B;PIK3R1;FOXN3;ETS1;THBS1;GNAI2;IGF1R;KLF7;KLF6;ATXN1;NFIC;CDC42EP3;BHLHE40;MGLL;GAS7
ZC3H10	22/299	9.23e-06	3.21e-05	0	0	3.13351	36.3281	HEXIM1;CSRNP1;MBNL1;XBP1;BTG2;TLE1;FANCA;CISD2;ARID5B;PIK3R1;TOB2;THBS1;RUNX1;KLF6;SESN1;BHLHE40;MXI1;KLF9;PIM1;IER2;CPEB4;FKBP5
ZC3H7A	22/299	9.23e-06	3.21e-05	0	0	3.13351	36.3281	MBNL1;BTG2;DNMT1;MBNL2;CHD9;STAT3;ARID5B;FNDC3A;PIK3R1;BAZ2B;ZC3HAV1;YWHAZ;RSBN1;IGF1R;KLF6;ALCAM;ARPC2;TBL1XR1;BHLHE40;DHX15;CPEB4;TNRC6B
ZFP14	22/299	9.23e-06	3.21e-05	0	0	3.13351	36.3281	RIPOR2;BTG2;THRB;PLAG1;FZD7;VPS13C;SLC40A1;ARID5B;PIK3R1;BAZ2B;SLC7A11;THBS1;IGF1R;FGD4;ALCAM;RNF125;SESN1;BHLHE40;JMY;KLF9;MEGF9;FKBP5
ZFP30	22/299	9.23e-06	3.21e-05	0	0	3.13351	36.3281	BTG2;FZD7;INSIG1;FANCA;SLC40A1;ARID5B;PIK3R1;SLC7A11;PRICKLE1;RND3;THBS1;IGF1R;TIAM1;KLF7;KLF6;ALCAM;XK;ATXN1;SESN1;BHLHE40;MXI1;KLF9
ZFP36	22/299	9.23e-06	3.21e-05	0	0	3.13351	36.3281	SRGN;CSRNP1;XBP1;BTG2;ANXA3;INSIG1;STAT3;ARID5B;SLC2A3;GLRX;ETS1;RND3;THBS1;CST3;KLF6;RGCC;ARHGDIB;BHLHE40;KLF9;PIM1;IER2;FKBP5
ZNF317	22/299	9.23e-06	3.21e-05	0	0	3.13351	36.3281	SRRM2;HEXIM1;CSRNP1;XBP1;BTG2;MAX;GTF2B;INSIG1;STAT3;FNDC3B;FANCA;CISD2;ARID5B;SLC2A3;PIK3R1;THBS1;KLF6;CUX1;BHLHE40;DHX15;IER2;CPEB4
ZNF318	22/299	9.23e-06	3.21e-05	0	0	3.13351	36.3281	SRRM2;BTG2;DNMT1;IQSEC1;CHD9;VPS13C;CHD7;FANCA;ARID5B;PIK3R1;BAZ2B;ETS1;ARID1B;SYNE2;IGF1R;AKAP13;KLF6;ATXN1;SESN1;BHLHE40;RREB1;TNRC6B
ZNF329	22/299	9.23e-06	3.21e-05	0	0	3.13351	36.3281	CYFIP2;CSRNP1;BTG2;TLE1;ANXA3;INSIG1;PDE4D;ARID5B;SLC2A3;SLC7A11;PRICKLE1;RND3;THBS1;RUNX1;KLF6;XK;STC2;SESN1;CDC42EP3;BHLHE40;CPEB4;FKBP5
ZNF343	22/299	9.23e-06	3.21e-05	0	0	3.13351	36.3281	APP;MBNL1;BTG2;CHD9;TSHZ1;PDE4D;FANCA;ARID5B;SLC2A3;SLC7A11;ETS1;SYNE2;RUNX1;ZBTB40;AKAP13;KLF6;NFIC;BHLHE40;KLF9;DHX15;MEGF9;FKBP5
ZNF384	22/299	9.23e-06	3.21e-05	0	0	3.13351	36.3281	SRRM2;MBNL1;DNMT1;MAX;STAT3;CHD7;FANCA;ARID5B;YWHAZ;PML;RUNX1;IGF1R;ZBTB40;KLF6;CUX1;MYB;BHLHE40;MXI1;DHX15;UBTF;ACIN1;RREB1
ZNF410	22/299	9.23e-06	3.21e-05	0	0	3.13351	36.3281	CD63;MBNL1;XBP1;BTG2;MAX;GTF2B;INSIG1;STAT3;ARID5B;PIK3R1;BAZ1A;RND3;YWHAZ;THBS1;TUBA1C;KLF6;ALCAM;TBL1XR1;BHLHE40;MXI1;DHX15;TMBIM6
ZNF426	22/299	9.23e-06	3.21e-05	0	0	3.13351	36.3281	CPT1A;BTG2;CHD9;PLAG1;FANCA;ARID5B;MSMO1;SLC2A3;SLC7A11;ETS1;RND3;THBS1;IGF1R;ZC3H12C;KLF7;KLF6;LIPG;BHLHE40;JMY;PIM1;CLOCK;CPEB4
ZNF493	22/299	9.23e-06	3.21e-05	0	0	3.13351	36.3281	CYFIP2;RIPOR2;MBNL1;CHD9;LRBA;VPS13C;CHD7;FANCA;ARID5B;PIK3R1;BAZ2B;FOXN3;SYNE2;IGF1R;AKAP13;FGD4;DAAM1;BHLHE40;JMY;RSRP1;PRKACB;TNRC6B
ZNF546	22/299	9.23e-06	3.21e-05	0	0	3.13351	36.3281	BTG2;TNFAIP8;PDE4D;FANCA;SLC40A1;ARID5B;PIK3R1;BAZ2B;SLC7A11;ETS1;THBS1;SYNE2;IGF1R;KLF6;ATXN1;DAAM1;CDC42EP3;BHLHE40;PRKACB;MEGF9;FKBP5;TNRC6B
ZNF585A	22/299	9.23e-06	3.21e-05	0	0	3.13351	36.3281	CYFIP2;RIPOR2;BTG2;CHD9;INSIG1;FANCA;ARID5B;SLC2A3;PIK3R1;BAZ2B;SLC7A11;THBS1;IGF1R;KLF6;ATXN1;CCPG1;BHLHE40;JMY;PRKACB;CLOCK;CPEB4;TNRC6B
ZNF611	22/299	9.23e-06	3.21e-05	0	0	3.13351	36.3281	CYFIP2;SRRM2;MBNL1;CHD9;CELF2;VPS13C;PDE4D;FANCA;ARID5B;PIK3R1;BAZ2B;FOXN3;ETS1;THBS1;SYNE2;IGF1R;AKAP13;KLF6;BHLHE40;RCOR3;CPEB4;TNRC6B
ZNF655	22/299	9.23e-06	3.21e-05	0	0	3.13351	36.3281	MBNL1;BTG2;MBNL2;CHD9;INSIG1;CELF2;FNDC3B;FANCA;ARID5B;BAZ2B;SLC7A11;ETS1;YWHAZ;THBS1;KLF6;ALCAM;STAG2;ATXN1;CDC42EP3;BHLHE40;CPEB4;TNRC6B
ZNF720	22/299	9.23e-06	3.21e-05	0	0	3.13351	36.3281	MBNL1;C2CD5;CHD9;LRBA;VPS13C;CISD2;ARID5B;PIK3R1;BAZ2B;FOXN3;THBS1;SYNE2;FGD4;SPAST;CUX1;BHLHE40;DHX15;PIM1;RSRP1;STK38L;CPEB4;TNRC6B
ZNF84	22/299	9.23e-06	3.21e-05	0	0	3.13351	36.3281	MBNL1;CHD9;PLAG1;PDE4D;ARID5B;PIK3R1;BAZ2B;RSBN1;SYNE2;ACVR2A;IGF1R;SPAST;STAG2;TBL1XR1;BHLHE40;DMXL2;JMY;RSRP1;RCOR3;PDE7A;PRKACB;TNRC6B
ZZZ3	22/299	9.23e-06	3.21e-05	0	0	3.13351	36.3281	MBNL1;CAMK2D;MBNL2;CHD9;CHD7;FNDC3B;FANCA;CISD2;ARID5B;FNDC3A;PIK3R1;BAZ2B;BAZ1A;YWHAZ;KLF6;STAG2;TBL1XR1;BHLHE40;KLF9;DHX15;PRKACB;RREB1
AFF3	21/299	2.94e-05	9.17e-05	0	0	2.97406	31.0361	CYFIP2;RIPOR2;ANKRD44;CELF2;PDE4D;ARID5B;PIK3R1;PRICKLE1;ETS1;THBS1;RUNX1;IGF1R;TIAM1;ALCAM;DACH1;ATXN1;CHST11;BHLHE40;NCAM1;MGLL;GAS7
ARNTL	21/299	2.94e-05	9.17e-05	0	0	2.97406	31.0361	CSRNP1;XBP1;BTG2;INSIG1;STAT3;FANCA;ARID5B;PIK3R1;SLC7A11;ETS1;RND3;THBS1;RUNX1;KLF6;CDC42EP3;BHLHE40;KLF9;PIM1;CLOCK;MGLL;FKBP5
CAMTA2	21/299	2.94e-05	9.17e-05	0	0	2.97406	31.0361	CYFIP2;SRRM2;APP;XBP1;BTG2;PLXND1;RNPEPL1;IQSEC1;SORT1;FANCA;ACTN4;GNAI2;PPP3CA;KLF7;KLF6;ATXN1;NFIC;BHLHE40;KLF9;MGLL;GAS7
DHX57	21/299	2.94e-05	9.17e-05	0	0	2.97406	31.0361	SRRM2;SRPK2;MBNL1;CHD9;LRBA;AGL;OSBPL3;CELF2;FNDC3B;FANCA;PIK3R1;BAZ2B;THBS1;SYNE2;AKAP13;ACLY;ATXN1;CUX1;BHLHE40;DHX15;TNRC6B
E2F3	21/299	2.94e-05	9.17e-05	0	0	2.97406	31.0361	BTG2;DNMT1;STAT3;FNDC3B;FANCA;CDC7;PIK3R1;BAZ1A;ETS1;YWHAZ;THBS1;RUNX1;IGF1R;UCK2;KLF6;CHSY1;MYB;BHLHE40;PIM1;DLGAP5;FKBP5
EGR1	21/299	2.94e-05	9.17e-05	0	0	2.97406	31.0361	APP;CSRNP1;XBP1;BTG2;ANXA3;INSIG1;STAT3;MSMO1;SLC2A3;SLC7A11;ETS1;RND3;THBS1;KLF6;RGCC;FABP5;BHLHE40;KLF9;PIM1;IER2;FKBP5
GABPA	21/299	2.94e-05	9.17e-05	0	0	2.97406	31.0361	MBNL1;MBNL2;MAX;CHD9;STAT3;FANCA;ARID5B;PIK3R1;ETS1;RUNX1;RPS6KA3;PURA;STAG2;TBL1XR1;MYB;BHLHE40;MXI1;DHX15;FAR1;CLOCK;FKBP5
HESX1	21/299	2.94e-05	9.17e-05	0	0	2.97406	31.0361	CCR1;CSRNP1;CD274;RABGAP1L;GFI1;FANCA;ARID5B;SLC2A3;ZC3HAV1;SLC7A11;TNF;THBS1;RUNX1;KLF6;XK;SOCS1;MYB;TFEC;BHLHE40;PIM1;CD69
IKZF3	21/299	2.94e-05	9.17e-05	0	0	2.97406	31.0361	CYFIP2;PTGER4;SRGN;RIPOR2;BTG2;GPR65;NCF4;ARHGAP15;ETS1;ARHGAP25;THBS1;FLI1;SOCS1;MYB;ARHGDIB;BHLHE40;STAP1;LCP2;CD69;CYTIP;FCGR2B
JUN	21/299	2.94e-05	9.17e-05	0	0	2.97406	31.0361	APP;CSRNP1;XBP1;BTG2;ANXA3;INSIG1;STAT3;ARID5B;SLC2A3;PIK3R1;SLC7A11;ETS1;RND3;THBS1;RUNX1;KLF6;FABP5;BHLHE40;KLF9;PIM1;IER2
KLF2	21/299	2.94e-05	9.17e-05	0	0	2.97406	31.0361	PTGER4;SRGN;CSRNP1;BTG2;ANXA3;INSIG1;ARID5B;SLC2A3;ETS1;THBS1;CST3;KLF6;RGCC;ADGRE5;ARHGDIB;BHLHE40;KLF9;COTL1;PIM1;IER2;MGLL
LEF1	21/299	2.94e-05	9.17e-05	0	0	2.97406	31.0361	RIPOR2;BTG2;SLC40A1;ARID5B;SLC2A3;PIK3R1;SLC7A11;ETS1;THBS1;FLI1;RUNX1;IGF1R;KLF6;RGCC;CHST11;MYB;ARHGDIB;BHLHE40;PIM1;NCAM1;SPRY1
MBD1	21/299	2.94e-05	9.17e-05	0	0	2.97406	31.0361	SRRM2;APP;MBNL1;BTG2;STAT3;CHD7;FANCA;ARID5B;PIK3R1;ETS1;THBS1;RUNX1;AKAP13;KLF6;BHLHE40;KLF9;PIM1;UBTF;ACIN1;RREB1;FKBP5
MITF	21/299	2.94e-05	9.17e-05	0	0	2.97406	31.0361	THRB;CELF2;PDE4D;STAT3;FANCA;ARID5B;PIK3R1;SLC7A11;ETS1;THBS1;RUNX1;IGF1R;KLF6;ALCAM;ATXN1;CDC42EP3;BHLHE40;KLF9;MGLL;CPEB4;GAS7
MYSM1	21/299	2.94e-05	9.17e-05	0	0	2.97406	31.0361	MBNL1;KDM3A;MBNL2;CHD9;VPS13C;CHD7;CISD2;ARID5B;FNDC3A;PIK3R1;BAZ2B;CDC42BPA;KLF6;STAG2;BHLHE40;DMXL2;JMY;FAR1;CLOCK;CPEB4;TNRC6B
NFE2L3	21/299	2.94e-05	9.17e-05	0	0	2.97406	31.0361	PTGER4;CD274;BTG2;ANXA3;INSIG1;FANCA;SLC2A3;SLC7A11;ETS1;RND3;THBS1;KLF6;ALCAM;DRAM1;KLF5;FABP5;STC2;LIPG;BHLHE40;DLGAP5;MGLL
PAX5	21/299	2.94e-05	9.17e-05	0	0	2.97406	31.0361	RIPOR2;BTG2;GFI1;CELF2;STAT3;CHD7;GLIS3;ARID5B;ETS1;ARID1B;THBS1;FLI1;RUNX1;IGF1R;TIAM1;CUX1;MYB;BHLHE40;STAP1;NCAM1;CD69
PLEK	21/299	2.94e-05	9.17e-05	0	0	2.97406	31.0361	CCR1;SRGN;CD274;BTG2;IGSF6;GPR65;NCF4;SLC2A3;TNF;ARHGAP25;THBS1;KLF6;TFEC;ARHGDIB;BHLHE40;TBXAS1;COTL1;LCP2;CD69;CYTIP;FCGR2B
PPARG	21/299	2.94e-05	9.17e-05	0	0	2.97406	31.0361	APP;THRB;ANXA3;CDKN2A;INSIG1;STAT3;FANCA;SLC40A1;PIK3R1;SLC7A11;PYGL;ETS1;THBS1;RUNX1;KLF6;RGCC;KLF5;FABP5;BHLHE40;TLR4;MGLL
PROX2	21/299	2.94e-05	9.17e-05	0	0	2.97406	31.0361	RIPOR2;ATP8B4;IGSF6;FZD7;FANCA;ARID5B;SLC2A3;SLC7A11;FOXN3;SYNE3;THBS1;PPM1E;SYNE2;RUNX1;TIAM1;XK;DACH1;ATXN1;MYB;BHLHE40;DHX15
RFX7	21/299	2.94e-05	9.17e-05	0	0	2.97406	31.0361	SRRM2;SRPK2;MBNL1;BTG2;KDM3A;MBNL2;CHD9;CHD7;ARID5B;PIK3R1;BAZ2B;CDC42BPB;ETS1;ARID1B;IGF1R;RPS6KA3;SPAST;TBL1XR1;BHLHE40;CPEB4;TNRC6B
RUNX2	21/299	2.94e-05	9.17e-05	0	0	2.97406	31.0361	PTGER4;PDE4D;FNDC3B;GLIS3;FANCA;ARID5B;SLC2A3;PIK3R1;SLC7A11;ETS1;RND3;THBS1;RUNX1;IGF1R;KLF6;ALCAM;ATXN1;CHST11;MYB;BHLHE40;GAS7
SLC22A4	21/299	2.94e-05	9.17e-05	0	0	2.97406	31.0361	PTGER4;SRGN;CSRNP1;CD274;BTG2;ANXA3;FANCA;SLC40A1;SLC2A3;IRAK3;SLC7A11;PYGL;AMPD3;THBS1;PAPSS2;XK;DRAM1;BHLHE40;PIM1;SLC16A3;MGLL
SP140	21/299	2.94e-05	9.17e-05	0	0	2.97406	31.0361	CCR1;PTGER4;SRGN;RIPOR2;CD274;IGSF6;GPR65;NCF4;ARHGAP15;TNF;ARHGAP25;THBS1;PML;SOCS1;DRAM1;CCRL2;ARHGDIB;LCP2;CD69;CYTIP;FCGR2B
STAT6	21/299	2.94e-05	9.17e-05	0	0	2.97406	31.0361	APP;CD63;XBP1;BTG2;STAT3;FANCA;ARID5B;PIK3R1;ETS1;YWHAZ;THBS1;RUNX1;GNAI2;KLF6;ALCAM;ADGRE5;ARHGDIB;BHLHE40;COTL1;PIM1;SLC16A3
TEF	21/299	2.94e-05	9.17e-05	0	0	2.97406	31.0361	XBP1;BTG2;SORT1;INSIG1;FANCA;ARID5B;SLC2A3;PIK3R1;TOB2;THBS1;SYNGR1;KLF6;FABP5;NFIC;SESN1;BHLHE40;MXI1;KLF9;MGLL;GAS7;FKBP5
TGIF1	21/299	2.94e-05	9.17e-05	0	0	2.97406	31.0361	CSRNP1;XBP1;BTG2;ANXA3;INSIG1;STAT3;FNDC3B;ARID5B;PIK3R1;SLC7A11;ETS1;RND3;THBS1;RUNX1;KLF6;KLF5;STC2;BHLHE40;KLF9;PIM1;IER2
THRA	21/299	2.94e-05	9.17e-05	0	0	2.97406	31.0361	APP;BTG2;PLXND1;SORT1;STAT3;FANCA;PIK3R1;YWHAZ;THBS1;RUNX1;IGF1R;KLF6;ATXN1;NFIC;BHLHE40;MXI1;KLF9;NCAM1;MGLL;GAS7;FKBP5
TRIT1	21/299	2.94e-05	9.17e-05	0	0	2.97406	31.0361	TLE3;BTG2;SORT1;CHD7;FANCA;CISD2;ARID5B;CDC7;DHCR24;PIK3R1;BAZ1A;ETS1;THBS1;KLF6;FABP5;CDC42EP3;BHLHE40;MXI1;DHX15;MFSD2A;FKBP5
XBP1	21/299	2.94e-05	9.17e-05	0	0	2.97406	31.0361	APP;BTG2;INSIG1;STAT3;ARID5B;DSTN;SLC2A3;GLRX;YWHAZ;THBS1;CST3;SQLE;TUBA1C;KLF6;FABP5;STC2;BHLHE40;KLF9;PIM1;TMBIM6;IER2
XPA	21/299	2.94e-05	9.17e-05	0	0	2.97406	31.0361	MBNL1;BTG2;MAX;STAT3;FANCA;ARID5B;PTPN11;PIK3R1;ETS1;THBS1;RUNX1;IGF1R;KLF6;ATXN1;SESN1;BHLHE40;MXI1;KLF9;DHX15;PIM1;FKBP5
ZBTB11	21/299	2.94e-05	9.17e-05	0	0	2.97406	31.0361	MBNL1;KDM3A;CHD9;VPS13C;CHD7;FNDC3B;ARID5B;ATP11B;FNDC3A;PIK3R1;BAZ2B;BAZ1A;RSBN1;RPS6KA3;KLF6;STAG2;BHLHE40;KLF9;DHX15;CLOCK;CPEB4
ZDHHC19	21/299	2.94e-05	9.17e-05	0	0	2.97406	31.0361	TLE3;BTG2;ANXA3;FNDC3B;FANCA;SLC2A3;IRAK3;GPR84;THBS1;RUNX1;XK;ATXN1;PSTPIP2;HLX;MYB;BHLHE40;TBXAS1;DHX15;PIM1;SLC26A8;SLC16A3
ZFP3	21/299	2.94e-05	9.17e-05	0	0	2.97406	31.0361	CSRNP1;RIPOR2;CD274;BTG2;THRB;FANCA;SLC40A1;ARID5B;PIK3R1;ETS1;SYNE3;THBS1;RUNX1;KLF6;XK;STC2;CDC42EP3;BHLHE40;KLF9;MGLL;FKBP5
ZNF10	21/299	2.94e-05	9.17e-05	0	0	2.97406	31.0361	CSRNP1;BTG2;PLAG1;INSIG1;PDE4D;ARID5B;PIK3R1;BAZ2B;SLC7A11;THBS1;SYNE2;KLF6;XK;KLF5;SESN1;BHLHE40;JMY;RSRP1;SPRY1;PRKACB;CPEB4
ZNF133	21/299	2.94e-05	9.17e-05	0	0	2.97406	31.0361	XBP1;TLE1;CHD9;INSIG1;CHD7;FANCA;ARID5B;PIK3R1;BAZ2B;SLC7A11;PRICKLE1;THBS1;IGF1R;KLF6;ATXN1;CUX1;SESN1;BHLHE40;KLF9;PIM1;CPEB4
ZNF197	21/299	2.94e-05	9.17e-05	0	0	2.97406	31.0361	MBNL1;BTG2;MBNL2;CHD9;VPS13C;ARID5B;ATP11B;FNDC3A;PIK3R1;BAZ2B;RSBN1;RPS6KA3;AKAP13;NIN;ATXN1;DAAM1;BHLHE40;JMY;PRKACB;RREB1;TNRC6B
ZNF23	21/299	2.94e-05	9.17e-05	0	0	2.97406	31.0361	BTG2;INSIG1;FANCA;ARID5B;SLC2A3;GLRX;PIK3R1;SLC7A11;THBS1;KLF6;ALCAM;XK;ATXN1;FABP5;SESN1;BHLHE40;KLF9;IER2;MGLL;CPEB4;FKBP5
ZNF302	21/299	2.94e-05	9.17e-05	0	0	2.97406	31.0361	MBNL1;BTG2;MBNL2;CHD9;AGL;VPS13C;ARID5B;PIK3R1;BAZ2B;ETS1;THBS1;ALCAM;STAG2;TBL1XR1;SESN1;BHLHE40;KLF9;RSRP1;RCOR3;PRKACB;TNRC6B
ZNF394	21/299	2.94e-05	9.17e-05	0	0	2.97406	31.0361	CSRNP1;MBNL1;XBP1;BTG2;KDM3A;INSIG1;FANCA;ARID5B;SLC2A3;PIK3R1;VPS37B;THBS1;KLF6;SESN1;BHLHE40;KLF9;DHX15;PIM1;IER2;CYTH1;FKBP5
ZNF484	21/299	2.94e-05	9.17e-05	0	0	2.97406	31.0361	RIPOR2;MBNL1;CHD9;PLAG1;VPS13C;PDE4D;ARID5B;FNDC3A;BAZ2B;SLC7A11;IGF1R;ALCAM;TBL1XR1;BHLHE40;JMY;DHX15;STXBP5;PRKACB;TLR4;CPEB4;TNRC6B
ZNF490	21/299	2.94e-05	9.17e-05	0	0	2.97406	31.0361	CYFIP2;SRRM2;SRPK2;CDK19;BTG2;KDM3A;ARID5B;PIK3R1;BAZ2B;FOXN3;CDC42BPB;ARID1B;THBS1;IGF1R;SPAST;CUX1;TBL1XR1;BHLHE40;DIP2C;CPEB4;TNRC6B
ZNF496	21/299	2.94e-05	9.17e-05	0	0	2.97406	31.0361	APP;CSRNP1;TLE3;BTG2;FANCA;ARID5B;FOXK1;PIK3R1;ARID1B;THBS1;IGF1R;KLF6;NFIC;BHLHE40;MXI1;KLF9;DHX15;COTL1;PIM1;RREB1;IER2
ZNF506	21/299	2.94e-05	9.17e-05	0	0	2.97406	31.0361	CYFIP2;RIPOR2;RABGAP1L;MBNL2;CHD9;PLAG1;ANKRD44;CELF2;VPS13C;PDE4D;ARID5B;SLC2A3;PIK3R1;BAZ2B;SYNE3;THBS1;SYNE2;ALCAM;RNF125;BHLHE40;PDE7A
ZNF561	21/299	2.94e-05	9.17e-05	0	0	2.97406	31.0361	CYFIP2;MBNL1;XBP1;BTG2;MBNL2;CHD9;FANCA;ARID5B;PIK3R1;BAZ2B;RND3;THBS1;FGD4;KLF6;DRAM1;TBL1XR1;PSTPIP2;SESN1;BHLHE40;MXI1;CPEB4
ZNF584	21/299	2.94e-05	9.17e-05	0	0	2.97406	31.0361	BTG2;PLXND1;INSIG1;GOLIM4;FANCA;CISD2;ARID5B;ETS1;YWHAZ;THBS1;KLF6;ATXN1;SLCO4A1;STC2;NFIC;BHLHE40;MXI1;PIM1;SPRY1;SLC16A3;CYTH1
ZNF585B	21/299	2.94e-05	9.17e-05	0	0	2.97406	31.0361	HEXIM1;BTG2;CHD9;PDE4D;FANCA;SLC40A1;ARID5B;SLC2A3;PIK3R1;BAZ2B;SLC7A11;SYNE3;THBS1;RUNX1;KLF6;ATXN1;STC2;BHLHE40;JMY;KLF9;TNRC6B
ZNF665	21/299	2.94e-05	9.17e-05	0	0	2.97406	31.0361	BTG2;ANXA3;CHD9;INSIG1;CELF2;PDE4D;SLC40A1;GLRX;PIK3R1;SLC7A11;RND3;SYNE3;THBS1;SYNE2;KLF6;ALCAM;STC2;BHLHE40;MXI1;IER2;FKBP5
ZNF671	21/299	2.94e-05	9.17e-05	0	0	2.97406	31.0361	CYFIP2;PTGER4;RIPOR2;BTG2;GFI1;PDE4D;FANCA;ARID5B;SLC2A3;SLC7A11;RCSD1;ETS1;THBS1;FLI1;RUNX1;KLF6;STC2;SESN1;BHLHE40;KLF9;GAS7
ZNF678	21/299	2.94e-05	9.17e-05	0	0	2.97406	31.0361	MBNL1;RABGAP1L;CHD9;PDE4D;CDC7;PIK3R1;BAZ2B;SLC7A11;CDC42BPA;THBS1;SYNE2;IGF1R;KLF6;TBL1XR1;BHLHE40;JMY;DHX15;EXOC6;PRKACB;DLGAP5;TNRC6B
ZNF70	21/299	2.94e-05	9.17e-05	0	0	2.97406	31.0361	BTG2;THRB;IQSEC1;HEG1;FNDC3B;GOLIM4;FANCA;ARID5B;FOXK1;SLC7A11;THBS1;RUNX1;IGF1R;ITPRIPL2;KLF7;KLF6;NFIC;BHLHE40;RHOU;DIP2C;TNRC6B
ZNF703	21/299	2.94e-05	9.17e-05	0	0	2.97406	31.0361	BTG2;PLXND1;FZD7;HEG1;FANCA;ARID5B;PIK3R1;ETS1;THBS1;RUNX1;IGF1R;KLF6;KLF5;STC2;NFIC;BHLHE40;KLF9;SPRY1;IER2;MGLL;FKBP5
ZNF75A	21/299	2.94e-05	9.17e-05	0	0	2.97406	31.0361	KDM3A;PDE4D;FNDC3B;FANCA;ARID5B;PIK3R1;BAZ2B;SLC7A11;ETS1;THBS1;RUNX1;KLF7;KLF6;STC2;CENPJ;CDC42EP3;BHLHE40;JMY;RSRP1;RHOU;CPEB4
ZNF780A	21/299	2.94e-05	9.17e-05	0	0	2.97406	31.0361	MBNL1;CHD9;VPS13C;PDE4D;ARID5B;SLC2A3;PIK3R1;BAZ2B;SLC7A11;THBS1;RSBN1;ZC3H12C;STAG2;TBL1XR1;BHLHE40;DMXL2;JMY;PRKACB;CLOCK;CPEB4;TNRC6B
ZNF792	21/299	2.94e-05	9.17e-05	0	0	2.97406	31.0361	CSRNP1;BTG2;MBNL2;HEG1;FANCA;SLC40A1;ARID5B;SLC2A3;ETS1;SYNE3;THBS1;KLF7;KLF6;XK;MYB;CDC42EP3;BHLHE40;PIM1;RHOU;SPRY1;PRKACB
ZNF799	21/299	2.94e-05	9.17e-05	0	0	2.97406	31.0361	BTG2;PLXND1;CISH;INSIG1;FANCA;ARID5B;MSMO1;PIK3R1;THBS1;RUNX1;TIAM1;KLF6;ALCAM;STC2;MYB;BHLHE40;COTL1;PIM1;RHOU;SPRY1;FKBP5
ZNF841	21/299	2.94e-05	9.17e-05	0	0	2.97406	31.0361	CSRNP1;BTG2;CHD9;GBE1;INSIG1;FNDC3B;FANCA;ARID5B;SLC2A3;PIK3R1;SLC7A11;ETS1;THBS1;SYNE2;KLF7;KLF6;ALCAM;ATXN1;DRAM1;STC2;BHLHE40
CBLL1	20/299	8.89e-05	0.000244	0	0	2.81637	26.27	MBNL1;BTG2;DNMT1;STAT3;FANCA;CISD2;ARID5B;PIK3R1;ETS1;YWHAZ;RSBN1;KLF6;UBLCP1;TBL1XR1;BHLHE40;KLF9;DHX15;TAX1BP1;CPEB4;TNRC6B
CIC	20/299	8.89e-05	0.000244	0	0	2.81637	26.27	SRRM2;TLE3;BTG2;IQSEC1;CHD7;ARID5B;FOXK1;ACTN4;CDC42BPB;ARID1B;PML;RUNX1;GNAI2;IGF1R;KLF6;CUX1;NFIC;BHLHE40;KLF9;IER2
CIZ1	20/299	8.89e-05	0.000244	0	0	2.81637	26.27	SRRM2;TLE3;DNMT1;CHD7;FANCA;RRBP1;FOXK1;ACTN4;PIK3R1;PML;RUNX1;ACLY;CUX1;HGS;NFIC;BHLHE40;UBTF;ACIN1;RREB1;FKBP5
CTCF	20/299	8.89e-05	0.000244	0	0	2.81637	26.27	SRRM2;MBNL1;DNMT1;RFC1;MAX;STAT3;CHD7;PIK3R1;ETS1;YWHAZ;ARID1B;RUNX1;IGF1R;SPAST;CUX1;TBL1XR1;BHLHE40;DHX15;UBTF;TNRC6B
CTCFL	20/299	8.89e-05	0.000244	0	0	2.81637	26.27	BTG2;FZD7;CELF2;STAT3;GLIS3;FANCA;PIK3R1;ETS1;THBS1;RUNX1;XK;KLF5;FABP5;SLCO4A1;NFIC;MYB;LIPG;BHLHE40;DHX15;PIM1
DEAF1	20/299	8.89e-05	0.000244	0	0	2.81637	26.27	CYFIP2;APP;BTG2;INSIG1;FANCA;ARID5B;ACTN4;ARID1B;RUNX1;IGF1R;CST3;ALCAM;CUX1;FABP5;NFIC;BHLHE40;MXI1;IER2;MGLL;FKBP5
FOS	20/299	8.89e-05	0.000244	0	0	2.81637	26.27	PTGER4;APP;CSRNP1;XBP1;BTG2;ANXA3;INSIG1;STAT3;SLC2A3;SLC7A11;ETS1;RND3;THBS1;KLF6;RGCC;FABP5;BHLHE40;KLF9;PIM1;IER2
FOSL1	20/299	8.89e-05	0.000244	0	0	2.81637	26.27	CSRNP1;BTG2;ANXA3;INSIG1;FANCA;SLC2A3;SLC7A11;ETS1;RND3;THBS1;RUNX1;KLF6;KLF5;FABP5;SLCO4A1;STC2;BHLHE40;PIM1;IER2;DLGAP5
GABPB1	20/299	8.89e-05	0.000244	0	0	2.81637	26.27	MBNL1;XBP1;BTG2;DNMT1;INSIG1;STAT3;CHD7;FANCA;ARID5B;BAZ1A;ETS1;YWHAZ;THBS1;IGF1R;UCK2;KLF6;BHLHE40;DHX15;PIM1;DLGAP5
GATA1	20/299	8.89e-05	0.000244	0	0	2.81637	26.27	MS4A3;MAX;CITED4;STAT3;FANCA;SLC40A1;ETS1;THBS1;FLI1;RUNX1;XK;RGCC;KLF5;MYB;BHLHE40;MXI1;PIM1;CD69;ELANE;MGLL
GRHL1	20/299	8.89e-05	0.000244	0	0	2.81637	26.27	BTG2;THRB;SORT1;INSIG1;FANCA;ARID5B;PIK3R1;SLC7A11;THBS1;RUNX1;IGF1R;TIAM1;KLF6;ALCAM;KLF5;FABP5;BHLHE40;MGLL;CPEB4;FKBP5
GTF2IRD2B	20/299	8.89e-05	0.000244	0	0	2.81637	26.27	HEXIM1;BTG2;INSIG1;PDE4D;FANCA;ARID5B;BAZ2B;SLC7A11;THBS1;SYNE2;RUNX1;CUX1;STC2;SESN1;BHLHE40;JMY;MXI1;RSRP1;RHOU;SPRY1
HEY1	20/299	8.89e-05	0.000244	0	0	2.81637	26.27	BTG2;INSIG1;FANCA;SLC2A3;SLC7A11;PRICKLE1;ETS1;RND3;THBS1;KLF6;RGCC;FABP5;STC2;CDC42EP3;ARHGDIB;BHLHE40;KLF9;RHOU;SPRY1;MGLL
HKR1	20/299	8.89e-05	0.000244	0	0	2.81637	26.27	SRRM2;CPT1A;CTBP2;CHD9;STAT3;FANCA;HIP1R;BAZ2B;ARID1B;THBS1;IGF1R;KLF7;CENPJ;NFIC;BHLHE40;MXI1;RHOU;PRKACB;DLGAP5;CPEB4
HOXA5	20/299	8.89e-05	0.000244	0	0	2.81637	26.27	PTGER4;APP;BTG2;CDKN2A;INSIG1;FANCA;ARID5B;PYGL;PRICKLE1;ETS1;RND3;THBS1;HOXA10;KLF6;HLX;SESN1;BHLHE40;KLF9;SPRY1;SKAP2
IRF7	20/299	8.89e-05	0.000244	0	0	2.81637	26.27	CCR1;SRGN;CSRNP1;CD274;BTG2;GBP7;STAT3;GLRX;ZC3HAV1;SLC7A11;TNF;THBS1;PML;KLF6;SOCS1;FABP5;ARHGDIB;BHLHE40;PIM1;CD69
IRX5	20/299	8.89e-05	0.000244	0	0	2.81637	26.27	EPHA7;BTG2;FZD7;ARID5B;PIK3R1;ETS1;THBS1;RUNX1;IGF1R;KLF6;ALCAM;DACH1;KLF5;FABP5;STC2;CRNDE;MYB;BHLHE40;KLF9;SPRY1
KCMF1	20/299	8.89e-05	0.000244	0	0	2.81637	26.27	ACTR3;APP;MBNL1;TPM3;STAT3;FANCA;CISD2;DSTN;PIK3R1;YWHAZ;NARS;TUBA1C;KLF6;ARPC2;TBL1XR1;BHLHE40;MXI1;KLF9;DHX15;VDAC2
KIAA1549	20/299	8.89e-05	0.000244	0	0	2.81637	26.27	RIPOR2;SORT1;HEG1;PDE4D;CHD7;FANCA;ARID5B;PIK3R1;SLC7A11;ARID1B;THBS1;SYNE2;IGF1R;KLF7;ATXN1;STC2;BHLHE40;NCAM1;DIP2C;TNRC6B
KLF5	20/299	8.89e-05	0.000244	0	0	2.81637	26.27	BTG2;ANXA3;STAT3;ARID5B;SLC2A3;PIK3R1;SLC7A11;ETS1;RND3;THBS1;RUNX1;KLF6;ALCAM;MYB;CDC42EP3;BHLHE40;KLF9;PIM1;IER2;MGLL
KLF9	20/299	8.89e-05	0.000244	0	0	2.81637	26.27	CSRNP1;BTG2;MBNL2;INSIG1;ARID5B;SLC2A3;PIK3R1;RND3;THBS1;KLF6;ATXN1;RGCC;KLF5;SESN1;BHLHE40;PIM1;SPRY1;IER2;MGLL;FKBP5
MAF	20/299	8.89e-05	0.000244	0	0	2.81637	26.27	BTG2;CELF2;SLC40A1;ARID5B;SLC2A3;PIK3R1;ETS1;RND3;THBS1;RUNX1;KLF6;ALCAM;ATXN1;FABP5;BHLHE40;KLF9;COTL1;PIM1;MGLL;GAS7
NPAS2	20/299	8.89e-05	0.000244	0	0	2.81637	26.27	BTG2;PLXND1;PDE4D;FANCA;TBC1D8;ARID5B;PIK3R1;SLC7A11;THBS1;RUNX1;KLF6;ALCAM;ATXN1;KLF5;STC2;NFIC;BHLHE40;KLF9;MGLL;FKBP5
NR5A1	20/299	8.89e-05	0.000244	0	0	2.81637	26.27	APP;XBP1;BTG2;DNMT1;MAX;STAT3;FANCA;PIK3R1;ETS1;YWHAZ;THBS1;PML;RUNX1;IGF1R;KLF6;NFIC;MYB;BHLHE40;DHX15;FKBP5
PAWR	20/299	8.89e-05	0.000244	0	0	2.81637	26.27	APP;BTG2;ANXA3;FANCA;ARID5B;PIK3R1;SLC7A11;ETS1;RND3;THBS1;RUNX1;IGF1R;KLF6;ALCAM;KLF5;FABP5;STC2;BHLHE40;PIM1;SPRY1
PBRM1	20/299	8.89e-05	0.000244	0	0	2.81637	26.27	SRRM2;APP;MBNL1;DNMT1;CHD9;CELF2;STAT3;CHD7;FNDC3A;PIK3R1;BAZ2B;BAZ1A;YWHAZ;ARID1B;SYNE2;STAG2;TBL1XR1;DHX15;ACIN1;TNRC6B
PDS5B	20/299	8.89e-05	0.000244	0	0	2.81637	26.27	SRRM2;MBNL1;DNMT1;MBNL2;RFC1;CHD9;VPS13C;CHD7;FNDC3A;PIK3R1;BAZ1A;ARID1B;IGF1R;RPS6KA3;AKAP13;STAG2;TBL1XR1;DHX15;PRKACB;TNRC6B
POGZ	20/299	8.89e-05	0.000244	0	0	2.81637	26.27	SRRM2;SRPK2;MBNL1;KDM3A;CHD9;CHD7;PIK3R1;CDC42BPB;YWHAZ;ARID1B;IGF1R;AKAP13;SPAST;STAG2;CUX1;TBL1XR1;BHLHE40;ACIN1;RREB1;TNRC6B
POU2F2	20/299	8.89e-05	0.000244	0	0	2.81637	26.27	SRGN;RIPOR2;CD274;BTG2;NCF4;SLC2A3;AMPD3;RCSD1;TNF;ETS1;ARHGAP25;THBS1;RUNX1;KLF6;ARHGDIB;BHLHE40;COTL1;PIM1;LCP2;GAS7
PRDM16	20/299	8.89e-05	0.000244	0	0	2.81637	26.27	THRB;CELF2;PDE4D;GLIS3;FANCA;FOXN3;ETS1;ARID1B;THBS1;RUNX1;IGF1R;TIAM1;DACH1;ATXN1;CHST11;CUX1;BHLHE40;NCAM1;DIP2C;GAS7
RFX1	20/299	8.89e-05	0.000244	0	0	2.81637	26.27	SRRM2;BTG2;DNMT1;IQSEC1;STAT3;FANCA;ARID5B;FOXK1;ACTN4;VPS37B;ETS1;PML;RUNX1;IGF1R;KLF6;CUX1;NFIC;BHLHE40;RREB1;IER2
RNF138	20/299	8.89e-05	0.000244	0	0	2.81637	26.27	MBNL1;BTG2;LYPLA1;INSIG1;FANCA;CISD2;ARID5B;CDC7;SLC2A3;PIK3R1;BAZ1A;RND3;YWHAZ;THBS1;KLF6;BHLHE40;DHX15;PIM1;DLGAP5;FKBP5
RUNX1	20/299	8.89e-05	0.000244	0	0	2.81637	26.27	BTG2;CELF2;STAT3;FNDC3B;ARID5B;PIK3R1;SLC7A11;ETS1;THBS1;FLI1;IGF1R;KLF6;ATXN1;KLF5;CHST11;MYB;BHLHE40;PIM1;SLC16A3;GAS7
SALL1	20/299	8.89e-05	0.000244	0	0	2.81637	26.27	EPHA7;BTG2;FZD7;CHD7;FANCA;ARID5B;SLC2A3;PIK3R1;ETS1;ELAVL2;RUNX1;IGF1R;KLF6;DACH1;SMOC1;BHLHE40;KLF9;NCAM1;SPRY1;FKBP5
SHPRH	20/299	8.89e-05	0.000244	0	0	2.81637	26.27	MBNL1;CHD9;VPS13C;CHD7;ARID5B;FNDC3A;PIK3R1;BAZ2B;ARID1B;SYNE2;AKAP13;STAG2;TBL1XR1;CSPP1;JMY;FAR1;STXBP5;CLOCK;RREB1;TNRC6B
SMAD3	20/299	8.89e-05	0.000244	0	0	2.81637	26.27	APP;XBP1;BTG2;INSIG1;STAT3;FNDC3B;FANCA;ARID5B;PIK3R1;ETS1;RND3;THBS1;RUNX1;IGF1R;TIAM1;KLF6;ATXN1;BHLHE40;PIM1;MGLL
SOX12	20/299	8.89e-05	0.000244	0	0	2.81637	26.27	BTG2;PLXND1;INSIG1;CHD7;FANCA;ARID5B;SLC7A11;THBS1;IGF1R;KLF6;ALCAM;FABP5;STC2;NFIC;BHLHE40;MXI1;KLF9;UBTF;IER2;FKBP5
TFAP2C	20/299	8.89e-05	0.000244	0	0	2.81637	26.27	XBP1;BTG2;STAT3;FANCA;ARID5B;SLC2A3;PIK3R1;SLC7A11;ETS1;RND3;THBS1;RUNX1;KLF6;ALCAM;KLF5;STC2;MYB;BHLHE40;KLF9;MGLL
TGIF2	20/299	8.89e-05	0.000244	0	0	2.81637	26.27	CSRNP1;BTG2;FZD7;INSIG1;CHD7;FANCA;ARID5B;SLC2A3;ETS1;THBS1;RUNX1;IGF1R;KLF6;STC2;MYB;BHLHE40;PIM1;SPRY1;DLGAP5;FKBP5
TIGD7	20/299	8.89e-05	0.000244	0	0	2.81637	26.27	ERO1B;XBP1;CHD9;PDE4D;FANCA;ARID5B;PRICKLE1;THBS1;PAPSS2;KLF6;XK;STC2;SESN1;MYB;BHLHE40;KLF9;PIM1;RSRP1;RHOU;LONRF1
TOX4	20/299	8.89e-05	0.000244	0	0	2.81637	26.27	SRRM2;ACTR3;MBNL1;BTG2;TPM3;MAX;STAT3;CHD7;FANCA;CISD2;PIK3R1;BAZ1A;YWHAZ;THBS1;ACLY;KLF6;BHLHE40;DHX15;TMBIM6;FKBP5
UBP1	20/299	8.89e-05	0.000244	0	0	2.81637	26.27	SRRM2;ACTR3;APP;MBNL1;XBP1;BTG2;DNMT1;STAT3;FNDC3B;FANCA;ARID5B;ACTN4;PIK3R1;YWHAZ;PPP3CA;KLF6;ALCAM;BHLHE40;MXI1;DHX15
VDR	20/299	8.89e-05	0.000244	0	0	2.81637	26.27	PTGER4;BTG2;STAT3;FANCA;GLRX;SLC7A11;ETS1;THBS1;PAPSS2;RUNX1;KLF6;ALCAM;SOCS1;KLF5;MYB;BHLHE40;PIM1;TLR4;SLC16A3;MGLL
YY1	20/299	8.89e-05	0.000244	0	0	2.81637	26.27	ACTR3;APP;MBNL1;XBP1;DNMT1;MAX;STAT3;PIK3R1;ETS1;YWHAZ;RUNX1;IGF1R;TUBA1C;KLF6;TBL1XR1;NFIC;MYB;BHLHE40;DHX15;UBTF
ZBED3	20/299	8.89e-05	0.000244	0	0	2.81637	26.27	BTG2;SORT1;FANCA;SLC40A1;ARID5B;PIK3R1;SLC7A11;ETS1;THBS1;IGF1R;ALCAM;ATXN1;STC2;NFIC;BHLHE40;MXI1;KLF9;PIM1;RHOU;FKBP5
ZBTB6	20/299	8.89e-05	0.000244	0	0	2.81637	26.27	MBNL1;BTG2;MBNL2;CHD9;INSIG1;DCUN1D1;CISD2;ARID5B;PIK3R1;SLC7A11;ETS1;RSBN1;SGPP1;PURA;KLF6;STAG2;TBL1XR1;BHLHE40;CLOCK;CPEB4
ZMAT1	20/299	8.89e-05	0.000244	0	0	2.81637	26.27	RIPOR2;BTG2;INSIG1;CELF2;PDE4D;FANCA;SLC40A1;SLC2A3;PIK3R1;BAZ2B;SLC7A11;THBS1;SYNE2;FGD4;ALCAM;STAG2;XK;BHLHE40;KLF9;CPEB4
ZNF107	20/299	8.89e-05	0.000244	0	0	2.81637	26.27	RIPOR2;MBNL1;RABGAP1L;TNFAIP8;INSIG1;CHD7;FANCA;ARID5B;CDC7;PIK3R1;ZC3HAV1;SLC7A11;THBS1;SYNE2;IGF1R;FGD4;MYB;BHLHE40;DLGAP5;FKBP5
ZNF117	20/299	8.89e-05	0.000244	0	0	2.81637	26.27	BTG2;MBNL2;INSIG1;FANCA;SLC40A1;ARID5B;SLC2A3;PIK3R1;BAZ2B;SLC7A11;THBS1;SYNE2;IGF1R;XK;DRAM1;DAAM1;BHLHE40;RSRP1;RHOU;CPEB4
ZNF124	20/299	8.89e-05	0.000244	0	0	2.81637	26.27	MBNL1;INSIG1;PDE4D;CHD7;FNDC3B;GOLIM4;FANCA;ARID5B;PIK3R1;SLC7A11;CDC42BPA;ETS1;THBS1;ACVR2A;DACH1;MYB;BHLHE40;PDE7A;PRKACB;DLGAP5
ZNF131	20/299	8.89e-05	0.000244	0	0	2.81637	26.27	MBNL1;XBP1;C2CD5;DNMT1;INSIG1;STAT3;FANCA;ARID5B;PIK3R1;BAZ1A;ETS1;YWHAZ;RUNX1;IGF1R;NUP93;KLF6;BHLHE40;KLF9;DHX15;PRKACB
ZNF175	20/299	8.89e-05	0.000244	0	0	2.81637	26.27	CSRNP1;KDM3A;MBNL2;CHD9;INSIG1;FANCA;SLC40A1;ARID5B;SLC2A3;PIK3R1;THBS1;KLF7;KLF6;ALCAM;ATXN1;STC2;CDC42EP3;BHLHE40;KLF9;CPEB4
ZNF189	20/299	8.89e-05	0.000244	0	0	2.81637	26.27	MBNL1;BTG2;KDM3A;ARID5B;PIK3R1;BAZ2B;SLC7A11;THBS1;KLF6;ALCAM;STAG2;INPP5F;PIGA;SESN1;CDC42EP3;BHLHE40;KLF9;PRKACB;CPEB4;FKBP5
ZNF19	20/299	8.89e-05	0.000244	0	0	2.81637	26.27	BTG2;CAMK2D;PDE4D;FANCA;ARID5B;FNDC3A;SLC7A11;SYNE3;RSBN1;RUNX1;KLF6;ATXN1;STC2;SESN1;BHLHE40;MXI1;KLF9;SPRY1;CPEB4;NEK11
ZNF211	20/299	8.89e-05	0.000244	0	0	2.81637	26.27	CYFIP2;BTG2;KDM3A;INSIG1;FANCA;ARID5B;SLC2A3;PIK3R1;SLC7A11;THBS1;SYNE2;KLF6;DRAM1;SESN1;BHLHE40;KLF9;PIM1;RSRP1;RHOU;IER2
ZNF26	20/299	8.89e-05	0.000244	0	0	2.81637	26.27	SRRM2;ZCCHC8;CSRNP1;KDM3A;CHD9;OSBPL3;FANCA;CISD2;ARID5B;SLC2A3;BAZ2B;SLC7A11;VPS37B;ETS1;THBS1;RUNX1;KLF6;STC2;BHLHE40;RSRP1
ZNF280C	20/299	8.89e-05	0.000244	0	0	2.81637	26.27	BTG2;DNMT1;KDM3A;CHD9;CHD7;CISD2;ARID5B;CDC7;PIK3R1;SLC7A11;BAZ1A;ETS1;THBS1;RPS6KA3;STAG2;BHLHE40;DHX15;DLGAP5;CPEB4;TNRC6B
ZNF337	20/299	8.89e-05	0.000244	0	0	2.81637	26.27	CYFIP2;SRRM2;XBP1;BTG2;KDM3A;PDE4D;STAT3;FANCA;FOXN3;THBS1;SYNE2;AKAP13;KLF6;DRAM1;PSTPIP2;SESN1;BHLHE40;MXI1;RSRP1;SPRY1
ZNF354A	20/299	8.89e-05	0.000244	0	0	2.81637	26.27	BTG2;INSIG1;FANCA;ARID5B;MSMO1;DHCR24;PIK3R1;SLC7A11;RND3;THBS1;SQLE;KLF6;ALCAM;STC2;CDC42EP3;BHLHE40;PIM1;IER2;DLGAP5;FKBP5
ZNF41	20/299	8.89e-05	0.000244	0	0	2.81637	26.27	MBNL1;CHD9;TSHZ1;VPS13C;FANCA;ARID5B;PTPN11;FNDC3A;PIK3R1;THBS1;RPS6KA3;NIN;STAG2;XK;ATXN1;PIGA;CDC42EP3;BHLHE40;DMXL2;CLOCK
ZNF419	20/299	8.89e-05	0.000244	0	0	2.81637	26.27	RIPOR2;XBP1;BTG2;PDE4D;FANCA;ARID5B;SLC2A3;PIK3R1;SLC7A11;RND3;THBS1;KLF6;STC2;NFIC;BHLHE40;JMY;MXI1;RSRP1;RREB1;CPEB4
ZNF425	20/299	8.89e-05	0.000244	0	0	2.81637	26.27	CYFIP2;HEXIM1;BTG2;INSIG1;NATD1;ICA1;ARID5B;SLC2A3;SLC7A11;PRICKLE1;RND3;THBS1;STC2;SESN1;BHLHE40;JMY;MXI1;KLF9;PIM1;RSRP1
ZNF443	20/299	8.89e-05	0.000244	0	0	2.81637	26.27	BTG2;PLXND1;CHD7;FANCA;ARID5B;MSMO1;SLC2A3;PIK3R1;BAZ2B;SLC7A11;ETS1;THBS1;ALCAM;XK;SESN1;MYB;BHLHE40;RHOU;TLR4;DLGAP5
ZNF462	20/299	8.89e-05	0.000244	0	0	2.81637	26.27	APP;TLE3;CHD9;FZD7;CELF2;PDE4D;CHD7;FNDC3B;ARID5B;PIK3R1;ETS1;RND3;THBS1;SYNE2;IGF1R;KLF6;ALCAM;BHLHE40;NCAM1;TNRC6B
ZNF518A	20/299	8.89e-05	0.000244	0	0	2.81637	26.27	MBNL1;BTG2;MBNL2;CHD9;AGL;VPS13C;FNDC3B;ARID5B;FNDC3A;PIK3R1;BAZ2B;BAZ1A;SYNE2;KLF6;STAG2;BHLHE40;DMXL2;FAR1;PRKACB;TNRC6B
ZNF529	20/299	8.89e-05	0.000244	0	0	2.81637	26.27	CYFIP2;MBNL1;BTG2;CHD9;PLAG1;CISD2;ARID5B;ETS1;THBS1;RSBN1;IGF1R;ZC3H12C;SESN1;BHLHE40;JMY;MXI1;RCOR3;PDE7A;PRKACB;CPEB4
ZNF543	20/299	8.89e-05	0.000244	0	0	2.81637	26.27	ZBTB8A;BTG2;SORT1;CHD9;CHD7;FANCA;CISD2;ARID5B;SLC7A11;ETS1;THBS1;SYNE2;IGF1R;ZC3H12C;AKAP13;KLF7;KLF6;BHLHE40;CPEB4;TNRC6B
ZNF548	20/299	8.89e-05	0.000244	0	0	2.81637	26.27	CSRNP1;BTG2;KDM3A;SORT1;CHD9;ARID5B;SLC2A3;PIK3R1;FOXN3;THBS1;IGF1R;KLF7;KLF6;CCPG1;ZMYM5;BHLHE40;JMY;MXI1;KLF9;CPEB4
ZNF599	20/299	8.89e-05	0.000244	0	0	2.81637	26.27	ANKRD44;PDE4D;GLIS3;FANCA;SLC40A1;PIK3R1;BAZ2B;FOXN3;ETS1;IGF1R;SYNGR1;ALCAM;DACH1;CHST11;STC2;BHLHE40;MXI1;DIP2C;CPEB4;TRIM45
ZNF664	20/299	8.89e-05	0.000244	0	0	2.81637	26.27	APP;MBNL1;SORT1;CHD9;STAT3;FNDC3B;PTPN11;PIK3R1;ETS1;YWHAZ;THBS1;IGF1R;RPS6KA3;KLF6;ALCAM;STAG2;TBL1XR1;BHLHE40;DHX15;TMBIM6
ZNF700	20/299	8.89e-05	0.000244	0	0	2.81637	26.27	CSRNP1;MBNL1;BTG2;MBNL2;CHD9;ANKRD44;FNDC3B;ARID5B;FNDC3A;PIK3R1;BAZ2B;BAZ1A;THBS1;RPS6KA3;NIN;KLF6;BHLHE40;RSRP1;RCOR3;IER2
ZNF701	20/299	8.89e-05	0.000244	0	0	2.81637	26.27	CSRNP1;BTG2;MBNL2;CHD9;VPS13C;PDE4D;FANCA;ARID5B;SLC2A3;PIK3R1;BAZ2B;SLC7A11;THBS1;IGF1R;AKAP13;KLF7;KLF6;CDC42EP3;BHLHE40;RSRP1
ZNF746	20/299	8.89e-05	0.000244	0	0	2.81637	26.27	CSRNP1;TLE3;XBP1;BTG2;INSIG1;STAT3;CHD7;FANCA;SLC7A11;THBS1;GNAI2;KLF6;SEC14L1;CDC42EP3;BHLHE40;DHX15;PIM1;IER2;CPEB4;FKBP5
ZNF75D	20/299	8.89e-05	0.000244	0	0	2.81637	26.27	CDK19;BTG2;INSIG1;GOLIM4;ARID5B;SLC2A3;PIK3R1;BAZ2B;FOXN3;THBS1;SYNE2;KLF6;STAG2;XK;ATXN1;CCPG1;STC2;BHLHE40;KLF9;RSRP1
ZNF77	20/299	8.89e-05	0.000244	0	0	2.81637	26.27	BTG2;INSIG1;FANCA;ARID5B;CDC7;SLC7A11;ETS1;THBS1;FBXO31;KLF6;RGCC;STC2;NFIC;MYB;BHLHE40;KLF9;PIM1;SPRY1;IER2;CPEB4
ZNF774	20/299	8.89e-05	0.000244	0	0	2.81637	26.27	CYFIP2;BTG2;KDM3A;THRB;CTTNBP2;ARID5B;PIK3R1;SLC7A11;PRICKLE1;SYNE3;THBS1;IGF1R;XK;ATXN1;BHLHE40;KLF9;KIF13B;RHOU;LGR4;TNRC6B
ADNP	19/299	0.000256	0.000634	0	0	2.66042	22.0051	SRRM2;APP;MBNL1;CHD9;CHD7;PIK3R1;CDC42BPB;YWHAZ;ARID1B;SYNE2;IGF1R;ACLY;SPAST;STAG2;CUX1;TBL1XR1;BHLHE40;DHX15;TNRC6B
ARGFX	19/299	0.000256	0.000634	0	0	2.66042	22.0051	RIPOR2;CPT1A;ZBTB8A;BTG2;THRB;PLXND1;TPM3;MAX;VPS37B;YWHAZ;THBS1;RSBN1;RUNX1;TIAM1;KLF7;KLF6;NFIC;PRKD2;TNRC6B
ARNT2	19/299	0.000256	0.000634	0	0	2.66042	22.0051	CYFIP2;APP;SORT1;CTTNBP2;CELF2;FANCA;ARID5B;SLC7A11;ETS1;RND3;THBS1;IGF1R;ALCAM;CHST11;STC2;BHLHE40;NCAM1;MGLL;GAS7
BRD9	19/299	0.000256	0.000634	0	0	2.66042	22.0051	SRRM2;APP;MBNL1;DNMT1;CHD7;FANCA;CISD2;ACTN4;BAZ1A;YWHAZ;NUP93;ACLY;KLF6;ALCAM;CUX1;BHLHE40;DHX15;UBTF;ACIN1
CUL3	19/299	0.000256	0.000634	0	0	2.66042	22.0051	SRRM2;SRPK2;ACTR3;APP;MBNL1;PIK3R1;YWHAZ;ARID1B;PPP3CA;ACLY;SPAST;STAG2;ARPC2;TBL1XR1;BHLHE40;DHX15;TAX1BP1;PRKACB;TNRC6B
DBP	19/299	0.000256	0.000634	0	0	2.66042	22.0051	XBP1;BTG2;CISH;INSIG1;FANCA;SLC40A1;MSMO1;PIK3R1;THBS1;CST3;KLF6;RGCC;FABP5;SESN1;BHLHE40;MXI1;KLF9;MGLL;FKBP5
DDIT3	19/299	0.000256	0.000634	0	0	2.66042	22.0051	CSRNP1;XBP1;BTG2;INSIG1;STAT3;FANCA;MSMO1;SLC2A3;GLRX;SLC7A11;RND3;THBS1;KLF6;KLF5;STC2;BHLHE40;KLF9;PIM1;IER2
DVL3	19/299	0.000256	0.000634	0	0	2.66042	22.0051	SRRM2;APP;BTG2;STAT3;CHD7;FANCA;ACTN4;PIK3R1;CDC42BPB;YWHAZ;ARID1B;THBS1;IGF1R;CUX1;TBL1XR1;NFIC;BHLHE40;RREB1;TNRC6B
FOXQ1	19/299	0.000256	0.000634	0	0	2.66042	22.0051	BTG2;ANXA3;INSIG1;SLC40A1;MSMO1;SLC7A11;ETS1;RND3;THBS1;RUNX1;KLF6;ALCAM;KLF5;FABP5;STC2;LIPG;BHLHE40;PIM1;MGLL
GATA3	19/299	0.000256	0.000634	0	0	2.66042	22.0051	PTGER4;XBP1;BTG2;ANXA3;STAT3;ARID5B;PIK3R1;ETS1;THBS1;RUNX1;IGF1R;TIAM1;KLF6;ALCAM;KLF5;STC2;MYB;ARHGDIB;BHLHE40
HDX	19/299	0.000256	0.000634	0	0	2.66042	22.0051	CD274;STARD4;EPHA7;CTTNBP2;CHD9;PLAG1;HEG1;PDE4D;GLIS3;FANCA;ARID5B;SLC7A11;RND3;THBS1;AFF2;KLF6;ALCAM;XK;BHLHE40
HOXA1	19/299	0.000256	0.000634	0	0	2.66042	22.0051	PTGER4;BTG2;ANXA3;CDKN2A;FZD7;SLC7A11;PRICKLE1;ETS1;THBS1;FLI1;RUNX1;IGF1R;HOXA10;KLF6;KLF5;MYB;BHLHE40;NCAM1;SKAP2
IRF9	19/299	0.000256	0.000634	0	0	2.66042	22.0051	SRGN;CSRNP1;CD274;XBP1;BTG2;STAT3;ARID5B;SLC2A3;GLRX;ZC3HAV1;THBS1;PML;KLF6;SOCS1;DRAM1;FABP5;ARHGDIB;BHLHE40;PIM1
KLF15	19/299	0.000256	0.000634	0	0	2.66042	22.0051	CSRNP1;BTG2;INSIG1;FANCA;SLC40A1;ARID5B;PIK3R1;THBS1;KLF6;RGCC;STC2;SESN1;BHLHE40;KLF9;PIM1;RHOU;MGLL;MFSD2A;FKBP5
LGR4	19/299	0.000256	0.000634	0	0	2.66042	22.0051	BTG2;FZD7;INSIG1;FNDC3B;FANCA;SLC40A1;ARID5B;PIK3R1;SLC7A11;RND3;THBS1;PAPSS2;IGF1R;KLF6;ALCAM;CDC42EP3;BHLHE40;KLF9;MGLL
MAFB	19/299	0.000256	0.000634	0	0	2.66042	22.0051	CCR1;PTGER4;SRGN;BTG2;SLC40A1;PIK3R1;SLC7A11;ETS1;THBS1;RUNX1;KLF6;RGCC;FABP5;BHLHE40;COTL1;PIM1;MGLL;GAS7;FKBP5
MKRN1	19/299	0.000256	0.000634	0	0	2.66042	22.0051	APP;XBP1;BTG2;NCOA4;DSTN;SLC2A3;PTTG1IP;YWHAZ;THBS1;CST3;TUBA1C;KLF6;BHLHE40;MXI1;KLF9;DHX15;TAX1BP1;PIM1;TMBIM6
MYB	19/299	0.000256	0.000634	0	0	2.66042	22.0051	XBP1;BTG2;DNMT1;INSIG1;STAT3;FANCA;CDC7;PIK3R1;ETS1;THBS1;RUNX1;IGF1R;KLF6;KLF5;FABP5;ARHGDIB;BHLHE40;PIM1;DLGAP5
NR2E3	19/299	0.000256	0.000634	0	0	2.66042	22.0051	TLE3;TLE1;THRB;GFI1;STAT3;PIK3R1;SLC7A11;ETS1;ELAVL2;RUNX1;KLF6;DACH1;KLF5;FABP5;STC2;MYB;LIPG;BHLHE40;DHX15
PGR	19/299	0.000256	0.000634	0	0	2.66042	22.0051	EPHA7;XBP1;BTG2;THRB;STAT3;PIK3R1;ETS1;THBS1;FLI1;RUNX1;IGF1R;KLF6;ALCAM;DACH1;STC2;MYB;BHLHE40;KLF9;NCAM1
PROX1	19/299	0.000256	0.000634	0	0	2.66042	22.0051	EPHA7;BTG2;CELF2;CHD7;GLIS3;ARID5B;PIK3R1;ETS1;RND3;THBS1;RUNX1;IGF1R;KLF7;KLF6;ALCAM;DACH1;BHLHE40;RHOU;NCAM1
RAG1	19/299	0.000256	0.000634	0	0	2.66042	22.0051	PTGER4;RIPOR2;CD274;BTG2;GFI1;CHD7;FANCA;ARID5B;IL1RAP;TNF;ETS1;THBS1;RUNX1;IGF1R;MYB;BHLHE40;PIM1;CD69;FKBP5
RELA	19/299	0.000256	0.000634	0	0	2.66042	22.0051	APP;XBP1;BTG2;MAX;STAT3;RHOG;ACTN4;PIK3R1;TNF;ETS1;YWHAZ;THBS1;PML;RUNX1;GNAI2;IGF1R;KLF6;BHLHE40;PIM1
RNF113B	19/299	0.000256	0.000634	0	0	2.66042	22.0051	TLE3;HEG1;CDC7;PIK3R1;ETS1;SYNE3;THBS1;KLF6;ALCAM;KLF5;HLX;STC2;MYB;BHLHE40;KLF9;DHX15;PIM1;SPRY1;SLC16A3
RNF166	19/299	0.000256	0.000634	0	0	2.66042	22.0051	SRGN;CSRNP1;BTG2;CELF2;NCF4;FANCA;SLC2A3;ARRB2;ETS1;GNAI2;CST3;KLF6;ADGRE5;CDC42EP3;ARHGDIB;BHLHE40;COTL1;IER2;CYTH1
SMAD6	19/299	0.000256	0.000634	0	0	2.66042	22.0051	BTG2;PLXND1;ANXA3;FZD7;HEG1;SLC40A1;ARID5B;PRICKLE1;ETS1;RND3;THBS1;RUNX1;IGF1R;KLF6;BHLHE40;KLF9;PIM1;SPRY1;MGLL
SP100	19/299	0.000256	0.000634	0	0	2.66042	22.0051	SRGN;CD274;MBNL1;STAT3;ARID5B;ZC3HAV1;ETS1;THBS1;FLI1;PML;RUNX1;KLF6;SOCS1;DRAM1;ADGRE5;ARHGDIB;BHLHE40;LCP2;MGLL
SP110	19/299	0.000256	0.000634	0	0	2.66042	22.0051	CCR1;SRGN;RIPOR2;CD274;STAT3;ZC3HAV1;TNF;ETS1;ARHGAP25;THBS1;PML;KLF6;SOCS1;DRAM1;ADGRE5;ARHGDIB;BHLHE40;LCP2;CD69
TERF1	19/299	0.000256	0.000634	0	0	2.66042	22.0051	MBNL1;RABGAP1L;BTG2;FZD7;FANCA;CISD2;ARID5B;PIK3R1;BAZ2B;RND3;YWHAZ;THBS1;KLF6;TBL1XR1;CSPP1;MYB;BHLHE40;DHX15;DLGAP5
TFAP4	19/299	0.000256	0.000634	0	0	2.66042	22.0051	BTG2;DNMT1;FANCA;CISD2;ARID5B;ETS1;THBS1;UCK2;KLF6;STC2;NFIC;MYB;BHLHE40;MXI1;KLF9;PIM1;UBTF;IER2;FKBP5
TFE3	19/299	0.000256	0.000634	0	0	2.66042	22.0051	CSRNP1;XBP1;STAT3;FANCA;ARID5B;SLC2A3;RRBP1;ACTN4;SLC7A11;ETS1;THBS1;PML;RUNX1;GNAI2;KLF6;NFIC;BHLHE40;PIM1;SLC16A3
TP73	19/299	0.000256	0.000634	0	0	2.66042	22.0051	BTG2;THRB;CDKN2A;GFI1;STAT3;FANCA;PIK3R1;ETS1;THBS1;RUNX1;IGF1R;KLF6;KLF5;CUX1;NFIC;MYB;ADGRB1;BHLHE40;DIP2C
YEATS2	19/299	0.000256	0.000634	0	0	2.66042	22.0051	SRRM2;DNMT1;KDM3A;CHD9;CHD7;FNDC3B;FANCA;ARID5B;SLC2A3;BAZ1A;ARID1B;SYNE2;AKAP13;KLF6;CUX1;TBL1XR1;BHLHE40;RREB1;TNRC6B
ZBTB16	19/299	0.000256	0.000634	0	0	2.66042	22.0051	CSRNP1;BTG2;CELF2;ARID5B;SLC2A3;PIK3R1;ETS1;THBS1;RUNX1;IGF1R;KLF6;DACH1;RGCC;SESN1;BHLHE40;KLF9;RHOU;MGLL;FKBP5
ZBTB17	19/299	0.000256	0.000634	0	0	2.66042	22.0051	CSRNP1;TLE3;BTG2;GTF2B;STAT3;CHD7;FANCA;ARID5B;PIK3R1;VPS37B;ETS1;RUNX1;KLF6;NFIC;BHLHE40;DHX15;UBTF;IER2;FKBP5
ZBTB26	19/299	0.000256	0.000634	0	0	2.66042	22.0051	MBNL1;BTG2;KDM3A;CHD9;VPS13C;FANCA;SLC40A1;ARID5B;FNDC3A;BAZ2B;SLC7A11;ALCAM;STAG2;BHLHE40;JMY;PDE7A;CLOCK;CPEB4;TNRC6B
ZBTB46	19/299	0.000256	0.000634	0	0	2.66042	22.0051	PTGER4;BTG2;PLXND1;HEG1;CHD7;FANCA;ETS1;THBS1;IGF1R;SYNGR1;KLF6;SOCS1;ATXN1;BHLHE40;PIM1;MGLL;CPEB4;GAS7;JAZF1
ZFP2	19/299	0.000256	0.000634	0	0	2.66042	22.0051	EPHA7;BTG2;THRB;FZD7;PDE4D;FANCA;SLC40A1;PIK3R1;PRICKLE1;THBS1;ALCAM;XK;DACH1;SESN1;BHLHE40;MXI1;NCAM1;LGR4;FKBP5
ZFP82	19/299	0.000256	0.000634	0	0	2.66042	22.0051	CSRNP1;RIPOR2;BTG2;CHD9;PDE4D;FANCA;ARID5B;SLC2A3;BAZ2B;SLC7A11;ETS1;THBS1;RUNX1;TIAM1;ALCAM;SESN1;BHLHE40;PIM1;SPRY1
ZFP91	19/299	0.000256	0.000634	0	0	2.66042	22.0051	MBNL1;DNMT1;CHD9;STAT3;PIK3R1;YWHAZ;RSBN1;KLF6;STAG2;ARPC2;TBL1XR1;NFIC;BHLHE40;KLF9;DHX15;CLOCK;RREB1;CPEB4;TNRC6B
ZNF134	19/299	0.000256	0.000634	0	0	2.66042	22.0051	CSRNP1;BTG2;ANXA3;FZD7;INSIG1;PDE4D;FNDC3B;FANCA;ARID5B;SLC2A3;PIK3R1;SLC7A11;THBS1;KLF6;CDC42EP3;BHLHE40;JMY;DHX15;CPEB4
ZNF165	19/299	0.000256	0.000634	0	0	2.66042	22.0051	CSRNP1;BTG2;ANXA3;INSIG1;CDC7;MSMO1;SLC2A3;SLC7A11;RND3;THBS1;SQLE;KLF6;KLF5;SLCO4A1;STC2;LIPG;BHLHE40;PIM1;DLGAP5
ZNF181	19/299	0.000256	0.000634	0	0	2.66042	22.0051	BTG2;CAMK2D;MBNL2;INSIG1;ARID5B;PIK3R1;BAZ2B;SLC7A11;THBS1;KLF6;ALCAM;GKAP1;SESN1;BHLHE40;JMY;MXI1;RSRP1;RCOR3;CPEB4
ZNF214	19/299	0.000256	0.000634	0	0	2.66042	22.0051	OSCP1;PLAG1;PDE4D;FANCA;SLC40A1;ARID5B;SLC2A3;PIK3R1;THBS1;SYNE2;NIN;DACH1;MYB;BHLHE40;RHOU;NCAM1;SPRY1;MNS1;NEK11
ZNF224	19/299	0.000256	0.000634	0	0	2.66042	22.0051	SRRM2;MBNL1;CHD9;VPS13C;FANCA;ARID5B;SLC2A3;PIK3R1;BAZ2B;THBS1;IGF1R;AKAP13;NIN;KLF6;ATXN1;CDC42EP3;BHLHE40;DMXL2;RSRP1
ZNF24	19/299	0.000256	0.000634	0	0	2.66042	22.0051	APP;MBNL1;MBNL2;CHD9;STAT3;ARID5B;FNDC3A;PIK3R1;BAZ2B;YWHAZ;RSBN1;IGF1R;KLF6;STAG2;TBL1XR1;BHLHE40;DHX15;CLOCK;CPEB4
ZNF253	19/299	0.000256	0.000634	0	0	2.66042	22.0051	MBNL1;CHD9;CHD7;FANCA;ARID5B;SLC2A3;PIK3R1;BAZ2B;SYNE2;ALCAM;RNF125;DAAM1;INPP5F;SESN1;BHLHE40;PRKACB;LGR4;MEGF9;FKBP5
ZNF263	19/299	0.000256	0.000634	0	0	2.66042	22.0051	HEXIM1;XBP1;DNMT1;CTBP2;MAX;GTF2B;STAT3;FANCA;ETS1;THBS1;RUNX1;KLF6;KLF5;MYB;BHLHE40;MXI1;DHX15;UBTF;IER2
ZNF266	19/299	0.000256	0.000634	0	0	2.66042	22.0051	XBP1;BTG2;ANXA3;INSIG1;FNDC3B;FANCA;SLC2A3;PIK3R1;ETS1;THBS1;KLF6;ALCAM;CENPJ;BHLHE40;DHX15;RSRP1;PRKACB;IER2;DLGAP5
ZNF268	19/299	0.000256	0.000634	0	0	2.66042	22.0051	MBNL1;MBNL2;CHD9;AGL;VPS13C;PDE4D;ARID5B;PIK3R1;BAZ2B;SLC7A11;THBS1;SYNE2;KLF6;STAG2;BHLHE40;FAR1;PRKACB;CLOCK;TNRC6B
ZNF319	19/299	0.000256	0.000634	0	0	2.66042	22.0051	CSRNP1;TLE3;BTG2;PLXND1;RNPEPL1;IQSEC1;FANCA;ARID5B;ETS1;THBS1;IGF1R;KLF6;ATXN1;CUX1;NFIC;CDC42EP3;BHLHE40;PIM1;RHOU
ZNF416	19/299	0.000256	0.000634	0	0	2.66042	22.0051	BTG2;ANXA3;INSIG1;FANCA;ARID5B;MSMO1;SLC7A11;PRICKLE1;RND3;THBS1;KLF6;XK;DRAM1;KLF5;SESN1;BHLHE40;KLF9;IER2;FKBP5
ZNF439	19/299	0.000256	0.000634	0	0	2.66042	22.0051	CYFIP2;PTGER4;SRGN;RIPOR2;BTG2;PLAG1;SLC40A1;ARID5B;SLC2A3;ETS1;THBS1;ALCAM;RNF125;XK;ARHGDIB;BHLHE40;PIM1;RSRP1;CD69
ZNF485	19/299	0.000256	0.000634	0	0	2.66042	22.0051	BTG2;FANCA;SLC7A11;PRICKLE1;ETS1;THBS1;KLF6;XK;NUDCD1;SLCO4A1;STC2;MYB;BHLHE40;DHX15;PIM1;SPRY1;DLGAP5;MGLL;MFSD2A
ZNF552	19/299	0.000256	0.000634	0	0	2.66042	22.0051	CYFIP2;XBP1;BTG2;TLE1;CCDC125;FANCA;SLC40A1;ARID5B;SLC2A3;PIK3R1;THBS1;IGF1R;KLF6;KLF5;STC2;MYB;BHLHE40;KLF9;PIM1
ZNF565	19/299	0.000256	0.000634	0	0	2.66042	22.0051	INSIG1;FANCA;CISD2;ARID5B;BAZ2B;SLC7A11;ETS1;THBS1;KLF7;KLF6;XK;RGCC;KLF5;BHLHE40;PIM1;RHOU;IER2;CPEB4;FKBP5
ZNF586	19/299	0.000256	0.000634	0	0	2.66042	22.0051	LYPLA1;DNMT1;KDM3A;EDEM1;INSIG1;FANCA;RAB27A;ATP11B;GLRX;PYGL;ETS1;SYNE2;GNAI2;HOXA10;TIAM1;TBC1D31;SESN1;BHLHE40;CYTH1
ZNF615	19/299	0.000256	0.000634	0	0	2.66042	22.0051	XBP1;BTG2;CHD9;PDE4D;SLC40A1;ARID5B;SLC2A3;PIK3R1;BAZ2B;PRICKLE1;THBS1;RSBN1;IGF1R;KLF6;CCPG1;SESN1;BHLHE40;JMY;SPRY1
ZNF629	19/299	0.000256	0.000634	0	0	2.66042	22.0051	BTG2;PLXND1;CHD7;FANCA;ARID5B;SLC2A3;FOXK1;PIK3R1;THBS1;KLF6;CUX1;STC2;NFIC;BHLHE40;PIM1;UBTF;RREB1;IER2;FKBP5
ZNF646	19/299	0.000256	0.000634	0	0	2.66042	22.0051	SRRM2;BTG2;CHD9;CHD7;FANCA;HIP1R;ARID5B;BAZ2B;THBS1;RUNX1;IGF1R;ZBTB40;KLF7;KLF6;NFIC;BHLHE40;PRKD2;DLGAP5;TNRC6B
ZNF675	19/299	0.000256	0.000634	0	0	2.66042	22.0051	MBNL2;ANXA3;CHD9;VPS13C;PDE4D;CHD7;ARID5B;SLC2A3;PIK3R1;BAZ2B;SLC7A11;THBS1;RUNX1;IGF1R;KLF6;RNF125;CENPJ;BHLHE40;LGR4
ZNF680	19/299	0.000256	0.000634	0	0	2.66042	22.0051	MBNL1;MBNL2;CHD9;INSIG1;VPS13C;FANCA;CISD2;ARID5B;CDC7;MSMO1;PIK3R1;BAZ2B;SLC7A11;THBS1;BHLHE40;JMY;STK38L;PRKACB;DLGAP5
ZNF696	19/299	0.000256	0.000634	0	0	2.66042	22.0051	BTG2;CHD7;FANCA;FOXK1;PIK3R1;ETS1;YWHAZ;THBS1;RUNX1;KLF6;SLCO4A1;STC2;NFIC;BHLHE40;MXI1;KLF9;UBTF;SLC16A3;IER2
ZNF777	19/299	0.000256	0.000634	0	0	2.66042	22.0051	CSRNP1;CHD9;SLC35C1;CHD7;FANCA;CISD2;FOXK1;SLC7A11;ARID1B;THBS1;COASY;KLF6;CUX1;NFIC;BHLHE40;DHX15;UBTF;RREB1;IER2
ZNF83	19/299	0.000256	0.000634	0	0	2.66042	22.0051	MBNL1;BTG2;MBNL2;CHD9;VPS13C;SLC40A1;ARID5B;SLC2A3;PIK3R1;BAZ2B;ETS1;THBS1;SYNE2;AKAP13;KLF6;ALCAM;BHLHE40;RSRP1;PRKACB
ZNF846	19/299	0.000256	0.000634	0	0	2.66042	22.0051	CDK19;BTG2;PLXND1;FANCA;ARID5B;SLC2A3;PIK3R1;SLC7A11;ETS1;RND3;SYNE3;THBS1;KLF6;ATXN1;DAAM1;SESN1;BHLHE40;KLF9;IER2
ZSCAN21	19/299	0.000256	0.000634	0	0	2.66042	22.0051	CSRNP1;BTG2;KDM3A;INSIG1;STAT3;FANCA;ARID5B;RND3;KLF6;CUX1;FABP5;SESN1;BHLHE40;JMY;KLF9;PIM1;RREB1;IER2;FKBP5
AKAP8L	18/299	0.000697	0.00159744	0	0	2.50618	18.2164	SRRM2;APP;XBP1;BTG2;DNMT1;KDM3A;INSIG1;STAT3;FANCA;ACTN4;YWHAZ;GNAI2;IGF1R;KLF6;SESN1;BHLHE40;ACIN1;CYTH1
AR	18/299	0.000697	0.00159744	0	0	2.50618	18.2164	BTG2;THRB;STAT3;FANCA;SLC40A1;PIK3R1;ETS1;THBS1;RUNX1;IGF1R;KLF6;ALCAM;MYB;BHLHE40;KLF9;TLR4;MGLL;FKBP5
ATF5	18/299	0.000697	0.00159744	0	0	2.50618	18.2164	XBP1;BTG2;ANXA3;INSIG1;FANCA;GLRX;SLC7A11;THBS1;CST3;SQLE;KLF6;FABP5;STC2;BHLHE40;KLF9;PIM1;IER2;MGLL
BPNT1	18/299	0.000697	0.00159744	0	0	2.50618	18.2164	FDPS;CPT1A;LYPLA1;CAMK2D;ANXA3;TPM3;GBE1;GLO1;GSR;FANCA;TALDO1;DHCR24;GLRX;YWHAZ;PAPSS2;ACLY;FABP5;BHLHE40
CHD1	18/299	0.000697	0.00159744	0	0	2.50618	18.2164	SRRM2;MBNL1;DNMT1;CHD9;STAT3;CHD7;ARID5B;PIK3R1;BAZ2B;BAZ1A;YWHAZ;THBS1;KLF6;STAG2;TBL1XR1;BHLHE40;DHX15;TNRC6B
CHRAC1	18/299	0.000697	0.00159744	0	0	2.50618	18.2164	BTG2;DNMT1;GTF2B;INSIG1;FANCA;CISD2;ACTN4;PIK3R1;ETS1;YWHAZ;GNAI2;KLF6;FABP5;NFIC;BHLHE40;DHX15;VDAC2;FKBP5
DEPDC7	18/299	0.000697	0.00159744	0	0	2.50618	18.2164	BTG2;ANXA3;INSIG1;FANCA;SLC40A1;DHCR24;SLC7A11;RND3;THBS1;KLF6;RNF128;FABP5;BHLHE40;RHOU;DLGAP5;MGLL;MFSD2A;FKBP5
DMRTA1	18/299	0.000697	0.00159744	0	0	2.50618	18.2164	PTGER4;EPHA7;TLE1;THRB;CDKN2A;SLC7A11;PRICKLE1;ETS1;RND3;THBS1;ELAVL2;FABP5;STC2;SMOC1;MYB;BHLHE40;SPRY1;MFSD2A
ESR2	18/299	0.000697	0.00159744	0	0	2.50618	18.2164	APP;THRB;CDKN2A;MAX;STAT3;FANCA;PIK3R1;TNF;ETS1;THBS1;FLI1;PML;RUNX1;IGF1R;KLF5;MYB;BHLHE40;PIM1
ETV1	18/299	0.000697	0.00159744	0	0	2.50618	18.2164	EPHA7;FANCA;ARID5B;PIK3R1;SLC7A11;ETS1;RND3;THBS1;RUNX1;TIAM1;KLF6;ALCAM;BHLHE40;KLF9;NCAM1;SPRY1;MGLL;GAS7
GATA2	18/299	0.000697	0.00159744	0	0	2.50618	18.2164	BTG2;ANXA3;INSIG1;STAT3;FANCA;SLC40A1;ARID5B;ETS1;THBS1;FLI1;RUNX1;IGF1R;KLF6;RGCC;KLF5;MYB;BHLHE40;MGLL
HES7	18/299	0.000697	0.00159744	0	0	2.50618	18.2164	CSRNP1;BTG2;CITED4;SLC2A3;SLC7A11;THBS1;FLI1;RUNX1;KLF6;SLCO4A1;HLX;STC2;MYB;BHLHE40;MXI1;PIM1;SLC16A3;IER2
HNF4G	18/299	0.000697	0.00159744	0	0	2.50618	18.2164	EPHA7;BTG2;THRB;ANXA3;FANCA;SLC40A1;PIK3R1;SLC7A11;ETS1;THBS1;PAPSS2;RUNX1;XK;DACH1;KLF5;MYB;BHLHE40;LGR4
HOXA4	18/299	0.000697	0.00159744	0	0	2.50618	18.2164	PTGER4;BTG2;CDKN2C;CDKN2A;FANCA;PRICKLE1;ETS1;THBS1;FLI1;RUNX1;HOXA10;CHST11;HLX;STC2;BHLHE40;SPRY1;MGLL;SKAP2
KAT5	18/299	0.000697	0.00159744	0	0	2.50618	18.2164	APP;FDPS;BTG2;DNMT1;MAX;GTF2B;STAT3;FANCA;PIK3R1;YWHAZ;PML;RUNX1;IGF1R;TUFM;KLF6;HGS;BHLHE40;UBTF
KLF1	18/299	0.000697	0.00159744	0	0	2.50618	18.2164	BTG2;MS4A3;CITED4;STAT3;FANCA;SLC40A1;THBS1;RUNX1;XK;RGCC;MYB;BHLHE40;MXI1;PIM1;IER2;ELANE;MGLL;FKBP5
MAFK	18/299	0.000697	0.00159744	0	0	2.50618	18.2164	CSRNP1;BTG2;STAT3;ARID5B;PIK3R1;ETS1;RND3;THBS1;RUNX1;KLF6;KLF5;STC2;BHLHE40;KLF9;PIM1;SLC16A3;IER2;FKBP5
MKRN3	18/299	0.000697	0.00159744	0	0	2.50618	18.2164	EPHA7;BTG2;CHD7;FANCA;SLC2A3;SLC7A11;RND3;THBS1;ELAVL2;RUNX1;TIAM1;XK;DACH1;ATXN1;SMOC1;MYB;BHLHE40;RHOU
MSC	18/299	0.000697	0.00159744	0	0	2.50618	18.2164	PTGER4;SRGN;BTG2;OLFML2B;ARID5B;SLC2A3;SLC7A11;ETS1;RND3;THBS1;KLF6;DRAM1;HLX;STC2;BHLHE40;KLF9;PIM1;MGLL
MTA1	18/299	0.000697	0.00159744	0	0	2.50618	18.2164	SRRM2;APP;DNMT1;STAT3;FANCA;FOXK1;ACTN4;ETS1;YWHAZ;SYNE2;GNAI2;IGF1R;ACLY;NFIC;BHLHE40;DHX15;UBTF;ACIN1
MZF1	18/299	0.000697	0.00159744	0	0	2.50618	18.2164	XBP1;BTG2;STAT3;FANCA;ARID5B;ETS1;PML;RUNX1;IGF1R;KLF6;ATXN1;CUX1;NFIC;MYB;BHLHE40;MXI1;KLF9;RREB1
ONECUT2	18/299	0.000697	0.00159744	0	0	2.50618	18.2164	EPHA7;BTG2;GLIS3;ARID5B;SLC7A11;THBS1;PPM1E;ELAVL2;RUNX1;IGF1R;ALCAM;XK;DACH1;ATXN1;SMOC1;MYB;BHLHE40;NCAM1
POU6F1	18/299	0.000697	0.00159744	0	0	2.50618	18.2164	BTG2;PLXND1;IQSEC1;CELF2;PDE4D;ARID5B;PIK3R1;PRICKLE1;ETS1;THBS1;KLF6;ATXN1;NFIC;BHLHE40;MXI1;KLF9;MGLL;GAS7
PRDM7	18/299	0.000697	0.00159744	0	0	2.50618	18.2164	RIPOR2;INSIG1;FANCA;RAB27A;PCSK9;CDC7;SLC2A3;SLC7A11;ETS1;THBS1;RUNX1;IGF1R;KLF5;STC2;BHLHE40;SPRY1;SLC16A3;FKBP5
RBM6	18/299	0.000697	0.00159744	0	0	2.50618	18.2164	SRRM2;APP;MBNL1;DNMT1;CHD9;CELF2;VPS13C;STAT3;CHD7;FANCA;BAZ2B;SYNE2;AKAP13;CUX1;BHLHE40;DHX15;ACIN1;TNRC6B
RPA4	18/299	0.000697	0.00159744	0	0	2.50618	18.2164	PTGER4;PDE4D;FANCA;SLC2A3;SLC7A11;PRICKLE1;ETS1;RND3;XK;DACH1;RGCC;HLX;MYB;TFEC;BHLHE40;KLF9;PIM1;CD69
SETDB1	18/299	0.000697	0.00159744	0	0	2.50618	18.2164	SRRM2;APP;DNMT1;STAT3;CHD7;FANCA;PIK3R1;ARID1B;RUNX1;IGF1R;ZBTB40;ACLY;CUX1;TBL1XR1;BHLHE40;DHX15;UBTF;ACIN1
SMARCC2	18/299	0.000697	0.00159744	0	0	2.50618	18.2164	SRRM2;APP;DNMT1;STAT3;ACTN4;PIK3R1;CDC42BPB;YWHAZ;ARID1B;IGF1R;ACLY;CUX1;TBL1XR1;NFIC;BHLHE40;UBTF;ACIN1;TNRC6B
SOX2	18/299	0.000697	0.00159744	0	0	2.50618	18.2164	CDKN2A;FZD7;INSIG1;STAT3;FANCA;SLC7A11;ETS1;RND3;THBS1;ELAVL2;RUNX1;IGF1R;TIAM1;ALCAM;KLF5;MYB;BHLHE40;NCAM1
SOX6	18/299	0.000697	0.00159744	0	0	2.50618	18.2164	EPHA7;THRB;CELF2;PDE4D;ARID5B;PIK3R1;ETS1;THBS1;SYNE2;RUNX1;IGF1R;ALCAM;DACH1;ATXN1;BHLHE40;NCAM1;MGLL;GAS7
STAT3	18/299	0.000697	0.00159744	0	0	2.50618	18.2164	APP;XBP1;BTG2;ARID5B;ACTN4;PIK3R1;ETS1;YWHAZ;THBS1;PML;RUNX1;GNAI2;IGF1R;ACLY;KLF6;BHLHE40;PIM1;FKBP5
TEAD4	18/299	0.000697	0.00159744	0	0	2.50618	18.2164	ANXA3;STAT3;FANCA;SLC2A3;ETS1;THBS1;RUNX1;TUBA1C;UCK2;KLF6;KLF5;SLCO4A1;STC2;BHLHE40;PIM1;DLGAP5;MGLL;FKBP5
TFAP2A	18/299	0.000697	0.00159744	0	0	2.50618	18.2164	APP;CDKN2A;INSIG1;STAT3;FANCA;ARID5B;SLC7A11;ETS1;RND3;THBS1;RUNX1;IGF1R;HOXA10;KLF6;KLF5;STC2;MYB;BHLHE40
TP63	18/299	0.000697	0.00159744	0	0	2.50618	18.2164	BTG2;THRB;CDKN2A;PDE4D;STAT3;FANCA;ARID5B;PIK3R1;SLC7A11;ETS1;THBS1;RUNX1;IGF1R;TIAM1;KLF6;KLF5;MYB;BHLHE40
TRAFD1	18/299	0.000697	0.00159744	0	0	2.50618	18.2164	CSRNP1;CD274;BTG2;STAT3;FANCA;ARID5B;GLRX;PIK3R1;ZC3HAV1;THBS1;PML;KLF6;ALCAM;SOCS1;DRAM1;BHLHE40;PIM1;FKBP5
USF1	18/299	0.000697	0.00159744	0	0	2.50618	18.2164	FDPS;XBP1;BTG2;DNMT1;MAX;STAT3;FANCA;ETS1;THBS1;PML;RUNX1;KLF6;SOCS1;MYB;BHLHE40;MXI1;UBTF;CPEB4
WT1	18/299	0.000697	0.00159744	0	0	2.50618	18.2164	PTGER4;BTG2;ANXA3;CDKN2A;STAT3;FANCA;PIK3R1;ETS1;RND3;THBS1;FLI1;RUNX1;IGF1R;KLF6;MYB;BHLHE40;NCAM1;SLC16A3
ZBP1	18/299	0.000697	0.00159744	0	0	2.50618	18.2164	CCR1;SRGN;CD274;GBP7;IGSF6;GPR65;NCF4;TNF;THBS1;PML;SOCS1;CCRL2;BHLHE40;PIM1;LCP2;CD69;CYTIP;FCGR2B
ZBTB3	18/299	0.000697	0.00159744	0	0	2.50618	18.2164	XBP1;BTG2;FZD7;STAT3;FANCA;ARID5B;SLC2A3;THBS1;RUNX1;KLF6;SOCS1;SESN1;BHLHE40;KLF9;DHX15;PIM1;IER2;TNRC6B
ZFP28	18/299	0.000697	0.00159744	0	0	2.50618	18.2164	BTG2;CAMK2D;PDE4D;FANCA;ARID5B;SLC2A3;PIK3R1;SLC7A11;PRICKLE1;THBS1;IGF1R;KLF7;KLF6;ALCAM;STC2;BHLHE40;NCAM1;GAS7
ZNF136	18/299	0.000697	0.00159744	0	0	2.50618	18.2164	MBNL1;BTG2;CHD9;VPS13C;FANCA;ARID5B;PIK3R1;BAZ2B;FOXN3;ETS1;THBS1;RSBN1;IGF1R;SESN1;BHLHE40;JMY;DHX15;PRKACB
ZNF212	18/299	0.000697	0.00159744	0	0	2.50618	18.2164	CYFIP2;CSRNP1;BTG2;INSIG1;FANCA;ARID5B;ARHGEF18;SLC2A3;VPS37B;FBXO31;KLF6;BHLHE40;DHX15;PIM1;STK38L;DAGLB;SLC16A3;IER2
ZNF22	18/299	0.000697	0.00159744	0	0	2.50618	18.2164	SRGN;XBP1;BTG2;DNMT1;INSIG1;CELF2;FANCA;CISD2;SLC2A3;GLRX;ETS1;RND3;THBS1;KLF6;ALCAM;FABP5;BHLHE40;COTL1
ZNF226	18/299	0.000697	0.00159744	0	0	2.50618	18.2164	MBNL1;BTG2;CHD9;INSIG1;FANCA;ARID5B;GLRX;PIK3R1;BAZ2B;SLC7A11;ETS1;THBS1;KLF6;ATXN1;BHLHE40;MXI1;RSRP1;TNRC6B
ZNF235	18/299	0.000697	0.00159744	0	0	2.50618	18.2164	BTG2;CHD9;PDE4D;FANCA;SLC40A1;ARID5B;SLC2A3;PIK3R1;BAZ2B;SLC7A11;THBS1;RUNX1;ZBTB40;SESN1;BHLHE40;MXI1;KLF9;SPRY1
ZNF25	18/299	0.000697	0.00159744	0	0	2.50618	18.2164	MBNL1;BTG2;MBNL2;SLC40A1;ARID5B;PIK3R1;ETS1;RND3;THBS1;KLF6;ALCAM;ATXN1;RHOJ;CDC42EP3;BHLHE40;KLF9;NCAM1;MGLL
ZNF335	18/299	0.000697	0.00159744	0	0	2.50618	18.2164	SRRM2;HEXIM1;PTGER4;DNMT1;STAT3;FANCA;PIK3R1;RUNX1;ZBTB40;AKAP13;KLF6;SOCS1;BHLHE40;DHX15;RREB1;IER2;CPEB4;JAZF1
ZNF383	18/299	0.000697	0.00159744	0	0	2.50618	18.2164	BTG2;KDM3A;INSIG1;FANCA;SLC40A1;CISD2;ARID5B;MSMO1;SLC2A3;SLC7A11;THBS1;KLF7;KLF6;STAG2;SESN1;BHLHE40;JMY;SPRY1
ZNF544	18/299	0.000697	0.00159744	0	0	2.50618	18.2164	CYFIP2;BTG2;CTBP2;CHD9;LRBA;CHD7;FANCA;TBC1D8;ETS1;THBS1;SYNE2;IGF1R;KLF6;RNF125;STC2;BHLHE40;DHX15;PIM1
ZNF550	18/299	0.000697	0.00159744	0	0	2.50618	18.2164	BTG2;KDM3A;INSIG1;ARID5B;SLC2A3;SLC7A11;ETS1;THBS1;IGF1R;ZBTB40;RPS6KA3;KLF6;ATXN1;SOAT1;STC2;BHLHE40;JMY;MXI1
ZNF554	18/299	0.000697	0.00159744	0	0	2.50618	18.2164	ERO1B;CPT1A;BTG2;FZD7;LRRC27;FANCA;SLC7A11;SYNE3;THBS1;XK;STC2;NFIC;BHLHE40;JMY;MXI1;KLF9;RHOU;TRIM45
ZNF691	18/299	0.000697	0.00159744	0	0	2.50618	18.2164	CSRNP1;BTG2;FANCA;ARID5B;CDC7;PIK3R1;ETS1;THBS1;KLF6;KLF5;BHLHE40;MXI1;DHX15;PIM1;RHOU;RREB1;IER2;MFSD2A
ZNF709	18/299	0.000697	0.00159744	0	0	2.50618	18.2164	BTG2;CHD9;PDE4D;FANCA;ARID5B;PIK3R1;BAZ2B;THBS1;SYNE2;IGF1R;FGD4;KLF6;XK;SESN1;MYB;BHLHE40;DIP2C;TNRC6B
ZNF711	18/299	0.000697	0.00159744	0	0	2.50618	18.2164	EPHA7;CTTNBP2;CELF2;CHD7;SLC40A1;SLC2A3;SLC7A11;RND3;THBS1;SYNE2;ALCAM;XK;DACH1;RNF128;MYB;BHLHE40;NCAM1;B4GALT6
ZNF718	18/299	0.000697	0.00159744	0	0	2.50618	18.2164	LRBA;PDE4D;CHD7;FANCA;CDC7;PIK3R1;SLC7A11;FOXN3;ETS1;THBS1;SYNE2;IGF1R;TIAM1;RNF125;STC2;BHLHE40;JMY;DHX15
ZNF74	18/299	0.000697	0.00159744	0	0	2.50618	18.2164	RIPOR2;BTG2;CTBP2;PLXND1;MAX;CHD7;FANCA;YWHAZ;THBS1;RUNX1;IGF1R;ITPRIPL2;KLF7;SYNGR1;NFIC;BHLHE40;MXI1;UBTF
ZNF776	18/299	0.000697	0.00159744	0	0	2.50618	18.2164	BTG2;SORT1;CHD9;VPS13C;PDE4D;CHD7;CISD2;ARID5B;PIK3R1;BAZ2B;FOXN3;RSBN1;IGF1R;BHLHE40;DHX15;STK38L;CPEB4;TNRC6B
ADAMTS17	17/299	0.00179698	0.00374407	0	0	2.35364	14.8789	OLFML2B;THRB;CTTNBP2;CELF2;PDE4D;GLIS3;AFAP1;PRICKLE1;ETS1;THBS1;RUNX1;IGF1R;ATXN1;CHST11;BHLHE40;NCAM1;GAS7
ADAR	17/299	0.00179698	0.00374407	0	0	2.35364	14.8789	SRRM2;ACTR3;APP;CD274;TPM3;STAT3;ACTN4;ZC3HAV1;YWHAZ;THBS1;PML;TUBA1C;ACLY;KLF6;BHLHE40;DHX15;COTL1
AIRE	17/299	0.00179698	0.00374407	0	0	2.35364	14.8789	PTGER4;APP;XBP1;DNMT1;STAT3;FANCA;TNF;RUNX1;KLF6;SOCS1;KLF5;MYB;ARHGDIB;BHLHE40;FCGR2B;SLC16A3;FKBP5
ARNTL2	17/299	0.00179698	0.00374407	0	0	2.35364	14.8789	CD274;ANXA3;OSBPL3;FANCA;SLC7A11;ETS1;THBS1;KLF6;DRAM1;KLF5;CHST11;FABP5;SLCO4A1;BHLHE40;COTL1;DLGAP5;MGLL
CARHSP1	17/299	0.00179698	0.00374407	0	0	2.35364	14.8789	BTG2;DNMT1;ANXA3;STAT3;FANCA;GLRX;YWHAZ;THBS1;GNAI2;CST3;TUBA1C;KLF6;ALCAM;FABP5;BHLHE40;COTL1;PIM1
CUL5	17/299	0.00179698	0.00374407	0	0	2.35364	14.8789	MBNL1;CHD9;DCUN1D1;PTPN11;PIK3R1;BAZ2B;YWHAZ;PPP3CA;KLF6;STAG2;TBL1XR1;BHLHE40;DHX15;FAR1;PRKACB;CLOCK;TNRC6B
ESRRB	17/299	0.00179698	0.00374407	0	0	2.35364	14.8789	THRB;CTBP2;PDE4D;GLIS3;FANCA;PRICKLE1;ETS1;THBS1;ELAVL2;RUNX1;KLF5;MYB;BHLHE40;KLF9;NCAM1;RREB1;FKBP5
FOXP3	17/299	0.00179698	0.00374407	0	0	2.35364	14.8789	CCR1;CD274;CDKN2A;GFI1;STAT3;NCF4;FANCA;TNF;ETS1;THBS1;RUNX1;SOCS1;MYB;BHLHE40;LCP2;CD69;TLR4
GATA6	17/299	0.00179698	0.00374407	0	0	2.35364	14.8789	BTG2;ANXA3;FZD7;HEG1;SLC40A1;ARID5B;SLC2A3;ETS1;RND3;THBS1;RUNX1;KLF6;KLF5;STC2;BHLHE40;PIM1;SPRY1
GCM1	17/299	0.00179698	0.00374407	0	0	2.35364	14.8789	BTG2;THRB;GFI1;GLIS3;FANCA;PIK3R1;SLC7A11;ETS1;THBS1;RUNX1;KLF6;ATXN1;KLF5;MYB;BHLHE40;DHX15;OLR1
GLIS3	17/299	0.00179698	0.00374407	0	0	2.35364	14.8789	HEG1;PDE4D;FNDC3B;ARID5B;PIK3R1;SLC7A11;ETS1;THBS1;PAPSS2;RUNX1;IGF1R;ALCAM;ATXN1;CHST11;BHLHE40;NCAM1;GAS7
GTF2H2	17/299	0.00179698	0.00374407	0	0	2.35364	14.8789	ACTR3;LYPLA1;ANXA3;INSIG1;FANCA;CISD2;CDC7;MSMO1;PIK3R1;SLC7A11;YWHAZ;THBS1;FABP5;BHLHE40;DHX15;DLGAP5;FKBP5
H1F0	17/299	0.00179698	0.00374407	0	0	2.35364	14.8789	APP;XBP1;BTG2;ANXA3;INSIG1;FANCA;MSMO1;SLC2A3;GLRX;YWHAZ;THBS1;CST3;TUBA1C;KLF6;FABP5;BHLHE40;IER2
HES6	17/299	0.00179698	0.00374407	0	0	2.35364	14.8789	FDPS;XBP1;BTG2;INSIG1;FANCA;MSMO1;THBS1;CST3;SQLE;FABP5;MYB;BHLHE40;COTL1;SLC16A3;DLGAP5;MGLL;FKBP5
HLF	17/299	0.00179698	0.00374407	0	0	2.35364	14.8789	CYFIP2;BTG2;THRB;FANCA;SLC40A1;ARID5B;PIK3R1;THBS1;KLF6;ALCAM;BHLHE40;KLF9;NCAM1;SPRY1;MGLL;GAS7;FKBP5
HOXA6	17/299	0.00179698	0.00374407	0	0	2.35364	14.8789	PTGER4;BTG2;CDKN2A;FZD7;ARID5B;ETS1;THBS1;FLI1;RUNX1;IGF1R;HOXA10;DACH1;SOCS1;HLX;BHLHE40;SPRY1;SKAP2
MEIS2	17/299	0.00179698	0.00374407	0	0	2.35364	14.8789	BTG2;FZD7;CELF2;GLIS3;ARID5B;PIK3R1;PRICKLE1;ETS1;RND3;THBS1;RUNX1;KLF6;ALCAM;DACH1;BHLHE40;NCAM1;SPRY1
MGMT	17/299	0.00179698	0.00374407	0	0	2.35364	14.8789	RIPOR2;BTG2;INSIG1;FANCA;MGST2;PIK3R1;PYGL;ETS1;THBS1;RUNX1;KLF6;ALCAM;FABP5;STC2;BHLHE40;SLC16A3;MGLL
MLX	17/299	0.00179698	0.00374407	0	0	2.35364	14.8789	CD63;FDPS;XBP1;BTG2;DNMT1;MAX;INSIG1;STAT3;FANCA;GLRX;COASY;ACLY;KLF6;ARPC2;BHLHE40;IER2;CPEB4
MSX2	17/299	0.00179698	0.00374407	0	0	2.35364	14.8789	BTG2;THRB;ANXA3;ARID5B;SLC7A11;PRICKLE1;ETS1;THBS1;RUNX1;ALCAM;KLF5;STC2;MYB;LIPG;BHLHE40;RHOU;MGLL
NR1D1	17/299	0.00179698	0.00374407	0	0	2.35364	14.8789	CSRNP1;BTG2;INSIG1;FANCA;ARID5B;PIK3R1;THBS1;RUNX1;KLF6;FABP5;NFIC;BHLHE40;KLF9;PIM1;IER2;MGLL;FKBP5
NR2F2	17/299	0.00179698	0.00374407	0	0	2.35364	14.8789	APP;BTG2;TLE1;ARID5B;PIK3R1;ETS1;RND3;THBS1;RUNX1;IGF1R;KLF6;ALCAM;STC2;BHLHE40;KLF9;SPRY1;MGLL
NR3C2	17/299	0.00179698	0.00374407	0	0	2.35364	14.8789	THRB;SORT1;CTTNBP2;CELF2;PDE4D;SLC40A1;ARID5B;PIK3R1;ETS1;THBS1;IGF1R;ALCAM;ATXN1;BHLHE40;KLF9;MGLL;GAS7
NR4A1	17/299	0.00179698	0.00374407	0	0	2.35364	14.8789	CSRNP1;BTG2;INSIG1;ARID5B;SLC2A3;SLC7A11;RND3;THBS1;KLF6;RGCC;FABP5;BHLHE40;KLF9;PIM1;SPRY1;IER2;FKBP5
PARP12	17/299	0.00179698	0.00374407	0	0	2.35364	14.8789	SRGN;CSRNP1;CD274;BTG2;GBP7;ANXA3;STAT3;GLRX;ZC3HAV1;SLC7A11;THBS1;PML;KLF6;SOCS1;DRAM1;BHLHE40;PIM1
PAX8	17/299	0.00179698	0.00374407	0	0	2.35364	14.8789	BTG2;CDKN2A;PDE4D;STAT3;GLIS3;FANCA;ARID5B;SLC7A11;ETS1;THBS1;RUNX1;IGF1R;KLF6;KLF5;SLCO4A1;BHLHE40;NCAM1
PMS1	17/299	0.00179698	0.00374407	0	0	2.35364	14.8789	MBNL1;CHD9;GBE1;FANCA;CISD2;ARID5B;CDC7;FNDC3A;PIK3R1;BAZ2B;BAZ1A;SYNE2;TBC1D31;CSPP1;CENPJ;BHLHE40;DLGAP5
PRDM8	17/299	0.00179698	0.00374407	0	0	2.35364	14.8789	PTGER4;CSRNP1;BTG2;PLXND1;PDE4D;FANCA;SLC2A3;SLC7A11;ETS1;THBS1;KLF6;ALCAM;DACH1;CDC42EP3;BHLHE40;RHOU;SPRY1
RARB	17/299	0.00179698	0.00374407	0	0	2.35364	14.8789	BTG2;THRB;PDE4D;ARID5B;PIK3R1;PRICKLE1;ETS1;RND3;THBS1;RUNX1;KLF6;ALCAM;DACH1;BHLHE40;NCAM1;SPRY1;GAS7
RBM26	17/299	0.00179698	0.00374407	0	0	2.35364	14.8789	SRRM2;MBNL1;MBNL2;CHD9;VPS13C;CHD7;CISD2;FNDC3A;PIK3R1;BAZ2B;BAZ1A;AKAP13;STAG2;TBL1XR1;DHX15;ACIN1;TNRC6B
RFX5	17/299	0.00179698	0.00374407	0	0	2.35364	14.8789	XBP1;BTG2;DNMT1;INSIG1;STAT3;FANCA;ARID5B;GLRX;FOXN3;ETS1;THBS1;SYNE2;PML;KLF6;BHLHE40;MXI1;PIM1
RXRB	17/299	0.00179698	0.00374407	0	0	2.35364	14.8789	APP;MBNL1;XBP1;BTG2;STAT3;FANCA;PIK3R1;YWHAZ;IGF1R;ACLY;KLF6;HGS;NFIC;BHLHE40;KLF9;DHX15;UBTF
SALL4	17/299	0.00179698	0.00374407	0	0	2.35364	14.8789	ANXA3;FZD7;CHD7;FANCA;ARID5B;SLC2A3;PRICKLE1;RND3;THBS1;RUNX1;KLF5;STC2;MYB;BHLHE40;PIM1;SPRY1;DLGAP5
SORBS2	17/299	0.00179698	0.00374407	0	0	2.35364	14.8789	CYFIP2;APP;CAMK2D;CELF2;PDE4D;ARID5B;PIK3R1;THBS1;SYNE2;IGF1R;KLF6;ALCAM;BHLHE40;KLF9;NCAM1;MGLL;GAS7
SOX13	17/299	0.00179698	0.00374407	0	0	2.35364	14.8789	BTG2;TLE1;FZD7;HEG1;CHD7;FANCA;ARID5B;SLC2A3;ETS1;RND3;THBS1;SYNE2;KLF6;BHLHE40;MXI1;KLF9;SPRY1
SOX5	17/299	0.00179698	0.00374407	0	0	2.35364	14.8789	EPHA7;THRB;CELF2;PDE4D;ARID5B;PIK3R1;SLC7A11;ETS1;RUNX1;IGF1R;TIAM1;ALCAM;DACH1;ATXN1;BHLHE40;NCAM1;GAS7
STAT2	17/299	0.00179698	0.00374407	0	0	2.35364	14.8789	CSRNP1;CD274;BTG2;GBP7;STAT3;ARID5B;SLC2A3;GLRX;ZC3HAV1;ETS1;THBS1;PML;KLF6;SOCS1;DRAM1;BHLHE40;PIM1
TAX1BP1	17/299	0.00179698	0.00374407	0	0	2.35364	14.8789	ACTR3;APP;CD63;MBNL1;XBP1;ARL6IP1;DSTN;PTTG1IP;YWHAZ;NARS;EEF1G;KLF6;ALCAM;ARPC2;BHLHE40;DHX15;TMBIM6
TBX19	17/299	0.00179698	0.00374407	0	0	2.35364	14.8789	RABGAP1L;BTG2;OLFML2B;GFI1;FZD7;FANCA;SLC40A1;ARID5B;SLC7A11;RCSD1;ETS1;THBS1;RUNX1;KLF6;HLX;MYB;BHLHE40
TIGD3	17/299	0.00179698	0.00374407	0	0	2.35364	14.8789	BTG2;ABCD2;CDKN2C;ANXA3;FANCA;CDC7;PPM1E;KLF6;CHST11;SLCO4A1;BHLHE40;PIM1;PIP5K1B;RHOU;SLC16A3;IER2;FKBP5
TIGD4	17/299	0.00179698	0.00374407	0	0	2.35364	14.8789	CD274;ABCD2;PDE4D;CHD7;GLIS3;SLC40A1;SLC7A11;STON2;SGMS2;TIAM1;FGD4;XK;DACH1;MYB;BHLHE40;CYTIP;TLR4
TOX2	17/299	0.00179698	0.00374407	0	0	2.35364	14.8789	BTG2;CELF2;FANCA;ARID5B;PRICKLE1;ETS1;THBS1;TIAM1;ALCAM;CHST11;FABP5;SLCO4A1;STC2;BHLHE40;SPRY1;MGLL;GAS7
TP53	17/299	0.00179698	0.00374407	0	0	2.35364	14.8789	APP;DNMT1;CDKN2A;MAX;STAT3;FANCA;PIK3R1;TNF;ETS1;YWHAZ;THBS1;PML;RUNX1;GNAI2;IGF1R;MYB;BHLHE40
ZBTB32	17/299	0.00179698	0.00374407	0	0	2.35364	14.8789	SRGN;CSRNP1;CD274;GFI1;FANCA;GLRX;TNF;SOCS1;FABP5;SLCO4A1;MYB;CCRL2;BHLHE40;PIM1;STAP1;CD69;CYTIP
ZC3H13	17/299	0.00179698	0.00374407	0	0	2.35364	14.8789	SRRM2;DNMT1;CHD9;VPS13C;CHD7;GOLIM4;ARID5B;RRBP1;PIK3R1;BAZ2B;ARID1B;SYNE2;AKAP13;BHLHE40;DHX15;ACIN1;TNRC6B
ZC3H18	17/299	0.00179698	0.00374407	0	0	2.35364	14.8789	SRRM2;DNMT1;RFC1;CHD7;FANCA;CISD2;RRBP1;FOXK1;ACTN4;ACLY;CUX1;HNRNPUL2;NFIC;BHLHE40;DHX15;UBTF;ACIN1
ZFR	17/299	0.00179698	0.00374407	0	0	2.35364	14.8789	SRRM2;ACTR3;APP;MBNL1;MBNL2;CHD9;STAT3;ACTN4;PIK3R1;YWHAZ;NARS;PPP3CA;ACLY;STAG2;BHLHE40;DHX15;TAX1BP1
ZFY	17/299	0.00179698	0.00374407	0	0	2.35364	14.8789	SRGN;BTG2;ANXA3;PLAG1;PDE4D;ARID5B;SLC2A3;PIK3R1;SLC7A11;THBS1;XK;RGCC;BHLHE40;OLR1;CD69;TLR4;DLGAP5
ZNF121	17/299	0.00179698	0.00374407	0	0	2.35364	14.8789	DNMT1;CHD9;CHD7;FANCA;CISD2;PAWR;CDC7;SLC2A3;THBS1;KLF6;FABP5;TBL1XR1;STC2;BHLHE40;DHX15;PIM1;DLGAP5
ZNF182	17/299	0.00179698	0.00374407	0	0	2.35364	14.8789	BTG2;CHD9;CELF2;FANCA;ARID5B;BAZ2B;SLC7A11;RPS6KA3;STAG2;XK;CSPP1;ZMYM5;SESN1;CDC42EP3;BHLHE40;JMY;KLF9
ZNF215	17/299	0.00179698	0.00374407	0	0	2.35364	14.8789	RIPOR2;FANCA;ARID5B;CDC7;DHCR24;SLC2A3;SLC7A11;ETS1;THBS1;SYNE2;FGD4;XK;STC2;MYB;BHLHE40;DHX15;DLGAP5
ZNF239	17/299	0.00179698	0.00374407	0	0	2.35364	14.8789	ANXA3;INSIG1;CDC7;SLC7A11;PRICKLE1;RND3;THBS1;PAPSS2;KLF6;XK;STC2;MYB;BHLHE40;MXI1;DLGAP5;MGLL;FKBP5
ZNF256	17/299	0.00179698	0.00374407	0	0	2.35364	14.8789	CSRNP1;BTG2;INSIG1;ARID5B;CDC7;SLC2A3;SLC7A11;FOXN3;RND3;THBS1;KLF6;KLF5;BHLHE40;JMY;KLF9;DHX15;DLGAP5
ZNF28	17/299	0.00179698	0.00374407	0	0	2.35364	14.8789	CHD9;AGL;VPS13C;FANCA;ARID5B;FNDC3A;PIK3R1;SLC7A11;FOXN3;CDC42BPA;YWHAZ;THBS1;SYNE2;STAG2;BHLHE40;PRKACB;CLOCK
ZNF282	17/299	0.00179698	0.00374407	0	0	2.35364	14.8789	FANCA;ARID5B;FOXK1;ACTN4;VPS37B;THBS1;RUNX1;IGF1R;KLF6;CUX1;NFIC;BHLHE40;DHX15;UBTF;QSOX1;RREB1;IER2
ZNF296	17/299	0.00179698	0.00374407	0	0	2.35364	14.8789	CSRNP1;XBP1;BTG2;INSIG1;FANCA;SLC2A3;THBS1;PYCARD;KLF6;SLCO4A1;STC2;MYB;BHLHE40;PIM1;IER2;MFSD2A;FKBP5
ZNF32	17/299	0.00179698	0.00374407	0	0	2.35364	14.8789	XBP1;FANCA;ARID5B;GLRX;PIK3R1;PYGL;RND3;THBS1;KLF6;RGCC;FABP5;STC2;CDC42EP3;BHLHE40;MXI1;PIM1;MGLL
ZNF431	17/299	0.00179698	0.00374407	0	0	2.35364	14.8789	MBNL1;CHD9;PLAG1;CHD7;ARID5B;SLC2A3;BAZ2B;THBS1;SYNE2;IGF1R;FGD4;BHLHE40;JMY;DHX15;PDE7A;CPEB4;TNRC6B
ZNF467	17/299	0.00179698	0.00374407	0	0	2.35364	14.8789	BTG2;PLXND1;SORT1;FANCA;SLC40A1;ARID5B;SLC2A3;PYGL;ETS1;THBS1;KLF6;ALCAM;BHLHE40;KLF9;RHOU;SLC16A3;MGLL
ZNF500	17/299	0.00179698	0.00374407	0	0	2.35364	14.8789	SRRM2;BTG2;PLXND1;MAX;FANCA;VPS37B;THBS1;PML;RUNX1;ZBTB40;KLF7;KLF6;NFIC;BHLHE40;UBTF;QSOX1;TNRC6B
ZNF510	17/299	0.00179698	0.00374407	0	0	2.35364	14.8789	RABGAP1L;CHD9;VPS13C;PIK3R1;BAZ2B;RSBN1;SYNE2;IGF1R;STAG2;DAAM1;SESN1;BHLHE40;JMY;MXI1;B4GALT6;PRKACB;CLOCK
ZNF558	17/299	0.00179698	0.00374407	0	0	2.35364	14.8789	BTG2;INSIG1;PDE4D;FANCA;ARID5B;SLC2A3;PIK3R1;SLC7A11;FOXN3;ETS1;THBS1;KLF6;ALCAM;STC2;BHLHE40;MXI1;RHOU
ZNF563	17/299	0.00179698	0.00374407	0	0	2.35364	14.8789	CYFIP2;RIPOR2;BTG2;INSIG1;FANCA;SLC40A1;TESK2;ARID5B;SLC2A3;SLC7A11;PRICKLE1;THBS1;KLF6;RGCC;DRAM1;BHLHE40;CPEB4
ZNF573	17/299	0.00179698	0.00374407	0	0	2.35364	14.8789	CHD9;AGL;PDE4D;ARID5B;SLC2A3;BAZ2B;SLC7A11;ETS1;THBS1;SYNE2;IGF1R;RNF125;XK;NFIC;MYB;BHLHE40;TNRC6B
ZNF577	17/299	0.00179698	0.00374407	0	0	2.35364	14.8789	RIPOR2;CHD9;CCDC125;ANKRD44;PDE4D;FANCA;SLC40A1;ARID5B;SLC2A3;PIK3R1;BAZ2B;SLC7A11;FOXN3;IGF1R;SESN1;BHLHE40;RSRP1
ZNF596	17/299	0.00179698	0.00374407	0	0	2.35364	14.8789	KDM3A;PLAG1;HEG1;PDE4D;ARID5B;PIK3R1;BAZ2B;SLC7A11;THBS1;RUNX1;XK;KLF5;SESN1;BHLHE40;JMY;RHOU;MGLL
ZNF605	17/299	0.00179698	0.00374407	0	0	2.35364	14.8789	FANCA;ARID5B;BAZ2B;SLC7A11;THBS1;SYNE2;IGF1R;PPP3CA;ALCAM;RNF125;XK;CCPG1;BHLHE40;JMY;MNS1;PRKACB;FKBP5
ZNF619	17/299	0.00179698	0.00374407	0	0	2.35364	14.8789	HEG1;PDE4D;FANCA;ARID5B;PIK3R1;BAZ2B;SLC7A11;SYNE3;SYNE2;FGD4;KLF6;XK;BHLHE40;JMY;DHX15;CLOCK;FKBP5
ZNF644	17/299	0.00179698	0.00374407	0	0	2.35364	14.8789	MBNL1;MBNL2;CHD9;VPS13C;CHD7;ARID5B;FNDC3A;PIK3R1;BAZ2B;ARID1B;RSBN1;STAG2;TBL1XR1;BHLHE40;PRKACB;CPEB4;TNRC6B
ZNF669	17/299	0.00179698	0.00374407	0	0	2.35364	14.8789	XBP1;BTG2;KDM3A;CHD9;INSIG1;CHD7;FNDC3B;FANCA;CISD2;ARID5B;RND3;THBS1;KLF6;MYB;BHLHE40;RSRP1;TNRC6B
ZNF705A	17/299	0.00179698	0.00374407	0	0	2.35364	14.8789	CD274;IGSF6;ANXA3;GPR65;NCF4;FANCA;SLC40A1;SLC2A3;IRAK3;GLRX;SLC7A11;KLF6;DRAM1;ARHGDIB;BHLHE40;STAP1;CD69
ZNF765	17/299	0.00179698	0.00374407	0	0	2.35364	14.8789	GALNT7;MBNL1;TNFAIP8;CHD9;PDE4D;ARID5B;ATP11B;SLC2A3;PIK3R1;RUNX1;IGF1R;ZC3H12C;SPAST;BHLHE40;STXBP5;CLOCK;FKBP5
ZNF772	17/299	0.00179698	0.00374407	0	0	2.35364	14.8789	MBNL1;BTG2;THRB;PLAG1;PDE4D;FANCA;ARID5B;SLC2A3;PIK3R1;THBS1;IGF1R;ZC3H12C;MYB;BHLHE40;JMY;PRKACB;CPEB4
ZNF79	17/299	0.00179698	0.00374407	0	0	2.35364	14.8789	CYFIP2;PTGER4;CSRNP1;BTG2;STAT3;FANCA;TOB2;RND3;THBS1;KLF6;DRAM1;PSTPIP2;SESN1;BHLHE40;RSRP1;IER2;CPEB4
ZNF92	17/299	0.00179698	0.00374407	0	0	2.35364	14.8789	MBNL1;BTG2;CHD9;INSIG1;CHD7;DCUN1D1;CISD2;ARID5B;CDC7;SLC2A3;PIK3R1;FOXN3;THBS1;TBL1XR1;BHLHE40;DLGAP5;FKBP5
BARX2	16/299	0.00437137	0.00828538	0	0	2.20277	11.9669	BTG2;THRB;ARID5B;SLC7A11;ETS1;THBS1;FLI1;RUNX1;KLF6;KLF5;FABP5;STC2;MYB;BHLHE40;KLF9;MGLL
CREB3	16/299	0.00437137	0.00828538	0	0	2.20277	11.9669	APP;CSRNP1;CD63;XBP1;BTG2;ANXA3;STAT3;FANCA;GLRX;ETS1;THBS1;CST3;KLF6;ALCAM;BHLHE40;IER2
CUX2	16/299	0.00437137	0.00828538	0	0	2.20277	11.9669	CELF2;PDE4D;GLIS3;ARID5B;ELAVL2;IGF1R;TIAM1;DACH1;CUX1;NFIC;ADGRB1;BHLHE40;NCAM1;MGLL;GAS7;FKBP5
CXXC1	16/299	0.00437137	0.00828538	0	0	2.20277	11.9669	SRRM2;APP;DNMT1;MAX;STAT3;FANCA;ACTN4;YWHAZ;GNAI2;ACLY;KLF6;HGS;BHLHE40;DHX15;UBTF;ACIN1
DACH1	16/299	0.00437137	0.00828538	0	0	2.20277	11.9669	CYFIP2;EPHA7;BTG2;ANXA3;CELF2;CHD7;SLC40A1;SLC7A11;ETS1;THBS1;IGF1R;ALCAM;ATXN1;MYB;BHLHE40;NCAM1
DLX2	16/299	0.00437137	0.00828538	0	0	2.20277	11.9669	BTG2;FZD7;FANCA;ARID5B;SLC7A11;RND3;THBS1;RUNX1;KLF6;DACH1;KLF5;STC2;BHLHE40;PIM1;SPRY1;MGLL
DVL2	16/299	0.00437137	0.00828538	0	0	2.20277	11.9669	BTG2;DNMT1;STAT3;CHD7;FANCA;ACTN4;PIK3R1;ARRB2;YWHAZ;PML;IGF1R;ACLY;BHLHE40;PIM1;UBTF;FKBP5
ELF5	16/299	0.00437137	0.00828538	0	0	2.20277	11.9669	BTG2;THRB;ANXA3;FANCA;SLC40A1;SLC7A11;ETS1;RND3;THBS1;RUNX1;KLF6;KLF5;FABP5;MYB;BHLHE40;MGLL
ESRRG	16/299	0.00437137	0.00828538	0	0	2.20277	11.9669	EPHA7;BTG2;THRB;CELF2;PDE4D;GLIS3;ARID5B;PIK3R1;ELAVL2;RUNX1;IGF1R;DACH1;ATXN1;BHLHE40;NCAM1;GAS7
FOXC1	16/299	0.00437137	0.00828538	0	0	2.20277	11.9669	BTG2;ANXA3;FZD7;ARID5B;ETS1;RND3;THBS1;RUNX1;KLF6;ALCAM;KLF5;STC2;BHLHE40;KLF9;PIM1;SPRY1
FOXD2	16/299	0.00437137	0.00828538	0	0	2.20277	11.9669	PTGER4;BTG2;CDKN2C;GFI1;ARID5B;ETS1;THBS1;FLI1;RUNX1;KLF6;KLF5;HLX;MYB;BHLHE40;KLF9;SPRY1
FOXL1	16/299	0.00437137	0.00828538	0	0	2.20277	11.9669	BTG2;CDKN2A;PIK3R1;SLC7A11;ETS1;THBS1;FLI1;RUNX1;KLF6;KLF5;HLX;STC2;SMOC1;BHLHE40;SLC16A3;MGLL
FOXP2	16/299	0.00437137	0.00828538	0	0	2.20277	11.9669	EPHA7;MBNL1;THRB;CTTNBP2;CELF2;PDE4D;ARID5B;PIK3R1;THBS1;ELAVL2;RUNX1;IGF1R;ALCAM;DACH1;BHLHE40;NCAM1
H1FOO	16/299	0.00437137	0.00828538	0	0	2.20277	11.9669	CCR1;BTG2;PLXND1;GFI1;FANCA;PIK3R1;SLC7A11;GPR84;THBS1;RAB20;HLX;BHLHE40;DHX15;OLR1;IER2;FKBP5
HOPX	16/299	0.00437137	0.00828538	0	0	2.20277	11.9669	SRGN;BTG2;ANXA3;FANCA;GLRX;PIK3R1;THBS1;CST3;KLF6;ALCAM;RGCC;FABP5;ARHGDIB;BHLHE40;KLF9;MGLL
HOXA7	16/299	0.00437137	0.00828538	0	0	2.20277	11.9669	PTGER4;CDKN2C;ANXA3;CDKN2A;FANCA;ETS1;THBS1;FLI1;RUNX1;HOXA10;KLF5;CHST11;HLX;BHLHE40;SPRY1;SKAP2
HOXA9	16/299	0.00437137	0.00828538	0	0	2.20277	11.9669	PTGER4;BTG2;CDKN2C;CDKN2A;ARID5B;ETS1;THBS1;FLI1;RUNX1;IGF1R;HOXA10;KLF6;KLF5;HLX;MYB;BHLHE40
HOXB3	16/299	0.00437137	0.00828538	0	0	2.20277	11.9669	ANXA3;CDKN2A;TSHZ1;FZD7;FANCA;ARID5B;PRICKLE1;ETS1;THBS1;FLI1;RUNX1;HOXA10;CHST11;STC2;BHLHE40;NCAM1
HOXB4	16/299	0.00437137	0.00828538	0	0	2.20277	11.9669	CDKN2A;TSHZ1;FZD7;SLC40A1;ETS1;THBS1;FLI1;RUNX1;HOXA10;KLF6;DACH1;CHST11;HLX;BHLHE40;NCAM1;MGLL
HOXB7	16/299	0.00437137	0.00828538	0	0	2.20277	11.9669	CDKN2A;FZD7;FANCA;SLC7A11;ETS1;THBS1;FLI1;HOXA10;KLF6;KLF5;CHST11;FABP5;HLX;BHLHE40;SLC16A3;MGLL
HSF5	16/299	0.00437137	0.00828538	0	0	2.20277	11.9669	RIPOR2;BTG2;GFI1;RCSD1;ETS1;PPM1E;ELAVL2;IGF1R;XK;ATXN1;MYB;BHLHE40;DHX15;STAP1;CD69;JAZF1
ID3	16/299	0.00437137	0.00828538	0	0	2.20277	11.9669	BTG2;ANXA3;INSIG1;ARID5B;ETS1;RND3;THBS1;CST3;KLF6;ALCAM;RGCC;FABP5;BHLHE40;KLF9;PIM1;IER2
INF2	16/299	0.00437137	0.00828538	0	0	2.20277	11.9669	APP;BTG2;PLXND1;IQSEC1;FANCA;RRBP1;ACTN4;THBS1;KLF6;ALCAM;NFIC;BHLHE40;COTL1;SLC16A3;MGLL;GAS7
JUND	16/299	0.00437137	0.00828538	0	0	2.20277	11.9669	APP;CSRNP1;XBP1;BTG2;INSIG1;STAT3;YWHAZ;THBS1;GNAI2;CST3;TUBA1C;KLF6;BHLHE40;KLF9;PIM1;IER2
KIN	16/299	0.00437137	0.00828538	0	0	2.20277	11.9669	HEXIM1;MBNL1;BTG2;DNMT1;GTF2B;FANCA;CISD2;ARID5B;PIK3R1;BAZ2B;BAZ1A;RND3;KLF6;BHLHE40;DHX15;FKBP5
LIN28B	16/299	0.00437137	0.00828538	0	0	2.20277	11.9669	EPHA7;PLAG1;FZD7;CELF2;CHD7;FANCA;SLC2A3;SLC7A11;THBS1;ELAVL2;IGF1R;XK;DACH1;MYB;BHLHE40;DLGAP5
MAZ	16/299	0.00437137	0.00828538	0	0	2.20277	11.9669	SRRM2;DNMT1;MAX;STAT3;FANCA;DHCR24;ACTN4;YWHAZ;GNAI2;TUBA1C;KLF6;NFIC;BHLHE40;MXI1;UBTF;IER2
MEF2B	16/299	0.00437137	0.00828538	0	0	2.20277	11.9669	XBP1;BTG2;GFI1;FANCA;ETS1;THBS1;RUNX1;KLF6;SOCS1;KLF5;SLCO4A1;STC2;MYB;BHLHE40;PIM1;SLC16A3
MET	16/299	0.00437137	0.00828538	0	0	2.20277	11.9669	APP;ANXA3;ARID5B;PIK3R1;SLC7A11;ETS1;RND3;THBS1;PAPSS2;RUNX1;IGF1R;KLF6;ALCAM;KLF5;BHLHE40;MGLL
MSGN1	16/299	0.00437137	0.00828538	0	0	2.20277	11.9669	BTG2;GFI1;GBE1;SLC40A1;ARID5B;SLC7A11;TNF;ETS1;FLI1;RUNX1;KLF6;KLF5;MYB;BHLHE40;DHX15;RREB1
NCOR1	16/299	0.00437137	0.00828538	0	0	2.20277	11.9669	SRRM2;APP;MBNL1;CHD9;STAT3;PIK3R1;BAZ2B;YWHAZ;ARID1B;IGF1R;AKAP13;CUX1;TBL1XR1;BHLHE40;ACIN1;TNRC6B
NPAS3	16/299	0.00437137	0.00828538	0	0	2.20277	11.9669	CELF2;PDE4D;CHD7;GLIS3;ARID5B;PIK3R1;FOXN3;ETS1;RUNX1;IGF1R;TIAM1;DACH1;ATXN1;CHST11;BHLHE40;NCAM1
NR1H2	16/299	0.00437137	0.00828538	0	0	2.20277	11.9669	APP;XBP1;BTG2;INSIG1;STAT3;FANCA;ARID5B;ACTN4;GNAI2;CST3;KLF6;HGS;NFIC;BHLHE40;MXI1;IER2
PAX6	16/299	0.00437137	0.00828538	0	0	2.20277	11.9669	BTG2;FZD7;STAT3;CHD7;ARID5B;SLC7A11;ETS1;THBS1;ELAVL2;RUNX1;IGF1R;KLF6;DACH1;MYB;BHLHE40;NCAM1
PRDM5	16/299	0.00437137	0.00828538	0	0	2.20277	11.9669	EPHA7;CAMK2D;THRB;CELF2;CHD7;GLIS3;FANCA;SLC7A11;ETS1;THBS1;ALCAM;RHOJ;BHLHE40;NCAM1;SPRY1;FKBP5
PRDM9	16/299	0.00437137	0.00828538	0	0	2.20277	11.9669	BTG2;THRB;FZD7;GBE1;FANCA;SLC2A3;PIK3R1;SLC7A11;ETS1;SYNE2;RUNX1;MYB;BHLHE40;KLF9;TLR4;CPEB4
RAPGEF3	16/299	0.00437137	0.00828538	0	0	2.20277	11.9669	PTGER4;BTG2;PLXND1;ANXA3;FANCA;SLC2A3;PIK3R1;ETS1;THBS1;KLF6;RGCC;STC2;BHLHE40;KLF9;SPRY1;MGLL
RBM27	16/299	0.00437137	0.00828538	0	0	2.20277	11.9669	SRRM2;MBNL1;CHD9;CHD7;CISD2;FNDC3A;PIK3R1;BAZ1A;CLINT1;ARID1B;STAG2;TBL1XR1;DHX15;PDZD8;CPEB4;TNRC6B
RNF114	16/299	0.00437137	0.00828538	0	0	2.20277	11.9669	CSRNP1;XBP1;STAT3;DSTN;GLRX;PTTG1IP;ZC3HAV1;YWHAZ;THBS1;PML;KLF6;BHLHE40;DHX15;PIM1;TMBIM6;FKBP5
SIX1	16/299	0.00437137	0.00828538	0	0	2.20277	11.9669	BTG2;CDKN2A;FZD7;FANCA;SLC40A1;SLC7A11;RND3;THBS1;RUNX1;KLF6;KLF5;STC2;BHLHE40;RHOU;SPRY1;MGLL
SIX4	16/299	0.00437137	0.00828538	0	0	2.20277	11.9669	BTG2;FZD7;FANCA;ARID5B;SLC7A11;PRICKLE1;ETS1;THBS1;RUNX1;KLF6;STC2;MYB;BHLHE40;KLF9;PIM1;FKBP5
SMAD9	16/299	0.00437137	0.00828538	0	0	2.20277	11.9669	BTG2;THRB;FZD7;GLIS3;SLC40A1;ARID5B;PIK3R1;SLC7A11;THBS1;PAPSS2;DACH1;BHLHE40;KLF9;NCAM1;SPRY1;MGLL
SOX9	16/299	0.00437137	0.00828538	0	0	2.20277	11.9669	APP;BTG2;ANXA3;STAT3;PIK3R1;SLC7A11;ETS1;RND3;THBS1;RUNX1;IGF1R;KLF6;ALCAM;KLF5;STC2;BHLHE40
TCEAL8	16/299	0.00437137	0.00828538	0	0	2.20277	11.9669	APP;CD63;XBP1;BTG2;ANXA3;INSIG1;SLC40A1;DSTN;MSMO1;GLRX;THBS1;CST3;KLF6;FABP5;BHLHE40;COTL1
TCFL5	16/299	0.00437137	0.00828538	0	0	2.20277	11.9669	INSIG1;FANCA;SLC40A1;ARID5B;SLC2A3;GLRX;PYGL;ETS1;THBS1;TIAM1;SQLE;KLF6;ALCAM;SLCO4A1;BHLHE40;SLC16A3
TFCP2L1	16/299	0.00437137	0.00828538	0	0	2.20277	11.9669	BTG2;ANXA3;FANCA;SLC40A1;SLC2A3;PIK3R1;ETS1;THBS1;PAPSS2;KLF6;ALCAM;KLF5;BHLHE40;KLF9;MGLL;FKBP5
TOX3	16/299	0.00437137	0.00828538	0	0	2.20277	11.9669	EPHA7;BTG2;ANXA3;FANCA;SLC40A1;RND3;THBS1;PPM1E;ELAVL2;ALCAM;DACH1;MYB;BHLHE40;PIP5K1B;RHOU;NCAM1
TSHZ3	16/299	0.00437137	0.00828538	0	0	2.20277	11.9669	OLFML2B;PLXND1;HEG1;ARID5B;PIK3R1;PRICKLE1;ETS1;RND3;THBS1;RUNX1;KLF6;ATXN1;CDC42EP3;BHLHE40;NCAM1;GAS7
UBR4	16/299	0.00437137	0.00828538	0	0	2.20277	11.9669	SRRM2;APP;DNMT1;VPS13C;STAT3;CHD7;RRBP1;ACTN4;YWHAZ;SYNE2;IGF1R;AKAP13;ACLY;BHLHE40;DHX15;TNRC6B
UBTF	16/299	0.00437137	0.00828538	0	0	2.20277	11.9669	SRRM2;DNMT1;MAX;STAT3;FANCA;ACTN4;YWHAZ;ARID1B;GNAI2;IGF1R;ACLY;TBL1XR1;NFIC;BHLHE40;DHX15;ACIN1
WIZ	16/299	0.00437137	0.00828538	0	0	2.20277	11.9669	SRRM2;TLE3;DNMT1;IQSEC1;CHD7;FANCA;FOXK1;ACTN4;ARID1B;PML;CUX1;NFIC;BHLHE40;UBTF;ACIN1;RREB1
ZBTB22	16/299	0.00437137	0.00828538	0	0	2.20277	11.9669	XBP1;BTG2;PLXND1;INSIG1;STAT3;FANCA;GNAI2;SQLE;KLF6;SESN1;BHLHE40;KLF9;PIM1;RHOU;SLC16A3;IER2
ZC3HAV1	16/299	0.00437137	0.00828538	0	0	2.20277	11.9669	SRGN;CSRNP1;CD274;MBNL1;STAT3;ARID5B;SLC2A3;RRBP1;BAZ1A;ETS1;THBS1;PML;RUNX1;KLF6;BHLHE40;PIM1
ZFP37	16/299	0.00437137	0.00828538	0	0	2.20277	11.9669	BTG2;INSIG1;PDE4D;FANCA;ARID5B;SLC2A3;PIK3R1;SLC7A11;RND3;THBS1;TIAM1;KLF6;ALCAM;XK;BHLHE40;NCAM1
ZFP41	16/299	0.00437137	0.00828538	0	0	2.20277	11.9669	BTG2;DNMT1;FZD7;CHD7;FANCA;THBS1;IGF1R;TIAM1;SQLE;ATXN1;SLCO4A1;NFIC;BHLHE40;RHOU;SLC16A3;FKBP5
ZNF114	16/299	0.00437137	0.00828538	0	0	2.20277	11.9669	ANXA3;INSIG1;FANCA;SLC2A3;SLC7A11;ETS1;THBS1;KLF6;XK;SLCO4A1;STC2;MYB;LIPG;BHLHE40;PIM1;DLGAP5
ZNF142	16/299	0.00437137	0.00828538	0	0	2.20277	11.9669	CYFIP2;SRRM2;DNMT1;FANCA;FOXK1;ARID1B;THBS1;SYNE2;ZBTB40;AKAP13;MCM3AP;CUX1;NFIC;BHLHE40;RREB1;CNNM3
ZNF174	16/299	0.00437137	0.00828538	0	0	2.20277	11.9669	HEXIM1;BTG2;INSIG1;FANCA;HIP1R;CISD2;ARID5B;BAZ2B;THBS1;KLF6;XK;BHLHE40;UBTF;RREB1;DLGAP5;CPEB4
ZNF195	16/299	0.00437137	0.00828538	0	0	2.20277	11.9669	MBNL1;BTG2;CHD9;FANCA;CDC7;BAZ2B;SLC7A11;BAZ1A;RND3;SYNE2;SESN1;BHLHE40;DHX15;RSRP1;RCOR3;DLGAP5
ZNF250	16/299	0.00437137	0.00828538	0	0	2.20277	11.9669	BTG2;MBNL2;INSIG1;CHD7;FNDC3B;FANCA;ARID5B;PIK3R1;ETS1;RND3;THBS1;SQLE;KLF6;BHLHE40;IER2;FKBP5
ZNF34	16/299	0.00437137	0.00828538	0	0	2.20277	11.9669	CSRNP1;BTG2;PLAG1;INSIG1;ARID5B;PIK3R1;SQLE;KLF6;SLCO4A1;SESN1;CDC42EP3;BHLHE40;MXI1;KLF9;PIM1;IER2
ZNF365	16/299	0.00437137	0.00828538	0	0	2.20277	11.9669	PTGER4;PDE4D;ARID5B;PIK3R1;THBS1;RUNX1;KLF6;ALCAM;ATXN1;RGCC;CDC42EP3;BHLHE40;PRKACB;MGLL;GAS7;JAZF1
ZNF391	16/299	0.00437137	0.00828538	0	0	2.20277	11.9669	THRB;PLAG1;PDE4D;FANCA;ARID5B;PIK3R1;BAZ2B;SLC7A11;IGF1R;KLF7;RNF125;XK;STC2;MYB;BHLHE40;B4GALT6
ZNF433	16/299	0.00437137	0.00828538	0	0	2.20277	11.9669	CYFIP2;CSRNP1;BTG2;PDE4D;FANCA;SLC40A1;TESK2;ARID5B;SLC7A11;THBS1;KLF6;DRAM1;STC2;BHLHE40;KLF9;CPEB4
ZNF551	16/299	0.00437137	0.00828538	0	0	2.20277	11.9669	BTG2;CHD7;FANCA;CDC7;SLC2A3;PIK3R1;SLC7A11;ETS1;THBS1;SQLE;KLF7;NFIC;BHLHE40;DHX15;DLGAP5;FKBP5
ZNF556	16/299	0.00437137	0.00828538	0	0	2.20277	11.9669	RIPOR2;BTG2;PLXND1;PLAG1;PCSK9;SLC7A11;SYNE3;THBS1;IGF1R;XK;NFIC;MYB;LIPG;BHLHE40;OLR1;CPEB4
ZNF559	16/299	0.00437137	0.00828538	0	0	2.20277	11.9669	SRRM2;MBNL1;ARID5B;PIK3R1;CDC42BPB;ETS1;ARID1B;THBS1;RPS6KA3;KLF6;SPAST;TBL1XR1;BHLHE40;PRKACB;DLGAP5;TNRC6B
ZNF566	16/299	0.00437137	0.00828538	0	0	2.20277	11.9669	BTG2;MBNL2;CHD9;INSIG1;SLC40A1;CISD2;ARID5B;PIK3R1;SLC7A11;THBS1;RSBN1;SPAST;STC2;BHLHE40;JMY;PRKACB
ZNF575	16/299	0.00437137	0.00828538	0	0	2.20277	11.9669	PTGER4;BTG2;CDKN2C;FANCA;ARID5B;PIK3R1;THBS1;RUNX1;KLF6;HLX;NFIC;BHLHE40;KLF9;SLC16A3;IER2;MGLL
ZNF620	16/299	0.00437137	0.00828538	0	0	2.20277	11.9669	DNMT1;SORT1;CHD7;FANCA;CDC7;SLC2A3;BAZ2B;SLC7A11;SYNE3;THBS1;STC2;MYB;BHLHE40;PIM1;PDE7A;DLGAP5
ZNF645	16/299	0.00437137	0.00828538	0	0	2.20277	11.9669	RIPOR2;EPHA7;PLXND1;FANCA;PAWR;SLC7A11;ETS1;YWHAZ;THBS1;ACVR2A;RUNX1;RPS6KA3;KLF6;STAG2;DHX15;TLR4
ZNF682	16/299	0.00437137	0.00828538	0	0	2.20277	11.9669	ANXA3;CCDC125;INSIG1;ICA1;FANCA;CDC7;SLC2A3;THBS1;ELAVL2;KLF6;RNF125;MYB;BHLHE40;DHX15;PIM1;DLGAP5
ZNF684	16/299	0.00437137	0.00828538	0	0	2.20277	11.9669	ZBTB8A;CDKN2C;SORT1;GTF2B;FANCA;ARID5B;CDC7;SLC7A11;ZBTB40;KLF6;BHLHE40;MXI1;RSRP1;PRKACB;DLGAP5;MFSD2A
ZNF687	16/299	0.00437137	0.00828538	0	0	2.20277	11.9669	SRRM2;TLE3;KDM3A;STAT3;CHD7;FOXK1;ACTN4;BAZ1A;ARID1B;PML;KLF6;CUX1;STIM1;BHLHE40;ACIN1;RREB1
ZNF689	16/299	0.00437137	0.00828538	0	0	2.20277	11.9669	PTGER4;DCLRE1B;FDPS;DNMT1;STAT3;FANCA;ETS1;THBS1;RSBN1;ZBTB40;SYNGR1;KLF6;SOCS1;BHLHE40;PRKD2;CPEB4
ZNF713	16/299	0.00437137	0.00828538	0	0	2.20277	11.9669	ZBTB8A;BTG2;CTTNBP2;PDE4D;CHD7;FANCA;ARID5B;SLC2A3;PIK3R1;BAZ2B;SLC7A11;THBS1;KLF6;XK;MYB;BHLHE40
ZNF766	16/299	0.00437137	0.00828538	0	0	2.20277	11.9669	MBNL1;CHD9;INSIG1;VPS13C;ARID5B;PIK3R1;BAZ1A;RSBN1;FGD4;RNF125;BHLHE40;JMY;DHX15;LONRF1;FKBP5;TNRC6B
ZNF782	16/299	0.00437137	0.00828538	0	0	2.20277	11.9669	RABGAP1L;THRB;CHD9;INSIG1;TBC1D8;ARID5B;PIK3R1;BAZ2B;SLC7A11;THBS1;SYNE2;ZBTB40;SESN1;BHLHE40;PRKACB;FKBP5
ZNF790	16/299	0.00437137	0.00828538	0	0	2.20277	11.9669	HEXIM1;RIPOR2;XBP1;BTG2;INSIG1;FANCA;SLC40A1;ARID5B;SLC2A3;PIK3R1;PRICKLE1;THBS1;KLF6;ALCAM;CDC42EP3;BHLHE40
ZNF808	16/299	0.00437137	0.00828538	0	0	2.20277	11.9669	BTG2;CHD9;VPS13C;ARID5B;PIK3R1;PRICKLE1;ETS1;THBS1;IGF1R;FGD4;RNF125;XK;DAAM1;BHLHE40;CPEB4;FKBP5
ZNF81	16/299	0.00437137	0.00828538	0	0	2.20277	11.9669	MBNL1;CHD9;VPS13C;ARID5B;PIK3R1;BAZ2B;SYNE2;IGF1R;RPS6KA3;NIN;STAG2;DMXL2;STXBP5;CLOCK;CPEB4;TNRC6B
ZNF821	16/299	0.00437137	0.00828538	0	0	2.20277	11.9669	CSRNP1;CDK19;XBP1;BTG2;INSIG1;FANCA;ARID5B;SLC2A3;BAZ2B;THBS1;KLF6;STC2;SESN1;BHLHE40;MXI1;IER2
ASCL2	15/299	0.0100108	0.0174378	0	0	2.05355	9.45474	PTGER4;BTG2;GFI1;CITED4;FANCA;ETS1;THBS1;RUNX1;KLF6;KLF5;SLCO4A1;STC2;MYB;BHLHE40;SLC16A3
ATF4	15/299	0.0100108	0.0174378	0	0	2.05355	9.45474	CD63;XBP1;BTG2;INSIG1;STAT3;DSTN;YWHAZ;NARS;EEF1G;TUBA1C;KLF6;ARPC2;BHLHE40;PIM1;IER2
BATF2	15/299	0.0100108	0.0174378	0	0	2.05355	9.45474	CCR1;CSRNP1;CD274;GBP7;ZC3HAV1;GPR84;TNF;THBS1;PML;SOCS1;DRAM1;TFEC;CCRL2;BHLHE40;CD69
BMP2	15/299	0.0100108	0.0174378	0	0	2.05355	9.45474	PTGER4;BTG2;ANXA3;SLC40A1;SLC7A11;ETS1;RND3;THBS1;KLF6;KLF5;FABP5;STC2;LIPG;BHLHE40;MGLL
CREB3L4	15/299	0.0100108	0.0174378	0	0	2.05355	9.45474	XBP1;BTG2;ANXA3;INSIG1;ICA1;FANCA;DHCR24;SLC7A11;THBS1;MYB;BHLHE40;MXI1;RHOU;SLC16A3;FKBP5
CRX	15/299	0.0100108	0.0174378	0	0	2.05355	9.45474	THRB;GFI1;STAT3;FANCA;FOXK1;SLC7A11;ETS1;THBS1;FLI1;RUNX1;DACH1;KLF5;NFIC;MYB;BHLHE40
CSDE1	15/299	0.0100108	0.0174378	0	0	2.05355	9.45474	SRRM2;ACTR3;APP;MBNL1;TPM3;DSTN;YWHAZ;NARS;EEF1G;ACLY;ARPC2;BHLHE40;DHX15;VDAC2;TMBIM6
CUL2	15/299	0.0100108	0.0174378	0	0	2.05355	9.45474	ACTR3;APP;DNMT1;STAT3;FANCA;CISD2;PTPN11;PIK3R1;YWHAZ;NARS;TBL1XR1;BHLHE40;DHX15;EXOC6;PRKACB
DPF2	15/299	0.0100108	0.0174378	0	0	2.05355	9.45474	SRRM2;BTG2;DNMT1;MAX;STAT3;CHD7;ACTN4;YWHAZ;EEF1G;ACLY;KLF6;BHLHE40;DHX15;UBTF;ACIN1
DPF3	15/299	0.0100108	0.0174378	0	0	2.05355	9.45474	BTG2;THRB;PDE4D;GLIS3;FANCA;PIK3R1;PRICKLE1;ETS1;THBS1;RUNX1;CHST11;BHLHE40;NCAM1;MGLL;GAS7
DR1	15/299	0.0100108	0.0174378	0	0	2.05355	9.45474	ACTR3;MBNL1;BTG2;LYPLA1;TPM3;MAX;GNAI3;CISD2;ARID5B;YWHAZ;KLF6;STAG2;TBL1XR1;BHLHE40;DHX15
E2F2	15/299	0.0100108	0.0174378	0	0	2.05355	9.45474	BTG2;DNMT1;CDKN2C;INSIG1;FANCA;CDC7;SLC7A11;ETS1;THBS1;TUBA1C;MYB;BHLHE40;PIM1;DLGAP5;FKBP5
EBF1	15/299	0.0100108	0.0174378	0	0	2.05355	9.45474	CELF2;GLIS3;ARID5B;PIK3R1;ETS1;RND3;THBS1;FLI1;RUNX1;RHOJ;BHLHE40;NCAM1;SPRY1;MGLL;GAS7
EHF	15/299	0.0100108	0.0174378	0	0	2.05355	9.45474	BTG2;ANXA3;ARID5B;SLC7A11;THBS1;PAPSS2;RUNX1;KLF6;ALCAM;KLF5;RNF128;FABP5;MYB;BHLHE40;MGLL
ELF3	15/299	0.0100108	0.0174378	0	0	2.05355	9.45474	XBP1;BTG2;ANXA3;ARID5B;SLC7A11;RND3;THBS1;KLF6;KLF5;STC2;MYB;BHLHE40;KLF9;PIM1;IER2
EOMES	15/299	0.0100108	0.0174378	0	0	2.05355	9.45474	PTGER4;RIPOR2;BTG2;GFI1;FZD7;SLC2A3;ETS1;THBS1;RUNX1;KLF6;SOCS1;MYB;BHLHE40;RHOU;CD69
ETV2	15/299	0.0100108	0.0174378	0	0	2.05355	9.45474	BTG2;GFI1;FZD7;FANCA;ETS1;THBS1;FLI1;RUNX1;KLF6;HLX;MYB;BHLHE40;SLC16A3;IER2;FKBP5
ETV3L	15/299	0.0100108	0.0174378	0	0	2.05355	9.45474	PTGER4;CSRNP1;BTG2;TNFAIP8;PTGIR;GFI1;CITED4;SLC7A11;GPR84;TNF;THBS1;KLF5;SLCO4A1;BHLHE40;MGLL
FOXA1	15/299	0.0100108	0.0174378	0	0	2.05355	9.45474	XBP1;BTG2;ANXA3;FANCA;ETS1;RND3;THBS1;RUNX1;KLF6;ALCAM;KLF5;STC2;MYB;BHLHE40;KLF9
GLI3	15/299	0.0100108	0.0174378	0	0	2.05355	9.45474	FZD7;HEG1;GLIS3;FANCA;ARID5B;PIK3R1;SLC7A11;ETS1;RND3;THBS1;RUNX1;IGF1R;ATXN1;BHLHE40;NCAM1
HIC1	15/299	0.0100108	0.0174378	0	0	2.05355	9.45474	BTG2;PLXND1;ETS1;THBS1;FLI1;RUNX1;KLF6;RGCC;HLX;BHLHE40;SPRY1;SLC16A3;IER2;MGLL;GAS7
HILS1	15/299	0.0100108	0.0174378	0	0	2.05355	9.45474	BTG2;ARID5B;SLC2A3;RCSD1;THBS1;RUNX1;KLF6;STC2;RHOJ;BHLHE40;KLF9;PIM1;IER2;GAS7;FKBP5
HMG20B	15/299	0.0100108	0.0174378	0	0	2.05355	9.45474	APP;XBP1;BTG2;DNMT1;INSIG1;FANCA;ARID5B;GLRX;PYGL;GNAI2;KLF6;NFIC;BHLHE40;MLEC;CYTH1
HNF1B	15/299	0.0100108	0.0174378	0	0	2.05355	9.45474	BTG2;THRB;GFI1;GLIS3;FANCA;SLC40A1;ETS1;THBS1;RUNX1;KLF6;KLF5;RNF128;MYB;BHLHE40;MGLL
HOXB8	15/299	0.0100108	0.0174378	0	0	2.05355	9.45474	BTG2;CDKN2A;TSHZ1;SLC2A3;ETS1;THBS1;FLI1;RUNX1;HOXA10;KLF6;DACH1;HLX;STC2;LIPG;BHLHE40
ISL2	15/299	0.0100108	0.0174378	0	0	2.05355	9.45474	BTG2;GFI1;GLIS3;ARID5B;SLC7A11;THBS1;RUNX1;KLF5;HLX;STC2;NFIC;MYB;LIPG;BHLHE40;CPEB4
KLF16	15/299	0.0100108	0.0174378	0	0	2.05355	9.45474	CSRNP1;BTG2;FANCA;FOXK1;RUNX1;TUBA1C;KLF6;KLF5;NFIC;BHLHE40;PIM1;UBTF;RREB1;IER2;FKBP5
LENG9	15/299	0.0100108	0.0174378	0	0	2.05355	9.45474	HEXIM1;CSRNP1;BTG2;INSIG1;STAT3;FANCA;SLC7A11;THBS1;KLF6;BHLHE40;MXI1;KLF9;PIM1;SLC16A3;IER2
MIER2	15/299	0.0100108	0.0174378	0	0	2.05355	9.45474	BTG2;PLXND1;CHD7;FANCA;VPS37B;CDC42BPB;RUNX1;TIAM1;KLF6;NFIC;BHLHE40;PRKD2;QSOX1;IER2;CYTH1
MYBL1	15/299	0.0100108	0.0174378	0	0	2.05355	9.45474	BTG2;CDKN2C;ANXA3;INSIG1;FANCA;CDC7;SLC7A11;ETS1;RND3;THBS1;KLF6;STC2;MYB;BHLHE40;DLGAP5
NR1H3	15/299	0.0100108	0.0174378	0	0	2.05355	9.45474	BTG2;INSIG1;FANCA;SLC40A1;GLRX;SLC7A11;PYGL;ETS1;THBS1;PAPSS2;KLF6;DRAM1;FABP5;BHLHE40;MGLL
NR2F6	15/299	0.0100108	0.0174378	0	0	2.05355	9.45474	APP;XBP1;BTG2;FANCA;DHCR24;PYGL;THBS1;CST3;TUBA1C;FABP5;NFIC;BHLHE40;SLC16A3;IER2;MGLL
PLXNB1	15/299	0.0100108	0.0174378	0	0	2.05355	9.45474	CYFIP2;APP;BTG2;PLXND1;SORT1;FZD7;FANCA;SLC40A1;DHCR24;THBS1;SYNE2;IGF1R;ALCAM;BHLHE40;MGLL
PLXNB2	15/299	0.0100108	0.0174378	0	0	2.05355	9.45474	APP;CD63;BTG2;PLXND1;SORT1;RRBP1;ACTN4;YWHAZ;THBS1;GNAI2;CST3;KLF6;ALCAM;BHLHE40;COTL1
PLXND1	15/299	0.0100108	0.0174378	0	0	2.05355	9.45474	BTG2;HEG1;FANCA;ETS1;THBS1;RUNX1;GNAI2;KLF6;ALCAM;ADGRE5;NFIC;BHLHE40;COTL1;MGLL;GAS7
PRR12	15/299	0.0100108	0.0174378	0	0	2.05355	9.45474	SRRM2;TLE3;PLXND1;IQSEC1;CHD7;ARID5B;FOXK1;ARID1B;PML;IGF1R;NFIC;BHLHE40;UBTF;RREB1;TNRC6B
RARG	15/299	0.0100108	0.0174378	0	0	2.05355	9.45474	BTG2;PLXND1;FANCA;ARID5B;ETS1;THBS1;RUNX1;KLF6;KLF5;NFIC;BHLHE40;KLF9;PIM1;MGLL;GAS7
RBM20	15/299	0.0100108	0.0174378	0	0	2.05355	9.45474	BTG2;PDE4D;ARID5B;PIK3R1;PRICKLE1;ETS1;THBS1;IGF1R;DACH1;STC2;SMOC1;BHLHE40;RHOU;NCAM1;MGLL
RORB	15/299	0.0100108	0.0174378	0	0	2.05355	9.45474	EPHA7;THRB;CELF2;PDE4D;PIK3R1;SLC7A11;RND3;THBS1;ELAVL2;ALCAM;DACH1;BHLHE40;NCAM1;MGLL;GAS7
RORC	15/299	0.0100108	0.0174378	0	0	2.05355	9.45474	PTGER4;XBP1;BTG2;CISH;INSIG1;STAT3;FANCA;SLC40A1;THBS1;BHLHE40;KLF9;RHOU;MGLL;MFSD2A;FKBP5
SNAI3	15/299	0.0100108	0.0174378	0	0	2.05355	9.45474	CSRNP1;RIPOR2;BTG2;CISH;GFI1;FANCA;RCSD1;ETS1;SOCS1;SLCO4A1;BHLHE40;COTL1;PIM1;SLC16A3;MGLL
STAT1	15/299	0.0100108	0.0174378	0	0	2.05355	9.45474	SRGN;APP;CD274;STAT3;GLRX;PIK3R1;ZC3HAV1;ETS1;THBS1;PML;KLF6;SOCS1;FABP5;ARHGDIB;BHLHE40
TERF2IP	15/299	0.0100108	0.0174378	0	0	2.05355	9.45474	SRRM2;APP;BTG2;ARL6IP1;INSIG1;STAT3;ARID5B;DSTN;PIK3R1;YWHAZ;TUBA1C;KLF6;BHLHE40;MXI1;DHX15
TRIM3	15/299	0.0100108	0.0174378	0	0	2.05355	9.45474	CYFIP2;APP;BTG2;PLXND1;IQSEC1;SORT1;FANCA;THBS1;SYNGR1;KLF6;ALCAM;BHLHE40;KLF9;SLC16A3;GAS7
ZIK1	15/299	0.0100108	0.0174378	0	0	2.05355	9.45474	RIPOR2;BTG2;FANCA;CDC7;SLC2A3;SLC7A11;THBS1;KLF6;ALCAM;XK;FABP5;MYB;BHLHE40;DHX15;DLGAP5
ZNF141	15/299	0.0100108	0.0174378	0	0	2.05355	9.45474	CHD9;LRBA;PDE4D;CHD7;ARID5B;CDC7;SLC2A3;PIK3R1;BAZ2B;THBS1;SYNE2;RNF125;MYB;BHLHE40;DHX15
ZNF146	15/299	0.0100108	0.0174378	0	0	2.05355	9.45474	MBNL1;INSIG1;CISD2;MSMO1;BAZ1A;YWHAZ;THBS1;NARS;ACLY;KLF6;ALCAM;STAG2;BHLHE40;DHX15;DLGAP5
ZNF16	15/299	0.0100108	0.0174378	0	0	2.05355	9.45474	PTGER4;XBP1;TLE1;CHD9;FANCA;ARID5B;PIK3R1;ETS1;THBS1;SQLE;KLF6;STC2;BHLHE40;RHOU;SPRY1
ZNF177	15/299	0.0100108	0.0174378	0	0	2.05355	9.45474	PLAG1;FZD7;INSIG1;PDE4D;FANCA;SLC2A3;PIK3R1;PRICKLE1;THBS1;XK;RGCC;BHLHE40;SPRY1;CD69;DLGAP5
ZNF227	15/299	0.0100108	0.0174378	0	0	2.05355	9.45474	ATE1;MBNL1;MBNL2;CHD9;FNDC3B;ARID5B;PIK3R1;SLC7A11;KLF6;ALCAM;STAG2;BHLHE40;JMY;STXBP5;PRKACB
ZNF251	15/299	0.0100108	0.0174378	0	0	2.05355	9.45474	CYFIP2;FZD7;FANCA;ARID5B;PIK3R1;PRICKLE1;IGF1R;SQLE;KLF6;ALCAM;ATXN1;STC2;BHLHE40;MXI1;FKBP5
ZNF273	15/299	0.0100108	0.0174378	0	0	2.05355	9.45474	INSIG1;CHD7;FANCA;ARID5B;CDC7;SLC7A11;THBS1;XK;CENPJ;MYB;BHLHE40;PIM1;MNS1;DLGAP5;FKBP5
ZNF276	15/299	0.0100108	0.0174378	0	0	2.05355	9.45474	SRRM2;BTG2;CHD7;FANCA;HIP1R;PIK3R1;TOB2;RUNX1;KLF6;ATXN1;NFIC;BHLHE40;SLC16A3;IER2;FKBP5
ZNF304	15/299	0.0100108	0.0174378	0	0	2.05355	9.45474	BTG2;CISD2;ARID5B;SLC2A3;PIK3R1;SLC7A11;FOXN3;THBS1;XK;DAAM1;CDC42EP3;BHLHE40;KLF9;DHX15;PIM1
ZNF345	15/299	0.0100108	0.0174378	0	0	2.05355	9.45474	RIPOR2;BTG2;PLAG1;ARID5B;SLC2A3;PIK3R1;BAZ2B;SYNE2;IGF1R;FGD4;KLF7;RNF125;BHLHE40;JMY;KLF9
ZNF35	15/299	0.0100108	0.0174378	0	0	2.05355	9.45474	BTG2;INSIG1;FANCA;ARID5B;SLC7A11;ETS1;RND3;THBS1;SQLE;KLF6;SESN1;BHLHE40;KLF9;PIM1;SPRY1
ZNF385A	15/299	0.0100108	0.0174378	0	0	2.05355	9.45474	BTG2;PLXND1;FANCA;SLC2A3;THBS1;GNAI2;CST3;KLF6;NFIC;BHLHE40;MXI1;COTL1;PIM1;SLC16A3;MGLL
ZNF396	15/299	0.0100108	0.0174378	0	0	2.05355	9.45474	OSCP1;BTG2;PDE4D;ICA1;GLIS3;SLC40A1;ARID5B;BAZ2B;SYNE3;THBS1;MYB;BHLHE40;RHOU;SPRY1;NEK11
ZNF420	15/299	0.0100108	0.0174378	0	0	2.05355	9.45474	CHD9;INSIG1;FANCA;PAWR;CDC7;SLC2A3;PIK3R1;BAZ2B;SLC7A11;THBS1;IGF1R;STAG2;DAAM1;BHLHE40;JMY
ZNF442	15/299	0.0100108	0.0174378	0	0	2.05355	9.45474	CSRNP1;BTG2;ANXA3;FANCA;SLC40A1;ARID5B;SLC2A3;SLC7A11;THBS1;KLF6;STC2;MYB;BHLHE40;PIM1;FKBP5
ZNF480	15/299	0.0100108	0.0174378	0	0	2.05355	9.45474	BTG2;CHD9;INSIG1;FANCA;CISD2;CDC7;SLC2A3;PIK3R1;BAZ2B;SLC7A11;THBS1;BHLHE40;DHX15;PIM1;PRKACB
ZNF502	15/299	0.0100108	0.0174378	0	0	2.05355	9.45474	RIPOR2;BTG2;THRB;ANXA3;FANCA;ARID5B;SLC7A11;ETS1;RND3;THBS1;XK;STC2;CDC42EP3;BHLHE40;MGLL
ZNF512	15/299	0.0100108	0.0174378	0	0	2.05355	9.45474	DNMT1;STAT3;FANCA;ARID5B;ETS1;THBS1;RSBN1;ZBTB40;BHLHE40;DHX15;EXOC6;SKAP2;CPEB4;FKBP5;JAZF1
ZNF514	15/299	0.0100108	0.0174378	0	0	2.05355	9.45474	CHD9;PLAG1;ARID5B;SLC2A3;PIK3R1;BAZ2B;SLC7A11;THBS1;IGF1R;KLF6;BHLHE40;JMY;MXI1;RSRP1;TRIM45
ZNF527	15/299	0.0100108	0.0174378	0	0	2.05355	9.45474	ERO1B;ZBTB8A;THRB;PDE4D;FANCA;FOXK1;BAZ2B;ACVR2A;FGD4;KLF7;RNF125;BHLHE40;JMY;PRKACB;CPEB4
ZNF582	15/299	0.0100108	0.0174378	0	0	2.05355	9.45474	CSRNP1;INSIG1;PDE4D;ARID5B;SLC2A3;PIK3R1;SLC7A11;SYNE3;THBS1;FLI1;KLF7;KLF6;SOAT1;STC2;BHLHE40
ZNF589	15/299	0.0100108	0.0174378	0	0	2.05355	9.45474	PTGER4;DNMT1;FZD7;INSIG1;STAT3;FANCA;ARID5B;SLC2A3;THBS1;SYNE2;ZBTB40;TIAM1;SOCS1;BHLHE40;CPEB4
ZNF594	15/299	0.0100108	0.0174378	0	0	2.05355	9.45474	RIPOR2;CHD9;ARID5B;SLC2A3;BAZ2B;SLC7A11;THBS1;KLF6;BHLHE40;RFXAP;JMY;DHX15;RSRP1;PDE7A;TNRC6B
ZNF600	15/299	0.0100108	0.0174378	0	0	2.05355	9.45474	CYFIP2;CSRNP1;BTG2;ANXA3;SLC40A1;ARID5B;SLC2A3;ETS1;THBS1;KLF6;RNF125;SESN1;BHLHE40;RSRP1;FKBP5
ZNF610	15/299	0.0100108	0.0174378	0	0	2.05355	9.45474	BTG2;THRB;PLAG1;INSIG1;PDE4D;SLC40A1;SLC2A3;SLC7A11;PRICKLE1;THBS1;IGF1R;ALCAM;LIPG;BHLHE40;RHOU
ZNF616	15/299	0.0100108	0.0174378	0	0	2.05355	9.45474	BTG2;CHD9;FZD7;ARID5B;SLC2A3;BAZ2B;RND3;THBS1;KLF6;STC2;BHLHE40;PIM1;RHOU;DLGAP5;TNRC6B
ZNF626	15/299	0.0100108	0.0174378	0	0	2.05355	9.45474	SRGN;RIPOR2;PDE4D;ARID5B;SLC2A3;PIK3R1;THBS1;FGD4;ALCAM;RNF125;XK;ATXN1;INPP5F;BHLHE40;FKBP5
ZNF672	15/299	0.0100108	0.0174378	0	0	2.05355	9.45474	CYFIP2;CSRNP1;FDPS;BTG2;RNPEPL1;INSIG1;STAT3;FNDC3B;FANCA;ARID5B;GLRX;KLF6;BHLHE40;SLC16A3;IER2
ZNF706	15/299	0.0100108	0.0174378	0	0	2.05355	9.45474	ACTR3;CD63;BTG2;ARL6IP1;DSTN;YWHAZ;CST3;TUBA1C;KLF6;FABP5;ARPC2;BHLHE40;DHX15;VDAC2;TMBIM6
ZNF708	15/299	0.0100108	0.0174378	0	0	2.05355	9.45474	MBNL1;BTG2;CHD9;VPS13C;PIK3R1;BAZ2B;THBS1;RSBN1;STAG2;BHLHE40;JMY;RSRP1;PDE7A;PRKACB;TNRC6B
ZNF721	15/299	0.0100108	0.0174378	0	0	2.05355	9.45474	SRRM2;MBNL1;C2CD5;CHD9;VPS13C;BAZ2B;BAZ1A;YWHAZ;TUBA1C;KLF6;STAG2;BHLHE40;DHX15;RSRP1;IER2
ZNF76	15/299	0.0100108	0.0174378	0	0	2.05355	9.45474	SRRM2;TLE3;XBP1;BTG2;SORT1;FANCA;HIP1R;PIK3R1;IGF1R;ZBTB40;BHLHE40;MXI1;PIM1;IER2;FKBP5
ZNF780B	15/299	0.0100108	0.0174378	0	0	2.05355	9.45474	MBNL1;CHD9;VPS13C;PDE4D;ARID5B;PIK3R1;BAZ2B;SLC7A11;THBS1;IGF1R;NIN;SPAST;ATXN1;BHLHE40;TNRC6B
ZNF80	15/299	0.0100108	0.0174378	0	0	2.05355	9.45474	RIPOR2;BTG2;ABCD2;GFI1;ARID5B;SLC2A3;SLC7A11;ARHGAP15;ETS1;THBS1;TMEM156;BHLHE40;NCAM1;CD69;CYTIP
ZRSR2	15/299	0.0100108	0.0174378	0	0	2.05355	9.45474	BTG2;FANCA;CISD2;PIK3R1;BAZ2B;RUNX1;RPS6KA3;KLF6;STAG2;FABP5;BHLHE40;DHX15;IER2;PTPN2;FKBP5
APTX	14/299	0.0215277	0.0348206	0	0	1.90596	7.31589	APP;FDPS;MBNL1;GBE1;FANCA;CISD2;PIK3R1;RND3;YWHAZ;THBS1;ACLY;KLF6;BHLHE40;DHX15
CDX2	14/299	0.0215277	0.0348206	0	0	1.90596	7.31589	BTG2;CDKN2A;GFI1;STAT3;ETS1;THBS1;FLI1;RUNX1;HOXA10;KLF6;DACH1;KLF5;MYB;BHLHE40
CUL1	14/299	0.0215277	0.0348206	0	0	1.90596	7.31589	SRRM2;ACTR3;APP;MBNL1;STAT3;PTPN11;PIK3R1;YWHAZ;ARID1B;ACLY;TBL1XR1;BHLHE40;DHX15;TNRC6B
DEPDC4	14/299	0.0215277	0.0348206	0	0	1.90596	7.31589	INSIG1;FANCA;CISD2;CDC7;SLC2A3;SLC7A11;THBS1;KLF7;XK;STC2;CENPJ;MYB;BHLHE40;DLGAP5
DLX1	14/299	0.0215277	0.0348206	0	0	1.90596	7.31589	THRB;FANCA;ARID5B;SLC7A11;PRICKLE1;RND3;THBS1;RUNX1;TIAM1;KLF6;ALCAM;BHLHE40;SPRY1;MGLL
DNAJC21	14/299	0.0215277	0.0348206	0	0	1.90596	7.31589	MBNL1;BTG2;INSIG1;FANCA;CISD2;PIK3R1;BAZ1A;YWHAZ;NARS;TBL1XR1;BHLHE40;DHX15;TAX1BP1;FKBP5
DUXA	14/299	0.0215277	0.0348206	0	0	1.90596	7.31589	EPHA7;MAX;GFI1;CELF2;FANCA;SLC2A3;FOXK1;MEFV;THBS1;RUNX1;RNF125;KLF5;DHX15;GAS7
ERG	14/299	0.0215277	0.0348206	0	0	1.90596	7.31589	THRB;HEG1;PDE4D;STAT3;PIK3R1;ETS1;THBS1;FLI1;RUNX1;IGF1R;RHOJ;BHLHE40;MGLL;GAS7
ESRRA	14/299	0.0215277	0.0348206	0	0	1.90596	7.31589	FDPS;XBP1;BTG2;DNMT1;STAT3;FANCA;ARID5B;ETS1;RUNX1;TUFM;KLF6;BHLHE40;MXI1;MGLL
ETV4	14/299	0.0215277	0.0348206	0	0	1.90596	7.31589	FANCA;SLC2A3;SLC7A11;ETS1;THBS1;RUNX1;KLF6;SLCO4A1;STC2;MYB;BHLHE40;SPRY1;SLC16A3;DLGAP5
ETV7	14/299	0.0215277	0.0348206	0	0	1.90596	7.31589	CCR1;CSRNP1;CD274;STAT3;FANCA;ZC3HAV1;TNF;THBS1;PML;KLF6;SOCS1;DRAM1;BHLHE40;VAMP5
FOXO6	14/299	0.0215277	0.0348206	0	0	1.90596	7.31589	BTG2;PLXND1;FZD7;FANCA;PIK3R1;PRICKLE1;ETS1;THBS1;KLF5;CCDC88C;BHLHE40;RHOU;NCAM1;MGLL
GATA4	14/299	0.0215277	0.0348206	0	0	1.90596	7.31589	THRB;GFI1;STAT3;FANCA;ETS1;FLI1;RUNX1;IGF1R;KLF5;HLX;MYB;BHLHE40;RHOU;NCAM1
GLIS2	14/299	0.0215277	0.0348206	0	0	1.90596	7.31589	BTG2;PLXND1;FZD7;HEG1;FANCA;ETS1;THBS1;IGF1R;KLF6;CHST11;NFIC;BHLHE40;IER2;MGLL
HES4	14/299	0.0215277	0.0348206	0	0	1.90596	7.31589	CSRNP1;BTG2;INSIG1;CITED4;ARID5B;SLC2A3;THBS1;KLF6;SOCS1;RGCC;STC2;BHLHE40;PIM1;SLC16A3
HMGA2	14/299	0.0215277	0.0348206	0	0	1.90596	7.31589	APP;FANCA;SLC2A3;SLC7A11;ETS1;RND3;THBS1;RUNX1;IGF1R;KLF6;ALCAM;STC2;BHLHE40;DLGAP5
HNF4A	14/299	0.0215277	0.0348206	0	0	1.90596	7.31589	DNMT1;THRB;STAT3;FANCA;SLC40A1;ETS1;THBS1;RUNX1;KLF6;KLF5;RNF128;MYB;BHLHE40;MGLL
HOXA3	14/299	0.0215277	0.0348206	0	0	1.90596	7.31589	PTGER4;BTG2;CDKN2A;ARID5B;ETS1;THBS1;FLI1;RUNX1;HOXA10;KLF6;HLX;BHLHE40;MGLL;SKAP2
HOXB2	14/299	0.0215277	0.0348206	0	0	1.90596	7.31589	BTG2;FZD7;PRICKLE1;ETS1;RND3;THBS1;RUNX1;HOXA10;KLF6;RGCC;STC2;ARHGDIB;BHLHE40;SLC16A3
HOXB6	14/299	0.0215277	0.0348206	0	0	1.90596	7.31589	ANXA3;CDKN2A;FZD7;ARID5B;SLC7A11;ETS1;THBS1;FLI1;RUNX1;HOXA10;DACH1;HLX;BHLHE40;SLC16A3
IFI16	14/299	0.0215277	0.0348206	0	0	1.90596	7.31589	SRGN;CD274;STAT3;ARID5B;SLC2A3;GLRX;ZC3HAV1;ETS1;THBS1;PML;KLF6;ARHGDIB;BHLHE40;COTL1
IGHM	14/299	0.0215277	0.0348206	0	0	1.90596	7.31589	SRGN;RIPOR2;NCF4;ARHGAP15;THBS1;FABP5;ARHGDIB;BHLHE40;COTL1;LCP2;CD69;CYTIP;FCGR2B;FKBP5
NR1I2	14/299	0.0215277	0.0348206	0	0	1.90596	7.31589	APP;CPT1A;THRB;STAT3;FANCA;PIK3R1;ETS1;PAPSS2;RUNX1;KLF5;MYB;BHLHE40;MFSD2A;FKBP5
NRL	14/299	0.0215277	0.0348206	0	0	1.90596	7.31589	BTG2;THRB;PLXND1;GFI1;STAT3;CHD7;FANCA;SLC7A11;THBS1;RUNX1;KLF6;MYB;BHLHE40;FKBP5
NUFIP1	14/299	0.0215277	0.0348206	0	0	1.90596	7.31589	CHD7;FANCA;CISD2;CDC7;PIK3R1;SLC7A11;THBS1;UCK2;KLF6;BHLHE40;DHX15;PIM1;IER2;FKBP5
NUPL2	14/299	0.0215277	0.0348206	0	0	1.90596	7.31589	BTG2;LYPLA1;INSIG1;GLO1;FANCA;CISD2;PIK3R1;YWHAZ;NUP93;KLF6;TBL1XR1;BHLHE40;DHX15;DLGAP5
PCSK6	14/299	0.0215277	0.0348206	0	0	1.90596	7.31589	BTG2;ANXA3;FANCA;DHCR24;SLC7A11;THBS1;RUNX1;SMOC1;BHLHE40;KLF9;NCAM1;MGLL;MFSD2A;GAS7
PITX1	14/299	0.0215277	0.0348206	0	0	1.90596	7.31589	CDKN2A;FANCA;SLC7A11;ETS1;THBS1;RUNX1;HOXA10;KLF5;FABP5;STC2;MYB;BHLHE40;SLC16A3;DLGAP5
PKNOX2	14/299	0.0215277	0.0348206	0	0	1.90596	7.31589	THRB;PLXND1;CELF2;PDE4D;GLIS3;PIK3R1;PRICKLE1;ETS1;THBS1;RUNX1;RHOJ;BHLHE40;NCAM1;GAS7
POU5F1	14/299	0.0215277	0.0348206	0	0	1.90596	7.31589	DNMT1;CTBP2;STAT3;FANCA;SLC2A3;ETS1;RUNX1;KLF6;SOCS1;KLF5;MYB;BHLHE40;PIM1;DLGAP5
RBM5	14/299	0.0215277	0.0348206	0	0	1.90596	7.31589	SRRM2;MBNL1;BTG2;CHD9;STAT3;PIK3R1;BAZ2B;YWHAZ;AKAP13;KLF6;BHLHE40;DHX15;RSRP1;ACIN1
RCOR2	14/299	0.0215277	0.0348206	0	0	1.90596	7.31589	BTG2;FZD7;INSIG1;CHD7;FANCA;SLC2A3;STC2;BHLHE40;MXI1;PIM1;NCAM1;SLC16A3;DLGAP5;FKBP5
SLC26A10	14/299	0.0215277	0.0348206	0	0	1.90596	7.31589	BTG2;OLFML2B;PLXND1;FANCA;THBS1;DACH1;STC2;CCDC88C;BHLHE40;B4GALNT1;NCAM1;SLC16A3;MGLL;GAS7
SNAI1	14/299	0.0215277	0.0348206	0	0	1.90596	7.31589	CSRNP1;BTG2;SLC2A3;SLC7A11;ETS1;THBS1;RUNX1;KLF6;SOCS1;RGCC;BHLHE40;PIM1;SLC16A3;IER2
TBX3	14/299	0.0215277	0.0348206	0	0	1.90596	7.31589	BTG2;FZD7;ARID5B;PIK3R1;ETS1;RND3;THBS1;RUNX1;KLF6;KLF5;STC2;BHLHE40;KLF9;MGLL
TCF25	14/299	0.0215277	0.0348206	0	0	1.90596	7.31589	SRRM2;APP;CD63;DSTN;ACTN4;YWHAZ;GNAI2;CST3;EEF1G;KLF6;ARPC2;BHLHE40;DHX15;TMBIM6
THAP10	14/299	0.0215277	0.0348206	0	0	1.90596	7.31589	ANXA3;FANCA;CDC7;SLC7A11;RND3;THBS1;XK;KLF5;STC2;CDC42EP3;BHLHE40;PIM1;MNS1;DLGAP5
THAP8	14/299	0.0215277	0.0348206	0	0	1.90596	7.31589	BTG2;FZD7;INSIG1;NATD1;FANCA;THBS1;PML;KLF5;BHLHE40;MXI1;KLF9;SLC16A3;BORCS6;FKBP5
THAP9	14/299	0.0215277	0.0348206	0	0	1.90596	7.31589	CHD7;FANCA;CISD2;ARID5B;CDC7;BAZ2B;SLC7A11;SPAST;TBL1XR1;BHLHE40;KLF9;DHX15;PIM1;DLGAP5
THRB	14/299	0.0215277	0.0348206	0	0	1.90596	7.31589	CELF2;PDE4D;ARID5B;PIK3R1;SLC7A11;ETS1;THBS1;RUNX1;IGF1R;ALCAM;ATXN1;BHLHE40;KLF9;MGLL
TSHZ2	14/299	0.0215277	0.0348206	0	0	1.90596	7.31589	CELF2;PDE4D;ARID5B;PIK3R1;ETS1;THBS1;RUNX1;ALCAM;ATXN1;BHLHE40;KLF9;NCAM1;SPRY1;GAS7
ZBTB7C	14/299	0.0215277	0.0348206	0	0	1.90596	7.31589	PLXND1;PDE4D;GLIS3;FANCA;ARID5B;PIK3R1;THBS1;RUNX1;ATXN1;KLF5;BHLHE40;NCAM1;MGLL;GAS7
ZFP57	14/299	0.0215277	0.0348206	0	0	1.90596	7.31589	BTG2;ANXA3;FANCA;ARID5B;SLC2A3;SLC7A11;THBS1;ALCAM;KLF5;BHLHE40;KLF9;PIM1;NCAM1;IER2
ZFP92	14/299	0.0215277	0.0348206	0	0	1.90596	7.31589	RIPOR2;CD274;THRB;FANCA;SLC7A11;THBS1;PPM1E;AFF2;XK;DACH1;STC2;BHLHE40;DHX15;NCAM1
ZIC5	14/299	0.0215277	0.0348206	0	0	1.90596	7.31589	EPHA7;FZD7;CHD7;FANCA;SLC7A11;RND3;THBS1;ELAVL2;KLF6;XK;STC2;MYB;BHLHE40;SPRY1
ZNF138	14/299	0.0215277	0.0348206	0	0	1.90596	7.31589	CHD9;PLAG1;FANCA;CDC7;PIK3R1;BAZ2B;SYNE2;FGD4;RNF125;SPAST;BHLHE40;JMY;PRKACB;DLGAP5
ZNF14	14/299	0.0215277	0.0348206	0	0	1.90596	7.31589	XBP1;BTG2;INSIG1;ARID5B;MSMO1;SLC2A3;BAZ2B;RND3;THBS1;KLF6;RGCC;BHLHE40;JMY;KLF9
ZNF140	14/299	0.0215277	0.0348206	0	0	1.90596	7.31589	BTG2;MBNL2;FANCA;ARID5B;PIK3R1;BAZ2B;SLC7A11;BAZ1A;THBS1;KLF6;ATXN1;BHLHE40;JMY;RSRP1
ZNF202	14/299	0.0215277	0.0348206	0	0	1.90596	7.31589	BTG2;FANCA;CISD2;CDC7;DHCR24;ETS1;RND3;THBS1;KLF6;MYB;BHLHE40;DHX15;PIM1;MFSD2A
ZNF222	14/299	0.0215277	0.0348206	0	0	1.90596	7.31589	BTG2;INSIG1;ARID5B;SLC2A3;SLC7A11;RND3;THBS1;KLF6;XK;KLF5;STC2;CDC42EP3;BHLHE40;CPEB4
ZNF230	14/299	0.0215277	0.0348206	0	0	1.90596	7.31589	BTG2;CHD9;FNDC3B;ARID5B;SLC2A3;SLC7A11;KLF6;XK;DAAM1;BHLHE40;PRKACB;RREB1;DLGAP5;MEGF9
ZNF232	14/299	0.0215277	0.0348206	0	0	1.90596	7.31589	XBP1;INSIG1;FANCA;ARID5B;CDC7;ETS1;THBS1;RUNX1;XK;CUX1;MYB;BHLHE40;PIM1;DLGAP5
ZNF233	14/299	0.0215277	0.0348206	0	0	1.90596	7.31589	RIPOR2;THRB;PLAG1;PDE4D;ICA1;BAZ2B;SLC7A11;THBS1;SYNE2;XK;DACH1;MYB;BHLHE40;RHOU
ZNF280A	14/299	0.0215277	0.0348206	0	0	1.90596	7.31589	BTG2;FANCA;SLC2A3;SLC7A11;ETS1;SYNE3;THBS1;SOCS1;STC2;MYB;LIPG;BHLHE40;DHX15;DLGAP5
ZNF283	14/299	0.0215277	0.0348206	0	0	1.90596	7.31589	CSRNP1;ANXA3;CHD9;FANCA;ARID5B;SLC2A3;PIK3R1;BAZ2B;SLC7A11;ETS1;THBS1;BHLHE40;DHX15;FKBP5
ZNF30	14/299	0.0215277	0.0348206	0	0	1.90596	7.31589	PDE4D;FANCA;ARID5B;CDC7;SLC2A3;PIK3R1;SLC7A11;ETS1;THBS1;KLF6;XK;SESN1;BHLHE40;RHOU
ZNF326	14/299	0.0215277	0.0348206	0	0	1.90596	7.31589	SRRM2;MBNL1;CELF2;CHD7;FANCA;CISD2;CDC7;PIK3R1;YWHAZ;KLF6;TBL1XR1;BHLHE40;DHX15;ACIN1
ZNF354C	14/299	0.0215277	0.0348206	0	0	1.90596	7.31589	THRB;SLC40A1;ARID5B;PIK3R1;SLC7A11;ETS1;THBS1;RUNX1;ALCAM;STC2;BHLHE40;KLF9;DHX15;NCAM1
ZNF382	14/299	0.0215277	0.0348206	0	0	1.90596	7.31589	RIPOR2;BTG2;PLAG1;GLIS3;FANCA;SLC40A1;DCLK2;SLC2A3;SLC7A11;THBS1;XK;LIPG;BHLHE40;PRKACB
ZNF468	14/299	0.0215277	0.0348206	0	0	1.90596	7.31589	BTG2;ANXA3;INSIG1;MSMO1;SLC2A3;PIK3R1;SLC7A11;IL1RAP;ETS1;THBS1;KLF5;BHLHE40;RSRP1;DLGAP5
ZNF473	14/299	0.0215277	0.0348206	0	0	1.90596	7.31589	DCLRE1B;CSRNP1;FANCA;CISD2;CDC7;SLC7A11;RND3;THBS1;KLF6;STC2;MYB;BHLHE40;PIM1;IER2
ZNF486	14/299	0.0215277	0.0348206	0	0	1.90596	7.31589	SRGN;BTG2;INSIG1;ARID5B;SLC2A3;ETS1;THBS1;VAMP8;TUBA1C;KLF6;ARHGDIB;BHLHE40;PIM1;SLC16A3
ZNF503	14/299	0.0215277	0.0348206	0	0	1.90596	7.31589	BTG2;INSIG1;SLC40A1;ARID5B;PRICKLE1;RND3;THBS1;KLF6;RGCC;STC2;ARHGDIB;BHLHE40;KLF9;RHOU
ZNF521	14/299	0.0215277	0.0348206	0	0	1.90596	7.31589	OLFML2B;FZD7;CELF2;SLC40A1;ARID5B;PRICKLE1;ETS1;THBS1;DACH1;RGCC;BHLHE40;NCAM1;SPRY1;GAS7
ZNF524	14/299	0.0215277	0.0348206	0	0	1.90596	7.31589	BTG2;RNPEPL1;SSNA1;CITED4;FANCA;ARID5B;CST3;PYCARD;DPM3;KLF6;BHLHE40;KLF9;MVD;IER2
ZNF547	14/299	0.0215277	0.0348206	0	0	1.90596	7.31589	BTG2;TNFAIP8;FANCA;ARID5B;SLC7A11;RND3;THBS1;KLF6;XK;CCPG1;STC2;BHLHE40;PIM1;CPEB4
ZNF567	14/299	0.0215277	0.0348206	0	0	1.90596	7.31589	MBNL2;CHD9;FANCA;CISD2;ARID5B;CDC7;PIK3R1;SLC7A11;THBS1;STAG2;SESN1;BHLHE40;PIM1;PRKACB
ZNF578	14/299	0.0215277	0.0348206	0	0	1.90596	7.31589	RIPOR2;CELF2;PDE4D;FANCA;SLC2A3;SLC7A11;THBS1;ELAVL2;IGF1R;FGD4;RNF125;INPP5F;BHLHE40;DLGAP5
ZNF580	14/299	0.0215277	0.0348206	0	0	1.90596	7.31589	HEXIM1;BTG2;INSIG1;FANCA;GNAI2;CST3;KLF6;ALCAM;NFIC;BHLHE40;MXI1;KLF9;SLC16A3;IER2
ZNF606	14/299	0.0215277	0.0348206	0	0	1.90596	7.31589	BTG2;CHD9;PLAG1;FANCA;ARID5B;PIK3R1;BAZ2B;THBS1;RSBN1;SYNE2;ALCAM;SESN1;BHLHE40;RCOR3
ZNF613	14/299	0.0215277	0.0348206	0	0	1.90596	7.31589	ABCC4;ANXA3;FANCA;ARID5B;DHCR24;SLC2A3;PIK3R1;SLC7A11;THBS1;KLF6;SESN1;BHLHE40;RHOU;FKBP5
ZNF649	14/299	0.0215277	0.0348206	0	0	1.90596	7.31589	RIPOR2;FZD7;FANCA;SLC2A3;SLC7A11;PRICKLE1;KLF6;RNF125;STC2;BHLHE40;JMY;DHX15;PIM1;RHOU
ZNF692	14/299	0.0215277	0.0348206	0	0	1.90596	7.31589	SRRM2;BTG2;INSIG1;FANCA;CDC7;KLF6;NFIC;BHLHE40;MXI1;KLF9;PIM1;RSRP1;ACIN1;IER2
ZNF707	14/299	0.0215277	0.0348206	0	0	1.90596	7.31589	CSRNP1;BTG2;PLXND1;IQSEC1;FANCA;ARHGEF18;THBS1;KLF6;NFIC;BHLHE40;DHX15;PRKD2;RREB1;IER2
ZNF831	14/299	0.0215277	0.0348206	0	0	1.90596	7.31589	PTGER4;RIPOR2;GFI1;GPR65;CELF2;ARID5B;ARHGAP15;ETS1;SOCS1;LCP2;CD69;FCGR2B;CPEB4;JAZF1
ZNF836	14/299	0.0215277	0.0348206	0	0	1.90596	7.31589	THRB;PDE4D;SLC40A1;SLC2A3;PIK3R1;BAZ2B;FOXN3;THBS1;BHLHE40;JMY;PIM1;RHOU;PDE7A;DLGAP5
AKAP8	13/299	0.0433576	0.0656275	0	0	1.75999	5.52332	SRRM2;APP;DNMT1;KDM3A;FANCA;ACTN4;ETS1;YWHAZ;GNAI2;ACLY;BHLHE40;DHX15;ACIN1
BNC2	13/299	0.0433576	0.0656275	0	0	1.75999	5.52332	OLFML2B;HEG1;CELF2;PDE4D;GLIS3;ARID5B;PRICKLE1;ETS1;THBS1;RUNX1;BHLHE40;NCAM1;GAS7
CASP8AP2	13/299	0.0433576	0.0656275	0	0	1.75999	5.52332	DNMT1;RFC1;CHD9;VPS13C;FANCA;CDC7;BAZ2B;BAZ1A;SYNE2;STAG2;BHLHE40;DHX15;DLGAP5
CD36	13/299	0.0433576	0.0656275	0	0	1.75999	5.52332	SRGN;BTG2;ANXA3;SLC40A1;THBS1;CST3;KLF6;RGCC;FABP5;ARHGDIB;BHLHE40;TLR4;MGLL
CENPB	13/299	0.0433576	0.0656275	0	0	1.75999	5.52332	XBP1;DNMT1;FANCA;DHCR24;ACTN4;YWHAZ;THBS1;GNAI2;CST3;TUBA1C;KLF6;NFIC;BHLHE40
CREB3L1	13/299	0.0433576	0.0656275	0	0	1.75999	5.52332	BTG2;OLFML2B;PLXND1;ANXA3;SLC7A11;ETS1;THBS1;PAPSS2;RUNX1;KLF6;STC2;BHLHE40;MGLL
CUL4B	13/299	0.0433576	0.0656275	0	0	1.75999	5.52332	MBNL1;STAT3;DSTN;ACTN4;YWHAZ;THBS1;RPS6KA3;ACLY;STAG2;TBL1XR1;BHLHE40;DHX15;PRKACB
DSP	13/299	0.0433576	0.0656275	0	0	1.75999	5.52332	APP;ANXA3;DHCR24;ACTN4;YWHAZ;THBS1;PAPSS2;TUBA1C;KLF6;ALCAM;KLF5;FABP5;BHLHE40
ESX1	13/299	0.0433576	0.0656275	0	0	1.75999	5.52332	CDKN2A;GFI1;GLIS3;ETS1;THBS1;FLI1;ELAVL2;AFF2;HOXA10;XK;RNF128;MYB;BHLHE40
FOXA2	13/299	0.0433576	0.0656275	0	0	1.75999	5.52332	BTG2;ANXA3;FZD7;STAT3;SLC40A1;ETS1;THBS1;RUNX1;KLF6;KLF5;FABP5;MYB;BHLHE40
GLI2	13/299	0.0433576	0.0656275	0	0	1.75999	5.52332	FZD7;GLIS3;FANCA;PIK3R1;PRICKLE1;ETS1;THBS1;RUNX1;IGF1R;TIAM1;BHLHE40;NCAM1;GAS7
GRHL2	13/299	0.0433576	0.0656275	0	0	1.75999	5.52332	THRB;CTBP2;ANXA3;ARID5B;RND3;THBS1;RUNX1;IGF1R;KLF6;KLF5;STC2;MYB;BHLHE40
HES2	13/299	0.0433576	0.0656275	0	0	1.75999	5.52332	CYFIP2;BTG2;CITED4;FANCA;SLC7A11;THBS1;RUNX1;KLF5;STC2;LIPG;BHLHE40;RHOU;DLGAP5
HEY2	13/299	0.0433576	0.0656275	0	0	1.75999	5.52332	BTG2;FZD7;SLC7A11;PRICKLE1;ETS1;RND3;THBS1;KLF6;STC2;MYB;BHLHE40;NCAM1;SPRY1
HIF3A	13/299	0.0433576	0.0656275	0	0	1.75999	5.52332	BTG2;CELF2;FANCA;SLC2A3;PIK3R1;SLC7A11;ETS1;THBS1;SMOC1;BHLHE40;KLF9;NCAM1;FKBP5
HNF1A	13/299	0.0433576	0.0656275	0	0	1.75999	5.52332	THRB;CDKN2A;MAX;STAT3;FANCA;ARID5B;PIK3R1;ETS1;RUNX1;IGF1R;KLF5;MYB;BHLHE40
HOXA10	13/299	0.0433576	0.0656275	0	0	1.75999	5.52332	APP;BTG2;CDKN2A;INSIG1;FANCA;PIK3R1;ETS1;THBS1;RUNX1;IGF1R;TIAM1;MYB;BHLHE40
HOXA13	13/299	0.0433576	0.0656275	0	0	1.75999	5.52332	BTG2;CDKN2C;CDKN2A;GFI1;FANCA;ARID5B;SLC7A11;THBS1;RUNX1;HOXA10;HLX;MYB;BHLHE40
HOXB1	13/299	0.0433576	0.0656275	0	0	1.75999	5.52332	FZD7;CHD7;PIK3R1;ETS1;THBS1;FLI1;RUNX1;DACH1;CHST11;MYB;BHLHE40;RREB1;SKAP2
HOXB5	13/299	0.0433576	0.0656275	0	0	1.75999	5.52332	BTG2;FZD7;SLC40A1;PRICKLE1;ETS1;THBS1;RUNX1;HOXA10;KLF6;HLX;STC2;ARHGDIB;BHLHE40
ID4	13/299	0.0433576	0.0656275	0	0	1.75999	5.52332	BTG2;FZD7;SLC7A11;RND3;THBS1;KLF6;ALCAM;FABP5;CDC42EP3;BHLHE40;KLF9;SPRY1;MGLL
ISL1	13/299	0.0433576	0.0656275	0	0	1.75999	5.52332	EPHA7;BTG2;ETS1;RND3;THBS1;ELAVL2;KLF6;ALCAM;DACH1;KLF5;MYB;BHLHE40;NCAM1
LARP4	13/299	0.0433576	0.0656275	0	0	1.75999	5.52332	MBNL1;MBNL2;CHD9;FNDC3B;CISD2;ZC3HAV1;BAZ1A;YWHAZ;STAG2;BHLHE40;DHX15;FAR1;CPEB4
LBX2	13/299	0.0433576	0.0656275	0	0	1.75999	5.52332	CDKN2A;GFI1;FANCA;THBS1;FLI1;RUNX1;HOXA10;CRACR2B;HLX;STC2;RHOJ;BHLHE40;SLC16A3
MIXL1	13/299	0.0433576	0.0656275	0	0	1.75999	5.52332	BTG2;GFI1;FZD7;CITED4;FANCA;RCSD1;ETS1;KLF6;KLF5;HLX;MYB;LIPG;BHLHE40
MLXIPL	13/299	0.0433576	0.0656275	0	0	1.75999	5.52332	BTG2;THRB;INSIG1;FANCA;SLC40A1;PYGL;PAPSS2;SMOC1;BHLHE40;KLF9;RHOU;MGLL;FKBP5
MTA2	13/299	0.0433576	0.0656275	0	0	1.75999	5.52332	SRRM2;DNMT1;STAT3;FANCA;ACTN4;YWHAZ;GNAI2;EEF1G;TUBA1C;ACLY;BHLHE40;DHX15;UBTF
MYT1L	13/299	0.0433576	0.0656275	0	0	1.75999	5.52332	SRRM2;CELF2;PDE4D;ARID1B;PPM1E;ELAVL2;PPP3CA;ATXN1;TBL1XR1;NCAM1;DIP2C;GAS7;TNRC6B
NANOG	13/299	0.0433576	0.0656275	0	0	1.75999	5.52332	FZD7;STAT3;SLC2A3;ETS1;THBS1;ELAVL2;RUNX1;RNF125;KLF5;MYB;BHLHE40;KLF9;PIM1
NR0B1	13/299	0.0433576	0.0656275	0	0	1.75999	5.52332	CDKN2A;FANCA;SLC7A11;THBS1;ELAVL2;RUNX1;KLF5;STC2;SMOC1;MYB;ARHGDIB;BHLHE40;RHOU
NR2F1	13/299	0.0433576	0.0656275	0	0	1.75999	5.52332	EPHA7;ARID5B;PIK3R1;ETS1;RND3;THBS1;RUNX1;ALCAM;DACH1;BHLHE40;NCAM1;SPRY1;MGLL
OTX1	13/299	0.0433576	0.0656275	0	0	1.75999	5.52332	BTG2;FZD7;GLIS3;FANCA;SLC7A11;THBS1;ELAVL2;DACH1;KLF5;STC2;SMOC1;MYB;BHLHE40
PLEK2	13/299	0.0433576	0.0656275	0	0	1.75999	5.52332	ANXA3;FANCA;SLC7A11;THBS1;XK;KLF5;FABP5;LIPG;ARHGDIB;BHLHE40;SLC16A3;DLGAP5;MGLL
PLXNA3	13/299	0.0433576	0.0656275	0	0	1.75999	5.52332	CYFIP2;BTG2;PLXND1;INSIG1;FANCA;ARID5B;SLC2A3;SLC7A11;THBS1;ALCAM;BHLHE40;NCAM1;SLC16A3
PLXNA4	13/299	0.0433576	0.0656275	0	0	1.75999	5.52332	RIPOR2;EPHA7;CELF2;PDE4D;PRICKLE1;ETS1;THBS1;IGF1R;TIAM1;CHST11;BHLHE40;NCAM1;GAS7
PPP1R13L	13/299	0.0433576	0.0656275	0	0	1.75999	5.52332	CSRNP1;BTG2;ANXA3;FANCA;ACTN4;THBS1;RUNX1;KLF6;KLF5;STC2;BHLHE40;SLC16A3;MGLL
RAPGEF4	13/299	0.0433576	0.0656275	0	0	1.75999	5.52332	CYFIP2;APP;RIPOR2;CELF2;PDE4D;PIK3R1;SLC7A11;THBS1;FABP5;BHLHE40;NCAM1;MGLL;GAS7
RBM10	13/299	0.0433576	0.0656275	0	0	1.75999	5.52332	SRRM2;DNMT1;FANCA;ACTN4;YWHAZ;TUFM;ACLY;STAG2;HNRNPUL2;BHLHE40;DHX15;UBTF;ACIN1
SNAI2	13/299	0.0433576	0.0656275	0	0	1.75999	5.52332	BTG2;ARID5B;ETS1;RND3;THBS1;RUNX1;KLF6;ALCAM;FABP5;STC2;ARHGDIB;BHLHE40;MGLL
SOX18	13/299	0.0433576	0.0656275	0	0	1.75999	5.52332	BTG2;PLXND1;ANXA3;ETS1;THBS1;FLI1;RGCC;ADGRE5;HLX;RHOJ;ARHGDIB;BHLHE40;MGLL
SOX7	13/299	0.0433576	0.0656275	0	0	1.75999	5.52332	BTG2;PLXND1;ANXA3;SLC7A11;ETS1;THBS1;FLI1;KLF6;FABP5;HLX;RHOJ;BHLHE40;MGLL
SP6	13/299	0.0433576	0.0656275	0	0	1.75999	5.52332	BTG2;SLC40A1;SLC7A11;THBS1;RUNX1;KLF5;SLCO4A1;STC2;LIPG;BHLHE40;SLC16A3;MGLL;MFSD2A
TCF23	13/299	0.0433576	0.0656275	0	0	1.75999	5.52332	BTG2;PLXND1;FANCA;SLC7A11;THBS1;RUNX1;KLF6;BHLHE40;QSOX1;MGLL;MFSD2A;GAS7;FKBP5
TEAD3	13/299	0.0433576	0.0656275	0	0	1.75999	5.52332	BTG2;PLXND1;FANCA;ARID5B;ETS1;RND3;THBS1;RUNX1;IGF1R;KLF6;KLF5;BHLHE40;PIM1
TFDP3	13/299	0.0433576	0.0656275	0	0	1.75999	5.52332	ATP8B4;ETS1;FLI1;RUNX1;AFF2;XK;DACH1;RNF128;FABP5;MYB;BHLHE40;MXI1;DHX15
TUB	13/299	0.0433576	0.0656275	0	0	1.75999	5.52332	CYFIP2;CELF2;PDE4D;SLC2A3;PIK3R1;THBS1;IGF1R;TIAM1;SYNGR1;ALCAM;BHLHE40;NCAM1;GAS7
UBE2K	13/299	0.0433576	0.0656275	0	0	1.75999	5.52332	ACTR3;MBNL1;TPM3;DSTN;YWHAZ;NARS;PPP3CA;ACLY;ARPC2;TBL1XR1;BHLHE40;DHX15;VDAC2
VENTX	13/299	0.0433576	0.0656275	0	0	1.75999	5.52332	CCR1;LRRC25;GFI1;SLC2A3;THBS1;RUNX1;KLF6;HLX;MYB;BHLHE40;DHX15;SLC16A3;GAS7
ZBED2	13/299	0.0433576	0.0656275	0	0	1.75999	5.52332	CD274;ANXA3;SLC2A3;SLC7A11;THBS1;SQLE;KLF6;FABP5;LIPG;BHLHE40;OLR1;DLGAP5;MGLL
ZC3H11A	13/299	0.0433576	0.0656275	0	0	1.75999	5.52332	SRRM2;APP;MBNL1;CHD9;ACTN4;YWHAZ;EEF1G;ACLY;STAG2;BHLHE40;DHX15;ACIN1;TNRC6B
ZC3H8	13/299	0.0433576	0.0656275	0	0	1.75999	5.52332	BTG2;DNMT1;FANCA;CISD2;CDC7;SLC7A11;RND3;THBS1;KLF6;BHLHE40;DHX15;DLGAP5;FKBP5
ZFHX4	13/299	0.0433576	0.0656275	0	0	1.75999	5.52332	EPHA7;CELF2;PDE4D;CHD7;ARID5B;PIK3R1;SLC7A11;RND3;THBS1;ALCAM;DACH1;BHLHE40;NCAM1
ZGPAT	13/299	0.0433576	0.0656275	0	0	1.75999	5.52332	SRRM2;FDPS;DNMT1;STAT3;FANCA;RRBP1;COASY;ZBTB40;HGS;BHLHE40;PRKD2;SLC16A3;CPEB4
ZNF100	13/299	0.0433576	0.0656275	0	0	1.75999	5.52332	INSIG1;PDE4D;CHD7;FANCA;ARID5B;CDC7;SLC7A11;IL1RAP;THBS1;CENPJ;MYB;BHLHE40;DLGAP5
ZNF135	13/299	0.0433576	0.0656275	0	0	1.75999	5.52332	PTGER4;RIPOR2;THRB;PDE4D;ARID5B;PRICKLE1;ETS1;SYNE3;THBS1;IGF1R;BHLHE40;NCAM1;GAS7
ZNF169	13/299	0.0433576	0.0656275	0	0	1.75999	5.52332	CHD9;PDE4D;FNDC3B;FANCA;ARID5B;SLC7A11;THBS1;ZBTB40;ZC3H12C;MYB;BHLHE40;DHX15;MGLL
ZNF180	13/299	0.0433576	0.0656275	0	0	1.75999	5.52332	BTG2;CHD9;INSIG1;FANCA;CISD2;MSMO1;PIK3R1;THBS1;ALCAM;BHLHE40;KLF9;FKBP5;TNRC6B
ZNF213	13/299	0.0433576	0.0656275	0	0	1.75999	5.52332	BTG2;RNPEPL1;FANCA;ARID5B;THBS1;PML;KLF6;CUX1;NFIC;BHLHE40;MXI1;SLC16A3;IER2
ZNF219	13/299	0.0433576	0.0656275	0	0	1.75999	5.52332	CYFIP2;BTG2;FANCA;ARID5B;KLF6;DRAM1;SESN1;BHLHE40;MXI1;QSOX1;SPRY1;SLC16A3;MGLL
ZNF223	13/299	0.0433576	0.0656275	0	0	1.75999	5.52332	SRRM2;BTG2;CHD9;CCDC125;ICA1;SLC40A1;ARID5B;SLC2A3;BAZ2B;THBS1;KLF6;BHLHE40;KLF9
ZNF311	13/299	0.0433576	0.0656275	0	0	1.75999	5.52332	RIPOR2;THRB;PLXND1;SLC7A11;ETS1;THBS1;KLF6;STC2;SMOC1;BHLHE40;PIM1;SPRY1;DIP2C
ZNF320	13/299	0.0433576	0.0656275	0	0	1.75999	5.52332	CYFIP2;CHD9;INSIG1;SLC40A1;ARID5B;MSMO1;PRICKLE1;FOXN3;THBS1;IGF1R;KLF6;SOAT1;BHLHE40
ZNF385B	13/299	0.0433576	0.0656275	0	0	1.75999	5.52332	CYFIP2;EPHA7;THRB;CELF2;PDE4D;ARID5B;SLC7A11;PRICKLE1;THBS1;DACH1;STC2;BHLHE40;FKBP5
ZNF571	13/299	0.0433576	0.0656275	0	0	1.75999	5.52332	ERO1B;PLAG1;FANCA;ARID5B;PIK3R1;SLC7A11;THBS1;XK;GKAP1;SESN1;BHLHE40;JMY;KLF9
ZNF638	13/299	0.0433576	0.0656275	0	0	1.75999	5.52332	SRRM2;MBNL1;CHD9;VPS13C;PIK3R1;BAZ2B;YWHAZ;SYNE2;STAG2;TBL1XR1;DHX15;TAX1BP1;TNRC6B
ZNF658	13/299	0.0433576	0.0656275	0	0	1.75999	5.52332	CSRNP1;CHD9;PLAG1;ARID5B;SLC2A3;SLC7A11;SYNE3;THBS1;XK;KLF5;BHLHE40;RHOU;PRKACB
ZNF660	13/299	0.0433576	0.0656275	0	0	1.75999	5.52332	RIPOR2;THRB;PLXND1;PLAG1;CHD7;GLIS3;IRAK3;SLC7A11;THBS1;KLF7;NFIC;BHLHE40;DOCK1
ZNF662	13/299	0.0433576	0.0656275	0	0	1.75999	5.52332	THRB;FZD7;CELF2;PDE4D;SLC2A3;PIK3R1;THBS1;IGF1R;FGD4;XK;STC2;BHLHE40;RHOU
ZNF681	13/299	0.0433576	0.0656275	0	0	1.75999	5.52332	CYFIP2;RIPOR2;PDE4D;FANCA;CDC7;PIK3R1;THBS1;XK;DACH1;CENPJ;MYB;BHLHE40;DLGAP5
ZNF788	13/299	0.0433576	0.0656275	0	0	1.75999	5.52332	FANCA;CDC7;SLC2A3;SLC7A11;ETS1;SYNE3;THBS1;RNF125;XK;MYB;BHLHE40;PIM1;DLGAP5
ZNF829	13/299	0.0433576	0.0656275	0	0	1.75999	5.52332	MBNL1;BORA;PLAG1;FANCA;CISD2;ARID5B;SLC7A11;XK;BHLHE40;MNS1;PDE7A;PRKACB;DLGAP5
ZNFX1	13/299	0.0433576	0.0656275	0	0	1.75999	5.52332	CSRNP1;CD274;BTG2;STAT3;ARID5B;ZC3HAV1;THBS1;PML;KLF6;SOCS1;DRAM1;BHLHE40;PIM1
ZSCAN18	13/299	0.0433576	0.0656275	0	0	1.75999	5.52332	CYFIP2;PTGER4;BTG2;PDE4D;FANCA;ARID5B;SLC2A3;THBS1;KLF6;RGCC;BHLHE40;KLF9;GAS7
AHCTF1	12/299	0.0815674	0.114969	0	0	1.6156	4.04923	SRRM2;DNMT1;NIN;KLF6;STAG2;TBL1XR1;CHD9;BHLHE40;CHD7;DHX15;PIK3R1;BAZ1A
ANAPC2	12/299	0.0815674	0.114969	0	0	1.6156	4.04923	SRRM2;ACLY;HGS;DCTN1;SSNA1;GTF2B;BHLHE40;FANCA;UBTF;MVD;ACTN4;GNAI2
ARX	12/299	0.0815674	0.114969	0	0	1.6156	4.04923	BTG2;XK;DACH1;THRB;FABP5;SMOC1;CELF2;BHLHE40;ETS1;THBS1;ELAVL2;RUNX1
ATOH7	12/299	0.0815674	0.114969	0	0	1.6156	4.04923	ALCAM;DACH1;THRB;FZD7;SMOC1;MYB;BHLHE40;NCAM1;SLC7A11;PPM1E;MGLL;ELAVL2
BNC1	12/299	0.0815674	0.114969	0	0	1.6156	4.04923	KLF5;FABP5;ANXA3;STC2;LIPG;BHLHE40;SPRY1;SLC7A11;ETS1;RND3;THBS1;RUNX1
CBX2	12/299	0.0815674	0.114969	0	0	1.6156	4.04923	BTG2;DNMT1;CDKN2C;FZD7;MYB;BHLHE40;CHD7;FANCA;CDC7;THBS1;DLGAP5;IGF1R
COPS2	12/299	0.0815674	0.114969	0	0	1.6156	4.04923	NARS;ACTR3;MBNL1;STAG2;TBL1XR1;BHLHE40;DHX15;TAX1BP1;CISD2;VDAC2;DSTN;YWHAZ
CPSF4L	12/299	0.0815674	0.114969	0	0	1.6156	4.04923	TLE3;ABCC4;CPT1A;BTG2;FZD7;HEG1;BHLHE40;KLF9;PIM1;FANCA;MGLL;FKBP5
CUL4A	12/299	0.0815674	0.114969	0	0	1.6156	4.04923	ACTR3;APP;ACLY;MBNL1;DNMT1;STAT3;BHLHE40;DHX15;FANCA;ACTN4;PIK3R1;YWHAZ
DEPDC1B	12/299	0.0815674	0.114969	0	0	1.6156	4.04923	TUBA1C;DNMT1;CDKN2C;BORA;FABP5;MYB;BHLHE40;FANCA;CDC7;SLC7A11;MNS1;DLGAP5
DHX34	12/299	0.0815674	0.114969	0	0	1.6156	4.04923	TLE3;UCK2;DNMT1;KLF6;HGS;STC2;BHLHE40;FANCA;CISD2;BAZ2B;THBS1;IER2
DVL1	12/299	0.0815674	0.114969	0	0	1.6156	4.04923	APP;BTG2;RNPEPL1;HGS;NFIC;STAT3;BHLHE40;FANCA;ACTN4;IER2;GNAI2;IGF1R
DZIP1L	12/299	0.0815674	0.114969	0	0	1.6156	4.04923	PLXND1;ANXA3;OSBPL3;CDC42EP3;BHLHE40;FANCA;NCAM1;SLC7A11;ETS1;THBS1;RUNX1;GAS7
E2F4	12/299	0.0815674	0.114969	0	0	1.6156	4.04923	XBP1;UCK2;DNMT1;MAX;MYB;STAT3;BHLHE40;FANCA;UBTF;ETS1;PML;RUNX1
E2F8	12/299	0.0815674	0.114969	0	0	1.6156	4.04923	DNMT1;CDKN2C;BORA;FABP5;MYB;BHLHE40;FANCA;CDC7;SLC7A11;MNS1;THBS1;DLGAP5
EGR4	12/299	0.0815674	0.114969	0	0	1.6156	4.04923	CSRNP1;BTG2;KLF6;RGCC;KLF5;ADGRB1;BHLHE40;KLF9;PIM1;RND3;THBS1;IER2
EWSR1	12/299	0.0815674	0.114969	0	0	1.6156	4.04923	SRRM2;ACTR3;EEF1G;APP;ACLY;DNMT1;TPM3;STAT3;BHLHE40;DHX15;ACTN4;YWHAZ
FIZ1	12/299	0.0815674	0.114969	0	0	1.6156	4.04923	HEXIM1;BTG2;RNPEPL1;IQSEC1;NFIC;BHLHE40;KLF9;FANCA;UBTF;CISD2;IER2;FKBP5
FOXD4L1	12/299	0.0815674	0.114969	0	0	1.6156	4.04923	BTG2;KLF6;HLX;GFI1;STC2;BHLHE40;DHX15;PIM1;ARID5B;RHOU;SLC2A3;THBS1
GBX2	12/299	0.0815674	0.114969	0	0	1.6156	4.04923	DACH1;KLF5;STC2;FZD7;MYB;BHLHE40;SPRY1;ETS1;SLC16A3;THBS1;ELAVL2;RUNX1
GRHL3	12/299	0.0815674	0.114969	0	0	1.6156	4.04923	BTG2;KLF6;KLF5;FABP5;STC2;LIPG;BHLHE40;ARID5B;RHOU;SLC2A3;SLC7A11;THBS1
GTF2E2	12/299	0.0815674	0.114969	0	0	1.6156	4.04923	APP;XBP1;DNMT1;KLF6;FABP5;INSIG1;BHLHE40;DHX15;FANCA;GLRX;ETS1;YWHAZ
GTF2F1	12/299	0.0815674	0.114969	0	0	1.6156	4.04923	SRRM2;DNMT1;STAT3;BHLHE40;DHX15;FANCA;UBTF;ACIN1;RRBP1;ACTN4;YWHAZ;PML
HIST1H1C	12/299	0.0815674	0.114969	0	0	1.6156	4.04923	CST3;TUBA1C;BTG2;KLF6;FABP5;ANXA3;INSIG1;BHLHE40;FANCA;GLRX;THBS1;FKBP5
HIST1H1T	12/299	0.0815674	0.114969	0	0	1.6156	4.04923	RIPOR2;BTG2;XK;STC2;BHLHE40;DHX15;FANCA;OLR1;SLC2A3;SLC7A11;THBS1;DLGAP5
HOXA11	12/299	0.0815674	0.114969	0	0	1.6156	4.04923	PTGER4;HOXA10;CDKN2A;HLX;STC2;MYB;BHLHE40;SLC7A11;ETS1;THBS1;FLI1;RUNX1
HOXA2	12/299	0.0815674	0.114969	0	0	1.6156	4.04923	HOXA10;DACH1;CDKN2A;HLX;BHLHE40;SPRY1;PRICKLE1;ETS1;THBS1;FLI1;RUNX1;SKAP2
HOXB9	12/299	0.0815674	0.114969	0	0	1.6156	4.04923	HOXA10;BTG2;KLF5;ANXA3;STC2;LIPG;BHLHE40;SLC2A3;SLC7A11;ETS1;THBS1;RUNX1
HOXC13	12/299	0.0815674	0.114969	0	0	1.6156	4.04923	HOXA10;BTG2;KLF5;CDKN2A;STC2;BHLHE40;FANCA;OLR1;SLC7A11;SLC16A3;THBS1;RUNX1
HOXC4	12/299	0.0815674	0.114969	0	0	1.6156	4.04923	HOXA10;BTG2;CDKN2A;HLX;STC2;SMOC1;BHLHE40;FANCA;NCAM1;ETS1;THBS1;RUNX1
HP1BP3	12/299	0.0815674	0.114969	0	0	1.6156	4.04923	SRRM2;ACTR3;EEF1G;APP;ACLY;MBNL1;ARPC2;TPM3;BHLHE40;DHX15;VDAC2;YWHAZ
ID1	12/299	0.0815674	0.114969	0	0	1.6156	4.04923	BTG2;KLF6;RGCC;FABP5;ANXA3;INSIG1;BHLHE40;KLF9;SLC7A11;RND3;THBS1;IER2
IRF3	12/299	0.0815674	0.114969	0	0	1.6156	4.04923	CST3;PYCARD;XBP1;HGS;STAT3;BHLHE40;FANCA;PRKD2;ACTN4;ETS1;PML;RUNX1
IRF6	12/299	0.0815674	0.114969	0	0	1.6156	4.04923	BTG2;KLF6;KLF5;FABP5;ANXA3;INSIG1;BHLHE40;FANCA;SLC40A1;DHCR24;RND3;THBS1
MEIS3	12/299	0.0815674	0.114969	0	0	1.6156	4.04923	BTG2;KLF6;PLXND1;BHLHE40;GLIS3;FANCA;SLC2A3;NCAM1;PRICKLE1;ETS1;THBS1;RUNX1
MESP1	12/299	0.0815674	0.114969	0	0	1.6156	4.04923	XBP1;BTG2;KLF6;CRACR2B;KLF5;STC2;MYB;CITED4;BHLHE40;FANCA;RHOU;THBS1
NKRF	12/299	0.0815674	0.114969	0	0	1.6156	4.04923	UCK2;KLF6;STAG2;FABP5;INSIG1;BHLHE40;CHD7;DHX15;FANCA;CISD2;BAZ1A;THBS1
OLIG2	12/299	0.0815674	0.114969	0	0	1.6156	4.04923	MYB;ADGRB1;BHLHE40;FANCA;RHOU;NCAM1;PIK3R1;SLC7A11;THBS1;ELAVL2;RUNX1;GAS7
PLAGL1	12/299	0.0815674	0.114969	0	0	1.6156	4.04923	BTG2;KLF6;ALCAM;ANXA3;CDC42EP3;BHLHE40;ARID5B;PIK3R1;ETS1;RND3;THBS1;MGLL
PROP1	12/299	0.0815674	0.114969	0	0	1.6156	4.04923	BTG2;KLF6;HLX;GFI1;STC2;NFIC;MYB;BHLHE40;DHX15;SLC7A11;TNF;RUNX1
PRR3	12/299	0.0815674	0.114969	0	0	1.6156	4.04923	MBNL1;BTG2;DNMT1;KLF6;INSIG1;BHLHE40;PIM1;FANCA;CISD2;ARID5B;THBS1;IER2
RELL2	12/299	0.0815674	0.114969	0	0	1.6156	4.04923	CYFIP2;IQSEC1;SLCO4A1;BHLHE40;KLF9;FANCA;B4GALNT1;SLC2A3;SLC7A11;SLC16A3;THBS1;MGLL
RGS9	12/299	0.0815674	0.114969	0	0	1.6156	4.04923	ALCAM;DACH1;PLXND1;CTTNBP2;CDC42EP3;BHLHE40;FANCA;NCAM1;SLC7A11;THBS1;MGLL;GAS7
RHOXF2	12/299	0.0815674	0.114969	0	0	1.6156	4.04923	CCR1;ATXN1;CDKN2A;NFIC;MYB;BHLHE40;DHX15;PIM1;FANCA;GLRX;ETS1;RUNX1
SIX5	12/299	0.0815674	0.114969	0	0	1.6156	4.04923	BTG2;PLXND1;MARVELD1;FZD7;NFIC;MYB;BHLHE40;MXI1;KLF9;FANCA;THBS1;IER2
SMARCA1	12/299	0.0815674	0.114969	0	0	1.6156	4.04923	APP;ALCAM;CDC42EP3;BHLHE40;SLC40A1;SLC2A3;NCAM1;PIK3R1;SLC7A11;ETS1;RND3;THBS1
SOHLH2	12/299	0.0815674	0.114969	0	0	1.6156	4.04923	XK;KLF5;STC2;CELF2;PDE4D;MYB;BHLHE40;NCAM1;SLC7A11;THBS1;PPM1E;ELAVL2
SOX11	12/299	0.0815674	0.114969	0	0	1.6156	4.04923	EPHA7;ALCAM;DACH1;FABP5;CELF2;BHLHE40;NCAM1;SLC7A11;RND3;THBS1;ELAVL2;IGF1R
SOX17	12/299	0.0815674	0.114969	0	0	1.6156	4.04923	BTG2;KLF6;RGCC;ANXA3;HLX;RHOJ;BHLHE40;SLC40A1;ETS1;THBS1;FLI1;RUNX1
SPDEF	12/299	0.0815674	0.114969	0	0	1.6156	4.04923	APP;TIAM1;XBP1;KLF5;STC2;INSIG1;MYB;BHLHE40;FANCA;GLRX;ETS1;THBS1
TAL2	12/299	0.0815674	0.114969	0	0	1.6156	4.04923	EPHA7;ALCAM;CDKN2A;MYB;BHLHE40;FANCA;NCAM1;SLC7A11;TMEM38B;TNF;THBS1;RUNX1
TBX21	12/299	0.0815674	0.114969	0	0	1.6156	4.04923	CCR1;PTGER4;CD274;SOCS1;CISH;GFI1;GPR65;BHLHE40;LCP2;CD69;TNF;ETS1
TBX6	12/299	0.0815674	0.114969	0	0	1.6156	4.04923	SYNGR1;BTG2;KLF6;PLXND1;NFIC;BHLHE40;MXI1;KLF9;PIM1;FANCA;SLC40A1;THBS1
TFDP1	12/299	0.0815674	0.114969	0	0	1.6156	4.04923	NUP93;SQLE;TUBA1C;XBP1;DNMT1;FABP5;INSIG1;BHLHE40;FANCA;CDC7;ETS1;DLGAP5
TSC22D4	12/299	0.0815674	0.114969	0	0	1.6156	4.04923	CST3;BTG2;KLF6;RNPEPL1;NFIC;STAT3;BHLHE40;RHOG;COTL1;FANCA;IER2;GNAI2
ZBED1	12/299	0.0815674	0.114969	0	0	1.6156	4.04923	XBP1;BTG2;KLF6;INSIG1;STAT3;BHLHE40;ARID5B;DHCR24;SLC7A11;YWHAZ;THBS1;FKBP5
ZBTB12	12/299	0.0815674	0.114969	0	0	1.6156	4.04923	BTG2;KLF6;FZD7;NFIC;MYB;BHLHE40;FANCA;SLC7A11;SLC16A3;THBS1;RUNX1;FKBP5
ZDHHC11	12/299	0.0815674	0.114969	0	0	1.6156	4.04923	PTGER4;SYNGR1;BTG2;SOCS1;INSIG1;BHLHE40;SLC2A3;SLC7A11;THBS1;MGLL;CPEB4;FKBP5
ZFPM2	12/299	0.0815674	0.114969	0	0	1.6156	4.04923	EPHA7;CELF2;PDE4D;BHLHE40;NCAM1;PIK3R1;PRICKLE1;ETS1;RND3;THBS1;RUNX1;GAS7
ZNF154	12/299	0.0815674	0.114969	0	0	1.6156	4.04923	TIAM1;RIPOR2;CELF2;PDE4D;BHLHE40;FANCA;ARID5B;IRAK3;CD69;SYNE3;THBS1;GAS7
ZNF234	12/299	0.0815674	0.114969	0	0	1.6156	4.04923	KLF6;RNF125;VPS13C;PDE4D;MYB;BHLHE40;FANCA;SLC2A3;BAZ2B;SLC7A11;THBS1;SYNE2
ZNF284	12/299	0.0815674	0.114969	0	0	1.6156	4.04923	XK;PLAG1;BHLHE40;MXI1;KLF9;SLC40A1;ARID5B;SLC2A3;PIK3R1;SLC7A11;SYNE3;THBS1
ZNF334	12/299	0.0815674	0.114969	0	0	1.6156	4.04923	RIPOR2;EPHA7;ANXA3;CTTNBP2;PDE4D;LIPG;BHLHE40;SLC40A1;PIP5K1B;SLC2A3;BAZ2B;SYNE2
ZNF417	12/299	0.0815674	0.114969	0	0	1.6156	4.04923	DAAM1;CHD9;VPS13C;PDE4D;BHLHE40;SLC2A3;BAZ2B;THBS1;SYNE2;IGF1R;ZBTB40;TNRC6B
ZNF423	12/299	0.0815674	0.114969	0	0	1.6156	4.04923	DACH1;CUX1;FZD7;CELF2;PDE4D;BHLHE40;NCAM1;PIK3R1;PRICKLE1;SYNE3;THBS1;GAS7
ZNF43	12/299	0.0815674	0.114969	0	0	1.6156	4.04923	ALCAM;INSIG1;MYB;BHLHE40;FANCA;ARID5B;SLC2A3;PIK3R1;BAZ2B;PRKACB;THBS1;TNRC6B
ZNF430	12/299	0.0815674	0.114969	0	0	1.6156	4.04923	SRRM2;MBNL1;XBP1;KLF6;CHD9;BHLHE40;TAX1BP1;ARID5B;SLC2A3;BAZ2B;ETS1;YWHAZ
ZNF491	12/299	0.0815674	0.114969	0	0	1.6156	4.04923	RIPOR2;BTG2;XK;DACH1;PLXND1;SESN1;ANKRD44;GLIS3;SLC40A1;ARID5B;THBS1;MEGF9
ZNF512B	12/299	0.0815674	0.114969	0	0	1.6156	4.04923	SRRM2;SYNGR1;DNMT1;PLXND1;NFIC;STAT3;BHLHE40;FANCA;UBTF;PIK3R1;CPEB4;ZBTB40
ZNF517	12/299	0.0815674	0.114969	0	0	1.6156	4.04923	BTG2;ADGRB1;CITED4;NATD1;BHLHE40;CHD7;MXI1;FANCA;SLC16A3;THBS1;IER2;FKBP5
ZNF526	12/299	0.0815674	0.114969	0	0	1.6156	4.04923	SRRM2;CSRNP1;BTG2;HGS;BHLHE40;FANCA;FOXK1;ACTN4;SLC16A3;THBS1;IER2;FBXO31
ZNF569	12/299	0.0815674	0.114969	0	0	1.6156	4.04923	SQLE;CHD9;STC2;INSIG1;CDC42EP3;BHLHE40;DMXL2;FANCA;ARID5B;CDC7;RND3;THBS1
ZNF648	12/299	0.0815674	0.114969	0	0	1.6156	4.04923	KLF6;KLF5;STC2;PDE4D;CDC42EP3;BHLHE40;DHX15;ARID5B;CDC7;RHOU;PIK3R1;RUNX1
ZNF679	12/299	0.0815674	0.114969	0	0	1.6156	4.04923	ACTR3;ALCAM;BHLHE40;TBXAS1;KLF9;DHX15;RSRP1;MSMO1;SLC2A3;CD69;TNF;THBS1
ZNF7	12/299	0.0815674	0.114969	0	0	1.6156	4.04923	AKAP13;BTG2;KLF6;ALCAM;INSIG1;BHLHE40;CHD7;PIM1;FANCA;ARID1B;THBS1;IER2
ZNF705F	12/299	0.0815674	0.114969	0	0	1.6156	4.04923	PPP3CA;CSPP1;STAT3;CHD7;CISD2;KIF24;PRKD2;RRBP1;BAZ2B;RCSD1;USP39;SEC22B
ZNF763	12/299	0.0815674	0.114969	0	0	1.6156	4.04923	RIPOR2;BTG2;KLF6;CHD9;BHLHE40;ARID5B;RHOU;SLC2A3;SLC7A11;ETS1;THBS1;IGF1R
ZNF768	12/299	0.0815674	0.114969	0	0	1.6156	4.04923	HEXIM1;FDPS;SYNGR1;DNMT1;STAT3;BHLHE40;FANCA;PRKD2;IER2;CPEB4;TUFM;ZBTB40
ZNF773	12/299	0.0815674	0.114969	0	0	1.6156	4.04923	KDM3A;STC2;PDE4D;BHLHE40;KLF9;FANCA;ARID5B;SLC2A3;SLC7A11;THBS1;CPEB4;IGF1R
ZNF786	12/299	0.0815674	0.114969	0	0	1.6156	4.04923	SRRM2;CSRNP1;BTG2;KLF6;CCDC125;INSIG1;BHLHE40;DHX15;PIM1;FANCA;CISD2;SLC2A3
ZNF789	12/299	0.0815674	0.114969	0	0	1.6156	4.04923	KLF6;CUX1;CHD9;CENPJ;INSIG1;BHLHE40;DHX15;FANCA;RSRP1;ARID5B;SYNE2;RUNX1
ZNF804A	12/299	0.0815674	0.114969	0	0	1.6156	4.04923	EPHA7;ALCAM;ANXA3;PDE4D;CDC42EP3;BHLHE40;SLC2A3;NCAM1;SLC7A11;PRICKLE1;RND3;THBS1
ZNF830	12/299	0.0815674	0.114969	0	0	1.6156	4.04923	SRRM2;HEXIM1;MAX;GBE1;GTF2B;BHLHE40;DHX15;FANCA;CISD2;ARID5B;CHPT1;THBS1
ZSCAN4	12/299	0.0815674	0.114969	0	0	1.6156	4.04923	THRB;KLF5;RNF128;PLAG1;MYB;LIPG;TFEC;BHLHE40;ETS1;THBS1;FLI1;DLGAP5
ATOH8	11/299	0.142961	0.189259	0	0	1.47279	2.86484	CSRNP1;BTG2;BHLHE40;KLF9;ARID5B;RHOU;SPRY1;ETS1;THBS1;MGLL;FKBP5
COPS4	11/299	0.142961	0.189259	0	0	1.47279	2.86484	NARS;ACTR3;EEF1G;ARPC2;GLO1;BHLHE40;DHX15;FANCA;VDAC2;DSTN;YWHAZ
DLX4	11/299	0.142961	0.189259	0	0	1.47279	2.86484	HOXA10;BTG2;KLF5;CDKN2A;GFI1;STC2;MYB;BHLHE40;FANCA;THBS1;RUNX1
DPRX	11/299	0.142961	0.189259	0	0	1.47279	2.86484	XBP1;KLF6;GFI1;MYB;TFEC;BHLHE40;MXI1;SLC2A3;ETS1;FLI1;RUNX1
DZIP1	11/299	0.142961	0.189259	0	0	1.47279	2.86484	ALCAM;BHLHE40;FANCA;ARID5B;SLC2A3;NCAM1;PIK3R1;PRICKLE1;ETS1;THBS1;GAS7
E2F1	11/299	0.142961	0.189259	0	0	1.47279	2.86484	TUBA1C;DNMT1;CDKN2C;MYB;STAT3;BHLHE40;FANCA;CDC7;ETS1;THBS1;DLGAP5
E2F7	11/299	0.142961	0.189259	0	0	1.47279	2.86484	BTG2;DNMT1;CDKN2C;FABP5;MYB;BHLHE40;FANCA;CDC7;SLC7A11;THBS1;DLGAP5
EBF3	11/299	0.142961	0.189259	0	0	1.47279	2.86484	DACH1;SMOC1;CELF2;BHLHE40;NCAM1;PRICKLE1;ETS1;RND3;THBS1;FLI1;RUNX1
FOXF2	11/299	0.142961	0.189259	0	0	1.47279	2.86484	KLF5;ANXA3;HLX;STC2;BHLHE40;PRICKLE1;ETS1;RND3;THBS1;FLI1;RUNX1
FOXH1	11/299	0.142961	0.189259	0	0	1.47279	2.86484	KLF5;CTBP2;STC2;MYB;ADGRB1;BHLHE40;MXI1;PIM1;FANCA;SLC16A3;RUNX1
FOXM1	11/299	0.142961	0.189259	0	0	1.47279	2.86484	TUBA1C;DNMT1;CDKN2C;BORA;FABP5;MYB;BHLHE40;FANCA;CDC7;THBS1;DLGAP5
FOXN4	11/299	0.142961	0.189259	0	0	1.47279	2.86484	STC2;SMOC1;MYB;ADGRB1;BHLHE40;PIM1;FANCA;RHOU;THBS1;CCNO;ELAVL2
GLI1	11/299	0.142961	0.189259	0	0	1.47279	2.86484	BTG2;STC2;FZD7;MYB;BHLHE40;PIM1;FANCA;ETS1;THBS1;RUNX1;FKBP5
GSC	11/299	0.142961	0.189259	0	0	1.47279	2.86484	HOXA10;KLF5;HLX;GFI1;FZD7;MYB;BHLHE40;NCAM1;THBS1;FLI1;RUNX1
HOXC11	11/299	0.142961	0.189259	0	0	1.47279	2.86484	HOXA10;CDKN2A;GFI1;STC2;MYB;BHLHE40;FANCA;SLC16A3;THBS1;FLI1;RUNX1
HOXD4	11/299	0.142961	0.189259	0	0	1.47279	2.86484	HOXA10;EPHA7;CDKN2A;HLX;BHLHE40;NCAM1;SPRY1;ETS1;THBS1;FLI1;RUNX1
HSF4	11/299	0.142961	0.189259	0	0	1.47279	2.86484	PLXND1;STC2;INSIG1;BHLHE40;MXI1;FANCA;SLC2A3;SLC7A11;SLC16A3;THBS1;MGLL
IRX1	11/299	0.142961	0.189259	0	0	1.47279	2.86484	ALCAM;DACH1;FABP5;FZD7;BHLHE40;NCAM1;SPRY1;PIK3R1;PRICKLE1;ETS1;THBS1
LARP1	11/299	0.142961	0.189259	0	0	1.47279	2.86484	SRRM2;EEF1G;TUBA1C;ACLY;DNMT1;BHLHE40;DHX15;RRBP1;ACTN4;YWHAZ;TNRC6B
LARP6	11/299	0.142961	0.189259	0	0	1.47279	2.86484	KLF6;ALCAM;ANXA3;STC2;CDC42EP3;BHLHE40;KLF9;SLC7A11;RND3;THBS1;MGLL
LHX1	11/299	0.142961	0.189259	0	0	1.47279	2.86484	RIPOR2;BTG2;HLX;STC2;FZD7;LIPG;BHLHE40;PRICKLE1;THBS1;ELAVL2;RUNX1
MAFA	11/299	0.142961	0.189259	0	0	1.47279	2.86484	BTG2;SOCS1;KLF5;CUX1;PLXND1;STC2;FZD7;ADGRB1;CITED4;BHLHE40;PIM1
MKX	11/299	0.142961	0.189259	0	0	1.47279	2.86484	KLF6;ALCAM;STC2;BHLHE40;KLF9;SLC40A1;SLC7A11;PRICKLE1;RND3;THBS1;MGLL
MNX1	11/299	0.142961	0.189259	0	0	1.47279	2.86484	HOXA10;CDKN2C;KLF5;CDKN2A;GFI1;STC2;MYB;BHLHE40;FANCA;SLC16A3;RUNX1
MXD3	11/299	0.142961	0.189259	0	0	1.47279	2.86484	TUBA1C;BTG2;DNMT1;CDKN2C;FABP5;BHLHE40;PIM1;FANCA;CDC7;MNS1;DLGAP5
NOBOX	11/299	0.142961	0.189259	0	0	1.47279	2.86484	KLF6;KLF5;GFI1;GBE1;MYB;STAT3;BHLHE40;DHX15;SLC7A11;ELAVL2;RUNX1
NRK	11/299	0.142961	0.189259	0	0	1.47279	2.86484	EPHA7;XK;RNF128;ANXA3;BHLHE40;SLC40A1;SLC2A3;NCAM1;SLC7A11;PRICKLE1;THBS1
OLIG1	11/299	0.142961	0.189259	0	0	1.47279	2.86484	CST3;BTG2;FABP5;SMOC1;BHLHE40;RHOU;NCAM1;MGLL;MFSD2A;GAS7;FKBP5
OVOL2	11/299	0.142961	0.189259	0	0	1.47279	2.86484	KLF6;XK;KLF5;ANXA3;STC2;MYB;LIPG;BHLHE40;RHOU;THBS1;PAPSS2
PAX2	11/299	0.142961	0.189259	0	0	1.47279	2.86484	EPHA7;GFI1;NFIC;MYB;ADGRB1;BHLHE40;GLIS3;NCAM1;ETS1;FLI1;RUNX1
PAX3	11/299	0.142961	0.189259	0	0	1.47279	2.86484	EPHA7;DACH1;CELF2;MYB;BHLHE40;NCAM1;ETS1;THBS1;FLI1;RUNX1;IGF1R
PAX9	11/299	0.142961	0.189259	0	0	1.47279	2.86484	PTGER4;HOXA10;THRB;CDKN2A;STC2;MYB;BHLHE40;SLC7A11;ETS1;THBS1;RUNX1
PDX1	11/299	0.142961	0.189259	0	0	1.47279	2.86484	HOXA10;DACH1;THRB;KLF5;GFI1;STC2;MYB;STAT3;BHLHE40;RUNX1;IGF1R
PKHD1L1	11/299	0.142961	0.189259	0	0	1.47279	2.86484	XK;CTTNBP2;BHLHE40;FANCA;SLC40A1;OLR1;PIP5K1B;SYNE3;THBS1;MGLL;SYNE2
PLXNB3	11/299	0.142961	0.189259	0	0	1.47279	2.86484	CYFIP2;BTG2;ALCAM;BHLHE40;FANCA;RHOU;SLC2A3;SLC7A11;SLC16A3;THBS1;GAS7
POU1F1	11/299	0.142961	0.189259	0	0	1.47279	2.86484	EPHA7;THRB;GFI1;GBE1;MYB;STAT3;BHLHE40;FANCA;ETS1;THBS1;RUNX1
POU4F1	11/299	0.142961	0.189259	0	0	1.47279	2.86484	DACH1;CDKN2A;GFI1;MYB;BHLHE40;FANCA;ARID5B;NCAM1;SLC7A11;ELAVL2;RUNX1
PSMD11	11/299	0.142961	0.189259	0	0	1.47279	2.86484	NARS;ACTR3;EEF1G;TUBA1C;ACLY;TPM3;BHLHE40;DHX15;VDAC2;ACTN4;YWHAZ
RGS11	11/299	0.142961	0.189259	0	0	1.47279	2.86484	SYNGR1;BTG2;ALCAM;PLXND1;SMOC1;BHLHE40;FANCA;SLC40A1;SLC16A3;THBS1;MGLL
RGS6	11/299	0.142961	0.189259	0	0	1.47279	2.86484	THRB;CELF2;PDE4D;BHLHE40;GLIS3;NCAM1;PIK3R1;THBS1;MGLL;RUNX1;GAS7
SHOX2	11/299	0.142961	0.189259	0	0	1.47279	2.86484	HOXA10;ALCAM;HLX;STC2;BHLHE40;FANCA;NCAM1;SLC7A11;RND3;THBS1;RUNX1
SIM1	11/299	0.142961	0.189259	0	0	1.47279	2.86484	EPHA7;DACH1;THRB;PLXND1;BHLHE40;GLIS3;ARID5B;THBS1;ELAVL2;RUNX1;IGF1R
SP5	11/299	0.142961	0.189259	0	0	1.47279	2.86484	BTG2;DACH1;STC2;FZD7;SMOC1;MYB;BHLHE40;FANCA;RHOU;PRICKLE1;THBS1
SRY	11/299	0.142961	0.189259	0	0	1.47279	2.86484	KLF6;KLF5;MAX;GFI1;MYB;STAT3;BHLHE40;DHX15;PCSK9;ETS1;RUNX1
ST18	11/299	0.142961	0.189259	0	0	1.47279	2.86484	EPHA7;BTG2;ALCAM;DACH1;CELF2;BHLHE40;CHD7;NCAM1;SLC7A11;THBS1;ELAVL2
SUZ12	11/299	0.142961	0.189259	0	0	1.47279	2.86484	MBNL1;DNMT1;STAG2;TBL1XR1;CHD9;STAT3;BHLHE40;DHX15;FANCA;PIK3R1;YWHAZ
TBX1	11/299	0.142961	0.189259	0	0	1.47279	2.86484	BTG2;PLXND1;CDKN2A;HLX;BHLHE40;PRICKLE1;ETS1;SLC16A3;THBS1;FLI1;RUNX1
TBX2	11/299	0.142961	0.189259	0	0	1.47279	2.86484	PLXND1;HLX;FZD7;BHLHE40;KLF9;FANCA;SPRY1;ETS1;THBS1;MGLL;RUNX1
TCF7L1	11/299	0.142961	0.189259	0	0	1.47279	2.86484	FZD7;BHLHE40;KLF9;FANCA;SPRY1;PIK3R1;PRICKLE1;ETS1;RND3;THBS1;MGLL
TFAP2E	11/299	0.142961	0.189259	0	0	1.47279	2.86484	BTG2;HLX;GFI1;NFIC;CITED4;BHLHE40;FANCA;PCSK9;ARID5B;SYNE3;MFSD2A
TGIF2LX	11/299	0.142961	0.189259	0	0	1.47279	2.86484	THRB;KLF5;MYB;TFEC;STAT3;DHX15;ARHGAP15;ETS1;FLI1;ELAVL2;AFF2
THAP11	11/299	0.142961	0.189259	0	0	1.47279	2.86484	HEXIM1;ACLY;XBP1;DNMT1;KLF6;SESN1;INSIG1;BHLHE40;KLF9;FANCA;GNAI2
TUT1	11/299	0.142961	0.189259	0	0	1.47279	2.86484	EEF1G;BTG2;DNMT1;KLF6;BHLHE40;DHX15;FANCA;UBTF;CISD2;ARID5B;FKBP5
VPS72	11/299	0.142961	0.189259	0	0	1.47279	2.86484	APP;FDPS;XBP1;LYPLA1;DNMT1;INSIG1;BHLHE40;FANCA;GLRX;YWHAZ;GNAI2
ZBTB45	11/299	0.142961	0.189259	0	0	1.47279	2.86484	HEXIM1;KLF6;NFIC;BHLHE40;MXI1;KLF9;PIM1;FANCA;ARID5B;THBS1;IER2
ZFHX2	11/299	0.142961	0.189259	0	0	1.47279	2.86484	CYFIP2;BTG2;NFIC;BHLHE40;CHD7;KLF9;FANCA;ARID5B;PIK3R1;RREB1;IGF1R
ZIC2	11/299	0.142961	0.189259	0	0	1.47279	2.86484	KLF6;STC2;FZD7;MYB;BHLHE40;SPRY1;SLC7A11;RND3;THBS1;DLGAP5;ELAVL2
ZNF155	11/299	0.142961	0.189259	0	0	1.47279	2.86484	ERO1B;KLF7;XK;ATXN1;PDE4D;CDC42EP3;BHLHE40;ARID5B;SLC7A11;THBS1;SKAP2
ZNF17	11/299	0.142961	0.189259	0	0	1.47279	2.86484	BTG2;CHD9;BHLHE40;PIM1;FANCA;CISD2;ARID5B;RHOU;THBS1;CPEB4;IGF1R
ZNF221	11/299	0.142961	0.189259	0	0	1.47279	2.86484	ERO1B;XK;PDE4D;MYB;BHLHE40;FANCA;BAZ2B;SLC7A11;THBS1;SYNE2;IGF1R
ZNF257	11/299	0.142961	0.189259	0	0	1.47279	2.86484	TIAM1;DACH1;CELF2;MYB;BHLHE40;FANCA;SLC2A3;SLC7A11;THBS1;DLGAP5;ELAVL2
ZNF287	11/299	0.142961	0.189259	0	0	1.47279	2.86484	BTG2;CHD9;VPS13C;PDE4D;BHLHE40;ARID5B;SLC2A3;PIK3R1;SLC7A11;B4GALT6;THBS1
ZNF444	11/299	0.142961	0.189259	0	0	1.47279	2.86484	SRRM2;CST3;AKAP13;BTG2;RNPEPL1;IQSEC1;NFIC;BHLHE40;FANCA;PRKD2;IER2
ZNF470	11/299	0.142961	0.189259	0	0	1.47279	2.86484	RNF125;STC2;PDE4D;BHLHE40;JMY;DHX15;GLIS3;FANCA;SLC2A3;SLC7A11;THBS1
ZNF483	11/299	0.142961	0.189259	0	0	1.47279	2.86484	CYFIP2;FGD4;EPHA7;BTG2;XK;CTTNBP2;INSIG1;BHLHE40;ARID5B;PPM1E;SYNE2
ZNF501	11/299	0.142961	0.189259	0	0	1.47279	2.86484	RIPOR2;XK;KLF5;STC2;BHLHE40;DHX15;ARID5B;SLC2A3;SPRY1;IL1RAP;GAS7
ZNF536	11/299	0.142961	0.189259	0	0	1.47279	2.86484	ALCAM;DACH1;CELF2;PDE4D;ADGRB1;BHLHE40;NCAM1;PIK3R1;SYNE3;ELAVL2;GAS7
ZNF549	11/299	0.142961	0.189259	0	0	1.47279	2.86484	SRRM2;XBP1;KLF6;BHLHE40;DHX15;ARID5B;SLC2A3;LTA4H;SLC7A11;ETS1;THBS1
ZNF56	11/299	0.142961	0.189259	0	0	1.47279	2.86484	HEXIM1;ZDHHC18;ATXN1;CISH;CSPP1;FZD7;ZXDC;ARID5B;SLC2A3;CDC42BPA;GAS7
ZNF572	11/299	0.142961	0.189259	0	0	1.47279	2.86484	PTGER4;SQLE;ALCAM;TBC1D31;BHLHE40;JMY;MXI1;DHX15;RHOU;SLC7A11;THBS1
ZNF581	11/299	0.142961	0.189259	0	0	1.47279	2.86484	CSRNP1;DPM3;KLF6;STC2;BHLHE40;MXI1;PIM1;SLC2A3;RND3;THBS1;GNAI2
ZNF69	11/299	0.142961	0.189259	0	0	1.47279	2.86484	RIPOR2;KLF6;RNF125;CCDC125;BHLHE40;ICA1;DHX15;SLC40A1;ARID5B;SLC2A3;THBS1
ZNF714	11/299	0.142961	0.189259	0	0	1.47279	2.86484	DNMT1;CHD9;CENPJ;PDE4D;BHLHE40;CHD7;FANCA;CDC7;BAZ2B;DLGAP5;IGF1R
ZNF716	11/299	0.142961	0.189259	0	0	1.47279	2.86484	CYFIP2;EPHA7;CHD9;PDE4D;BHLHE40;FNDC3B;FOXK1;SLC7A11;ETS1;ELAVL2;RUNX1
ZNF717	11/299	0.142961	0.189259	0	0	1.47279	2.86484	ALCAM;DACH1;CTBP2;PDE4D;BHLHE40;CHD7;FANCA;PIK3R1;SRGAP2;THBS1;SYNE2
ZNF764	11/299	0.142961	0.189259	0	0	1.47279	2.86484	PTGER4;DCLRE1B;SYNGR1;DNMT1;SOCS1;STAT3;BHLHE40;PRKD2;RSBN1;CPEB4;ZBTB40
ZNF784	11/299	0.142961	0.189259	0	0	1.47279	2.86484	CSRNP1;BTG2;KLF6;SESN1;CITED4;BHLHE40;PIM1;FANCA;ARID5B;MVD;IER2
ZNF793	11/299	0.142961	0.189259	0	0	1.47279	2.86484	ZBTB8A;RNF125;XK;PLAG1;PDE4D;BHLHE40;SLC40A1;ARID5B;SLC2A3;SLC7A11;PDE7A
ZNF845	11/299	0.142961	0.189259	0	0	1.47279	2.86484	CHD9;AGL;VPS13C;BHLHE40;JMY;DHX15;STK38L;BAZ2B;ZC3HAV1;THBS1;SYNE2
ALX1	10/299	0.232888	0.292342	0	0	1.33152	1.94029	BTG2;HLX;BHLHE40;ARID5B;SLC7A11;PRICKLE1;ETS1;THBS1;FLI1;RUNX1
ATOH1	10/299	0.232888	0.292342	0	0	1.33152	1.94029	APP;EPHA7;BTG2;DACH1;KLF5;GFI1;MYB;BHLHE40;CHD7;RUNX1
CDC5L	10/299	0.232888	0.292342	0	0	1.33152	1.94029	SRRM2;ACTR3;ACLY;DNMT1;STAG2;RFC1;STAT3;DHX15;UBTF;YWHAZ
CDX4	10/299	0.232888	0.292342	0	0	1.33152	1.94029	HOXA10;XK;CDKN2A;HLX;MYB;BHLHE40;DHX15;SLC7A11;ELAVL2;RUNX1
CPSF4	10/299	0.232888	0.292342	0	0	1.33152	1.94029	NUP93;DNMT1;INSIG1;BHLHE40;DHX15;FANCA;MLEC;COASY;GNAI2;RAD9A
DACH2	10/299	0.232888	0.292342	0	0	1.33152	1.94029	RIPOR2;ALCAM;XK;DACH1;RNF128;CELF2;FANCA;PPM1E;ELAVL2;AFF2
DEPDC1	10/299	0.232888	0.292342	0	0	1.33152	1.94029	DNMT1;CDKN2C;BORA;FABP5;BHLHE40;FANCA;CDC7;SLC7A11;MNS1;DLGAP5
DLX3	10/299	0.232888	0.292342	0	0	1.33152	1.94029	BTG2;KLF5;STC2;MYB;BHLHE40;SLC40A1;SLC7A11;THBS1;MGLL;RUNX1
DMC1	10/299	0.232888	0.292342	0	0	1.33152	1.94029	STC2;MYB;BHLHE40;FANCA;CDC7;SLC2A3;SLC7A11;THBS1;DLGAP5;FKBP5
EN1	10/299	0.232888	0.292342	0	0	1.33152	1.94029	HOXA10;KLF5;CDKN2A;HLX;BHLHE40;SLC7A11;THBS1;FLI1;ELAVL2;RUNX1
EN2	10/299	0.232888	0.292342	0	0	1.33152	1.94029	HOXA10;BTG2;KLF6;STC2;MYB;ADGRB1;BHLHE40;FANCA;THBS1;ELAVL2
FOXD4L5	10/299	0.232888	0.292342	0	0	1.33152	1.94029	PTGER4;CST3;TBL1XR1;GFI1;PDE4D;BHLHE40;DHX15;RHOU;NCAM1;TLR4
FOXF1	10/299	0.232888	0.292342	0	0	1.33152	1.94029	RGCC;HLX;STC2;HEG1;RHOJ;BHLHE40;PRICKLE1;ETS1;THBS1;FLI1
FOXR2	10/299	0.232888	0.292342	0	0	1.33152	1.94029	EPHA7;XK;DACH1;KLF5;MYB;BHLHE40;FANCA;SLC7A11;THBS1;ELAVL2
GLIS1	10/299	0.232888	0.292342	0	0	1.33152	1.94029	OLFML2B;CHST11;BHLHE40;GLIS3;NCAM1;ETS1;THBS1;MGLL;RUNX1;GAS7
H1FX	10/299	0.232888	0.292342	0	0	1.33152	1.94029	TUBA1C;BTG2;FABP5;INSIG1;BHLHE40;COTL1;FANCA;YWHAZ;THBS1;IER2
HAND2	10/299	0.232888	0.292342	0	0	1.33152	1.94029	EPHA7;HLX;STC2;ARHGDIB;BHLHE40;PRICKLE1;ETS1;THBS1;FLI1;RUNX1
HOXC6	10/299	0.232888	0.292342	0	0	1.33152	1.94029	HOXA10;ANXA3;STC2;FZD7;LIPG;BHLHE40;SLC7A11;THBS1;DLGAP5;MGLL
HOXD1	10/299	0.232888	0.292342	0	0	1.33152	1.94029	HOXA10;BTG2;DACH1;RGCC;CDKN2A;HLX;STC2;BHLHE40;ETS1;THBS1
HOXD3	10/299	0.232888	0.292342	0	0	1.33152	1.94029	HOXA10;DACH1;HLX;STC2;BHLHE40;NCAM1;ETS1;THBS1;FLI1;RUNX1
INSM1	10/299	0.232888	0.292342	0	0	1.33152	1.94029	BTG2;DACH1;GFI1;MYB;BHLHE40;CHD7;NCAM1;THBS1;PPM1E;ELAVL2
IRX3	10/299	0.232888	0.292342	0	0	1.33152	1.94029	BTG2;KLF6;ALCAM;FABP5;STC2;FZD7;BHLHE40;RHOU;RND3;THBS1
KLF17	10/299	0.232888	0.292342	0	0	1.33152	1.94029	PTGER4;KLF6;HLX;BHLHE40;PCSK9;SLC7A11;ETS1;MGLL;PAPSS2;GAS7
LEUTX	10/299	0.232888	0.292342	0	0	1.33152	1.94029	XK;KLF5;NFIC;CELF2;PDE4D;DHX15;SLC2A3;FOXN3;ETS1;RUNX1
MEOX1	10/299	0.232888	0.292342	0	0	1.33152	1.94029	OLFML2B;ANXA3;RHOJ;BHLHE40;SPRY1;ETS1;THBS1;FLI1;RUNX1;GAS7
MESP2	10/299	0.232888	0.292342	0	0	1.33152	1.94029	BTG2;STC2;MYB;CITED4;BHLHE40;FANCA;B4GALNT1;SLC7A11;SLC16A3;THBS1
MSX1	10/299	0.232888	0.292342	0	0	1.33152	1.94029	BTG2;KLF6;STC2;BHLHE40;SPRY1;SLC7A11;ETS1;RND3;THBS1;RUNX1
MYOG	10/299	0.232888	0.292342	0	0	1.33152	1.94029	BTG2;OLFML2B;KLF5;MYB;BHLHE40;NCAM1;AMPD3;ETS1;THBS1;RUNX1
NOC3L	10/299	0.232888	0.292342	0	0	1.33152	1.94029	NARS;UCK2;DNMT1;FABP5;BHLHE40;DHX15;CISD2;BAZ1A;THBS1;DLGAP5
NPAS4	10/299	0.232888	0.292342	0	0	1.33152	1.94029	CSRNP1;BTG2;KLF6;PLXND1;ADGRB1;BHLHE40;FANCA;RND3;THBS1;IER2
ONECUT1	10/299	0.232888	0.292342	0	0	1.33152	1.94029	BTG2;KLF6;GFI1;MYB;BHLHE40;FANCA;ARID5B;ETS1;THBS1;RUNX1
OSR2	10/299	0.232888	0.292342	0	0	1.33152	1.94029	PTGER4;BTG2;RGCC;KLF5;ANXA3;STC2;FZD7;BHLHE40;RND3;THBS1
OVOL1	10/299	0.232888	0.292342	0	0	1.33152	1.94029	CSRNP1;BTG2;KLF6;KLF5;SLCO4A1;BHLHE40;PIM1;FANCA;SLC7A11;THBS1
PHOX2B	10/299	0.232888	0.292342	0	0	1.33152	1.94029	EPHA7;HLX;GFI1;MYB;BHLHE40;NCAM1;ETS1;FLI1;ELAVL2;RUNX1
PITX2	10/299	0.232888	0.292342	0	0	1.33152	1.94029	KLF6;KLF5;ANXA3;STC2;BHLHE40;SLC40A1;PIK3R1;ETS1;THBS1;RUNX1
PKHD1	10/299	0.232888	0.292342	0	0	1.33152	1.94029	EPHA7;PDE4D;BHLHE40;GLIS3;FANCA;NCAM1;SLC7A11;THBS1;SYNE2;RUNX1
POLE4	10/299	0.232888	0.292342	0	0	1.33152	1.94029	CST3;TUBA1C;DNMT1;KLF6;FABP5;BHLHE40;COTL1;FANCA;GLRX;FKBP5
POU2F3	10/299	0.232888	0.292342	0	0	1.33152	1.94029	BTG2;KLF6;KLF5;MYB;BHLHE40;FANCA;SLC7A11;ETS1;THBS1;RUNX1
POU3F1	10/299	0.232888	0.292342	0	0	1.33152	1.94029	BTG2;KLF6;SOCS1;KLF5;FZD7;BHLHE40;ETS1;THBS1;ELAVL2;GAS7
PREB	10/299	0.232888	0.292342	0	0	1.33152	1.94029	ACLY;FDPS;XBP1;FABP5;INSIG1;BHLHE40;DHX15;FANCA;MLEC;RRBP1
PSMD12	10/299	0.232888	0.292342	0	0	1.33152	1.94029	NARS;ACTR3;EEF1G;TUBA1C;ACLY;TPM3;BHLHE40;DHX15;VDAC2;YWHAZ
RFXANK	10/299	0.232888	0.292342	0	0	1.33152	1.94029	CD63;FDPS;KLF6;CISH;GTF2B;STAT3;BHLHE40;COTL1;FANCA;IER2
SALL2	10/299	0.232888	0.292342	0	0	1.33152	1.94029	BTG2;FZD7;MYB;BHLHE40;FANCA;SLC40A1;SPRY1;PRICKLE1;RND3;THBS1
SEBOX	10/299	0.232888	0.292342	0	0	1.33152	1.94029	CSRNP1;BTG2;FABP5;CISH;MYB;STAT3;BHLHE40;FANCA;THBS1;FKBP5
SMARCC1	10/299	0.232888	0.292342	0	0	1.33152	1.94029	SRRM2;ACLY;DNMT1;STAT3;BHLHE40;DHX15;ACTN4;BAZ1A;YWHAZ;IGF1R
SMARCE1	10/299	0.232888	0.292342	0	0	1.33152	1.94029	ACTR3;EEF1G;APP;DNMT1;ARPC2;TPM3;STAT3;BHLHE40;DHX15;YWHAZ
SOX15	10/299	0.232888	0.292342	0	0	1.33152	1.94029	KLF6;KLF5;STC2;FZD7;ARHGDIB;BHLHE40;PIM1;FANCA;RND3;THBS1
SP7	10/299	0.232888	0.292342	0	0	1.33152	1.94029	BTG2;OLFML2B;MYB;BHLHE40;SLC40A1;NCAM1;SPRY1;THBS1;MGLL;RUNX1
TBX20	10/299	0.232888	0.292342	0	0	1.33152	1.94029	EPHA7;BTG2;KLF6;KLF5;BHLHE40;NCAM1;ETS1;THBS1;FLI1;RUNX1
TCF24	10/299	0.232888	0.292342	0	0	1.33152	1.94029	FABP5;STC2;LIPG;BHLHE40;FANCA;PCSK9;NCAM1;PPM1E;PAPSS2;MFSD2A
TFAM	10/299	0.232888	0.292342	0	0	1.33152	1.94029	ACLY;LYPLA1;DNMT1;FABP5;BHLHE40;DHX15;FANCA;CISD2;YWHAZ;TUFM
ZFP42	10/299	0.232888	0.292342	0	0	1.33152	1.94029	RNF125;KLF5;STC2;MYB;BHLHE40;PIM1;SLC2A3;THBS1;DLGAP5;ELAVL2
ZMAT5	10/299	0.232888	0.292342	0	0	1.33152	1.94029	SYNGR1;DPM3;KLF6;STAT3;BHLHE40;DHX15;FANCA;GLRX;SKAP2;TUFM
ZNF132	10/299	0.232888	0.292342	0	0	1.33152	1.94029	PTGER4;RIPOR2;XK;THRB;STC2;PDE4D;BHLHE40;FANCA;ARID5B;THBS1
ZNF207	10/299	0.232888	0.292342	0	0	1.33152	1.94029	SRRM2;ACTR3;TUBA1C;ACLY;MBNL1;TPM3;CHD9;BHLHE40;DHX15;YWHAZ
ZNF300	10/299	0.232888	0.292342	0	0	1.33152	1.94029	ALCAM;XK;STC2;BHLHE40;FANCA;RHOU;SLC7A11;RND3;THBS1;DLGAP5
ZNF324	10/299	0.232888	0.292342	0	0	1.33152	1.94029	BTG2;KLF6;HGS;SLC35C1;BHLHE40;PIM1;ARID5B;THBS1;IER2;ZBTB40
ZNF367	10/299	0.232888	0.292342	0	0	1.33152	1.94029	DNMT1;CDKN2C;MYB;BHLHE40;FANCA;CDC7;SLC7A11;THBS1;DLGAP5;FKBP5
ZNF385D	10/299	0.232888	0.292342	0	0	1.33152	1.94029	DACH1;THRB;CELF2;PDE4D;BHLHE40;GLIS3;ARID5B;NCAM1;ETS1;THBS1
ZNF415	10/299	0.232888	0.292342	0	0	1.33152	1.94029	DACH1;PLAG1;FZD7;PDE4D;BHLHE40;ARID5B;PIK3R1;PRKACB;THBS1;DLGAP5
ZNF418	10/299	0.232888	0.292342	0	0	1.33152	1.94029	TIAM1;RIPOR2;XK;PDE4D;BHLHE40;SPRY1;PIK3R1;THBS1;SYNE2;IGF1R
ZNF45	10/299	0.232888	0.292342	0	0	1.33152	1.94029	SPAST;CHD9;CDC42EP3;BHLHE40;DHX15;ARID5B;CDC7;PIK3R1;BAZ2B;THBS1
ZNF461	10/299	0.232888	0.292342	0	0	1.33152	1.94029	KLF7;RNF125;STC2;BHLHE40;FANCA;CISD2;BAZ2B;SLC7A11;THBS1;RUNX1
ZNF511	10/299	0.232888	0.292342	0	0	1.33152	1.94029	TUBA1C;DNMT1;FABP5;INSIG1;BHLHE40;COTL1;FANCA;IER2;DLGAP5;FKBP5
ZNF541	10/299	0.232888	0.292342	0	0	1.33152	1.94029	PTGER4;HOXA10;XK;CDKN2A;GFI1;MYB;BHLHE40;FANCA;SYNE3;THBS1
ZNF639	10/299	0.232888	0.292342	0	0	1.33152	1.94029	MBNL1;KLF6;TBL1XR1;BHLHE40;DCUN1D1;DHX15;FANCA;CISD2;PIK3R1;FKBP5
ZNF670	10/299	0.232888	0.292342	0	0	1.33152	1.94029	CENPJ;INSIG1;MYB;BHLHE40;FANCA;CISD2;STK38L;CDC7;SLC7A11;DLGAP5
ZNF738	10/299	0.232888	0.292342	0	0	1.33152	1.94029	CYFIP2;RNF125;CCDC125;MYB;BHLHE40;CHD7;FANCA;CDC7;SLC2A3;DLGAP5
ZNF771	10/299	0.232888	0.292342	0	0	1.33152	1.94029	PTGER4;SYNGR1;DNMT1;SOCS1;STAT3;BHLHE40;FANCA;CPEB4;TUFM;ZBTB40
ZNF85	10/299	0.232888	0.292342	0	0	1.33152	1.94029	RNF125;CENPJ;MYB;BHLHE40;FANCA;CDC7;SLC2A3;SLC7A11;THBS1;DLGAP5
ZSCAN23	10/299	0.232888	0.292342	0	0	1.33152	1.94029	FGD4;EPHA7;DACH1;PLAG1;CELF2;BHLHE40;DHX15;DCLK2;NCAM1;SPRY1
ALX4	9/299	0.351976	0.413764	0	0	1.19179	1.24445	EPHA7;THRB;HLX;BHLHE40;NCAM1;ETS1;THBS1;FLI1;RUNX1
BARX1	9/299	0.351976	0.413764	0	0	1.19179	1.24445	HOXA10;HLX;GFI1;STC2;MYB;BHLHE40;FANCA;FLI1;RUNX1
BCL6B	9/299	0.351976	0.413764	0	0	1.19179	1.24445	KLF6;PLXND1;HLX;RHOJ;BHLHE40;SLC40A1;ETS1;THBS1;FLI1
BCLAF1	9/299	0.351976	0.413764	0	0	1.19179	1.24445	SRRM2;ACTR3;ACLY;MBNL1;STAG2;BHLHE40;DHX15;ACIN1;YWHAZ
CCDC71	9/299	0.351976	0.413764	0	0	1.19179	1.24445	PTGER4;SYNGR1;BTG2;DNMT1;SOCS1;TMEM115;RNPEPL1;BHLHE40;FANCA
CDX1	9/299	0.351976	0.413764	0	0	1.19179	1.24445	HOXA10;BTG2;KLF5;HLX;GFI1;MYB;BHLHE40;THBS1;RUNX1
COPS3	9/299	0.351976	0.413764	0	0	1.19179	1.24445	NARS;TUBA1C;ACLY;DNMT1;GLO1;BHLHE40;DHX15;VDAC2;YWHAZ
CSDC2	9/299	0.351976	0.413764	0	0	1.19179	1.24445	BTG2;OLFML2B;BHLHE40;FANCA;SLC2A3;NCAM1;THBS1;MGLL;GAS7
DMRT3	9/299	0.351976	0.413764	0	0	1.19179	1.24445	HOXA10;EPHA7;HLX;GFI1;BHLHE40;GLIS3;FLI1;ELAVL2;RUNX1
DMRTB1	9/299	0.351976	0.413764	0	0	1.19179	1.24445	BTG2;DACH1;GFI1;BHLHE40;DHX15;ETS1;THBS1;ELAVL2;RUNX1
DUSP12	9/299	0.351976	0.413764	0	0	1.19179	1.24445	FDPS;UCK2;DNMT1;BHLHE40;DHX15;FANCA;CISD2;CDC7;RND3
E4F1	9/299	0.351976	0.413764	0	0	1.19179	1.24445	SRRM2;KLF6;HGS;BHLHE40;FANCA;UBTF;MVD;ETS1;IER2
FAM171B	9/299	0.351976	0.413764	0	0	1.19179	1.24445	ALCAM;SORT1;FZD7;BHLHE40;SLC40A1;NCAM1;SLC7A11;RND3;THBS1
FARSB	9/299	0.351976	0.413764	0	0	1.19179	1.24445	NARS;ACTR3;EEF1G;TUBA1C;ACLY;BHLHE40;DHX15;FANCA;YWHAZ
FOXA3	9/299	0.351976	0.413764	0	0	1.19179	1.24445	XK;FABP5;SMOC1;BHLHE40;FANCA;SLC40A1;RHOU;ETS1;PAPSS2
FOXB1	9/299	0.351976	0.413764	0	0	1.19179	1.24445	EPHA7;DACH1;GFI1;STC2;ADGRB1;BHLHE40;DHX15;ELAVL2;RUNX1
FOXD4	9/299	0.351976	0.413764	0	0	1.19179	1.24445	PTGER4;HOXA10;HLX;GFI1;MYB;BHLHE40;DHX15;SLC16A3;THBS1
FOXD4L3	9/299	0.351976	0.413764	0	0	1.19179	1.24445	PTGER4;DACH1;CUX1;FABP5;HLX;GFI1;NFIC;ADGRB1;DHX15
FOXG1	9/299	0.351976	0.413764	0	0	1.19179	1.24445	EPHA7;ALCAM;DACH1;CTTNBP2;CELF2;BHLHE40;NCAM1;THBS1;ELAVL2
FOXL2	9/299	0.351976	0.413764	0	0	1.19179	1.24445	HOXA10;CDKN2A;STC2;BHLHE40;PCSK9;ETS1;THBS1;FLI1;RUNX1
GTF2F2	9/299	0.351976	0.413764	0	0	1.19179	1.24445	UCK2;KLF6;FABP5;ANXA3;BHLHE40;DHX15;FANCA;CISD2;FKBP5
HEYL	9/299	0.351976	0.413764	0	0	1.19179	1.24445	BTG2;OLFML2B;PLXND1;RHOJ;BHLHE40;SPRY1;ETS1;THBS1;GAS7
HMGA1	9/299	0.351976	0.413764	0	0	1.19179	1.24445	TUBA1C;DNMT1;FABP5;BHLHE40;COTL1;FANCA;ACTN4;YWHAZ;THBS1
HMGB1	9/299	0.351976	0.413764	0	0	1.19179	1.24445	EEF1G;TUBA1C;ARL6IP1;FABP5;ARPC2;TPM3;BHLHE40;DHX15;YWHAZ
HMGB2	9/299	0.351976	0.413764	0	0	1.19179	1.24445	TUBA1C;DNMT1;ARL6IP1;FABP5;BHLHE40;FANCA;CDC7;THBS1;DLGAP5
HMGB3	9/299	0.351976	0.413764	0	0	1.19179	1.24445	SQLE;TUBA1C;DNMT1;FABP5;BHLHE40;FANCA;CDC7;THBS1;DLGAP5
HOXC5	9/299	0.351976	0.413764	0	0	1.19179	1.24445	HOXA10;CDKN2A;HLX;STC2;BHLHE40;FANCA;ETS1;THBS1;RUNX1
HOXC8	9/299	0.351976	0.413764	0	0	1.19179	1.24445	HOXA10;BTG2;KLF6;STC2;BHLHE40;ETS1;THBS1;MGLL;RUNX1
HOXD11	9/299	0.351976	0.413764	0	0	1.19179	1.24445	HOXA10;CDKN2A;HLX;GFI1;MYB;BHLHE40;FLI1;ELAVL2;RUNX1
HOXD13	9/299	0.351976	0.413764	0	0	1.19179	1.24445	HOXA10;KLF5;CDKN2A;MYB;BHLHE40;ETS1;THBS1;FLI1;RUNX1
HOXD8	9/299	0.351976	0.413764	0	0	1.19179	1.24445	HOXA10;HLX;BHLHE40;SLC40A1;ETS1;THBS1;FLI1;MGLL;RUNX1
HOXD9	9/299	0.351976	0.413764	0	0	1.19179	1.24445	HOXA10;CDKN2A;HLX;GFI1;BHLHE40;ETS1;THBS1;FLI1;RUNX1
IRX2	9/299	0.351976	0.413764	0	0	1.19179	1.24445	BTG2;KLF6;FABP5;STC2;FZD7;SMOC1;BHLHE40;RHOU;THBS1
ISX	9/299	0.351976	0.413764	0	0	1.19179	1.24445	THRB;KLF5;TFEC;BHLHE40;ARID5B;SLC7A11;ETS1;THBS1;RUNX1
KLF14	9/299	0.351976	0.413764	0	0	1.19179	1.24445	HOXA10;KLF5;GFI1;BHLHE40;GLIS3;ETS1;THBS1;FLI1;RUNX1
LARP7	9/299	0.351976	0.413764	0	0	1.19179	1.24445	SRRM2;DNMT1;RFC1;BHLHE40;DHX15;CISD2;ACIN1;BAZ1A;YWHAZ
LHX3	9/299	0.351976	0.413764	0	0	1.19179	1.24445	PTGER4;HOXA10;SOCS1;HLX;GFI1;MYB;STAT3;BHLHE40;RUNX1
LHX4	9/299	0.351976	0.413764	0	0	1.19179	1.24445	BTG2;HLX;GFI1;STC2;FZD7;NFIC;MYB;BHLHE40;THBS1
LHX6	9/299	0.351976	0.413764	0	0	1.19179	1.24445	PLXND1;HLX;BHLHE40;FANCA;ETS1;THBS1;FLI1;MGLL;GAS7
LHX8	9/299	0.351976	0.413764	0	0	1.19179	1.24445	EPHA7;ALCAM;DACH1;HLX;GFI1;BHLHE40;SLC7A11;FLI1;ELAVL2
MAEL	9/299	0.351976	0.413764	0	0	1.19179	1.24445	OLFML2B;ANXA3;SMOC1;BHLHE40;FANCA;SLC40A1;SLC7A11;THBS1;ELAVL2
MRRF	9/299	0.351976	0.413764	0	0	1.19179	1.24445	ACLY;MRPS27;FABP5;TPM3;BHLHE40;FANCA;CISD2;VDAC2;TUFM
MYBL2	9/299	0.351976	0.413764	0	0	1.19179	1.24445	TUBA1C;DNMT1;CDKN2C;FABP5;MYB;BHLHE40;FANCA;CDC7;DLGAP5
MYF5	9/299	0.351976	0.413764	0	0	1.19179	1.24445	HOXA10;KLF5;GFI1;MYB;BHLHE40;NCAM1;SLC7A11;THBS1;RUNX1
NEUROG2	9/299	0.351976	0.413764	0	0	1.19179	1.24445	EPHA7;BTG2;DACH1;HLX;MYB;BHLHE40;THBS1;ELAVL2;RUNX1
NFATC4	9/299	0.351976	0.413764	0	0	1.19179	1.24445	TIAM1;FZD7;BHLHE40;FANCA;ARID5B;SPRY1;ETS1;SLC16A3;THBS1
NHLH1	9/299	0.351976	0.413764	0	0	1.19179	1.24445	BTG2;DACH1;GFI1;MYB;BHLHE40;NCAM1;SLC7A11;THBS1;ELAVL2
NR1H4	9/299	0.351976	0.413764	0	0	1.19179	1.24445	THRB;BHLHE40;FANCA;SLC40A1;MSMO1;ETS1;THBS1;MGLL;PAPSS2
ONECUT3	9/299	0.351976	0.413764	0	0	1.19179	1.24445	GFI1;NFIC;ADGRB1;BHLHE40;MXI1;GLIS3;RREB1;ETS1;RUNX1
PAX7	9/299	0.351976	0.413764	0	0	1.19179	1.24445	BTG2;DACH1;HLX;ADGRB1;BHLHE40;NCAM1;THBS1;FLI1;RUNX1
PHOX2A	9/299	0.351976	0.413764	0	0	1.19179	1.24445	KLF5;GFI1;MYB;BHLHE40;FANCA;ETS1;SLC16A3;THBS1;RUNX1
POU3F2	9/299	0.351976	0.413764	0	0	1.19179	1.24445	EPHA7;DACH1;MYB;BHLHE40;NCAM1;PIK3R1;RND3;THBS1;ELAVL2
POU6F2	9/299	0.351976	0.413764	0	0	1.19179	1.24445	EPHA7;DACH1;THRB;SMOC1;PDE4D;GLIS3;ELAVL2;RUNX1;IGF1R
PPP2R3B	9/299	0.351976	0.413764	0	0	1.19179	1.24445	DNMT1;XK;BHLHE40;CHD7;PIM1;FANCA;THBS1;SYNE2;FKBP5
PRMT3	9/299	0.351976	0.413764	0	0	1.19179	1.24445	UCK2;DNMT1;BHLHE40;DHX15;FANCA;CISD2;CDC7;DLGAP5;FKBP5
RFX4	9/299	0.351976	0.413764	0	0	1.19179	1.24445	EPHA7;DACH1;NFIC;BHLHE40;GLIS3;NCAM1;SLC7A11;ELAVL2;GAS7
RHOXF2B	9/299	0.351976	0.413764	0	0	1.19179	1.24445	STAG2;XK;NFIC;CELF2;MYB;DHX15;RREB1;RUNX1;AFF2
SHOX	9/299	0.351976	0.413764	0	0	1.19179	1.24445	PTGER4;CUX1;GFI1;BHLHE40;DHX15;FLI1;ELAVL2;RUNX1;AFF2
SIM2	9/299	0.351976	0.413764	0	0	1.19179	1.24445	CDKN2A;STC2;BHLHE40;FANCA;RHOU;SLC7A11;THBS1;ELAVL2;RUNX1
SLC4A10	9/299	0.351976	0.413764	0	0	1.19179	1.24445	PPP3CA;EPHA7;ALCAM;PDE4D;BHLHE40;DMXL2;NCAM1;PPM1E;ELAVL2
SMARCA5	9/299	0.351976	0.413764	0	0	1.19179	1.24445	ACTR3;MBNL1;DNMT1;STAG2;RFC1;BHLHE40;DHX15;BAZ1A;YWHAZ
SOHLH1	9/299	0.351976	0.413764	0	0	1.19179	1.24445	TIAM1;KLF5;ADGRB1;CITED4;BHLHE40;FANCA;PIK3R1;ETS1;CCNO
SOX10	9/299	0.351976	0.413764	0	0	1.19179	1.24445	SMOC1;BHLHE40;FANCA;RHOU;NCAM1;PIK3R1;ETS1;RUNX1;GAS7
SOX8	9/299	0.351976	0.413764	0	0	1.19179	1.24445	BTG2;RGCC;ADGRB1;BHLHE40;FANCA;RHOU;NCAM1;THBS1;GAS7
SSH3	9/299	0.351976	0.413764	0	0	1.19179	1.24445	BTG2;PLXND1;ANXA3;BHLHE40;FANCA;PYGL;SLC16A3;THBS1;MGLL
TBR1	9/299	0.351976	0.413764	0	0	1.19179	1.24445	SRRM2;EPHA7;SPAST;TBL1XR1;BHLHE40;CDC42BPB;ARID1B;ELAVL2;TNRC6B
TBX4	9/299	0.351976	0.413764	0	0	1.19179	1.24445	HOXA10;HLX;GFI1;BHLHE40;GLIS3;ETS1;THBS1;FLI1;RUNX1
TCF15	9/299	0.351976	0.413764	0	0	1.19179	1.24445	BTG2;FABP5;STC2;FZD7;BHLHE40;FANCA;ETS1;SLC16A3;THBS1
TCF19	9/299	0.351976	0.413764	0	0	1.19179	1.24445	DNMT1;CDKN2C;FABP5;BHLHE40;FANCA;CDC7;MNS1;DLGAP5;FKBP5
TIGD5	9/299	0.351976	0.413764	0	0	1.19179	1.24445	CSRNP1;BTG2;NFIC;CITED4;BHLHE40;FANCA;SLC16A3;THBS1;IER2
TLX1	9/299	0.351976	0.413764	0	0	1.19179	1.24445	HOXA10;CDKN2A;HLX;GFI1;MYB;ADGRB1;BHLHE40;FLI1;ELAVL2
U2AF1L4	9/299	0.351976	0.413764	0	0	1.19179	1.24445	CYFIP2;CSRNP1;KLF6;BHLHE40;MXI1;FANCA;UBTF;SLC2A3;IER2
YBX1	9/299	0.351976	0.413764	0	0	1.19179	1.24445	ACTR3;EEF1G;TUBA1C;FABP5;ARPC2;TPM3;BHLHE40;DHX15;YWHAZ
YBX2	9/299	0.351976	0.413764	0	0	1.19179	1.24445	STC2;MYB;CITED4;BHLHE40;PIM1;FANCA;SLC16A3;THBS1;DLGAP5
YEATS4	9/299	0.351976	0.413764	0	0	1.19179	1.24445	DNMT1;ARL6IP1;FABP5;BHLHE40;DHX15;FANCA;CISD2;CDC7;DLGAP5
ZC3H14	9/299	0.351976	0.413764	0	0	1.19179	1.24445	SRRM2;ACLY;MBNL1;STAG2;BHLHE40;DHX15;ACIN1;YWHAZ;TNRC6B
ZIM2	9/299	0.351976	0.413764	0	0	1.19179	1.24445	TIAM1;XK;CELF2;PDE4D;FANCA;NCAM1;DIP2C;SYNE2;GAS7
ZNF316	9/299	0.351976	0.413764	0	0	1.19179	1.24445	SRRM2;PLXND1;BHLHE40;FANCA;UBTF;FOXK1;SLC7A11;VPS37B;SLC16A3
ZNF347	9/299	0.351976	0.413764	0	0	1.19179	1.24445	CHD9;PLAG1;VPS13C;PDE4D;BHLHE40;ARID5B;FAR1;THBS1;TNRC6B
ZNF404	9/299	0.351976	0.413764	0	0	1.19179	1.24445	STARD4;PLAG1;SESN1;BHLHE40;RSRP1;SLC40A1;SLC2A3;SLC7A11;THBS1
ZNF48	9/299	0.351976	0.413764	0	0	1.19179	1.24445	SYNGR1;DNMT1;SOCS1;BHLHE40;PIM1;FANCA;DLGAP5;CPEB4;ZBTB40
ZNF519	9/299	0.351976	0.413764	0	0	1.19179	1.24445	BORA;CENPJ;INSIG1;MYB;BHLHE40;FANCA;CDC7;THBS1;DLGAP5
ZNF568	9/299	0.351976	0.413764	0	0	1.19179	1.24445	KLF7;CHD9;PDE4D;DHX15;FANCA;NCAM1;PIK3R1;DIP2C;SYNE2
ZNF570	9/299	0.351976	0.413764	0	0	1.19179	1.24445	KLF7;XK;PDE4D;BHLHE40;JMY;SLC2A3;SPRY1;SLC7A11;THBS1
ZNF576	9/299	0.351976	0.413764	0	0	1.19179	1.24445	UCK2;TMEM115;SLC35C1;BHLHE40;FANCA;CISD2;ACIN1;VPS37B;IER2
ZNF607	9/299	0.351976	0.413764	0	0	1.19179	1.24445	XK;PLAG1;INSIG1;BHLHE40;DHX15;FANCA;PIK3R1;THBS1;IGF1R
ZNF674	9/299	0.351976	0.413764	0	0	1.19179	1.24445	XBP1;KLF6;STC2;BHLHE40;JMY;DHX15;SLC2A3;SLC7A11;THBS1
ZNF677	9/299	0.351976	0.413764	0	0	1.19179	1.24445	FGD4;RIPOR2;THRB;CTTNBP2;BHLHE40;DHX15;THBS1;FLI1;GAS7
ZNF71	9/299	0.351976	0.413764	0	0	1.19179	1.24445	EPHA7;TLE1;BHLHE40;FANCA;NCAM1;BAZ2B;ETS1;ARID1B;THBS1
ZNF747	9/299	0.351976	0.413764	0	0	1.19179	1.24445	PTGER4;SYNGR1;DNMT1;SOCS1;STAT3;BHLHE40;CPEB4;TUFM;JAZF1
ZNF775	9/299	0.351976	0.413764	0	0	1.19179	1.24445	BTG2;INSIG1;BHLHE40;PIM1;FANCA;ARID5B;PIK3R1;SLC16A3;FKBP5
ZNF90	9/299	0.351976	0.413764	0	0	1.19179	1.24445	RNF125;BHLHE40;FANCA;SLC2A3;SLC7A11;THBS1;DLGAP5;ELAVL2;SYNE2
ZNF93	9/299	0.351976	0.413764	0	0	1.19179	1.24445	MYB;BHLHE40;PIM1;FANCA;CDC7;SLC2A3;SLC7A11;THBS1;DLGAP5
ADAMTS19	8/299	0.493134	0.551093	0	0	1.05356	0.744843	EPHA7;DACH1;CTTNBP2;CELF2;PDE4D;MYB;BHLHE40;THBS1
ASCL1	8/299	0.493134	0.551093	0	0	1.05356	0.744843	BTG2;DACH1;MYB;BHLHE40;NCAM1;THBS1;ELAVL2;RUNX1
ASCL3	8/299	0.493134	0.551093	0	0	1.05356	0.744843	MYB;BHLHE40;DHX15;FANCA;AMPD3;CD69;SLC16A3;RUNX1
CENPT	8/299	0.493134	0.551093	0	0	1.05356	0.744843	BTG2;DNMT1;BHLHE40;COTL1;FANCA;CDC7;THBS1;DLGAP5
DEK	8/299	0.493134	0.551093	0	0	1.05356	0.744843	ACTR3;TUBA1C;DNMT1;ARL6IP1;BHLHE40;DHX15;YWHAZ;DLGAP5
DMBX1	8/299	0.493134	0.551093	0	0	1.05356	0.744843	KLF6;HLX;GFI1;STC2;BHLHE40;GLIS3;RHOU;SPRY1
DPF1	8/299	0.493134	0.551093	0	0	1.05356	0.744843	TIAM1;BTG2;ADGRB1;BHLHE40;FANCA;NCAM1;ELAVL2;MFSD2A
EBF4	8/299	0.493134	0.551093	0	0	1.05356	0.744843	PLXND1;STC2;SMOC1;BHLHE40;SLC40A1;SLC2A3;PRICKLE1;THBS1
EDF1	8/299	0.493134	0.551093	0	0	1.05356	0.744843	CST3;EEF1G;CD63;ARPC2;BHLHE40;TALDO1;TMBIM6;YWHAZ
EZH2	8/299	0.493134	0.551093	0	0	1.05356	0.744843	DNMT1;CDKN2C;FABP5;MYB;BHLHE40;FANCA;CDC7;DLGAP5
FARSA	8/299	0.493134	0.551093	0	0	1.05356	0.744843	NARS;TUBA1C;ACLY;DNMT1;BHLHE40;DHX15;FANCA;TUFM
FBXO41	8/299	0.493134	0.551093	0	0	1.05356	0.744843	CYFIP2;SYNGR1;IQSEC1;PDE4D;ADGRB1;BHLHE40;FANCA;GAS7
FEV	8/299	0.493134	0.551093	0	0	1.05356	0.744843	BTG2;KLF6;HLX;GFI1;SMOC1;MYB;BHLHE40;FLI1
FOXE1	8/299	0.493134	0.551093	0	0	1.05356	0.744843	KLF5;GFI1;STC2;LIPG;BHLHE40;SLC7A11;THBS1;RUNX1
FOXJ1	8/299	0.493134	0.551093	0	0	1.05356	0.744843	BTG2;FABP5;MYB;BHLHE40;SLC7A11;MNS1;SLC16A3;THBS1
FOXN1	8/299	0.493134	0.551093	0	0	1.05356	0.744843	CD274;BTG2;KLF5;FABP5;MYB;BHLHE40;SLC7A11;THBS1
HAND1	8/299	0.493134	0.551093	0	0	1.05356	0.744843	KLF6;HLX;STC2;BHLHE40;RHOU;PRICKLE1;THBS1;RUNX1
HOXB13	8/299	0.493134	0.551093	0	0	1.05356	0.744843	HOXA10;BTG2;KLF5;CDKN2A;MYB;BHLHE40;RHOU;THBS1
HOXC10	8/299	0.493134	0.551093	0	0	1.05356	0.744843	HOXA10;CDKN2A;STC2;FZD7;BHLHE40;FANCA;SLC16A3;THBS1
HOXC9	8/299	0.493134	0.551093	0	0	1.05356	0.744843	HOXA10;CDKN2A;HLX;STC2;BHLHE40;ETS1;THBS1;FLI1
HOXD10	8/299	0.493134	0.551093	0	0	1.05356	0.744843	HOXA10;CDKN2A;BHLHE40;NCAM1;ETS1;THBS1;FLI1;RUNX1
KNTC1	8/299	0.493134	0.551093	0	0	1.05356	0.744843	DNMT1;BORA;CENPJ;BHLHE40;FANCA;CDC7;MNS1;DLGAP5
LHX2	8/299	0.493134	0.551093	0	0	1.05356	0.744843	BTG2;ALCAM;BHLHE40;FANCA;SLC7A11;RND3;THBS1;MGLL
LHX9	8/299	0.493134	0.551093	0	0	1.05356	0.744843	EPHA7;DACH1;HLX;CELF2;BHLHE40;THBS1;ELAVL2;RUNX1
MATR3	8/299	0.493134	0.551093	0	0	1.05356	0.744843	SRRM2;ACTR3;EEF1G;ACLY;MBNL1;TPM3;DHX15;YWHAZ
MST1R	8/299	0.493134	0.551093	0	0	1.05356	0.744843	KLF5;ANXA3;BHLHE40;FANCA;SLC7A11;SLC16A3;THBS1;RUNX1
MYOD1	8/299	0.493134	0.551093	0	0	1.05356	0.744843	KLF5;GFI1;MYB;STAT3;BHLHE40;ETS1;THBS1;RUNX1
MYT1	8/299	0.493134	0.551093	0	0	1.05356	0.744843	CYFIP2;BTG2;DACH1;CHD7;FANCA;NCAM1;PPM1E;ELAVL2
NEUROD1	8/299	0.493134	0.551093	0	0	1.05356	0.744843	BTG2;DACH1;MYB;BHLHE40;NCAM1;THBS1;PPM1E;ELAVL2
NOC4L	8/299	0.493134	0.551093	0	0	1.05356	0.744843	NUP93;UCK2;DNMT1;BHLHE40;DHX15;FANCA;CISD2;TUFM
NPAS1	8/299	0.493134	0.551093	0	0	1.05356	0.744843	BTG2;KLF6;STC2;ADGRB1;BHLHE40;PIM1;FANCA;SLC16A3
NR0B2	8/299	0.493134	0.551093	0	0	1.05356	0.744843	BTG2;KLF6;INSIG1;BHLHE40;FANCA;SLC40A1;MSMO1;MFSD2A
PAX4	8/299	0.493134	0.551093	0	0	1.05356	0.744843	ALCAM;GFI1;MYB;STAT3;BHLHE40;ETS1;RUNX1;IGF1R
PCGF6	8/299	0.493134	0.551093	0	0	1.05356	0.744843	UCK2;DNMT1;BHLHE40;CHD7;FANCA;CISD2;CDC7;FKBP5
PHB2	8/299	0.493134	0.551093	0	0	1.05356	0.744843	EEF1G;TUBA1C;BHLHE40;DHX15;TALDO1;VDAC2;YWHAZ;TUFM
PITX3	8/299	0.493134	0.551093	0	0	1.05356	0.744843	BTG2;THRB;GFI1;BHLHE40;NCAM1;ETS1;FLI1;RUNX1
PRDM6	8/299	0.493134	0.551093	0	0	1.05356	0.744843	EPHA7;DACH1;HLX;CELF2;PRICKLE1;THBS1;FLI1;RUNX1
PRRX1	8/299	0.493134	0.551093	0	0	1.05356	0.744843	OLFML2B;RHOJ;BHLHE40;ETS1;RND3;THBS1;RUNX1;GAS7
RAD51	8/299	0.493134	0.551093	0	0	1.05356	0.744843	DNMT1;CDKN2C;FABP5;MYB;BHLHE40;FANCA;CDC7;DLGAP5
RBM22	8/299	0.493134	0.551093	0	0	1.05356	0.744843	SRRM2;NARS;DNMT1;KLF6;STAT3;BHLHE40;DHX15;YWHAZ
RBPJL	8/299	0.493134	0.551093	0	0	1.05356	0.744843	HLX;STC2;BHLHE40;FANCA;SPRY1;ETS1;THBS1;RUNX1
RIOK2	8/299	0.493134	0.551093	0	0	1.05356	0.744843	GBE1;BHLHE40;DHX15;FANCA;CISD2;PIK3R1;SLC7A11;THBS1
SALL3	8/299	0.493134	0.551093	0	0	1.05356	0.744843	ADGRB1;BHLHE40;CHD7;DHX15;NCAM1;THBS1;ELAVL2;RUNX1
SIX6	8/299	0.493134	0.551093	0	0	1.05356	0.744843	HOXA10;CDKN2A;HLX;GFI1;BHLHE40;FLI1;ELAVL2;RUNX1
SOX3	8/299	0.493134	0.551093	0	0	1.05356	0.744843	STC2;FZD7;SMOC1;MYB;BHLHE40;RHOU;THBS1;ELAVL2
SOX30	8/299	0.493134	0.551093	0	0	1.05356	0.744843	GFI1;STC2;BHLHE40;DHX15;ARID5B;THBS1;ELAVL2;RUNX1
SP8	8/299	0.493134	0.551093	0	0	1.05356	0.744843	EPHA7;BTG2;DACH1;STC2;BHLHE40;ETS1;THBS1;ELAVL2
T	8/299	0.493134	0.551093	0	0	1.05356	0.744843	KLF5;HLX;GFI1;MYB;BHLHE40;ETS1;ELAVL2;RUNX1
TBX5	8/299	0.493134	0.551093	0	0	1.05356	0.744843	HOXA10;EPHA7;CELF2;BHLHE40;NCAM1;ETS1;FLI1;RUNX1
TFAP2B	8/299	0.493134	0.551093	0	0	1.05356	0.744843	EPHA7;ALCAM;DACH1;KLF5;SMOC1;BHLHE40;GLIS3;THBS1
TLX2	8/299	0.493134	0.551093	0	0	1.05356	0.744843	HOXA10;CDKN2A;HLX;GFI1;BHLHE40;FLI1;ELAVL2;RUNX1
TLX3	8/299	0.493134	0.551093	0	0	1.05356	0.744843	HOXA10;CDKN2A;HLX;GFI1;MYB;BHLHE40;ELAVL2;RUNX1
TOE1	8/299	0.493134	0.551093	0	0	1.05356	0.744843	TUBA1C;UCK2;DNMT1;BHLHE40;FANCA;CISD2;CDC7;DLGAP5
TWIST1	8/299	0.493134	0.551093	0	0	1.05356	0.744843	KLF6;BHLHE40;SPRY1;SLC7A11;ETS1;RND3;THBS1;RUNX1
VAX2	8/299	0.493134	0.551093	0	0	1.05356	0.744843	HOXA10;CDKN2A;STC2;FZD7;BHLHE40;THBS1;FLI1;RUNX1
WNT8B	8/299	0.493134	0.551093	0	0	1.05356	0.744843	EPHA7;BTG2;DACH1;SMOC1;MYB;BHLHE40;GLIS3;FANCA
ZBTB48	8/299	0.493134	0.551093	0	0	1.05356	0.744843	CSRNP1;BTG2;KLF6;BHLHE40;FANCA;ARID5B;IER2;ZBTB40
ZC3H15	8/299	0.493134	0.551093	0	0	1.05356	0.744843	NARS;ACTR3;BHLHE40;DHX15;TAX1BP1;CISD2;DSTN;YWHAZ
ZIC1	8/299	0.493134	0.551093	0	0	1.05356	0.744843	EPHA7;DACH1;BHLHE40;NCAM1;PIK3R1;SLC7A11;THBS1;ELAVL2
ZIC3	8/299	0.493134	0.551093	0	0	1.05356	0.744843	DACH1;FZD7;MYB;BHLHE40;RHOU;SLC2A3;THBS1;ELAVL2
ZMAT2	8/299	0.493134	0.551093	0	0	1.05356	0.744843	NARS;EEF1G;ARL6IP1;ARPC2;BHLHE40;DHX15;ATP6V1E1;YWHAZ
ZNF208	8/299	0.493134	0.551093	0	0	1.05356	0.744843	RIPOR2;XK;BHLHE40;CHD7;ARID5B;SLC2A3;SYNE2;GAS7
ZNF229	8/299	0.493134	0.551093	0	0	1.05356	0.744843	EPHA7;DACH1;PDE4D;BHLHE40;FANCA;SLC40A1;SLC7A11;THBS1
ZNF358	8/299	0.493134	0.551093	0	0	1.05356	0.744843	CST3;KLF6;CITED4;BHLHE40;KLF9;MVD;THBS1;MGLL
ZNF471	8/299	0.493134	0.551093	0	0	1.05356	0.744843	PLAG1;KLF9;ARID5B;PIK3R1;SLC7A11;THBS1;GAS7;IGF1R
ZNF530	8/299	0.493134	0.551093	0	0	1.05356	0.744843	DNMT1;CENPJ;MYB;BHLHE40;DHX15;FANCA;CDC7;DLGAP5
ZNF540	8/299	0.493134	0.551093	0	0	1.05356	0.744843	MBNL2;XK;SESN1;PDE4D;BHLHE40;SLC40A1;PIK3R1;GAS7
ZNF622	8/299	0.493134	0.551093	0	0	1.05356	0.744843	XBP1;DNMT1;KLF6;TPM3;GTF2B;BHLHE40;DHX15;YWHAZ
ZNF625	8/299	0.493134	0.551093	0	0	1.05356	0.744843	CHD9;MYB;BHLHE40;FANCA;SLC40A1;BAZ2B;THBS1;IGF1R
ZNF653	8/299	0.493134	0.551093	0	0	1.05356	0.744843	CSRNP1;NFIC;BHLHE40;MXI1;FANCA;ARHGEF18;SLC16A3;IER2
ZNF683	8/299	0.493134	0.551093	0	0	1.05356	0.744843	SRGN;IGSF6;GFI1;BHLHE40;COTL1;CD69;ETS1;THBS1
ZNF688	8/299	0.493134	0.551093	0	0	1.05356	0.744843	PTGER4;SYNGR1;SOCS1;RNPEPL1;STAT3;BHLHE40;FANCA;CPEB4
ZNF749	8/299	0.493134	0.551093	0	0	1.05356	0.744843	RNF125;BHLHE40;FANCA;CISD2;SLC2A3;SLC7A11;THBS1;DLGAP5
ZNF750	8/299	0.493134	0.551093	0	0	1.05356	0.744843	BTG2;KLF6;KLF5;FABP5;MYB;BHLHE40;FANCA;THBS1
ZNF837	8/299	0.493134	0.551093	0	0	1.05356	0.744843	TIAM1;CRACR2B;CITED4;BHLHE40;FANCA;PIK3R1;BTBD9;COASY
ZNF843	8/299	0.493134	0.551093	0	0	1.05356	0.744843	PTGER4;CDKN2C;SOCS1;PLXND1;ADGRB1;BHLHE40;SLC16A3;THBS1
ALX3	7/299	0.641047	0.690822	0	0	0.916833	0.407672	HOXA10;HLX;GFI1;BHLHE40;THBS1;FLI1;RUNX1
BSX	7/299	0.641047	0.690822	0	0	0.916833	0.407672	HLX;GFI1;ADGRB1;FANCA;ETS1;FLI1;ELAVL2
DMAP1	7/299	0.641047	0.690822	0	0	0.916833	0.407672	SRRM2;NUP93;DNMT1;KLF6;BHLHE40;DHX15;FANCA
DMRT1	7/299	0.641047	0.690822	0	0	0.916833	0.407672	KLF5;CDKN2A;MYB;BHLHE40;FLI1;ELAVL2;RUNX1
DNAJC2	7/299	0.641047	0.690822	0	0	0.916833	0.407672	NARS;UCK2;DNMT1;BHLHE40;DHX15;CISD2;BAZ1A
DRAP1	7/299	0.641047	0.690822	0	0	0.916833	0.407672	CST3;CD63;ARPC2;BHLHE40;FANCA;TALDO1;GNAI2
EIF3K	7/299	0.641047	0.690822	0	0	0.916833	0.407672	EEF1G;ARPC2;BHLHE40;TALDO1;VDAC2;DSTN;YWHAZ
EMX2	7/299	0.641047	0.690822	0	0	0.916833	0.407672	DACH1;BHLHE40;GLIS3;NCAM1;THBS1;RUNX1;GAS7
FGD1	7/299	0.641047	0.690822	0	0	0.916833	0.407672	TIAM1;XK;BHLHE40;FANCA;PRICKLE1;THBS1;FKBP5
FOXC2	7/299	0.641047	0.690822	0	0	0.916833	0.407672	STC2;ARHGDIB;BHLHE40;ETS1;THBS1;FLI1;RUNX1
FOXD4L6	7/299	0.641047	0.690822	0	0	0.916833	0.407672	GFI1;PDE4D;BHLHE40;DHX15;RHOU;TLR4;ELAVL2
FOXI1	7/299	0.641047	0.690822	0	0	0.916833	0.407672	KLF5;GFI1;MYB;BHLHE40;DHX15;ETS1;RUNX1
FOXR1	7/299	0.641047	0.690822	0	0	0.916833	0.407672	PTGER4;DCLRE1B;SYNGR1;DNMT1;SOCS1;STAT3;CPEB4
FOXS1	7/299	0.641047	0.690822	0	0	0.916833	0.407672	BTG2;OLFML2B;RHOJ;ARHGDIB;BHLHE40;THBS1;RUNX1
GBX1	7/299	0.641047	0.690822	0	0	0.916833	0.407672	PLXND1;HLX;GFI1;BHLHE40;DHX15;GLIS3;RUNX1
GCM2	7/299	0.641047	0.690822	0	0	0.916833	0.407672	THRB;GFI1;STC2;MYB;BHLHE40;FLI1;RUNX1
GSX1	7/299	0.641047	0.690822	0	0	0.916833	0.407672	HOXA10;GFI1;MYB;BHLHE40;DHX15;FLI1;ELAVL2
HES5	7/299	0.641047	0.690822	0	0	0.916833	0.407672	BTG2;DACH1;SMOC1;STAT3;BHLHE40;THBS1;MFSD2A
HIST1H1B	7/299	0.641047	0.690822	0	0	0.916833	0.407672	TUBA1C;DNMT1;FABP5;BHLHE40;FANCA;THBS1;DLGAP5
HIST1H1D	7/299	0.641047	0.690822	0	0	0.916833	0.407672	TUBA1C;FABP5;BHLHE40;PIM1;FANCA;THBS1;DLGAP5
HIST1H1E	7/299	0.641047	0.690822	0	0	0.916833	0.407672	TUBA1C;DNMT1;BHLHE40;ACTN4;YWHAZ;THBS1;DLGAP5
HMX1	7/299	0.641047	0.690822	0	0	0.916833	0.407672	CDKN2A;GFI1;ADGRB1;BHLHE40;FLI1;ELAVL2;RUNX1
HOXD12	7/299	0.641047	0.690822	0	0	0.916833	0.407672	HOXA10;HLX;GFI1;BHLHE40;FLI1;ELAVL2;RUNX1
MBD3	7/299	0.641047	0.690822	0	0	0.916833	0.407672	SRRM2;DNMT1;NFIC;BHLHE40;FANCA;UBTF;ACTN4
NHLH2	7/299	0.641047	0.690822	0	0	0.916833	0.407672	BTG2;DACH1;CELF2;MYB;BHLHE40;NCAM1;ELAVL2
POLE3	7/299	0.641047	0.690822	0	0	0.916833	0.407672	TUBA1C;DNMT1;FABP5;BHLHE40;DHX15;FANCA;DLGAP5
POU3F3	7/299	0.641047	0.690822	0	0	0.916833	0.407672	ALCAM;DACH1;ADGRB1;BHLHE40;NCAM1;ELAVL2;IGF1R
POU4F2	7/299	0.641047	0.690822	0	0	0.916833	0.407672	DACH1;GFI1;MYB;BHLHE40;ETS1;ELAVL2;RUNX1
RXRG	7/299	0.641047	0.690822	0	0	0.916833	0.407672	ALCAM;DACH1;BHLHE40;FANCA;NCAM1;THBS1;GAS7
SCRT2	7/299	0.641047	0.690822	0	0	0.916833	0.407672	RIPOR2;BTG2;NFIC;ADGRB1;BHLHE40;ELAVL2;IGF1R
SF3A2	7/299	0.641047	0.690822	0	0	0.916833	0.407672	SRRM2;DNMT1;HGS;BHLHE40;DHX15;UBTF;ACTN4
SIX3	7/299	0.641047	0.690822	0	0	0.916833	0.407672	ALCAM;DACH1;NFIC;BHLHE40;GLIS3;ELAVL2;RUNX1
SLC2A4RG	7/299	0.641047	0.690822	0	0	0.916833	0.407672	SYNGR1;DNMT1;SOCS1;RNPEPL1;BHLHE40;FANCA;SLC16A3
SNAPC4	7/299	0.641047	0.690822	0	0	0.916833	0.407672	SRRM2;DNMT1;STC2;STAT3;BHLHE40;FANCA;ZBTB40
SOX1	7/299	0.641047	0.690822	0	0	0.916833	0.407672	EPHA7;DACH1;MYB;ADGRB1;BHLHE40;NCAM1;ELAVL2
SOX21	7/299	0.641047	0.690822	0	0	0.916833	0.407672	DACH1;KLF5;SMOC1;BHLHE40;FANCA;SLC7A11;THBS1
SSRP1	7/299	0.641047	0.690822	0	0	0.916833	0.407672	EEF1G;TUBA1C;ACLY;DNMT1;BHLHE40;DHX15;YWHAZ
TBX10	7/299	0.641047	0.690822	0	0	0.916833	0.407672	CRACR2B;BHLHE40;FANCA;ARID5B;RHOU;SLC16A3;RUNX1
TBX15	7/299	0.641047	0.690822	0	0	0.916833	0.407672	OLFML2B;HLX;BHLHE40;GLIS3;ETS1;THBS1;RUNX1
TCF21	7/299	0.641047	0.690822	0	0	0.916833	0.407672	BTG2;ANXA3;RHOJ;BHLHE40;ETS1;THBS1;RUNX1
TEAD2	7/299	0.641047	0.690822	0	0	0.916833	0.407672	BTG2;KLF6;ANXA3;BHLHE40;FANCA;SLC16A3;THBS1
THAP3	7/299	0.641047	0.690822	0	0	0.916833	0.407672	CST3;BTG2;KLF6;SSNA1;BHLHE40;FANCA;IER2
TPRX1	7/299	0.641047	0.690822	0	0	0.916833	0.407672	PTGIR;CTBP2;BHLHE40;DHX15;ARID5B;SLC2A3;RUNX1
ZFR2	7/299	0.641047	0.690822	0	0	0.916833	0.407672	RIPOR2;ADGRB1;BHLHE40;FANCA;NCAM1;ELAVL2;GAS7
ZMAT4	7/299	0.641047	0.690822	0	0	0.916833	0.407672	EPHA7;CELF2;PDE4D;BHLHE40;NCAM1;PRICKLE1;ELAVL2
ZNF157	7/299	0.641047	0.690822	0	0	0.916833	0.407672	CYFIP2;ABCD2;XK;MYB;BHLHE40;PCSK9;THBS1
ZNF428	7/299	0.641047	0.690822	0	0	0.916833	0.407672	CST3;BTG2;FABP5;BHLHE40;FANCA;SLC2A3;GNAI2
ZNF446	7/299	0.641047	0.690822	0	0	0.916833	0.407672	BTG2;KLF6;BHLHE40;FANCA;IER2;BORCS6;RAD9A
ZNF474	7/299	0.641047	0.690822	0	0	0.916833	0.407672	OLFML2B;RGCC;STC2;BHLHE40;STON2;MNS1;GAS7
ZNF528	7/299	0.641047	0.690822	0	0	0.916833	0.407672	PDE4D;BHLHE40;SLC40A1;ARID5B;SLC2A3;PIK3R1;THBS1
ZNF560	7/299	0.641047	0.690822	0	0	0.916833	0.407672	CTTNBP2;SMOC1;BHLHE40;CHD7;FANCA;ARID5B;ELAVL2
ZNF628	7/299	0.641047	0.690822	0	0	0.916833	0.407672	CSRNP1;PLXND1;RNPEPL1;NFIC;BHLHE40;FANCA;IER2
ZNF668	7/299	0.641047	0.690822	0	0	0.916833	0.407672	CSRNP1;BHLHE40;PIM1;FANCA;SLC16A3;IER2;DLGAP5
ZNF781	7/299	0.641047	0.690822	0	0	0.916833	0.407672	DACH1;PDE4D;BHLHE40;ARID5B;SYNE3;THBS1;GAS7
ZNF835	7/299	0.641047	0.690822	0	0	0.916833	0.407672	RIPOR2;XK;CELF2;BHLHE40;DHX15;SLC2A3;GAS7
ZNF98	7/299	0.641047	0.690822	0	0	0.916833	0.407672	EPHA7;CELF2;PDE4D;GLIS3;FANCA;SLC7A11;ELAVL2
ZSCAN1	7/299	0.641047	0.690822	0	0	0.916833	0.407672	CDKN2A;CELF2;ADGRB1;BHLHE40;DHX15;ELAVL2;GAS7
ASCL4	6/299	0.775928	0.811776	0	0	0.781577	0.198283	EPHA7;PDE4D;MYB;BHLHE40;ARID5B;PIK3R1
BOLA1	6/299	0.775928	0.811776	0	0	0.781577	0.198283	FDPS;DPM3;FABP5;BHLHE40;FANCA;IER2
DLX5	6/299	0.775928	0.811776	0	0	0.781577	0.198283	BTG2;DACH1;KLF5;CDKN2A;BHLHE40;THBS1
DLX6	6/299	0.775928	0.811776	0	0	0.781577	0.198283	HOXA10;DACH1;KLF5;MYB;BHLHE40;ELAVL2
DMRT2	6/299	0.775928	0.811776	0	0	0.781577	0.198283	BHLHE40;FANCA;RND3;THBS1;MGLL;RUNX1
DMRTA2	6/299	0.775928	0.811776	0	0	0.781577	0.198283	DACH1;HLX;GFI1;BHLHE40;ELAVL2;RUNX1
DMRTC2	6/299	0.775928	0.811776	0	0	0.781577	0.198283	XK;BHLHE40;DHX15;GLIS3;FANCA;ARID5B
FBN1	6/299	0.775928	0.811776	0	0	0.781577	0.198283	OLFML2B;ANXA3;HEG1;BHLHE40;ETS1;THBS1
FEZF1	6/299	0.775928	0.811776	0	0	0.781577	0.198283	EPHA7;DACH1;GFI1;BHLHE40;ELAVL2;RUNX1
FOXD3	6/299	0.775928	0.811776	0	0	0.781577	0.198283	MYB;BHLHE40;ETS1;THBS1;ELAVL2;RUNX1
GATA5	6/299	0.775928	0.811776	0	0	0.781577	0.198283	HLX;SMOC1;BHLHE40;SLC16A3;THBS1;RUNX1
GRM6	6/299	0.775928	0.811776	0	0	0.781577	0.198283	PDE4D;ADGRB1;DHX15;FANCA;NCAM1;IGF1R
GSX2	6/299	0.775928	0.811776	0	0	0.781577	0.198283	HOXA10;HLX;GFI1;MYB;BHLHE40;FLI1
GTF3A	6/299	0.775928	0.811776	0	0	0.781577	0.198283	EEF1G;TUBA1C;FABP5;BHLHE40;DHX15;YWHAZ
HELT	6/299	0.775928	0.811776	0	0	0.781577	0.198283	HLX;GFI1;BHLHE40;DHX15;PIK3R1;FLI1
HIST1H1A	6/299	0.775928	0.811776	0	0	0.781577	0.198283	TUBA1C;FABP5;BHLHE40;FANCA;THBS1;DLGAP5
HMGB4	6/299	0.775928	0.811776	0	0	0.781577	0.198283	HLX;GFI1;BHLHE40;DHX15;FANCA;THBS1
HMX2	6/299	0.775928	0.811776	0	0	0.781577	0.198283	HOXA10;HLX;GFI1;BHLHE40;FLI1;RUNX1
HMX3	6/299	0.775928	0.811776	0	0	0.781577	0.198283	HOXA10;HLX;GFI1;BHLHE40;FLI1;RUNX1
IRX4	6/299	0.775928	0.811776	0	0	0.781577	0.198283	HOXA10;STC2;ADGRB1;BHLHE40;THBS1;ELAVL2
IRX6	6/299	0.775928	0.811776	0	0	0.781577	0.198283	DACH1;STC2;SMOC1;BHLHE40;NCAM1;RUNX1
LMX1B	6/299	0.775928	0.811776	0	0	0.781577	0.198283	DACH1;ADGRB1;BHLHE40;THBS1;RUNX1;IGF1R
MEOX2	6/299	0.775928	0.811776	0	0	0.781577	0.198283	RHOJ;BHLHE40;SPRY1;ETS1;THBS1;FLI1
NR1I3	6/299	0.775928	0.811776	0	0	0.781577	0.198283	BHLHE40;FANCA;SLC40A1;MGLL;MFSD2A;FKBP5
NR2E1	6/299	0.775928	0.811776	0	0	0.781577	0.198283	BTG2;GFI1;BHLHE40;GLIS3;SLC7A11;ELAVL2
PLEKHA4	6/299	0.775928	0.811776	0	0	0.781577	0.198283	CSRNP1;SOCS1;BHLHE40;FANCA;THBS1;PML
PRB4	6/299	0.775928	0.811776	0	0	0.781577	0.198283	DACH1;HEG1;PDE4D;KLF9;RUNX1;FKBP5
PRDM13	6/299	0.775928	0.811776	0	0	0.781577	0.198283	EPHA7;GFI1;PDE4D;ADGRB1;BHLHE40;ELAVL2
PRDM14	6/299	0.775928	0.811776	0	0	0.781577	0.198283	KLF5;FZD7;MYB;BHLHE40;THBS1;ELAVL2
PRRX2	6/299	0.775928	0.811776	0	0	0.781577	0.198283	OLFML2B;STC2;BHLHE40;SLC16A3;THBS1;RUNX1
RAX	6/299	0.775928	0.811776	0	0	0.781577	0.198283	CDKN2A;HLX;GFI1;MYB;BHLHE40;FLI1
RAX2	6/299	0.775928	0.811776	0	0	0.781577	0.198283	SRRM2;XBP1;CCDC125;BHLHE40;KLF9;ARID5B
RNF113A	6/299	0.775928	0.811776	0	0	0.781577	0.198283	SRRM2;GTF2B;BHLHE40;FANCA;TALDO1;IER2
SF3A3	6/299	0.775928	0.811776	0	0	0.781577	0.198283	NUP93;EEF1G;DNMT1;BHLHE40;DHX15;YWHAZ
SIX2	6/299	0.775928	0.811776	0	0	0.781577	0.198283	ALCAM;HLX;STC2;BHLHE40;THBS1;RUNX1
THAP4	6/299	0.775928	0.811776	0	0	0.781577	0.198283	UCK2;BHLHE40;DHX15;FANCA;TUFM;FKBP5
TRMT1	6/299	0.775928	0.811776	0	0	0.781577	0.198283	DNMT1;BHLHE40;DHX15;FANCA;CISD2;IER2
USP39	6/299	0.775928	0.811776	0	0	0.781577	0.198283	NUP93;DNMT1;BHLHE40;DHX15;FANCA;YWHAZ
VAX1	6/299	0.775928	0.811776	0	0	0.781577	0.198283	HOXA10;HLX;GFI1;FLI1;ELAVL2;RUNX1
WDHD1	6/299	0.775928	0.811776	0	0	0.781577	0.198283	DNMT1;BORA;BHLHE40;FANCA;CDC7;DLGAP5
ZIC4	6/299	0.775928	0.811776	0	0	0.781577	0.198283	EPHA7;DACH1;BHLHE40;GLIS3;FLI1;ELAVL2
ZNF205	6/299	0.775928	0.811776	0	0	0.781577	0.198283	BTG2;KLF6;BHLHE40;FANCA;SLC16A3;IER2
ZNF408	6/299	0.775928	0.811776	0	0	0.781577	0.198283	CSRNP1;HGS;HLX;BHLHE40;THBS1;IER2
ZNF574	6/299	0.775928	0.811776	0	0	0.781577	0.198283	NFIC;BHLHE40;DHX15;FANCA;UBTF;IER2
ZNF695	6/299	0.775928	0.811776	0	0	0.781577	0.198283	UCK2;MYB;BHLHE40;FANCA;CDC7;DLGAP5
ZNF705D	6/299	0.775928	0.811776	0	0	0.781577	0.198283	EPHA7;KLF5;DHX15;RSRP1;SRGAP2;RUNX1
ZNF787	6/299	0.775928	0.811776	0	0	0.781577	0.198283	NFIC;BHLHE40;RHOG;FANCA;SLC16A3;IER2
ZNF804B	6/299	0.775928	0.811776	0	0	0.781577	0.198283	EPHA7;DACH1;THRB;PDE4D;GLIS3;AFF2
CEBPZ	5/299	0.88078	0.901739	0	0	0.647777	0.0822334	DNMT1;BHLHE40;DHX15;CISD2;BAZ1A
CPXCR1	5/299	0.88078	0.901739	0	0	0.647777	0.0822334	EPHA7;GBE1;CD69;ARHGAP15;ELAVL2
CREB3L3	5/299	0.88078	0.901739	0	0	0.647777	0.0822334	BHLHE40;FANCA;THBS1;MGLL;MFSD2A
DUS3L	5/299	0.88078	0.901739	0	0	0.647777	0.0822334	DNMT1;BHLHE40;DHX15;FANCA;IER2
EVX1	5/299	0.88078	0.901739	0	0	0.647777	0.0822334	PTGER4;HOXA10;GFI1;BHLHE40;RUNX1
EVX2	5/299	0.88078	0.901739	0	0	0.647777	0.0822334	HOXA10;HLX;GFI1;FLI1;RUNX1
FAM170A	5/299	0.88078	0.901739	0	0	0.647777	0.0822334	DACH1;GPR65;DHX15;SLC7A11;ARHGAP15
FERD3L	5/299	0.88078	0.901739	0	0	0.647777	0.0822334	PTGER4;GFI1;BHLHE40;DHX15;ELAVL2
FIGLA	5/299	0.88078	0.901739	0	0	0.647777	0.0822334	GFI1;BHLHE40;RREB1;ELAVL2;RUNX1
FOXE3	5/299	0.88078	0.901739	0	0	0.647777	0.0822334	HLX;GFI1;CITED4;BHLHE40;DHX15
FOXI2	5/299	0.88078	0.901739	0	0	0.647777	0.0822334	RIPOR2;HLX;GFI1;BHLHE40;DHX15
HES3	5/299	0.88078	0.901739	0	0	0.647777	0.0822334	FZD7;CITED4;BHLHE40;PCSK9;ELAVL2
INSM2	5/299	0.88078	0.901739	0	0	0.647777	0.0822334	DACH1;ADGRB1;BHLHE40;NCAM1;ELAVL2
LBX1	5/299	0.88078	0.901739	0	0	0.647777	0.0822334	HOXA10;HLX;GFI1;BHLHE40;RUNX1
NEUROD4	5/299	0.88078	0.901739	0	0	0.647777	0.0822334	DACH1;SMOC1;BHLHE40;NCAM1;ELAVL2
PAX1	5/299	0.88078	0.901739	0	0	0.647777	0.0822334	HOXA10;GFI1;BHLHE40;FLI1;ELAVL2
POLR2L	5/299	0.88078	0.901739	0	0	0.647777	0.0822334	CST3;TUBA1C;CD63;BHLHE40;TALDO1
POU3F4	5/299	0.88078	0.901739	0	0	0.647777	0.0822334	ALCAM;DACH1;BHLHE40;FANCA;ELAVL2
RHOXF1	5/299	0.88078	0.901739	0	0	0.647777	0.0822334	ANXA3;CDKN2A;CTTNBP2;BHLHE40;SLC16A3
SCRT1	5/299	0.88078	0.901739	0	0	0.647777	0.0822334	PLXND1;NFIC;ADGRB1;BHLHE40;ELAVL2
SOX14	5/299	0.88078	0.901739	0	0	0.647777	0.0822334	GFI1;BHLHE40;ETS1;FLI1;ELAVL2
SSB	5/299	0.88078	0.901739	0	0	0.647777	0.0822334	EEF1G;ARPC2;DHX15;DSTN;YWHAZ
TBX18	5/299	0.88078	0.901739	0	0	0.647777	0.0822334	EPHA7;BHLHE40;NCAM1;THBS1;RUNX1
TBX22	5/299	0.88078	0.901739	0	0	0.647777	0.0822334	EPHA7;SMOC1;MYB;BHLHE40;FANCA
TFAP2D	5/299	0.88078	0.901739	0	0	0.647777	0.0822334	EPHA7;THRB;BHLHE40;GLIS3;ELAVL2
THAP7	5/299	0.88078	0.901739	0	0	0.647777	0.0822334	DPM3;SSNA1;BHLHE40;FANCA;IER2
U2AF1	5/299	0.88078	0.901739	0	0	0.647777	0.0822334	EEF1G;TUBA1C;BHLHE40;DHX15;YWHAZ
UNCX	5/299	0.88078	0.901739	0	0	0.647777	0.0822334	HOXA10;GFI1;ADGRB1;BHLHE40;ELAVL2
VSX2	5/299	0.88078	0.901739	0	0	0.647777	0.0822334	GFI1;BHLHE40;FLI1;ELAVL2;RUNX1
ZNF385C	5/299	0.88078	0.901739	0	0	0.647777	0.0822334	XK;ADGRB1;BHLHE40;RHOU;SLC2A3
ZNF414	5/299	0.88078	0.901739	0	0	0.647777	0.0822334	NFIC;BHLHE40;FANCA;IER2;GNAI2
ZNF593	5/299	0.88078	0.901739	0	0	0.647777	0.0822334	TUBA1C;UCK2;FABP5;BHLHE40;IER2
ZNF598	5/299	0.88078	0.901739	0	0	0.647777	0.0822334	SRRM2;HGS;BHLHE40;FANCA;IER2
ZNF676	5/299	0.88078	0.901739	0	0	0.647777	0.0822334	ALCAM;DACH1;BHLHE40;SGMS2;THBS1
ZSCAN10	5/299	0.88078	0.901739	0	0	0.647777	0.0822334	PYCARD;MYB;BHLHE40;PIM1;SLC2A3
ZSCAN5C	5/299	0.88078	0.901739	0	0	0.647777	0.0822334	BORA;SOCS1;LRBA;FANCA;IGF1R
BARHL2	4/299	0.948337	0.960052	0	0	0.515415	0.0273405	HLX;GFI1;BHLHE40;ELAVL2
BOLA3	4/299	0.948337	0.960052	0	0	0.515415	0.0273405	TUBA1C;FABP5;BHLHE40;FANCA
DBX1	4/299	0.948337	0.960052	0	0	0.515415	0.0273405	EPHA7;GFI1;BHLHE40;ELAVL2
LMX1A	4/299	0.948337	0.960052	0	0	0.515415	0.0273405	DACH1;HLX;GLIS3;ELAVL2
NEUROD6	4/299	0.948337	0.960052	0	0	0.515415	0.0273405	DACH1;BHLHE40;PPM1E;ELAVL2
NOTO	4/299	0.948337	0.960052	0	0	0.515415	0.0273405	BHLHE40;FOXK1;FLI1;RUNX1
OLIG3	4/299	0.948337	0.960052	0	0	0.515415	0.0273405	EPHA7;DACH1;MYB;BHLHE40
OTP	4/299	0.948337	0.960052	0	0	0.515415	0.0273405	GFI1;BHLHE40;FLI1;ELAVL2
OTX2	4/299	0.948337	0.960052	0	0	0.515415	0.0273405	FZD7;MYB;BHLHE40;ELAVL2
POU4F3	4/299	0.948337	0.960052	0	0	0.515415	0.0273405	HLX;GFI1;BHLHE40;ELAVL2
PRB3	4/299	0.948337	0.960052	0	0	0.515415	0.0273405	CDKN2A;BHLHE40;DHX15;CD69
PRDM12	4/299	0.948337	0.960052	0	0	0.515415	0.0273405	BHLHE40;THBS1;ELAVL2;RUNX1
RFX6	4/299	0.948337	0.960052	0	0	0.515415	0.0273405	EPHA7;DACH1;ANXA3;CTTNBP2
RGS7	4/299	0.948337	0.960052	0	0	0.515415	0.0273405	CYFIP2;PPP3CA;NCAM1;ELAVL2
ZIM3	4/299	0.948337	0.960052	0	0	0.515415	0.0273405	BHLHE40;DHX15;FANCA;SLC2A3
ZNF497	4/299	0.948337	0.960052	0	0	0.515415	0.0273405	BHLHE40;FANCA;NCAM1;RUNX1
ZNF513	4/299	0.948337	0.960052	0	0	0.515415	0.0273405	SOCS1;BHLHE40;PRKD2;JAZF1
ZNF579	4/299	0.948337	0.960052	0	0	0.515415	0.0273405	CITED4;BHLHE40;FANCA;IER2
ZNF99	4/299	0.948337	0.960052	0	0	0.515415	0.0273405	RIPOR2;XK;MYB;ELAVL2
BARHL1	3/299	0.98297	0.986409	0	0	0.384474	0.00660387	GFI1;ADGRB1;BHLHE40
DBX2	3/299	0.98297	0.986409	0	0	0.384474	0.00660387	GLIS3;SLC7A11;RUNX1
DRGX	3/299	0.98297	0.986409	0	0	0.384474	0.00660387	GFI1;ELAVL2;RUNX1
FOXB2	3/299	0.98297	0.986409	0	0	0.384474	0.00660387	HOXA10;GFI1;FLI1
GSC2	3/299	0.98297	0.986409	0	0	0.384474	0.00660387	GFI1;ADGRB1;BHLHE40
HOXC12	3/299	0.98297	0.986409	0	0	0.384474	0.00660387	HOXA10;CDKN2A;GFI1
LHX5	3/299	0.98297	0.986409	0	0	0.384474	0.00660387	ADGRB1;BHLHE40;ELAVL2
MRPL28	3/299	0.98297	0.986409	0	0	0.384474	0.00660387	BHLHE40;TALDO1;TUFM
NEUROD2	3/299	0.98297	0.986409	0	0	0.384474	0.00660387	BHLHE40;PPM1E;ELAVL2
NEUROG1	3/299	0.98297	0.986409	0	0	0.384474	0.00660387	BHLHE40;NCAM1;THBS1
OTOP3	3/299	0.98297	0.986409	0	0	0.384474	0.00660387	FANCA;PCSK9;MFSD2A
PTF1A	3/299	0.98297	0.986409	0	0	0.384474	0.00660387	HLX;GFI1;BHLHE40
TGIF2LY	3/299	0.98297	0.986409	0	0	0.384474	0.00660387	KLF6;DACH1;ETS1
VSX1	3/299	0.98297	0.986409	0	0	0.384474	0.00660387	GFI1;ADGRB1;RUNX1
ZNF479	3/299	0.98297	0.986409	0	0	0.384474	0.00660387	DACH1;PDE4D;FANCA
EMX1	2/299	0.996215	0.996215	0	0	0.254936	0.000967	GFI1;BHLHE40
FEZF2	2/299	0.996215	0.996215	0	0	0.254936	0.000967	BHLHE40;ELAVL2
MYF6	2/299	0.996215	0.996215	0	0	0.254936	0.000967	BHLHE40;RUNX1
NEUROG3	2/299	0.996215	0.996215	0	0	0.254936	0.000967	GFI1;BHLHE40
ZNF454	2/299	0.996215	0.996215	0	0	0.254936	0.000967	CELF2;GAS7
ZSCAN5B	2/299	0.996215	0.996215	0	0	0.254936	0.000967	BHLHE40;SLC7A11

## Sheet: Tabula Muris peaks gained
Term	Overlap	P-value	Adjusted P-value	Old P-value	Old Adjusted P-value	Odds Ratio	Combined Score	Genes
Neutrophil Marrow CL:0000775	15/76	6.77e-10	5.55e-08	0	0	9.6718	204.211	OLFML2B;IGSF6;ANXA3;GOLIM4;SLC40A1;MGST2;DSTN;PYGL;GPR84;SGMS2;DRAM1;OLR1;RHOU;NCAM1;MEGF9
Leukocyte Trachea CL:0000738	1985-10-01	5.91e-05	0.00166526	0	0	5.18798	50.5118	SRGN;LRRC25;GPR65;NCF4;COTL1;LCP2;CYTIP;ARHGAP15;FCGR2B;TNF
Leukocyte Pancreas CL:0000738	1969-09-01	6.09e-05	0.00166526	0	0	5.8293	56.5785	LRRC25;GPR65;NCF4;LCP2;ARHGAP15;FCGR2B;PLCB2;ARHGAP25;RUNX1
Basal Cell Of Epidermis Skin CL:0002187	1988-08-01	0.00180273	0.0369559	0	0	3.87445	24.4805	KLF5;CUX1;ARHGDIB;BHLHE40;PRICKLE1;SLC16A3;ARHGAP25;MGLL
Dendritic Cell Lung CL:0000451	1966-06-01	0.00660154	0.0831518	0	0	3.86302	19.3941	IGSF6;GSR;STAP1;LCP2;CYTIP;SLC16A3
Monocyte Lung CL:0000576	1966-06-01	0.00660154	0.0831518	0	0	3.86302	19.3941	LRRC25;IGSF6;PSTPIP2;NCF4;LCP2;FCGR2B
[truncated: 76 more rows]

## Sheet: Panglao peaks gained
Term	Overlap	P-value	Adjusted P-value	Old P-value	Old Adjusted P-value	Odds Ratio	Combined Score	Genes
[truncated: 140 more rows]
