# Supplementary material for: The small inhibitor WM-1119 effectively targets KAT6A-rearranged AML, but not KMT2A-rearranged AML, despite shared KAT6 genetic dependency
Source: J Hematol Oncol. 2024 Oct 8;17:91. doi: 10.1186/s13045-024-01610-0 (PMC11462755; doi:10.1186/s13045-024-01610-0)
Supplement: Supplementary file 9 — Supplementary Material 9 [file 13045_2024_1610_MOESM9_ESM.xls]

## Sheet: Mouse_Gene_Atlas_peaks lost
Term	Overlap	P-value	Adjusted P-value	Old P-value	Old Adjusted P-value	Odds Ratio	Combined Score	Genes
stem cells HSC	3/186	0.000405385	0.0137831	0	0	24.9697	195.03	MEIS1;ERG;SOX4
C3H 10T1 2	2/155	0.0066684	0.101912	0	0	18.5163	92.7738	HOXA3;HOXA7
3T3-L1	2/181	0.00899226	0.101912	0	0	15.8061	74.4686	HOXA3;IGF2BP3
nih 3T3	2/252	0.0168915	0.143577	0	0	11.2766	46.0191	HOXA3;IGF2BP3
lung	2/354	0.0318299	0.216443	0	0	7.96753	27.4669	HPGD;ERG
salivary gland	2/480	0.0552509	0.266255	0	0	5.82965	16.8819	MEIS1;SOX4
common myeloid progenitor	1980-01-01	0.0621377	0.266255	0	0	16.7975	46.6701	RNF220
microglia	1990-01-01	0.0696453	0.266255	0	0	14.9026	39.7057	IGF2BP3
macrophage bone marrow 24h LPS	2/551	0.0704794	0.266255	0	0	5.05725	13.414	NKX2-3;RNF220
T-cells foxP3+	1/112	0.085964	0.292278	0	0	11.9357	29.2882	RNF220
retina	2/664	0.0971998	0.300436	0	0	4.16962	9.71932	SSBP2;SOX4
uterus	1/141	0.107065	0.302502	0	0	9.44952	21.1132	SOX4
ovary	1/153	0.115662	0.302502	0	0	8.69825	18.7628	SOX4
T-cells CD8+	1/166	0.124889	0.303301	0	0	8.00768	16.6586	MAP4K4
thymocyte SP CD4+	1/203	0.150656	0.336129	0	0	6.52871	12.3573	IGF2BP3
dendritic plasmacytoid B220+	1/214	0.158178	0.336129	0	0	6.18811	11.4111	RNF220
osteoblast day21	1/264	0.19159	0.36313	0	0	4.99899	8.26031	HOXA3
mast cells IgE+antigen 1hr	1/265	0.192246	0.36313	0	0	4.9798	8.2116	MAP4K4
MEF	1/300	0.214872	0.384509	0	0	4.38907	6.74913	IGF2BP3
cerebral cortex prefrontal	1/344	0.242475	0.412207	0	0	3.81749	5.40884	SSBP2
intestine large	1/374	0.26077	0.416172	0	0	3.50509	4.71125	HOXA3
thymocyte DP CD4+CD8+	1/410	0.282178	0.416172	0	0	3.19071	4.03694	SSBP2
neuro2a	1/425	0.290925	0.416172	0	0	3.07547	3.79725	SOX4
Baf3	1/440	0.299572	0.416172	0	0	2.96811	3.57776	KCNA3
intestine small	1/466	0.314327	0.416172	0	0	2.79842	3.23868	NKX2-3
retinal pigment epithelium	1/473	0.318249	0.416172	0	0	2.75593	3.15532	HMGN1
granulocytes mac1+gr1+	1/557	0.363705	0.444817	0	0	2.3295	2.35608	NKX2-3
mega erythrocyte progenitor	1/562	0.36632	0.444817	0	0	2.30814	2.31795	RNF220
follicular B-cells	1/603	0.387378	0.454167	0	0	2.1464	2.03555	KCNA3
pancreas	1/667	0.418943	0.460541	0	0	1.93373	1.68239	NKX2-3
NK cells	1/669	0.419905	0.460541	0	0	1.92774	1.67276	RNF220
embryonic stem line Bruce4 p13	1/876	0.511729	0.543712	0	0	1.45592	0.975411	RNF220
lens	1/947	0.53995	0.556312	0	0	1.34165	0.82683	KLHL35
testis	3059-01-01	0.929841	0.929841	0	0	0.368999	0.0268416	IGF2BP3

## Sheet: Reactome 2022 peaks lost
Term	Overlap	P-value	Adjusted P-value	Old P-value	Old Adjusted P-value	Odds Ratio	Combined Score	Genes
Activation Of HOX Genes During Differentiation R-HSA-5619507	1991-02-01	0.00235718	0.0391114	0	0	31.9342	193.211	MEIS1;HOXA3
Biosynthesis Of E-series 18(S)-resolvins R-HSA-9018896	2024-05-01	0.00399395	0.0391114	0	0	333	1839.15	HPGD
Synthesis Of Lipoxins (LX) R-HSA-2142700	2024-06-01	0.00479094	0.0391114	0	0	266.387	1422.78	HPGD
Biosynthesis Of EPA-derived SPMs R-HSA-9018679	2024-06-01	0.00479094	0.0391114	0	0	266.387	1422.78	HPGD
Insulin-like Growth Factor-2 mRNA Binding Proteins (IGF2BPs/IMPs/VICKZs) Bind RNA R-HSA-428359	2024-07-01	0.00558734	0.0391114	0	0	221.978	1151.45	IGF2BP3
Synthesis Of Prostaglandins (PG) And Thromboxanes (TX) R-HSA-2162123	2015-01-01	0.0119371	0.0660523	0	0	95.0952	421.092	HPGD
Biosynthesis Of DHA-derived SPMs R-HSA-9018677	2017-01-01	0.0135186	0.0660523	0	0	83.2	358.067	HPGD
Biosynthesis Of Specialized Proresolving Mediators (SPMs) R-HSA-9018678	2019-01-01	0.0150977	0.0660523	0	0	73.9481	310.08	HPGD
Deactivation Of Beta-Catenin Transactivating Complex R-HSA-3769402	1942-01-01	0.033088	0.118521	0	0	32.4276	110.532	SOX4
Voltage Gated Potassium Channels R-HSA-1296072	1943-01-01	0.0338631	0.118521	0	0	31.654	107.162	KCNA3
Formation Of TC-NER Pre-Incision Complex R-HSA-6781823	1952-01-01	0.0408133	0.126925	0	0	26.0562	83.3472	HMGN1
Arachidonic Acid Metabolism R-HSA-2142753	1959-01-01	0.0461867	0.126925	0	0	22.9034	70.4296	HPGD
Gap-filling DNA Repair Synthesis And Ligation In TC-NER R-HSA-6782210	1964-01-01	0.0500074	0.126925	0	0	21.0804	63.1482	HMGN1
Dual Incision In TC-NER R-HSA-6782135	1965-01-01	0.0507699	0.126925	0	0	20.75	61.8444	HMGN1
Transcription-Coupled Nucleotide Excision Repair (TC-NER) R-HSA-6781827	1977-01-01	0.0598744	0.139707	0	0	17.4632	49.1676	HMGN1
Oxidative Stress Induced Senescence R-HSA-2559580	1993-01-01	0.0718865	0.157252	0	0	14.4145	37.9486	MAP4K4
Potassium Channels R-HSA-1296071	1/102	0.0785799	0.161422	0	0	13.1241	33.383	KCNA3
Nucleotide Excision Repair R-HSA-5696398	1/108	0.083017	0.161422	0	0	12.3844	30.8212	HMGN1
Cellular Senescence R-HSA-2559583	1/165	0.124182	0.227183	0	0	8.05691	16.8068	MAP4K4
Fatty Acid Metabolism R-HSA-8978868	1/173	0.129819	0.227183	0	0	7.67907	15.6777	HPGD
TCF Dependent Signaling In Response To WNT R-HSA-201681	1/198	0.147216	0.24536	0	0	6.69611	12.8288	SOX4
Developmental Biology R-HSA-1266738	2/1073	0.210758	0.309718	0	0	2.52274	3.92802	MEIS1;HOXA3
Signaling By WNT R-HSA-195721	1/294	0.211036	0.309718	0	0	4.48032	6.97015	SOX4
Antigen Processing: Ubiquitination And Proteasome Degradation R-HSA-983168	1/307	0.219326	0.309718	0	0	4.28715	6.50444	RNF220
DNA Repair R-HSA-73894	1/310	0.221227	0.309718	0	0	4.24488	6.40367	HMGN1
Class I MHC Mediated Antigen Processing And Presentation R-HSA-983169	1/378	0.263178	0.347371	0	0	3.4672	4.62844	RNF220
Neuronal System R-HSA-112316	1/386	0.267972	0.347371	0	0	3.39377	4.46916	KCNA3
Metabolism Of RNA R-HSA-8953854	1/666	0.418462	0.493569	0	0	1.93674	1.68723	IGF2BP3
Cellular Responses To Stress R-HSA-2262752	1/722	0.444845	0.493569	0	0	1.78114	1.44277	MAP4K4
Metabolism Of Lipids R-HSA-556833	1/732	0.449436	0.493569	0	0	1.75586	1.40427	HPGD
Adaptive Immune System R-HSA-1280218	1/733	0.449893	0.493569	0	0	1.75337	1.4005	RNF220
Cellular Responses To Stimuli R-HSA-8953897	1/736	0.451263	0.493569	0	0	1.74594	1.38926	MAP4K4
Immune System R-HSA-168256	1943-01-01	0.805208	0.846924	0	0	0.619361	0.134188	RNF220
Metabolism R-HSA-1430728	1949-01-01	0.822727	0.846924	0	0	0.583854	0.113928	HPGD
Signal Transduction R-HSA-162582	1965-01-01	0.878199	0.878199	0	0	0.474026	0.0615674	SOX4

## Sheet: TF-Gene Co-occur peaks lost
Term	Overlap	P-value	Adjusted P-value	Old P-value	Old Adjusted P-value	Odds Ratio	Combined Score	Genes
HOXA10	5/299	2.76e-06	0.00108951	0	0	30.4422	389.713	MEIS1;HOXA3;IGF2BP3;HOXA7;SOX4
HOXA13	5/299	2.76e-06	0.00108951	0	0	30.4422	389.713	MEIS1;HPGD;HOXA3;HOXA7;SOX4
HOXB13	5/299	2.76e-06	0.00108951	0	0	30.4422	389.713	MEIS1;HPGD;HOXA3;HOXA7;SOX4
CDX2	4/299	7.73e-05	0.00261998	0	0	22.2475	210.63	MEIS1;HOXA3;HOXA7;SOX4
CUX1	4/299	7.73e-05	0.00261998	0	0	22.2475	210.63	MEIS1;SSBP2;SOX4;MAP4K4
EVX1	4/299	7.73e-05	0.00261998	0	0	22.2475	210.63	MEIS1;HOXA3;HOXA7;SOX4
GATA2	4/299	7.73e-05	0.00261998	0	0	22.2475	210.63	MEIS1;HPGD;ERG;SOX4
HOXA1	4/299	7.73e-05	0.00261998	0	0	22.2475	210.63	MEIS1;HOXA3;HOXA7;SOX4
HOXA11	4/299	7.73e-05	0.00261998	0	0	22.2475	210.63	MEIS1;HOXA3;HOXA7;SOX4
HOXA2	4/299	7.73e-05	0.00261998	0	0	22.2475	210.63	MEIS1;HOXA3;HOXA7;SOX4
HOXA4	4/299	7.73e-05	0.00261998	0	0	22.2475	210.63	MEIS1;HOXA3;HOXA7;SOX4
HOXA5	4/299	7.73e-05	0.00261998	0	0	22.2475	210.63	MEIS1;HOXA3;HOXA7;SOX4
HOXA6	4/299	7.73e-05	0.00261998	0	0	22.2475	210.63	MEIS1;HOXA3;HOXA7;SOX4
HOXA9	4/299	7.73e-05	0.00261998	0	0	22.2475	210.63	MEIS1;HOXA3;HOXA7;SOX4
HOXB1	4/299	7.73e-05	0.00261998	0	0	22.2475	210.63	MEIS1;HOXA3;HOXA7;SOX4
HOXB2	4/299	7.73e-05	0.00261998	0	0	22.2475	210.63	MEIS1;HOXA3;HOXA7;SOX4
HOXB3	4/299	7.73e-05	0.00261998	0	0	22.2475	210.63	MEIS1;HOXA3;HOXA7;SOX4
HOXB4	4/299	7.73e-05	0.00261998	0	0	22.2475	210.63	MEIS1;HOXA3;HOXA7;SOX4
HOXB5	4/299	7.73e-05	0.00261998	0	0	22.2475	210.63	MEIS1;HOXA3;HOXA7;SOX4
HOXB6	4/299	7.73e-05	0.00261998	0	0	22.2475	210.63	MEIS1;HOXA3;HOXA7;SOX4
HOXB7	4/299	7.73e-05	0.00261998	0	0	22.2475	210.63	MEIS1;HOXA3;HOXA7;SOX4
HOXB8	4/299	7.73e-05	0.00261998	0	0	22.2475	210.63	MEIS1;HOXA3;HOXA7;SOX4
HOXC11	4/299	7.73e-05	0.00261998	0	0	22.2475	210.63	MEIS1;HOXA3;HOXA7;SOX4
HOXC4	4/299	7.73e-05	0.00261998	0	0	22.2475	210.63	MEIS1;HOXA3;HOXA7;SOX4
HOXC6	4/299	7.73e-05	0.00261998	0	0	22.2475	210.63	MEIS1;HOXA3;HOXA7;SOX4
HOXC8	4/299	7.73e-05	0.00261998	0	0	22.2475	210.63	MEIS1;HOXA3;HOXA7;SOX4
HOXC9	4/299	7.73e-05	0.00261998	0	0	22.2475	210.63	MEIS1;HOXA3;HOXA7;SOX4
HOXD1	4/299	7.73e-05	0.00261998	0	0	22.2475	210.63	MEIS1;HPGD;HOXA7;SOX4
HOXD8	4/299	7.73e-05	0.00261998	0	0	22.2475	210.63	MEIS1;HOXA3;HOXA7;SOX4
IKZF2	4/299	7.73e-05	0.00261998	0	0	22.2475	210.63	MEIS1;HPGD;SSBP2;SOX4
LBX2	4/299	7.73e-05	0.00261998	0	0	22.2475	210.63	MEIS1;ERG;HOXA7;SOX4
OLIG3	4/299	7.73e-05	0.00261998	0	0	22.2475	210.63	MEIS1;HOXA3;HOXA7;SOX4
PLAG1	4/299	7.73e-05	0.00261998	0	0	22.2475	210.63	MEIS1;IGF2BP3;SSBP2;SOX4
TCF12	4/299	7.73e-05	0.00261998	0	0	22.2475	210.63	MEIS1;SSBP2;SOX4;MAP4K4
ZFP64	4/299	7.73e-05	0.00261998	0	0	22.2475	210.63	MEIS1;SOX4;RNF220;MAP4K4
CDX1	3/299	0.0016034	0.0149735	0	0	15.3493	98.7822	MEIS1;HOXA3;HOXA7
DLX3	3/299	0.0016034	0.0149735	0	0	15.3493	98.7822	MEIS1;HPGD;SOX4
DLX4	3/299	0.0016034	0.0149735	0	0	15.3493	98.7822	MEIS1;HOXA7;SOX4
DLX5	3/299	0.0016034	0.0149735	0	0	15.3493	98.7822	MEIS1;HPGD;SOX4
DMTF1	3/299	0.0016034	0.0149735	0	0	15.3493	98.7822	SSBP2;SOX4;MAP4K4
EN1	3/299	0.0016034	0.0149735	0	0	15.3493	98.7822	MEIS1;HOXA7;SOX4
EN2	3/299	0.0016034	0.0149735	0	0	15.3493	98.7822	MEIS1;HOXA3;SOX4
ESR2	3/299	0.0016034	0.0149735	0	0	15.3493	98.7822	MEIS1;ERG;SOX4
FOXA1	3/299	0.0016034	0.0149735	0	0	15.3493	98.7822	MEIS1;HPGD;SOX4
FOXB1	3/299	0.0016034	0.0149735	0	0	15.3493	98.7822	MEIS1;HOXA3;HOXA7
FOXJ3	3/299	0.0016034	0.0149735	0	0	15.3493	98.7822	SSBP2;SOX4;MAP4K4
FOXL1	3/299	0.0016034	0.0149735	0	0	15.3493	98.7822	MEIS1;ERG;SOX4
FOXL2	3/299	0.0016034	0.0149735	0	0	15.3493	98.7822	MEIS1;ERG;SOX4
FOXN3	3/299	0.0016034	0.0149735	0	0	15.3493	98.7822	SSBP2;SOX4;MAP4K4
FOXP1	3/299	0.0016034	0.0149735	0	0	15.3493	98.7822	MEIS1;SOX4;MAP4K4
GCM1	3/299	0.0016034	0.0149735	0	0	15.3493	98.7822	MEIS1;HPGD;SOX4
GSX2	3/299	0.0016034	0.0149735	0	0	15.3493	98.7822	MEIS1;HOXA7;SOX4
HIC2	3/299	0.0016034	0.0149735	0	0	15.3493	98.7822	IGF2BP3;SOX4;MAP4K4
HKR1	3/299	0.0016034	0.0149735	0	0	15.3493	98.7822	IGF2BP3;SOX4;MAP4K4
HMG20A	3/299	0.0016034	0.0149735	0	0	15.3493	98.7822	MEIS1;SSBP2;SOX4
HMX2	3/299	0.0016034	0.0149735	0	0	15.3493	98.7822	MEIS1;HOXA3;HOXA7
HNF1B	3/299	0.0016034	0.0149735	0	0	15.3493	98.7822	MEIS1;HPGD;SOX4
HOMEZ	3/299	0.0016034	0.0149735	0	0	15.3493	98.7822	MEIS1;BAHCC1;SOX4
HOXA3	3/299	0.0016034	0.0149735	0	0	15.3493	98.7822	MEIS1;HOXA7;SOX4
HOXA7	3/299	0.0016034	0.0149735	0	0	15.3493	98.7822	MEIS1;HOXA3;SOX4
HOXB9	3/299	0.0016034	0.0149735	0	0	15.3493	98.7822	HOXA3;HOXA7;SOX4
HOXC10	3/299	0.0016034	0.0149735	0	0	15.3493	98.7822	MEIS1;HOXA3;HOXA7
HOXC12	3/299	0.0016034	0.0149735	0	0	15.3493	98.7822	MEIS1;HOXA3;HOXA7
HOXC5	3/299	0.0016034	0.0149735	0	0	15.3493	98.7822	MEIS1;HOXA3;HOXA7
HOXD10	3/299	0.0016034	0.0149735	0	0	15.3493	98.7822	MEIS1;HOXA3;HOXA7
HOXD11	3/299	0.0016034	0.0149735	0	0	15.3493	98.7822	MEIS1;HOXA3;HOXA7
HOXD12	3/299	0.0016034	0.0149735	0	0	15.3493	98.7822	MEIS1;HOXA3;HOXA7
HOXD13	3/299	0.0016034	0.0149735	0	0	15.3493	98.7822	MEIS1;HOXA3;HOXA7
HOXD3	3/299	0.0016034	0.0149735	0	0	15.3493	98.7822	MEIS1;HOXA3;HOXA7
HOXD4	3/299	0.0016034	0.0149735	0	0	15.3493	98.7822	MEIS1;HOXA3;HOXA7
HOXD9	3/299	0.0016034	0.0149735	0	0	15.3493	98.7822	MEIS1;HOXA3;HOXA7
KIAA1549	3/299	0.0016034	0.0149735	0	0	15.3493	98.7822	IGF2BP3;SOX4;MAP4K4
LBX1	3/299	0.0016034	0.0149735	0	0	15.3493	98.7822	MEIS1;HOXA3;HOXA7
LCORL	3/299	0.0016034	0.0149735	0	0	15.3493	98.7822	SSBP2;SOX4;MAP4K4
LHX1	3/299	0.0016034	0.0149735	0	0	15.3493	98.7822	MEIS1;HOXA7;SOX4
LHX3	3/299	0.0016034	0.0149735	0	0	15.3493	98.7822	HOXA3;HOXA7;SOX4
LIN28B	3/299	0.0016034	0.0149735	0	0	15.3493	98.7822	MEIS1;IGF2BP3;SOX4
MITF	3/299	0.0016034	0.0149735	0	0	15.3493	98.7822	MEIS1;HPGD;SOX4
MLLT3	3/299	0.0016034	0.0149735	0	0	15.3493	98.7822	MEIS1;SSBP2;SOX4
MNX1	3/299	0.0016034	0.0149735	0	0	15.3493	98.7822	MEIS1;HOXA7;SOX4
NCOA1	3/299	0.0016034	0.0149735	0	0	15.3493	98.7822	SSBP2;SOX4;MAP4K4
NR5A2	3/299	0.0016034	0.0149735	0	0	15.3493	98.7822	MEIS1;HPGD;SOX4
NR6A1	3/299	0.0016034	0.0149735	0	0	15.3493	98.7822	MEIS1;IGF2BP3;SOX4
OTP	3/299	0.0016034	0.0149735	0	0	15.3493	98.7822	MEIS1;HOXA3;RNF220
PAX8	3/299	0.0016034	0.0149735	0	0	15.3493	98.7822	MEIS1;SOX4;MAP4K4
PBX1	3/299	0.0016034	0.0149735	0	0	15.3493	98.7822	MEIS1;SSBP2;SOX4
PBX2	3/299	0.0016034	0.0149735	0	0	15.3493	98.7822	IGF2BP3;SOX4;MAP4K4
PBX3	3/299	0.0016034	0.0149735	0	0	15.3493	98.7822	MEIS1;SSBP2;SOX4
PHF21A	3/299	0.0016034	0.0149735	0	0	15.3493	98.7822	SSBP2;SOX4;MAP4K4
PKNOX1	3/299	0.0016034	0.0149735	0	0	15.3493	98.7822	MEIS1;SOX4;MAP4K4
RFX3	3/299	0.0016034	0.0149735	0	0	15.3493	98.7822	MEIS1;SSBP2;SOX4
SATB1	3/299	0.0016034	0.0149735	0	0	15.3493	98.7822	MEIS1;SSBP2;SOX4
TAL1	3/299	0.0016034	0.0149735	0	0	15.3493	98.7822	MEIS1;HPGD;ERG
TAL2	3/299	0.0016034	0.0149735	0	0	15.3493	98.7822	MEIS1;ERG;SOX4
TBX1	3/299	0.0016034	0.0149735	0	0	15.3493	98.7822	MEIS1;ERG;SOX4
TCFL5	3/299	0.0016034	0.0149735	0	0	15.3493	98.7822	SSBP2;SOX4;MAP4K4
TGIF2LX	3/299	0.0016034	0.0149735	0	0	15.3493	98.7822	MEIS1;ERG;SOX4
THRB	3/299	0.0016034	0.0149735	0	0	15.3493	98.7822	MEIS1;HPGD;SOX4
UBP1	3/299	0.0016034	0.0149735	0	0	15.3493	98.7822	SOX4;HMGN1;MAP4K4
ZEB1	3/299	0.0016034	0.0149735	0	0	15.3493	98.7822	MEIS1;SOX4;MAP4K4
ZFP2	3/299	0.0016034	0.0149735	0	0	15.3493	98.7822	MEIS1;SSBP2;SOX4
ZIC5	3/299	0.0016034	0.0149735	0	0	15.3493	98.7822	MEIS1;IGF2BP3;SOX4
ZNF174	3/299	0.0016034	0.0149735	0	0	15.3493	98.7822	IGF2BP3;SOX4;MAP4K4
ZNF184	3/299	0.0016034	0.0149735	0	0	15.3493	98.7822	MEIS1;SSBP2;SOX4
ZNF20	3/299	0.0016034	0.0149735	0	0	15.3493	98.7822	MEIS1;IGF2BP3;SOX4
ZNF235	3/299	0.0016034	0.0149735	0	0	15.3493	98.7822	MEIS1;SSBP2;SOX4
ZNF250	3/299	0.0016034	0.0149735	0	0	15.3493	98.7822	MEIS1;SSBP2;SOX4
ZNF254	3/299	0.0016034	0.0149735	0	0	15.3493	98.7822	MEIS1;SSBP2;SOX4
ZNF266	3/299	0.0016034	0.0149735	0	0	15.3493	98.7822	IGF2BP3;SOX4;MAP4K4
ZNF287	3/299	0.0016034	0.0149735	0	0	15.3493	98.7822	MEIS1;IGF2BP3;SOX4
ZNF302	3/299	0.0016034	0.0149735	0	0	15.3493	98.7822	IGF2BP3;SSBP2;SOX4
ZNF33B	3/299	0.0016034	0.0149735	0	0	15.3493	98.7822	MEIS1;SSBP2;SOX4
ZNF391	3/299	0.0016034	0.0149735	0	0	15.3493	98.7822	HPGD;IGF2BP3;SOX4
ZNF415	3/299	0.0016034	0.0149735	0	0	15.3493	98.7822	MEIS1;SSBP2;SOX4
ZNF43	3/299	0.0016034	0.0149735	0	0	15.3493	98.7822	IGF2BP3;SSBP2;SOX4
ZNF443	3/299	0.0016034	0.0149735	0	0	15.3493	98.7822	HPGD;IGF2BP3;SOX4
ZNF506	3/299	0.0016034	0.0149735	0	0	15.3493	98.7822	HPGD;SSBP2;SOX4
ZNF512	3/299	0.0016034	0.0149735	0	0	15.3493	98.7822	SSBP2;SOX4;MAP4K4
ZNF532	3/299	0.0016034	0.0149735	0	0	15.3493	98.7822	MEIS1;SOX4;MAP4K4
ZNF564	3/299	0.0016034	0.0149735	0	0	15.3493	98.7822	MEIS1;SSBP2;SOX4
ZNF606	3/299	0.0016034	0.0149735	0	0	15.3493	98.7822	MEIS1;SSBP2;SOX4
ZNF608	3/299	0.0016034	0.0149735	0	0	15.3493	98.7822	MEIS1;SSBP2;SOX4
ZNF624	3/299	0.0016034	0.0149735	0	0	15.3493	98.7822	MEIS1;SOX4;MAP4K4
ZNF709	3/299	0.0016034	0.0149735	0	0	15.3493	98.7822	MEIS1;IGF2BP3;SOX4
ZNF711	3/299	0.0016034	0.0149735	0	0	15.3493	98.7822	MEIS1;SSBP2;SOX4
ZNF713	3/299	0.0016034	0.0149735	0	0	15.3493	98.7822	MEIS1;SSBP2;SOX4
ZNF799	3/299	0.0016034	0.0149735	0	0	15.3493	98.7822	HPGD;SSBP2;SOX4
ADNP2	2/299	0.0232815	0.056236	0	0	9.46946	35.6061	SOX4;MAP4K4
AEBP2	2/299	0.0232815	0.056236	0	0	9.46946	35.6061	SOX4;MAP4K4
AFF3	2/299	0.0232815	0.056236	0	0	9.46946	35.6061	MEIS1;SOX4
AKAP8L	2/299	0.0232815	0.056236	0	0	9.46946	35.6061	SSBP2;MAP4K4
ALX1	2/299	0.0232815	0.056236	0	0	9.46946	35.6061	MEIS1;HOXA7
ALX3	2/299	0.0232815	0.056236	0	0	9.46946	35.6061	MEIS1;HOXA3
ANKZF1	2/299	0.0232815	0.056236	0	0	9.46946	35.6061	SOX4;MAP4K4
ARX	2/299	0.0232815	0.056236	0	0	9.46946	35.6061	MEIS1;SOX4
ASCL1	2/299	0.0232815	0.056236	0	0	9.46946	35.6061	MEIS1;SOX4
ASCL2	2/299	0.0232815	0.056236	0	0	9.46946	35.6061	HPGD;SOX4
ATF1	2/299	0.0232815	0.056236	0	0	9.46946	35.6061	SOX4;MAP4K4
ATF6	2/299	0.0232815	0.056236	0	0	9.46946	35.6061	SOX4;MAP4K4
ATMIN	2/299	0.0232815	0.056236	0	0	9.46946	35.6061	SOX4;MAP4K4
ATOH1	2/299	0.0232815	0.056236	0	0	9.46946	35.6061	MEIS1;SOX4
BARX2	2/299	0.0232815	0.056236	0	0	9.46946	35.6061	MEIS1;SOX4
BAZ2B	2/299	0.0232815	0.056236	0	0	9.46946	35.6061	SOX4;MAP4K4
BBX	2/299	0.0232815	0.056236	0	0	9.46946	35.6061	SOX4;MAP4K4
BCL11A	2/299	0.0232815	0.056236	0	0	9.46946	35.6061	MEIS1;SOX4
BCL6B	2/299	0.0232815	0.056236	0	0	9.46946	35.6061	ERG;SOX4
BSX	2/299	0.0232815	0.056236	0	0	9.46946	35.6061	MEIS1;RNF220
CAMTA1	2/299	0.0232815	0.056236	0	0	9.46946	35.6061	SOX4;MAP4K4
CASZ1	2/299	0.0232815	0.056236	0	0	9.46946	35.6061	MEIS1;SOX4
CBX2	2/299	0.0232815	0.056236	0	0	9.46946	35.6061	IGF2BP3;SOX4
CEBPA	2/299	0.0232815	0.056236	0	0	9.46946	35.6061	HPGD;SOX4
CHD7	2/299	0.0232815	0.056236	0	0	9.46946	35.6061	SOX4;MAP4K4
CIC	2/299	0.0232815	0.056236	0	0	9.46946	35.6061	BAHCC1;SOX4
CREB1	2/299	0.0232815	0.056236	0	0	9.46946	35.6061	SOX4;MAP4K4
CREB5	2/299	0.0232815	0.056236	0	0	9.46946	35.6061	MEIS1;SOX4
CREM	2/299	0.0232815	0.056236	0	0	9.46946	35.6061	SOX4;MAP4K4
DACH1	2/299	0.0232815	0.056236	0	0	9.46946	35.6061	MEIS1;SOX4
DLX1	2/299	0.0232815	0.056236	0	0	9.46946	35.6061	MEIS1;SOX4
DLX2	2/299	0.0232815	0.056236	0	0	9.46946	35.6061	MEIS1;SOX4
DLX6	2/299	0.0232815	0.056236	0	0	9.46946	35.6061	MEIS1;SOX4
DMRT2	2/299	0.0232815	0.056236	0	0	9.46946	35.6061	MEIS1;HOXA7
DMRT3	2/299	0.0232815	0.056236	0	0	9.46946	35.6061	MEIS1;HOXA7
DMRTA1	2/299	0.0232815	0.056236	0	0	9.46946	35.6061	MEIS1;SOX4
DMRTA2	2/299	0.0232815	0.056236	0	0	9.46946	35.6061	MEIS1;SOX4
DOT1L	2/299	0.0232815	0.056236	0	0	9.46946	35.6061	BAHCC1;MAP4K4
DPRX	2/299	0.0232815	0.056236	0	0	9.46946	35.6061	MEIS1;SOX4
DUXA	2/299	0.0232815	0.056236	0	0	9.46946	35.6061	MEIS1;IGF2BP3
DVL3	2/299	0.0232815	0.056236	0	0	9.46946	35.6061	SOX4;MAP4K4
DZIP1	2/299	0.0232815	0.056236	0	0	9.46946	35.6061	MEIS1;SSBP2
E2F3	2/299	0.0232815	0.056236	0	0	9.46946	35.6061	SOX4;MAP4K4
E2F5	2/299	0.0232815	0.056236	0	0	9.46946	35.6061	IGF2BP3;SOX4
E2F6	2/299	0.0232815	0.056236	0	0	9.46946	35.6061	MEIS1;SOX4
EBF1	2/299	0.0232815	0.056236	0	0	9.46946	35.6061	MEIS1;SOX4
EHF	2/299	0.0232815	0.056236	0	0	9.46946	35.6061	HPGD;SOX4
ELF2	2/299	0.0232815	0.056236	0	0	9.46946	35.6061	SOX4;MAP4K4
ELF5	2/299	0.0232815	0.056236	0	0	9.46946	35.6061	MEIS1;HPGD
ELK4	2/299	0.0232815	0.056236	0	0	9.46946	35.6061	SOX4;MAP4K4
EOMES	2/299	0.0232815	0.056236	0	0	9.46946	35.6061	MEIS1;SOX4
ERG	2/299	0.0232815	0.056236	0	0	9.46946	35.6061	MEIS1;SOX4
ESRRB	2/299	0.0232815	0.056236	0	0	9.46946	35.6061	MEIS1;ERG
ESX1	2/299	0.0232815	0.056236	0	0	9.46946	35.6061	MEIS1;HOXA7
ETS1	2/299	0.0232815	0.056236	0	0	9.46946	35.6061	SOX4;MAP4K4
ETV1	2/299	0.0232815	0.056236	0	0	9.46946	35.6061	MEIS1;SOX4
ETV2	2/299	0.0232815	0.056236	0	0	9.46946	35.6061	ERG;SOX4
ETV6	2/299	0.0232815	0.056236	0	0	9.46946	35.6061	SOX4;MAP4K4
EVX2	2/299	0.0232815	0.056236	0	0	9.46946	35.6061	MEIS1;HOXA7
EZH1	2/299	0.0232815	0.056236	0	0	9.46946	35.6061	SSBP2;SOX4
FLI1	2/299	0.0232815	0.056236	0	0	9.46946	35.6061	MEIS1;ERG
FMNL2	2/299	0.0232815	0.056236	0	0	9.46946	35.6061	SOX4;MAP4K4
FOXA2	2/299	0.0232815	0.056236	0	0	9.46946	35.6061	MEIS1;SOX4
FOXB2	2/299	0.0232815	0.056236	0	0	9.46946	35.6061	MEIS1;HOXA7
FOXC1	2/299	0.0232815	0.056236	0	0	9.46946	35.6061	MEIS1;SOX4
FOXD2	2/299	0.0232815	0.056236	0	0	9.46946	35.6061	MEIS1;SOX4
FOXD3	2/299	0.0232815	0.056236	0	0	9.46946	35.6061	MEIS1;SOX4
FOXD4L6	2/299	0.0232815	0.056236	0	0	9.46946	35.6061	MEIS1;ERG
FOXG1	2/299	0.0232815	0.056236	0	0	9.46946	35.6061	MEIS1;SOX4
FOXO6	2/299	0.0232815	0.056236	0	0	9.46946	35.6061	MEIS1;SOX4
FOXP4	2/299	0.0232815	0.056236	0	0	9.46946	35.6061	BAHCC1;SOX4
FOXQ1	2/299	0.0232815	0.056236	0	0	9.46946	35.6061	HPGD;SOX4
GATA1	2/299	0.0232815	0.056236	0	0	9.46946	35.6061	MEIS1;ERG
GATA3	2/299	0.0232815	0.056236	0	0	9.46946	35.6061	MEIS1;SOX4
GATA6	2/299	0.0232815	0.056236	0	0	9.46946	35.6061	MEIS1;SOX4
GBX2	2/299	0.0232815	0.056236	0	0	9.46946	35.6061	MEIS1;SOX4
GCM2	2/299	0.0232815	0.056236	0	0	9.46946	35.6061	MEIS1;ERG
GLI2	2/299	0.0232815	0.056236	0	0	9.46946	35.6061	MEIS1;SOX4
GLI3	2/299	0.0232815	0.056236	0	0	9.46946	35.6061	MEIS1;SOX4
GRHL2	2/299	0.0232815	0.056236	0	0	9.46946	35.6061	MEIS1;SOX4
GSC	2/299	0.0232815	0.056236	0	0	9.46946	35.6061	MEIS1;HOXA7
GTF2H2	2/299	0.0232815	0.056236	0	0	9.46946	35.6061	SOX4;HMGN1
GTF2IRD2	2/299	0.0232815	0.056236	0	0	9.46946	35.6061	SSBP2;SOX4
GTF2IRD2B	2/299	0.0232815	0.056236	0	0	9.46946	35.6061	MEIS1;SOX4
HAND2	2/299	0.0232815	0.056236	0	0	9.46946	35.6061	MEIS1;HOXA3
HBP1	2/299	0.0232815	0.056236	0	0	9.46946	35.6061	SSBP2;SOX4
HES7	2/299	0.0232815	0.056236	0	0	9.46946	35.6061	MEIS1;SOX4
HEY1	2/299	0.0232815	0.056236	0	0	9.46946	35.6061	MEIS1;SOX4
HEY2	2/299	0.0232815	0.056236	0	0	9.46946	35.6061	MEIS1;SOX4
HHEX	2/299	0.0232815	0.056236	0	0	9.46946	35.6061	HPGD;SOX4
HMGA2	2/299	0.0232815	0.056236	0	0	9.46946	35.6061	IGF2BP3;SOX4
HMX3	2/299	0.0232815	0.056236	0	0	9.46946	35.6061	MEIS1;HOXA7
HOXC13	2/299	0.0232815	0.056236	0	0	9.46946	35.6061	MEIS1;HOXA7
HSF2	2/299	0.0232815	0.056236	0	0	9.46946	35.6061	MEIS1;SOX4
HSF5	2/299	0.0232815	0.056236	0	0	9.46946	35.6061	KCNA3;IGF2BP3
INSM1	2/299	0.0232815	0.056236	0	0	9.46946	35.6061	MEIS1;SOX4
IRF6	2/299	0.0232815	0.056236	0	0	9.46946	35.6061	HPGD;SOX4
IRX2	2/299	0.0232815	0.056236	0	0	9.46946	35.6061	MEIS1;SOX4
IRX3	2/299	0.0232815	0.056236	0	0	9.46946	35.6061	MEIS1;SOX4
IRX5	2/299	0.0232815	0.056236	0	0	9.46946	35.6061	MEIS1;SOX4
ISL1	2/299	0.0232815	0.056236	0	0	9.46946	35.6061	MEIS1;SOX4
ISL2	2/299	0.0232815	0.056236	0	0	9.46946	35.6061	MEIS1;SOX4
JRKL	2/299	0.0232815	0.056236	0	0	9.46946	35.6061	SOX4;MAP4K4
KLF12	2/299	0.0232815	0.056236	0	0	9.46946	35.6061	MEIS1;SOX4
KLF14	2/299	0.0232815	0.056236	0	0	9.46946	35.6061	ERG;SOX4
KLF3	2/299	0.0232815	0.056236	0	0	9.46946	35.6061	SOX4;MAP4K4
KLF7	2/299	0.0232815	0.056236	0	0	9.46946	35.6061	SOX4;MAP4K4
LEF1	2/299	0.0232815	0.056236	0	0	9.46946	35.6061	MEIS1;SOX4
LHX2	2/299	0.0232815	0.056236	0	0	9.46946	35.6061	MEIS1;SOX4
MAF	2/299	0.0232815	0.056236	0	0	9.46946	35.6061	HPGD;SOX4
MBD4	2/299	0.0232815	0.056236	0	0	9.46946	35.6061	SOX4;HMGN1
MBNL2	2/299	0.0232815	0.056236	0	0	9.46946	35.6061	SOX4;MAP4K4
MEF2A	2/299	0.0232815	0.056236	0	0	9.46946	35.6061	SOX4;MAP4K4
MEF2C	2/299	0.0232815	0.056236	0	0	9.46946	35.6061	MEIS1;SOX4
MEIS1	2/299	0.0232815	0.056236	0	0	9.46946	35.6061	SSBP2;SOX4
MEIS2	2/299	0.0232815	0.056236	0	0	9.46946	35.6061	MEIS1;SOX4
MEIS3	2/299	0.0232815	0.056236	0	0	9.46946	35.6061	MEIS1;SOX4
MESP1	2/299	0.0232815	0.056236	0	0	9.46946	35.6061	MEIS1;SOX4
MIXL1	2/299	0.0232815	0.056236	0	0	9.46946	35.6061	MEIS1;HOXA7
MKRN3	2/299	0.0232815	0.056236	0	0	9.46946	35.6061	IGF2BP3;SOX4
MLXIP	2/299	0.0232815	0.056236	0	0	9.46946	35.6061	SOX4;MAP4K4
MSX1	2/299	0.0232815	0.056236	0	0	9.46946	35.6061	MEIS1;SOX4
MSX2	2/299	0.0232815	0.056236	0	0	9.46946	35.6061	MEIS1;SOX4
MTA3	2/299	0.0232815	0.056236	0	0	9.46946	35.6061	IGF2BP3;SOX4
MYCN	2/299	0.0232815	0.056236	0	0	9.46946	35.6061	MEIS1;SOX4
MZF1	2/299	0.0232815	0.056236	0	0	9.46946	35.6061	MEIS1;SOX4
NCOA3	2/299	0.0232815	0.056236	0	0	9.46946	35.6061	SOX4;MAP4K4
NEUROD1	2/299	0.0232815	0.056236	0	0	9.46946	35.6061	MEIS1;SOX4
NEUROG2	2/299	0.0232815	0.056236	0	0	9.46946	35.6061	MEIS1;SOX4
NFATC1	2/299	0.0232815	0.056236	0	0	9.46946	35.6061	MEIS1;SOX4
NFATC3	2/299	0.0232815	0.056236	0	0	9.46946	35.6061	SSBP2;MAP4K4
NFIA	2/299	0.0232815	0.056236	0	0	9.46946	35.6061	MEIS1;SOX4
NFIB	2/299	0.0232815	0.056236	0	0	9.46946	35.6061	MEIS1;SOX4
NFIX	2/299	0.0232815	0.056236	0	0	9.46946	35.6061	MEIS1;SOX4
NFYA	2/299	0.0232815	0.056236	0	0	9.46946	35.6061	SOX4;MAP4K4
NR2E3	2/299	0.0232815	0.056236	0	0	9.46946	35.6061	MEIS1;SOX4
NR2F1	2/299	0.0232815	0.056236	0	0	9.46946	35.6061	MEIS1;SOX4
NR2F2	2/299	0.0232815	0.056236	0	0	9.46946	35.6061	MEIS1;SOX4
NR3C1	2/299	0.0232815	0.056236	0	0	9.46946	35.6061	SOX4;MAP4K4
NR3C2	2/299	0.0232815	0.056236	0	0	9.46946	35.6061	MEIS1;HPGD
ONECUT2	2/299	0.0232815	0.056236	0	0	9.46946	35.6061	MEIS1;SOX4
ONECUT3	2/299	0.0232815	0.056236	0	0	9.46946	35.6061	MEIS1;SOX4
OTX1	2/299	0.0232815	0.056236	0	0	9.46946	35.6061	MEIS1;SOX4
OTX2	2/299	0.0232815	0.056236	0	0	9.46946	35.6061	MEIS1;SOX4
PATZ1	2/299	0.0232815	0.056236	0	0	9.46946	35.6061	SOX4;MAP4K4
PAX2	2/299	0.0232815	0.056236	0	0	9.46946	35.6061	MEIS1;HOXA3
PAX6	2/299	0.0232815	0.056236	0	0	9.46946	35.6061	MEIS1;SOX4
PDX1	2/299	0.0232815	0.056236	0	0	9.46946	35.6061	MEIS1;SOX4
PHF20	2/299	0.0232815	0.056236	0	0	9.46946	35.6061	SSBP2;MAP4K4
PHOX2A	2/299	0.0232815	0.056236	0	0	9.46946	35.6061	MEIS1;HOXA7
PITX1	2/299	0.0232815	0.056236	0	0	9.46946	35.6061	MEIS1;SOX4
PITX2	2/299	0.0232815	0.056236	0	0	9.46946	35.6061	MEIS1;SOX4
PLAGL1	2/299	0.0232815	0.056236	0	0	9.46946	35.6061	MEIS1;SOX4
PLXNA1	2/299	0.0232815	0.056236	0	0	9.46946	35.6061	SOX4;MAP4K4
POGK	2/299	0.0232815	0.056236	0	0	9.46946	35.6061	SOX4;MAP4K4
POU2F1	2/299	0.0232815	0.056236	0	0	9.46946	35.6061	SOX4;MAP4K4
POU3F1	2/299	0.0232815	0.056236	0	0	9.46946	35.6061	MEIS1;SOX4
POU3F2	2/299	0.0232815	0.056236	0	0	9.46946	35.6061	MEIS1;SOX4
POU3F3	2/299	0.0232815	0.056236	0	0	9.46946	35.6061	MEIS1;SOX4
POU4F1	2/299	0.0232815	0.056236	0	0	9.46946	35.6061	MEIS1;SOX4
POU5F1	2/299	0.0232815	0.056236	0	0	9.46946	35.6061	IGF2BP3;SOX4
PPARD	2/299	0.0232815	0.056236	0	0	9.46946	35.6061	SOX4;MAP4K4
PRDM12	2/299	0.0232815	0.056236	0	0	9.46946	35.6061	MEIS1;HOXA7
PRDM13	2/299	0.0232815	0.056236	0	0	9.46946	35.6061	MEIS1;RNF220
PRDM14	2/299	0.0232815	0.056236	0	0	9.46946	35.6061	MEIS1;IGF2BP3
PRDM7	2/299	0.0232815	0.056236	0	0	9.46946	35.6061	BAHCC1;SOX4
PRDM8	2/299	0.0232815	0.056236	0	0	9.46946	35.6061	MEIS1;SOX4
PROX1	2/299	0.0232815	0.056236	0	0	9.46946	35.6061	MEIS1;SOX4
PRR12	2/299	0.0232815	0.056236	0	0	9.46946	35.6061	BAHCC1;SOX4
PRR3	2/299	0.0232815	0.056236	0	0	9.46946	35.6061	SSBP2;SOX4
RAPGEF5	2/299	0.0232815	0.056236	0	0	9.46946	35.6061	HPGD;SOX4
RARB	2/299	0.0232815	0.056236	0	0	9.46946	35.6061	MEIS1;SOX4
RAX	2/299	0.0232815	0.056236	0	0	9.46946	35.6061	MEIS1;HOXA7
RBPJ	2/299	0.0232815	0.056236	0	0	9.46946	35.6061	SOX4;MAP4K4
RCOR2	2/299	0.0232815	0.056236	0	0	9.46946	35.6061	IGF2BP3;SOX4
RCOR3	2/299	0.0232815	0.056236	0	0	9.46946	35.6061	SOX4;MAP4K4
RFX5	2/299	0.0232815	0.056236	0	0	9.46946	35.6061	SSBP2;SOX4
RHOXF2	2/299	0.0232815	0.056236	0	0	9.46946	35.6061	ERG;HOXA7
RORC	2/299	0.0232815	0.056236	0	0	9.46946	35.6061	HPGD;SOX4
RREB1	2/299	0.0232815	0.056236	0	0	9.46946	35.6061	SOX4;MAP4K4
RUNX2	2/299	0.0232815	0.056236	0	0	9.46946	35.6061	MEIS1;SOX4
SALL1	2/299	0.0232815	0.056236	0	0	9.46946	35.6061	MEIS1;SOX4
SALL2	2/299	0.0232815	0.056236	0	0	9.46946	35.6061	MEIS1;SOX4
SALL3	2/299	0.0232815	0.056236	0	0	9.46946	35.6061	MEIS1;SOX4
SALL4	2/299	0.0232815	0.056236	0	0	9.46946	35.6061	IGF2BP3;SOX4
SATB2	2/299	0.0232815	0.056236	0	0	9.46946	35.6061	MEIS1;SOX4
SCRT2	2/299	0.0232815	0.056236	0	0	9.46946	35.6061	MEIS1;SOX4
SETBP1	2/299	0.0232815	0.056236	0	0	9.46946	35.6061	MEIS1;SOX4
SHOX	2/299	0.0232815	0.056236	0	0	9.46946	35.6061	MEIS1;HOXA3
SHOX2	2/299	0.0232815	0.056236	0	0	9.46946	35.6061	MEIS1;SOX4
SIM2	2/299	0.0232815	0.056236	0	0	9.46946	35.6061	MEIS1;SOX4
SIX1	2/299	0.0232815	0.056236	0	0	9.46946	35.6061	MEIS1;SOX4
SIX2	2/299	0.0232815	0.056236	0	0	9.46946	35.6061	MEIS1;SOX4
SIX3	2/299	0.0232815	0.056236	0	0	9.46946	35.6061	MEIS1;SOX4
SIX4	2/299	0.0232815	0.056236	0	0	9.46946	35.6061	MEIS1;SOX4
SMAD3	2/299	0.0232815	0.056236	0	0	9.46946	35.6061	SOX4;MAP4K4
SMAD5	2/299	0.0232815	0.056236	0	0	9.46946	35.6061	SOX4;MAP4K4
SMARCC1	2/299	0.0232815	0.056236	0	0	9.46946	35.6061	SOX4;MAP4K4
SMARCE1	2/299	0.0232815	0.056236	0	0	9.46946	35.6061	SOX4;HMGN1
SOX1	2/299	0.0232815	0.056236	0	0	9.46946	35.6061	MEIS1;SOX4
SOX11	2/299	0.0232815	0.056236	0	0	9.46946	35.6061	MEIS1;SOX4
SOX12	2/299	0.0232815	0.056236	0	0	9.46946	35.6061	BAHCC1;SOX4
SOX17	2/299	0.0232815	0.056236	0	0	9.46946	35.6061	MEIS1;ERG
SOX2	2/299	0.0232815	0.056236	0	0	9.46946	35.6061	MEIS1;SOX4
SOX21	2/299	0.0232815	0.056236	0	0	9.46946	35.6061	MEIS1;SOX4
SOX6	2/299	0.0232815	0.056236	0	0	9.46946	35.6061	MEIS1;SOX4
SOX9	2/299	0.0232815	0.056236	0	0	9.46946	35.6061	MEIS1;SOX4
SP4	2/299	0.0232815	0.056236	0	0	9.46946	35.6061	SSBP2;SOX4
SP5	2/299	0.0232815	0.056236	0	0	9.46946	35.6061	MEIS1;SOX4
SP8	2/299	0.0232815	0.056236	0	0	9.46946	35.6061	MEIS1;SOX4
SRY	2/299	0.0232815	0.056236	0	0	9.46946	35.6061	MEIS1;SOX4
STAT3	2/299	0.0232815	0.056236	0	0	9.46946	35.6061	SOX4;MAP4K4
STAT5B	2/299	0.0232815	0.056236	0	0	9.46946	35.6061	SOX4;MAP4K4
TBX2	2/299	0.0232815	0.056236	0	0	9.46946	35.6061	MEIS1;SOX4
TBX20	2/299	0.0232815	0.056236	0	0	9.46946	35.6061	MEIS1;SOX4
TBX3	2/299	0.0232815	0.056236	0	0	9.46946	35.6061	MEIS1;SOX4
TBX4	2/299	0.0232815	0.056236	0	0	9.46946	35.6061	MEIS1;SOX4
TBX5	2/299	0.0232815	0.056236	0	0	9.46946	35.6061	MEIS1;ERG
TCEAL8	2/299	0.0232815	0.056236	0	0	9.46946	35.6061	SOX4;HMGN1
TCF21	2/299	0.0232815	0.056236	0	0	9.46946	35.6061	MEIS1;HPGD
TCF3	2/299	0.0232815	0.056236	0	0	9.46946	35.6061	SOX4;MAP4K4
TCF4	2/299	0.0232815	0.056236	0	0	9.46946	35.6061	MEIS1;SOX4
TCF7L1	2/299	0.0232815	0.056236	0	0	9.46946	35.6061	MEIS1;SOX4
TCF7L2	2/299	0.0232815	0.056236	0	0	9.46946	35.6061	MEIS1;SOX4
TEAD1	2/299	0.0232815	0.056236	0	0	9.46946	35.6061	SOX4;MAP4K4
TERF1	2/299	0.0232815	0.056236	0	0	9.46946	35.6061	SOX4;MAP4K4
TERF2	2/299	0.0232815	0.056236	0	0	9.46946	35.6061	SOX4;MAP4K4
TFAP2A	2/299	0.0232815	0.056236	0	0	9.46946	35.6061	MEIS1;SOX4
TFAP2E	2/299	0.0232815	0.056236	0	0	9.46946	35.6061	MEIS1;HOXA3
TFCP2L1	2/299	0.0232815	0.056236	0	0	9.46946	35.6061	HPGD;SOX4
TFDP2	2/299	0.0232815	0.056236	0	0	9.46946	35.6061	SSBP2;SOX4
TGIF2	2/299	0.0232815	0.056236	0	0	9.46946	35.6061	IGF2BP3;SOX4
THAP2	2/299	0.0232815	0.056236	0	0	9.46946	35.6061	SSBP2;SOX4
TLX3	2/299	0.0232815	0.056236	0	0	9.46946	35.6061	MEIS1;HOXA7
TOX	2/299	0.0232815	0.056236	0	0	9.46946	35.6061	MEIS1;SOX4
TOX3	2/299	0.0232815	0.056236	0	0	9.46946	35.6061	MEIS1;SOX4
TRIT1	2/299	0.0232815	0.056236	0	0	9.46946	35.6061	SOX4;MAP4K4
TRPS1	2/299	0.0232815	0.056236	0	0	9.46946	35.6061	MEIS1;SOX4
TSHZ1	2/299	0.0232815	0.056236	0	0	9.46946	35.6061	MEIS1;SOX4
TWIST1	2/299	0.0232815	0.056236	0	0	9.46946	35.6061	MEIS1;SOX4
UNK	2/299	0.0232815	0.056236	0	0	9.46946	35.6061	SOX4;MAP4K4
USF1	2/299	0.0232815	0.056236	0	0	9.46946	35.6061	SOX4;MAP4K4
VAX1	2/299	0.0232815	0.056236	0	0	9.46946	35.6061	MEIS1;HOXA7
VAX2	2/299	0.0232815	0.056236	0	0	9.46946	35.6061	MEIS1;HOXA7
VEZF1	2/299	0.0232815	0.056236	0	0	9.46946	35.6061	SOX4;MAP4K4
YEATS2	2/299	0.0232815	0.056236	0	0	9.46946	35.6061	SOX4;MAP4K4
YY2	2/299	0.0232815	0.056236	0	0	9.46946	35.6061	IGF2BP3;SOX4
ZBED4	2/299	0.0232815	0.056236	0	0	9.46946	35.6061	SOX4;MAP4K4
ZBTB12	2/299	0.0232815	0.056236	0	0	9.46946	35.6061	BAHCC1;SOX4
ZBTB17	2/299	0.0232815	0.056236	0	0	9.46946	35.6061	SOX4;MAP4K4
ZBTB40	2/299	0.0232815	0.056236	0	0	9.46946	35.6061	SOX4;MAP4K4
ZBTB5	2/299	0.0232815	0.056236	0	0	9.46946	35.6061	SSBP2;SOX4
ZC3H6	2/299	0.0232815	0.056236	0	0	9.46946	35.6061	SSBP2;SOX4
ZC3H7B	2/299	0.0232815	0.056236	0	0	9.46946	35.6061	SOX4;MAP4K4
ZEB2	2/299	0.0232815	0.056236	0	0	9.46946	35.6061	MEIS1;SOX4
ZFHX3	2/299	0.0232815	0.056236	0	0	9.46946	35.6061	MEIS1;SOX4
ZFHX4	2/299	0.0232815	0.056236	0	0	9.46946	35.6061	MEIS1;SOX4
ZFP1	2/299	0.0232815	0.056236	0	0	9.46946	35.6061	SSBP2;SOX4
ZFP14	2/299	0.0232815	0.056236	0	0	9.46946	35.6061	SSBP2;SOX4
ZFP30	2/299	0.0232815	0.056236	0	0	9.46946	35.6061	SSBP2;SOX4
ZFP41	2/299	0.0232815	0.056236	0	0	9.46946	35.6061	BAHCC1;SOX4
ZFP82	2/299	0.0232815	0.056236	0	0	9.46946	35.6061	MEIS1;SOX4
ZFP90	2/299	0.0232815	0.056236	0	0	9.46946	35.6061	SOX4;MAP4K4
ZFP91	2/299	0.0232815	0.056236	0	0	9.46946	35.6061	SOX4;MAP4K4
ZFPM1	2/299	0.0232815	0.056236	0	0	9.46946	35.6061	BAHCC1;SOX4
ZIC2	2/299	0.0232815	0.056236	0	0	9.46946	35.6061	MEIS1;SOX4
ZIK1	2/299	0.0232815	0.056236	0	0	9.46946	35.6061	IGF2BP3;SOX4
ZKSCAN3	2/299	0.0232815	0.056236	0	0	9.46946	35.6061	SSBP2;SOX4
ZKSCAN4	2/299	0.0232815	0.056236	0	0	9.46946	35.6061	MEIS1;SOX4
ZKSCAN5	2/299	0.0232815	0.056236	0	0	9.46946	35.6061	SOX4;MAP4K4
ZMAT1	2/299	0.0232815	0.056236	0	0	9.46946	35.6061	HPGD;SSBP2
ZNF107	2/299	0.0232815	0.056236	0	0	9.46946	35.6061	IGF2BP3;SOX4
ZNF117	2/299	0.0232815	0.056236	0	0	9.46946	35.6061	IGF2BP3;SOX4
ZNF133	2/299	0.0232815	0.056236	0	0	9.46946	35.6061	MEIS1;SOX4
ZNF134	2/299	0.0232815	0.056236	0	0	9.46946	35.6061	SSBP2;SOX4
ZNF135	2/299	0.0232815	0.056236	0	0	9.46946	35.6061	MEIS1;SOX4
ZNF136	2/299	0.0232815	0.056236	0	0	9.46946	35.6061	SSBP2;SOX4
ZNF140	2/299	0.0232815	0.056236	0	0	9.46946	35.6061	SSBP2;SOX4
ZNF155	2/299	0.0232815	0.056236	0	0	9.46946	35.6061	SSBP2;SOX4
ZNF175	2/299	0.0232815	0.056236	0	0	9.46946	35.6061	SSBP2;SOX4
ZNF177	2/299	0.0232815	0.056236	0	0	9.46946	35.6061	MEIS1;SOX4
ZNF18	2/299	0.0232815	0.056236	0	0	9.46946	35.6061	MEIS1;SOX4
ZNF189	2/299	0.0232815	0.056236	0	0	9.46946	35.6061	IGF2BP3;SOX4
ZNF2	2/299	0.0232815	0.056236	0	0	9.46946	35.6061	MEIS1;SOX4
ZNF211	2/299	0.0232815	0.056236	0	0	9.46946	35.6061	SSBP2;SOX4
ZNF214	2/299	0.0232815	0.056236	0	0	9.46946	35.6061	MEIS1;SOX4
ZNF22	2/299	0.0232815	0.056236	0	0	9.46946	35.6061	SOX4;HMGN1
ZNF227	2/299	0.0232815	0.056236	0	0	9.46946	35.6061	SSBP2;SOX4
ZNF232	2/299	0.0232815	0.056236	0	0	9.46946	35.6061	MEIS1;SOX4
ZNF248	2/299	0.0232815	0.056236	0	0	9.46946	35.6061	MEIS1;SSBP2
ZNF25	2/299	0.0232815	0.056236	0	0	9.46946	35.6061	MEIS1;SSBP2
ZNF256	2/299	0.0232815	0.056236	0	0	9.46946	35.6061	SSBP2;SOX4
ZNF257	2/299	0.0232815	0.056236	0	0	9.46946	35.6061	MEIS1;IGF2BP3
ZNF260	2/299	0.0232815	0.056236	0	0	9.46946	35.6061	IGF2BP3;SOX4
ZNF263	2/299	0.0232815	0.056236	0	0	9.46946	35.6061	SOX4;MAP4K4
ZNF277	2/299	0.0232815	0.056236	0	0	9.46946	35.6061	SSBP2;SOX4
ZNF280B	2/299	0.0232815	0.056236	0	0	9.46946	35.6061	IGF2BP3;SOX4
ZNF284	2/299	0.0232815	0.056236	0	0	9.46946	35.6061	SSBP2;SOX4
ZNF286A	2/299	0.0232815	0.056236	0	0	9.46946	35.6061	IGF2BP3;SOX4
ZNF292	2/299	0.0232815	0.056236	0	0	9.46946	35.6061	SOX4;MAP4K4
ZNF3	2/299	0.0232815	0.056236	0	0	9.46946	35.6061	SOX4;MAP4K4
ZNF300	2/299	0.0232815	0.056236	0	0	9.46946	35.6061	MEIS1;SOX4
ZNF304	2/299	0.0232815	0.056236	0	0	9.46946	35.6061	MEIS1;SOX4
ZNF318	2/299	0.0232815	0.056236	0	0	9.46946	35.6061	SOX4;MAP4K4
ZNF329	2/299	0.0232815	0.056236	0	0	9.46946	35.6061	SSBP2;SOX4
ZNF333	2/299	0.0232815	0.056236	0	0	9.46946	35.6061	MEIS1;SOX4
ZNF34	2/299	0.0232815	0.056236	0	0	9.46946	35.6061	SSBP2;SOX4
ZNF345	2/299	0.0232815	0.056236	0	0	9.46946	35.6061	SSBP2;SOX4
ZNF35	2/299	0.0232815	0.056236	0	0	9.46946	35.6061	HPGD;SOX4
ZNF350	2/299	0.0232815	0.056236	0	0	9.46946	35.6061	MEIS1;SOX4
ZNF362	2/299	0.0232815	0.056236	0	0	9.46946	35.6061	SSBP2;SOX4
ZNF382	2/299	0.0232815	0.056236	0	0	9.46946	35.6061	SSBP2;SOX4
ZNF395	2/299	0.0232815	0.056236	0	0	9.46946	35.6061	SSBP2;SOX4
ZNF436	2/299	0.0232815	0.056236	0	0	9.46946	35.6061	MEIS1;SOX4
ZNF439	2/299	0.0232815	0.056236	0	0	9.46946	35.6061	SSBP2;SOX4
ZNF48	2/299	0.0232815	0.056236	0	0	9.46946	35.6061	SOX4;MAP4K4
ZNF493	2/299	0.0232815	0.056236	0	0	9.46946	35.6061	IGF2BP3;SOX4
ZNF503	2/299	0.0232815	0.056236	0	0	9.46946	35.6061	MEIS1;SOX4
ZNF516	2/299	0.0232815	0.056236	0	0	9.46946	35.6061	MEIS1;SOX4
ZNF518B	2/299	0.0232815	0.056236	0	0	9.46946	35.6061	MEIS1;SOX4
ZNF521	2/299	0.0232815	0.056236	0	0	9.46946	35.6061	MEIS1;SOX4
ZNF547	2/299	0.0232815	0.056236	0	0	9.46946	35.6061	MEIS1;SOX4
ZNF552	2/299	0.0232815	0.056236	0	0	9.46946	35.6061	IGF2BP3;SOX4
ZNF555	2/299	0.0232815	0.056236	0	0	9.46946	35.6061	SSBP2;SOX4
ZNF56	2/299	0.0232815	0.056236	0	0	9.46946	35.6061	HOXA7;HMGN1
ZNF561	2/299	0.0232815	0.056236	0	0	9.46946	35.6061	SOX4;MAP4K4
ZNF565	2/299	0.0232815	0.056236	0	0	9.46946	35.6061	SOX4;MAP4K4
ZNF572	2/299	0.0232815	0.056236	0	0	9.46946	35.6061	MEIS1;SOX4
ZNF577	2/299	0.0232815	0.056236	0	0	9.46946	35.6061	MEIS1;SSBP2
ZNF586	2/299	0.0232815	0.056236	0	0	9.46946	35.6061	SSBP2;MAP4K4
ZNF589	2/299	0.0232815	0.056236	0	0	9.46946	35.6061	SOX4;MAP4K4
ZNF599	2/299	0.0232815	0.056236	0	0	9.46946	35.6061	MEIS1;SOX4
ZNF610	2/299	0.0232815	0.056236	0	0	9.46946	35.6061	SSBP2;SOX4
ZNF615	2/299	0.0232815	0.056236	0	0	9.46946	35.6061	SSBP2;SOX4
ZNF616	2/299	0.0232815	0.056236	0	0	9.46946	35.6061	MEIS1;SOX4
ZNF625	2/299	0.0232815	0.056236	0	0	9.46946	35.6061	MEIS1;SOX4
ZNF629	2/299	0.0232815	0.056236	0	0	9.46946	35.6061	SSBP2;SOX4
ZNF646	2/299	0.0232815	0.056236	0	0	9.46946	35.6061	IGF2BP3;MAP4K4
ZNF660	2/299	0.0232815	0.056236	0	0	9.46946	35.6061	MEIS1;SOX4
ZNF665	2/299	0.0232815	0.056236	0	0	9.46946	35.6061	MEIS1;SOX4
ZNF668	2/299	0.0232815	0.056236	0	0	9.46946	35.6061	IGF2BP3;MAP4K4
ZNF675	2/299	0.0232815	0.056236	0	0	9.46946	35.6061	IGF2BP3;SOX4
ZNF676	2/299	0.0232815	0.056236	0	0	9.46946	35.6061	MEIS1;HPGD
ZNF704	2/299	0.0232815	0.056236	0	0	9.46946	35.6061	SSBP2;SOX4
ZNF71	2/299	0.0232815	0.056236	0	0	9.46946	35.6061	SOX4;MAP4K4
ZNF718	2/299	0.0232815	0.056236	0	0	9.46946	35.6061	MEIS1;SSBP2
ZNF720	2/299	0.0232815	0.056236	0	0	9.46946	35.6061	SSBP2;SOX4
ZNF738	2/299	0.0232815	0.056236	0	0	9.46946	35.6061	IGF2BP3;SOX4
ZNF740	2/299	0.0232815	0.056236	0	0	9.46946	35.6061	SOX4;MAP4K4
ZNF768	2/299	0.0232815	0.056236	0	0	9.46946	35.6061	SOX4;MAP4K4
ZNF771	2/299	0.0232815	0.056236	0	0	9.46946	35.6061	SOX4;MAP4K4
ZNF8	2/299	0.0232815	0.056236	0	0	9.46946	35.6061	MEIS1;SOX4
ZNF823	2/299	0.0232815	0.056236	0	0	9.46946	35.6061	MEIS1;SOX4
ZNF83	2/299	0.0232815	0.056236	0	0	9.46946	35.6061	SSBP2;SOX4
ZNF836	2/299	0.0232815	0.056236	0	0	9.46946	35.6061	SSBP2;SOX4
ZNF84	2/299	0.0232815	0.056236	0	0	9.46946	35.6061	SSBP2;SOX4
ZNF846	2/299	0.0232815	0.056236	0	0	9.46946	35.6061	SSBP2;SOX4
ZNF91	2/299	0.0232815	0.056236	0	0	9.46946	35.6061	SSBP2;SOX4
ZNF92	2/299	0.0232815	0.056236	0	0	9.46946	35.6061	IGF2BP3;SOX4
ZSCAN16	2/299	0.0232815	0.056236	0	0	9.46946	35.6061	MEIS1;SOX4
ZSCAN18	2/299	0.0232815	0.056236	0	0	9.46946	35.6061	SSBP2;SOX4
ZSCAN23	2/299	0.0232815	0.056236	0	0	9.46946	35.6061	MEIS1;SOX4
ZSCAN4	2/299	0.0232815	0.056236	0	0	9.46946	35.6061	ERG;SOX4
ZXDA	2/299	0.0232815	0.056236	0	0	9.46946	35.6061	MEIS1;SOX4
ADNP	1/299	0.214234	0.214234	0	0	4.40403	6.78522	SOX4
AFF1	1/299	0.214234	0.214234	0	0	4.40403	6.78522	SOX4
AFF4	1/299	0.214234	0.214234	0	0	4.40403	6.78522	MAP4K4
AHCTF1	1/299	0.214234	0.214234	0	0	4.40403	6.78522	MAP4K4
AHDC1	1/299	0.214234	0.214234	0	0	4.40403	6.78522	BAHCC1
AHR	1/299	0.214234	0.214234	0	0	4.40403	6.78522	SOX4
AIRE	1/299	0.214234	0.214234	0	0	4.40403	6.78522	SOX4
AKAP8	1/299	0.214234	0.214234	0	0	4.40403	6.78522	MAP4K4
ALX4	1/299	0.214234	0.214234	0	0	4.40403	6.78522	MEIS1
ARGFX	1/299	0.214234	0.214234	0	0	4.40403	6.78522	HOXA3
ARID2	1/299	0.214234	0.214234	0	0	4.40403	6.78522	SOX4
ARID3A	1/299	0.214234	0.214234	0	0	4.40403	6.78522	SOX4
ARID5B	1/299	0.214234	0.214234	0	0	4.40403	6.78522	SOX4
ARNT	1/299	0.214234	0.214234	0	0	4.40403	6.78522	MAP4K4
ARNT2	1/299	0.214234	0.214234	0	0	4.40403	6.78522	SOX4
ARNTL	1/299	0.214234	0.214234	0	0	4.40403	6.78522	SOX4
ASCL4	1/299	0.214234	0.214234	0	0	4.40403	6.78522	MEIS1
ATF2	1/299	0.214234	0.214234	0	0	4.40403	6.78522	MAP4K4
ATF5	1/299	0.214234	0.214234	0	0	4.40403	6.78522	SOX4
ATOH7	1/299	0.214234	0.214234	0	0	4.40403	6.78522	SOX4
ATOH8	1/299	0.214234	0.214234	0	0	4.40403	6.78522	SOX4
BACH1	1/299	0.214234	0.214234	0	0	4.40403	6.78522	SOX4
BACH2	1/299	0.214234	0.214234	0	0	4.40403	6.78522	SOX4
BARHL1	1/299	0.214234	0.214234	0	0	4.40403	6.78522	MEIS1
BARHL2	1/299	0.214234	0.214234	0	0	4.40403	6.78522	MEIS1
BARX1	1/299	0.214234	0.214234	0	0	4.40403	6.78522	MEIS1
BCL11B	1/299	0.214234	0.214234	0	0	4.40403	6.78522	SOX4
BCL6	1/299	0.214234	0.214234	0	0	4.40403	6.78522	SOX4
BMP2	1/299	0.214234	0.214234	0	0	4.40403	6.78522	SOX4
BNC2	1/299	0.214234	0.214234	0	0	4.40403	6.78522	MEIS1
BRD9	1/299	0.214234	0.214234	0	0	4.40403	6.78522	MAP4K4
CARHSP1	1/299	0.214234	0.214234	0	0	4.40403	6.78522	SOX4
CBFB	1/299	0.214234	0.214234	0	0	4.40403	6.78522	SOX4
CBLL1	1/299	0.214234	0.214234	0	0	4.40403	6.78522	SOX4
CCDC71	1/299	0.214234	0.214234	0	0	4.40403	6.78522	SOX4
CD36	1/299	0.214234	0.214234	0	0	4.40403	6.78522	HPGD
CDX4	1/299	0.214234	0.214234	0	0	4.40403	6.78522	HOXA7
CEBPB	1/299	0.214234	0.214234	0	0	4.40403	6.78522	SOX4
CEBPG	1/299	0.214234	0.214234	0	0	4.40403	6.78522	SOX4
CHD2	1/299	0.214234	0.214234	0	0	4.40403	6.78522	MAP4K4
CHD6	1/299	0.214234	0.214234	0	0	4.40403	6.78522	SOX4
CIZ1	1/299	0.214234	0.214234	0	0	4.40403	6.78522	MAP4K4
CPSF4	1/299	0.214234	0.214234	0	0	4.40403	6.78522	MAP4K4
CREB3L1	1/299	0.214234	0.214234	0	0	4.40403	6.78522	SOX4
CREB3L2	1/299	0.214234	0.214234	0	0	4.40403	6.78522	SOX4
CREB3L3	1/299	0.214234	0.214234	0	0	4.40403	6.78522	HPGD
CREB3L4	1/299	0.214234	0.214234	0	0	4.40403	6.78522	SOX4
CREBL2	1/299	0.214234	0.214234	0	0	4.40403	6.78522	SOX4
CREBZF	1/299	0.214234	0.214234	0	0	4.40403	6.78522	SOX4
CRX	1/299	0.214234	0.214234	0	0	4.40403	6.78522	SOX4
CUL4B	1/299	0.214234	0.214234	0	0	4.40403	6.78522	IGF2BP3
CUX2	1/299	0.214234	0.214234	0	0	4.40403	6.78522	MEIS1
DBP	1/299	0.214234	0.214234	0	0	4.40403	6.78522	SOX4
DBX1	1/299	0.214234	0.214234	0	0	4.40403	6.78522	MEIS1
DBX2	1/299	0.214234	0.214234	0	0	4.40403	6.78522	MEIS1
DDIT3	1/299	0.214234	0.214234	0	0	4.40403	6.78522	SOX4
DEAF1	1/299	0.214234	0.214234	0	0	4.40403	6.78522	SOX4
DEK	1/299	0.214234	0.214234	0	0	4.40403	6.78522	HMGN1
DEPDC4	1/299	0.214234	0.214234	0	0	4.40403	6.78522	IGF2BP3
DEPDC7	1/299	0.214234	0.214234	0	0	4.40403	6.78522	HPGD
DHX57	1/299	0.214234	0.214234	0	0	4.40403	6.78522	IGF2BP3
DMAP1	1/299	0.214234	0.214234	0	0	4.40403	6.78522	RNF220
DMBX1	1/299	0.214234	0.214234	0	0	4.40403	6.78522	MEIS1
DMRT1	1/299	0.214234	0.214234	0	0	4.40403	6.78522	MEIS1
DMRTB1	1/299	0.214234	0.214234	0	0	4.40403	6.78522	RNF220
DNAJC1	1/299	0.214234	0.214234	0	0	4.40403	6.78522	SOX4
DPF1	1/299	0.214234	0.214234	0	0	4.40403	6.78522	SOX4
DPF3	1/299	0.214234	0.214234	0	0	4.40403	6.78522	MEIS1
DRGX	1/299	0.214234	0.214234	0	0	4.40403	6.78522	MEIS1
DUSP12	1/299	0.214234	0.214234	0	0	4.40403	6.78522	SOX4
DVL1	1/299	0.214234	0.214234	0	0	4.40403	6.78522	SOX4
DVL2	1/299	0.214234	0.214234	0	0	4.40403	6.78522	MAP4K4
EBF3	1/299	0.214234	0.214234	0	0	4.40403	6.78522	MEIS1
EBF4	1/299	0.214234	0.214234	0	0	4.40403	6.78522	SOX4
EDF1	1/299	0.214234	0.214234	0	0	4.40403	6.78522	HMGN1
EGR1	1/299	0.214234	0.214234	0	0	4.40403	6.78522	SOX4
EGR2	1/299	0.214234	0.214234	0	0	4.40403	6.78522	SOX4
EGR3	1/299	0.214234	0.214234	0	0	4.40403	6.78522	SOX4
ELF3	1/299	0.214234	0.214234	0	0	4.40403	6.78522	SOX4
ELK3	1/299	0.214234	0.214234	0	0	4.40403	6.78522	SOX4
EMX1	1/299	0.214234	0.214234	0	0	4.40403	6.78522	MEIS1
EMX2	1/299	0.214234	0.214234	0	0	4.40403	6.78522	MEIS1
EP400	1/299	0.214234	0.214234	0	0	4.40403	6.78522	MAP4K4
ERF	1/299	0.214234	0.214234	0	0	4.40403	6.78522	SOX4
ESR1	1/299	0.214234	0.214234	0	0	4.40403	6.78522	MEIS1
ESRRA	1/299	0.214234	0.214234	0	0	4.40403	6.78522	SOX4
ESRRG	1/299	0.214234	0.214234	0	0	4.40403	6.78522	MEIS1
ETS2	1/299	0.214234	0.214234	0	0	4.40403	6.78522	SOX4
ETV3	1/299	0.214234	0.214234	0	0	4.40403	6.78522	SOX4
ETV3L	1/299	0.214234	0.214234	0	0	4.40403	6.78522	KCNA3
ETV4	1/299	0.214234	0.214234	0	0	4.40403	6.78522	SOX4
ETV5	1/299	0.214234	0.214234	0	0	4.40403	6.78522	SOX4
EXOC2	1/299	0.214234	0.214234	0	0	4.40403	6.78522	MAP4K4
EZH2	1/299	0.214234	0.214234	0	0	4.40403	6.78522	SOX4
FAM171B	1/299	0.214234	0.214234	0	0	4.40403	6.78522	SOX4
FEZF1	1/299	0.214234	0.214234	0	0	4.40403	6.78522	MEIS1
FEZF2	1/299	0.214234	0.214234	0	0	4.40403	6.78522	MEIS1
FGD1	1/299	0.214234	0.214234	0	0	4.40403	6.78522	SOX4
FIZ1	1/299	0.214234	0.214234	0	0	4.40403	6.78522	SOX4
FOS	1/299	0.214234	0.214234	0	0	4.40403	6.78522	SOX4
FOSB	1/299	0.214234	0.214234	0	0	4.40403	6.78522	SOX4
FOSL2	1/299	0.214234	0.214234	0	0	4.40403	6.78522	SOX4
FOXA3	1/299	0.214234	0.214234	0	0	4.40403	6.78522	HPGD
FOXC2	1/299	0.214234	0.214234	0	0	4.40403	6.78522	MEIS1
FOXD4	1/299	0.214234	0.214234	0	0	4.40403	6.78522	HOXA7
FOXD4L1	1/299	0.214234	0.214234	0	0	4.40403	6.78522	SOX4
FOXD4L3	1/299	0.214234	0.214234	0	0	4.40403	6.78522	MEIS1
FOXE3	1/299	0.214234	0.214234	0	0	4.40403	6.78522	RNF220
FOXF1	1/299	0.214234	0.214234	0	0	4.40403	6.78522	MEIS1
FOXF2	1/299	0.214234	0.214234	0	0	4.40403	6.78522	MEIS1
FOXH1	1/299	0.214234	0.214234	0	0	4.40403	6.78522	SOX4
FOXI1	1/299	0.214234	0.214234	0	0	4.40403	6.78522	SOX4
FOXI2	1/299	0.214234	0.214234	0	0	4.40403	6.78522	MEIS1
FOXJ1	1/299	0.214234	0.214234	0	0	4.40403	6.78522	SOX4
FOXJ2	1/299	0.214234	0.214234	0	0	4.40403	6.78522	SOX4
FOXK1	1/299	0.214234	0.214234	0	0	4.40403	6.78522	MAP4K4
FOXK2	1/299	0.214234	0.214234	0	0	4.40403	6.78522	MAP4K4
FOXN1	1/299	0.214234	0.214234	0	0	4.40403	6.78522	HPGD
FOXO1	1/299	0.214234	0.214234	0	0	4.40403	6.78522	SOX4
FOXO3	1/299	0.214234	0.214234	0	0	4.40403	6.78522	SOX4
FOXO4	1/299	0.214234	0.214234	0	0	4.40403	6.78522	SOX4
FOXP2	1/299	0.214234	0.214234	0	0	4.40403	6.78522	MEIS1
GABPB1	1/299	0.214234	0.214234	0	0	4.40403	6.78522	MAP4K4
GATA4	1/299	0.214234	0.214234	0	0	4.40403	6.78522	MEIS1
GATA5	1/299	0.214234	0.214234	0	0	4.40403	6.78522	MEIS1
GATAD1	1/299	0.214234	0.214234	0	0	4.40403	6.78522	SOX4
GATAD2A	1/299	0.214234	0.214234	0	0	4.40403	6.78522	MAP4K4
GBX1	1/299	0.214234	0.214234	0	0	4.40403	6.78522	MEIS1
GFI1B	1/299	0.214234	0.214234	0	0	4.40403	6.78522	MEIS1
GLI1	1/299	0.214234	0.214234	0	0	4.40403	6.78522	SOX4
GLIS2	1/299	0.214234	0.214234	0	0	4.40403	6.78522	SOX4
GLIS3	1/299	0.214234	0.214234	0	0	4.40403	6.78522	SOX4
GMEB1	1/299	0.214234	0.214234	0	0	4.40403	6.78522	SOX4
GMEB2	1/299	0.214234	0.214234	0	0	4.40403	6.78522	SOX4
GON4L	1/299	0.214234	0.214234	0	0	4.40403	6.78522	MAP4K4
GPATCH8	1/299	0.214234	0.214234	0	0	4.40403	6.78522	MAP4K4
GSC2	1/299	0.214234	0.214234	0	0	4.40403	6.78522	HOXA7
GSX1	1/299	0.214234	0.214234	0	0	4.40403	6.78522	MEIS1
GTF2E2	1/299	0.214234	0.214234	0	0	4.40403	6.78522	MAP4K4
GTF2F1	1/299	0.214234	0.214234	0	0	4.40403	6.78522	MAP4K4
GTF3A	1/299	0.214234	0.214234	0	0	4.40403	6.78522	HMGN1
GZF1	1/299	0.214234	0.214234	0	0	4.40403	6.78522	SOX4
H1F0	1/299	0.214234	0.214234	0	0	4.40403	6.78522	SOX4
H1FX	1/299	0.214234	0.214234	0	0	4.40403	6.78522	SOX4
HAND1	1/299	0.214234	0.214234	0	0	4.40403	6.78522	MEIS1
HDX	1/299	0.214234	0.214234	0	0	4.40403	6.78522	SOX4
HELT	1/299	0.214234	0.214234	0	0	4.40403	6.78522	MEIS1
HELZ	1/299	0.214234	0.214234	0	0	4.40403	6.78522	MAP4K4
HES1	1/299	0.214234	0.214234	0	0	4.40403	6.78522	SOX4
HES2	1/299	0.214234	0.214234	0	0	4.40403	6.78522	HPGD
HES4	1/299	0.214234	0.214234	0	0	4.40403	6.78522	SOX4
HES5	1/299	0.214234	0.214234	0	0	4.40403	6.78522	SOX4
HES6	1/299	0.214234	0.214234	0	0	4.40403	6.78522	SOX4
HIF1A	1/299	0.214234	0.214234	0	0	4.40403	6.78522	SOX4
HIVEP1	1/299	0.214234	0.214234	0	0	4.40403	6.78522	SOX4
HIVEP2	1/299	0.214234	0.214234	0	0	4.40403	6.78522	SOX4
HLF	1/299	0.214234	0.214234	0	0	4.40403	6.78522	MEIS1
HLX	1/299	0.214234	0.214234	0	0	4.40403	6.78522	MEIS1
HMBOX1	1/299	0.214234	0.214234	0	0	4.40403	6.78522	SOX4
HMG20B	1/299	0.214234	0.214234	0	0	4.40403	6.78522	SOX4
HMGB1	1/299	0.214234	0.214234	0	0	4.40403	6.78522	HMGN1
HMGB3	1/299	0.214234	0.214234	0	0	4.40403	6.78522	SOX4
HMX1	1/299	0.214234	0.214234	0	0	4.40403	6.78522	MEIS1
HNF4A	1/299	0.214234	0.214234	0	0	4.40403	6.78522	SOX4
HNF4G	1/299	0.214234	0.214234	0	0	4.40403	6.78522	HPGD
HOPX	1/299	0.214234	0.214234	0	0	4.40403	6.78522	HPGD
HP1BP3	1/299	0.214234	0.214234	0	0	4.40403	6.78522	HMGN1
HSF4	1/299	0.214234	0.214234	0	0	4.40403	6.78522	SOX4
ID1	1/299	0.214234	0.214234	0	0	4.40403	6.78522	SOX4
ID2	1/299	0.214234	0.214234	0	0	4.40403	6.78522	SOX4
ID3	1/299	0.214234	0.214234	0	0	4.40403	6.78522	SOX4
ID4	1/299	0.214234	0.214234	0	0	4.40403	6.78522	SOX4
IGHM	1/299	0.214234	0.214234	0	0	4.40403	6.78522	HPGD
IKZF3	1/299	0.214234	0.214234	0	0	4.40403	6.78522	KCNA3
IKZF4	1/299	0.214234	0.214234	0	0	4.40403	6.78522	SOX4
IKZF5	1/299	0.214234	0.214234	0	0	4.40403	6.78522	SOX4
INF2	1/299	0.214234	0.214234	0	0	4.40403	6.78522	MAP4K4
INSM2	1/299	0.214234	0.214234	0	0	4.40403	6.78522	MEIS1
IRX1	1/299	0.214234	0.214234	0	0	4.40403	6.78522	MEIS1
IRX6	1/299	0.214234	0.214234	0	0	4.40403	6.78522	MEIS1
ISX	1/299	0.214234	0.214234	0	0	4.40403	6.78522	HPGD
JAZF1	1/299	0.214234	0.214234	0	0	4.40403	6.78522	SOX4
JDP2	1/299	0.214234	0.214234	0	0	4.40403	6.78522	SOX4
JUN	1/299	0.214234	0.214234	0	0	4.40403	6.78522	SOX4
JUNB	1/299	0.214234	0.214234	0	0	4.40403	6.78522	SOX4
JUND	1/299	0.214234	0.214234	0	0	4.40403	6.78522	SOX4
KAT5	1/299	0.214234	0.214234	0	0	4.40403	6.78522	SOX4
KCMF1	1/299	0.214234	0.214234	0	0	4.40403	6.78522	MAP4K4
KIN	1/299	0.214234	0.214234	0	0	4.40403	6.78522	MAP4K4
KLF10	1/299	0.214234	0.214234	0	0	4.40403	6.78522	SOX4
KLF11	1/299	0.214234	0.214234	0	0	4.40403	6.78522	SOX4
KLF13	1/299	0.214234	0.214234	0	0	4.40403	6.78522	SOX4
KLF2	1/299	0.214234	0.214234	0	0	4.40403	6.78522	SOX4
KLF4	1/299	0.214234	0.214234	0	0	4.40403	6.78522	SOX4
KLF5	1/299	0.214234	0.214234	0	0	4.40403	6.78522	SOX4
KLF6	1/299	0.214234	0.214234	0	0	4.40403	6.78522	SOX4
KLF8	1/299	0.214234	0.214234	0	0	4.40403	6.78522	HPGD
KLF9	1/299	0.214234	0.214234	0	0	4.40403	6.78522	SOX4
LARP4	1/299	0.214234	0.214234	0	0	4.40403	6.78522	IGF2BP3
LARP7	1/299	0.214234	0.214234	0	0	4.40403	6.78522	HMGN1
LCOR	1/299	0.214234	0.214234	0	0	4.40403	6.78522	SOX4
LENG9	1/299	0.214234	0.214234	0	0	4.40403	6.78522	SOX4
LGR4	1/299	0.214234	0.214234	0	0	4.40403	6.78522	SOX4
LHX4	1/299	0.214234	0.214234	0	0	4.40403	6.78522	MEIS1
LHX5	1/299	0.214234	0.214234	0	0	4.40403	6.78522	MEIS1
LHX6	1/299	0.214234	0.214234	0	0	4.40403	6.78522	SOX4
LHX8	1/299	0.214234	0.214234	0	0	4.40403	6.78522	MEIS1
LHX9	1/299	0.214234	0.214234	0	0	4.40403	6.78522	MEIS1
LMX1A	1/299	0.214234	0.214234	0	0	4.40403	6.78522	MEIS1
LMX1B	1/299	0.214234	0.214234	0	0	4.40403	6.78522	MEIS1
MACF1	1/299	0.214234	0.214234	0	0	4.40403	6.78522	MAP4K4
MAFB	1/299	0.214234	0.214234	0	0	4.40403	6.78522	SOX4
MAFF	1/299	0.214234	0.214234	0	0	4.40403	6.78522	SOX4
MAFG	1/299	0.214234	0.214234	0	0	4.40403	6.78522	SOX4
MAFK	1/299	0.214234	0.214234	0	0	4.40403	6.78522	SOX4
MAZ	1/299	0.214234	0.214234	0	0	4.40403	6.78522	SOX4
MBD1	1/299	0.214234	0.214234	0	0	4.40403	6.78522	MAP4K4
MBD2	1/299	0.214234	0.214234	0	0	4.40403	6.78522	SOX4
MEF2D	1/299	0.214234	0.214234	0	0	4.40403	6.78522	SOX4
MEOX1	1/299	0.214234	0.214234	0	0	4.40403	6.78522	ERG
MGA	1/299	0.214234	0.214234	0	0	4.40403	6.78522	MAP4K4
MIER2	1/299	0.214234	0.214234	0	0	4.40403	6.78522	SOX4
MINK1	1/299	0.214234	0.214234	0	0	4.40403	6.78522	MAP4K4
MKRN1	1/299	0.214234	0.214234	0	0	4.40403	6.78522	SOX4
MKRN2	1/299	0.214234	0.214234	0	0	4.40403	6.78522	MAP4K4
MLX	1/299	0.214234	0.214234	0	0	4.40403	6.78522	SOX4
MNT	1/299	0.214234	0.214234	0	0	4.40403	6.78522	SOX4
MST1R	1/299	0.214234	0.214234	0	0	4.40403	6.78522	HPGD
MTA1	1/299	0.214234	0.214234	0	0	4.40403	6.78522	MAP4K4
MXD3	1/299	0.214234	0.214234	0	0	4.40403	6.78522	SOX4
MXD4	1/299	0.214234	0.214234	0	0	4.40403	6.78522	SOX4
MXI1	1/299	0.214234	0.214234	0	0	4.40403	6.78522	SOX4
MYB	1/299	0.214234	0.214234	0	0	4.40403	6.78522	SOX4
MYC	1/299	0.214234	0.214234	0	0	4.40403	6.78522	SOX4
MYOD1	1/299	0.214234	0.214234	0	0	4.40403	6.78522	MEIS1
MYT1	1/299	0.214234	0.214234	0	0	4.40403	6.78522	SOX4
NCOA2	1/299	0.214234	0.214234	0	0	4.40403	6.78522	MAP4K4
NCOR1	1/299	0.214234	0.214234	0	0	4.40403	6.78522	MAP4K4
NCOR2	1/299	0.214234	0.214234	0	0	4.40403	6.78522	MAP4K4
NEUROD2	1/299	0.214234	0.214234	0	0	4.40403	6.78522	SOX4
NEUROD4	1/299	0.214234	0.214234	0	0	4.40403	6.78522	MEIS1
NEUROG1	1/299	0.214234	0.214234	0	0	4.40403	6.78522	MEIS1
NEUROG3	1/299	0.214234	0.214234	0	0	4.40403	6.78522	SOX4
NFAT5	1/299	0.214234	0.214234	0	0	4.40403	6.78522	SOX4
NFATC2	1/299	0.214234	0.214234	0	0	4.40403	6.78522	SOX4
NFATC4	1/299	0.214234	0.214234	0	0	4.40403	6.78522	SOX4
NFE2L1	1/299	0.214234	0.214234	0	0	4.40403	6.78522	SOX4
NFE2L2	1/299	0.214234	0.214234	0	0	4.40403	6.78522	SOX4
NFE2L3	1/299	0.214234	0.214234	0	0	4.40403	6.78522	SOX4
NFIC	1/299	0.214234	0.214234	0	0	4.40403	6.78522	SOX4
NFIL3	1/299	0.214234	0.214234	0	0	4.40403	6.78522	SOX4
NFKB1	1/299	0.214234	0.214234	0	0	4.40403	6.78522	MAP4K4
NFKB2	1/299	0.214234	0.214234	0	0	4.40403	6.78522	SOX4
NFRKB	1/299	0.214234	0.214234	0	0	4.40403	6.78522	MAP4K4
NFYB	1/299	0.214234	0.214234	0	0	4.40403	6.78522	SOX4
NHLH1	1/299	0.214234	0.214234	0	0	4.40403	6.78522	MEIS1
NHLH2	1/299	0.214234	0.214234	0	0	4.40403	6.78522	MEIS1
NKRF	1/299	0.214234	0.214234	0	0	4.40403	6.78522	SOX4
NOBOX	1/299	0.214234	0.214234	0	0	4.40403	6.78522	MEIS1
NPAS2	1/299	0.214234	0.214234	0	0	4.40403	6.78522	SOX4
NPAS3	1/299	0.214234	0.214234	0	0	4.40403	6.78522	MEIS1
NR0B1	1/299	0.214234	0.214234	0	0	4.40403	6.78522	MEIS1
NR0B2	1/299	0.214234	0.214234	0	0	4.40403	6.78522	HPGD
NR1D1	1/299	0.214234	0.214234	0	0	4.40403	6.78522	SOX4
NR1D2	1/299	0.214234	0.214234	0	0	4.40403	6.78522	SOX4
NR1H4	1/299	0.214234	0.214234	0	0	4.40403	6.78522	HPGD
NR1I2	1/299	0.214234	0.214234	0	0	4.40403	6.78522	HPGD
NR2C1	1/299	0.214234	0.214234	0	0	4.40403	6.78522	SOX4
NR2E1	1/299	0.214234	0.214234	0	0	4.40403	6.78522	MEIS1
NR2F6	1/299	0.214234	0.214234	0	0	4.40403	6.78522	SOX4
NR4A1	1/299	0.214234	0.214234	0	0	4.40403	6.78522	SOX4
NR4A2	1/299	0.214234	0.214234	0	0	4.40403	6.78522	SOX4
NRF1	1/299	0.214234	0.214234	0	0	4.40403	6.78522	SOX4
NRL	1/299	0.214234	0.214234	0	0	4.40403	6.78522	SOX4
NUPL2	1/299	0.214234	0.214234	0	0	4.40403	6.78522	IGF2BP3
OLIG2	1/299	0.214234	0.214234	0	0	4.40403	6.78522	MEIS1
ONECUT1	1/299	0.214234	0.214234	0	0	4.40403	6.78522	MEIS1
OVOL1	1/299	0.214234	0.214234	0	0	4.40403	6.78522	SOX4
OVOL2	1/299	0.214234	0.214234	0	0	4.40403	6.78522	MEIS1
PAWR	1/299	0.214234	0.214234	0	0	4.40403	6.78522	SOX4
PAX1	1/299	0.214234	0.214234	0	0	4.40403	6.78522	MEIS1
PAX3	1/299	0.214234	0.214234	0	0	4.40403	6.78522	MEIS1
PAX4	1/299	0.214234	0.214234	0	0	4.40403	6.78522	KCNA3
PAX5	1/299	0.214234	0.214234	0	0	4.40403	6.78522	MEIS1
PAX7	1/299	0.214234	0.214234	0	0	4.40403	6.78522	MEIS1
PAX9	1/299	0.214234	0.214234	0	0	4.40403	6.78522	MEIS1
PBRM1	1/299	0.214234	0.214234	0	0	4.40403	6.78522	MAP4K4
PBX4	1/299	0.214234	0.214234	0	0	4.40403	6.78522	SOX4
PCSK6	1/299	0.214234	0.214234	0	0	4.40403	6.78522	HPGD
PGR	1/299	0.214234	0.214234	0	0	4.40403	6.78522	MEIS1
PHB2	1/299	0.214234	0.214234	0	0	4.40403	6.78522	HMGN1
PHOX2B	1/299	0.214234	0.214234	0	0	4.40403	6.78522	MEIS1
PITX3	1/299	0.214234	0.214234	0	0	4.40403	6.78522	SOX4
PKHD1L1	1/299	0.214234	0.214234	0	0	4.40403	6.78522	HPGD
PKNOX2	1/299	0.214234	0.214234	0	0	4.40403	6.78522	MEIS1
PLAGL2	1/299	0.214234	0.214234	0	0	4.40403	6.78522	SOX4
PLXNA3	1/299	0.214234	0.214234	0	0	4.40403	6.78522	SOX4
PLXNB1	1/299	0.214234	0.214234	0	0	4.40403	6.78522	SOX4
PLXNB2	1/299	0.214234	0.214234	0	0	4.40403	6.78522	SOX4
PLXND1	1/299	0.214234	0.214234	0	0	4.40403	6.78522	SOX4
POGZ	1/299	0.214234	0.214234	0	0	4.40403	6.78522	MAP4K4
POLE3	1/299	0.214234	0.214234	0	0	4.40403	6.78522	HMGN1
POLE4	1/299	0.214234	0.214234	0	0	4.40403	6.78522	HMGN1
POU3F4	1/299	0.214234	0.214234	0	0	4.40403	6.78522	MEIS1
POU4F2	1/299	0.214234	0.214234	0	0	4.40403	6.78522	MEIS1
POU6F1	1/299	0.214234	0.214234	0	0	4.40403	6.78522	SOX4
POU6F2	1/299	0.214234	0.214234	0	0	4.40403	6.78522	MEIS1
PPARG	1/299	0.214234	0.214234	0	0	4.40403	6.78522	HPGD
PRB3	1/299	0.214234	0.214234	0	0	4.40403	6.78522	HOXA7
PRB4	1/299	0.214234	0.214234	0	0	4.40403	6.78522	HPGD
PRDM1	1/299	0.214234	0.214234	0	0	4.40403	6.78522	SOX4
PRDM15	1/299	0.214234	0.214234	0	0	4.40403	6.78522	MAP4K4
PRDM16	1/299	0.214234	0.214234	0	0	4.40403	6.78522	MEIS1
PRDM2	1/299	0.214234	0.214234	0	0	4.40403	6.78522	MAP4K4
PRDM5	1/299	0.214234	0.214234	0	0	4.40403	6.78522	MEIS1
PRDM6	1/299	0.214234	0.214234	0	0	4.40403	6.78522	MEIS1
PROX2	1/299	0.214234	0.214234	0	0	4.40403	6.78522	SOX4
RAG1	1/299	0.214234	0.214234	0	0	4.40403	6.78522	SOX4
RAPGEF3	1/299	0.214234	0.214234	0	0	4.40403	6.78522	SOX4
RARA	1/299	0.214234	0.214234	0	0	4.40403	6.78522	SOX4
RARG	1/299	0.214234	0.214234	0	0	4.40403	6.78522	SOX4
RAX2	1/299	0.214234	0.214234	0	0	4.40403	6.78522	SOX4
RBM20	1/299	0.214234	0.214234	0	0	4.40403	6.78522	MEIS1
RBM26	1/299	0.214234	0.214234	0	0	4.40403	6.78522	MAP4K4
RBM6	1/299	0.214234	0.214234	0	0	4.40403	6.78522	MAP4K4
REL	1/299	0.214234	0.214234	0	0	4.40403	6.78522	SOX4
RELB	1/299	0.214234	0.214234	0	0	4.40403	6.78522	SOX4
REPIN1	1/299	0.214234	0.214234	0	0	4.40403	6.78522	SOX4
RERE	1/299	0.214234	0.214234	0	0	4.40403	6.78522	MAP4K4
REST	1/299	0.214234	0.214234	0	0	4.40403	6.78522	SOX4
RFX1	1/299	0.214234	0.214234	0	0	4.40403	6.78522	SOX4
RFX2	1/299	0.214234	0.214234	0	0	4.40403	6.78522	MEIS1
RFX4	1/299	0.214234	0.214234	0	0	4.40403	6.78522	MEIS1
RFX6	1/299	0.214234	0.214234	0	0	4.40403	6.78522	MEIS1
RFXANK	1/299	0.214234	0.214234	0	0	4.40403	6.78522	SOX4
RGS9	1/299	0.214234	0.214234	0	0	4.40403	6.78522	MEIS1
RNASE2	1/299	0.214234	0.214234	0	0	4.40403	6.78522	HPGD
RNF125	1/299	0.214234	0.214234	0	0	4.40403	6.78522	HPGD
RNF138	1/299	0.214234	0.214234	0	0	4.40403	6.78522	SOX4
RORA	1/299	0.214234	0.214234	0	0	4.40403	6.78522	SOX4
RPA4	1/299	0.214234	0.214234	0	0	4.40403	6.78522	SOX4
RUNX1	1/299	0.214234	0.214234	0	0	4.40403	6.78522	SOX4
RXRA	1/299	0.214234	0.214234	0	0	4.40403	6.78522	SOX4
SCAPER	1/299	0.214234	0.214234	0	0	4.40403	6.78522	SSBP2
SCML4	1/299	0.214234	0.214234	0	0	4.40403	6.78522	HPGD
SIM1	1/299	0.214234	0.214234	0	0	4.40403	6.78522	MEIS1
SIX5	1/299	0.214234	0.214234	0	0	4.40403	6.78522	SOX4
SIX6	1/299	0.214234	0.214234	0	0	4.40403	6.78522	MEIS1
SKIL	1/299	0.214234	0.214234	0	0	4.40403	6.78522	SOX4
SLC2A4RG	1/299	0.214234	0.214234	0	0	4.40403	6.78522	SOX4
SLC39A10	1/299	0.214234	0.214234	0	0	4.40403	6.78522	SOX4
SMAD1	1/299	0.214234	0.214234	0	0	4.40403	6.78522	SOX4
SMAD2	1/299	0.214234	0.214234	0	0	4.40403	6.78522	SOX4
SMAD4	1/299	0.214234	0.214234	0	0	4.40403	6.78522	SOX4
SMAD6	1/299	0.214234	0.214234	0	0	4.40403	6.78522	SOX4
SMAD7	1/299	0.214234	0.214234	0	0	4.40403	6.78522	SOX4
SMARCA1	1/299	0.214234	0.214234	0	0	4.40403	6.78522	SOX4
SMARCC2	1/299	0.214234	0.214234	0	0	4.40403	6.78522	MAP4K4
SNAI1	1/299	0.214234	0.214234	0	0	4.40403	6.78522	SOX4
SNAI2	1/299	0.214234	0.214234	0	0	4.40403	6.78522	SOX4
SNAPC4	1/299	0.214234	0.214234	0	0	4.40403	6.78522	SOX4
SOHLH2	1/299	0.214234	0.214234	0	0	4.40403	6.78522	IGF2BP3
SORBS2	1/299	0.214234	0.214234	0	0	4.40403	6.78522	SOX4
SOX10	1/299	0.214234	0.214234	0	0	4.40403	6.78522	MEIS1
SOX13	1/299	0.214234	0.214234	0	0	4.40403	6.78522	SOX4
SOX14	1/299	0.214234	0.214234	0	0	4.40403	6.78522	MEIS1
SOX15	1/299	0.214234	0.214234	0	0	4.40403	6.78522	SOX4
SOX18	1/299	0.214234	0.214234	0	0	4.40403	6.78522	ERG
SOX3	1/299	0.214234	0.214234	0	0	4.40403	6.78522	MEIS1
SOX5	1/299	0.214234	0.214234	0	0	4.40403	6.78522	MEIS1
SOX7	1/299	0.214234	0.214234	0	0	4.40403	6.78522	ERG
SOX8	1/299	0.214234	0.214234	0	0	4.40403	6.78522	SOX4
SP1	1/299	0.214234	0.214234	0	0	4.40403	6.78522	SOX4
SP3	1/299	0.214234	0.214234	0	0	4.40403	6.78522	SOX4
SPDEF	1/299	0.214234	0.214234	0	0	4.40403	6.78522	SOX4
SPIC	1/299	0.214234	0.214234	0	0	4.40403	6.78522	HPGD
SRCAP	1/299	0.214234	0.214234	0	0	4.40403	6.78522	SOX4
SREBF1	1/299	0.214234	0.214234	0	0	4.40403	6.78522	SOX4
SREBF2	1/299	0.214234	0.214234	0	0	4.40403	6.78522	SOX4
SRF	1/299	0.214234	0.214234	0	0	4.40403	6.78522	SOX4
SSH1	1/299	0.214234	0.214234	0	0	4.40403	6.78522	MAP4K4
STAT5A	1/299	0.214234	0.214234	0	0	4.40403	6.78522	SOX4
T	1/299	0.214234	0.214234	0	0	4.40403	6.78522	MEIS1
TBR1	1/299	0.214234	0.214234	0	0	4.40403	6.78522	MEIS1
TBX15	1/299	0.214234	0.214234	0	0	4.40403	6.78522	MEIS1
TBX18	1/299	0.214234	0.214234	0	0	4.40403	6.78522	MEIS1
TBX19	1/299	0.214234	0.214234	0	0	4.40403	6.78522	SOX4
TBX6	1/299	0.214234	0.214234	0	0	4.40403	6.78522	SOX4
TCF20	1/299	0.214234	0.214234	0	0	4.40403	6.78522	MAP4K4
TCF25	1/299	0.214234	0.214234	0	0	4.40403	6.78522	HMGN1
TCF7	1/299	0.214234	0.214234	0	0	4.40403	6.78522	SOX4
TEAD2	1/299	0.214234	0.214234	0	0	4.40403	6.78522	SOX4
TEAD3	1/299	0.214234	0.214234	0	0	4.40403	6.78522	SOX4
TEAD4	1/299	0.214234	0.214234	0	0	4.40403	6.78522	SOX4
TEF	1/299	0.214234	0.214234	0	0	4.40403	6.78522	SOX4
TFAP2B	1/299	0.214234	0.214234	0	0	4.40403	6.78522	MEIS1
TFAP2C	1/299	0.214234	0.214234	0	0	4.40403	6.78522	SOX4
TFAP2D	1/299	0.214234	0.214234	0	0	4.40403	6.78522	MEIS1
TFAP4	1/299	0.214234	0.214234	0	0	4.40403	6.78522	SOX4
TFCP2	1/299	0.214234	0.214234	0	0	4.40403	6.78522	SOX4
TFE3	1/299	0.214234	0.214234	0	0	4.40403	6.78522	SOX4
TGIF1	1/299	0.214234	0.214234	0	0	4.40403	6.78522	SOX4
THAP1	1/299	0.214234	0.214234	0	0	4.40403	6.78522	SOX4
THAP11	1/299	0.214234	0.214234	0	0	4.40403	6.78522	SOX4
THAP5	1/299	0.214234	0.214234	0	0	4.40403	6.78522	SSBP2
THAP8	1/299	0.214234	0.214234	0	0	4.40403	6.78522	SOX4
THAP9	1/299	0.214234	0.214234	0	0	4.40403	6.78522	IGF2BP3
THRA	1/299	0.214234	0.214234	0	0	4.40403	6.78522	SOX4
TIGD2	1/299	0.214234	0.214234	0	0	4.40403	6.78522	SOX4
TIGD4	1/299	0.214234	0.214234	0	0	4.40403	6.78522	HPGD
TIGD6	1/299	0.214234	0.214234	0	0	4.40403	6.78522	MEIS1
TIGD7	1/299	0.214234	0.214234	0	0	4.40403	6.78522	SSBP2
TIPARP	1/299	0.214234	0.214234	0	0	4.40403	6.78522	SOX4
TLX1	1/299	0.214234	0.214234	0	0	4.40403	6.78522	MEIS1
TLX2	1/299	0.214234	0.214234	0	0	4.40403	6.78522	HOXA7
TOX2	1/299	0.214234	0.214234	0	0	4.40403	6.78522	SOX4
TOX4	1/299	0.214234	0.214234	0	0	4.40403	6.78522	MAP4K4
TP53	1/299	0.214234	0.214234	0	0	4.40403	6.78522	SOX4
TP63	1/299	0.214234	0.214234	0	0	4.40403	6.78522	HPGD
TRERF1	1/299	0.214234	0.214234	0	0	4.40403	6.78522	MAP4K4
TSC22D1	1/299	0.214234	0.214234	0	0	4.40403	6.78522	SOX4
TSC22D2	1/299	0.214234	0.214234	0	0	4.40403	6.78522	SOX4
TSC22D3	1/299	0.214234	0.214234	0	0	4.40403	6.78522	SOX4
TSC22D4	1/299	0.214234	0.214234	0	0	4.40403	6.78522	SOX4
TSHZ2	1/299	0.214234	0.214234	0	0	4.40403	6.78522	MEIS1
TSHZ3	1/299	0.214234	0.214234	0	0	4.40403	6.78522	MEIS1
U2AF1	1/299	0.214234	0.214234	0	0	4.40403	6.78522	HMGN1
UBR4	1/299	0.214234	0.214234	0	0	4.40403	6.78522	MAP4K4
UNCX	1/299	0.214234	0.214234	0	0	4.40403	6.78522	MEIS1
USF2	1/299	0.214234	0.214234	0	0	4.40403	6.78522	SOX4
VDR	1/299	0.214234	0.214234	0	0	4.40403	6.78522	SOX4
VENTX	1/299	0.214234	0.214234	0	0	4.40403	6.78522	MEIS1
VPS72	1/299	0.214234	0.214234	0	0	4.40403	6.78522	SSBP2
VSX1	1/299	0.214234	0.214234	0	0	4.40403	6.78522	MEIS1
VSX2	1/299	0.214234	0.214234	0	0	4.40403	6.78522	MEIS1
WT1	1/299	0.214234	0.214234	0	0	4.40403	6.78522	MEIS1
XBP1	1/299	0.214234	0.214234	0	0	4.40403	6.78522	SOX4
YBX1	1/299	0.214234	0.214234	0	0	4.40403	6.78522	HMGN1
YOD1	1/299	0.214234	0.214234	0	0	4.40403	6.78522	SOX4
YY1	1/299	0.214234	0.214234	0	0	4.40403	6.78522	SOX4
ZBED1	1/299	0.214234	0.214234	0	0	4.40403	6.78522	SOX4
ZBED3	1/299	0.214234	0.214234	0	0	4.40403	6.78522	SOX4
ZBTB1	1/299	0.214234	0.214234	0	0	4.40403	6.78522	SOX4
ZBTB10	1/299	0.214234	0.214234	0	0	4.40403	6.78522	SOX4
ZBTB16	1/299	0.214234	0.214234	0	0	4.40403	6.78522	HPGD
ZBTB2	1/299	0.214234	0.214234	0	0	4.40403	6.78522	SOX4
ZBTB20	1/299	0.214234	0.214234	0	0	4.40403	6.78522	SOX4
ZBTB22	1/299	0.214234	0.214234	0	0	4.40403	6.78522	SOX4
ZBTB25	1/299	0.214234	0.214234	0	0	4.40403	6.78522	SOX4
ZBTB26	1/299	0.214234	0.214234	0	0	4.40403	6.78522	SOX4
ZBTB3	1/299	0.214234	0.214234	0	0	4.40403	6.78522	SOX4
ZBTB33	1/299	0.214234	0.214234	0	0	4.40403	6.78522	SOX4
ZBTB34	1/299	0.214234	0.214234	0	0	4.40403	6.78522	SOX4
ZBTB37	1/299	0.214234	0.214234	0	0	4.40403	6.78522	SOX4
ZBTB38	1/299	0.214234	0.214234	0	0	4.40403	6.78522	SOX4
ZBTB39	1/299	0.214234	0.214234	0	0	4.40403	6.78522	SOX4
ZBTB4	1/299	0.214234	0.214234	0	0	4.40403	6.78522	SOX4
ZBTB43	1/299	0.214234	0.214234	0	0	4.40403	6.78522	SOX4
ZBTB45	1/299	0.214234	0.214234	0	0	4.40403	6.78522	SOX4
ZBTB46	1/299	0.214234	0.214234	0	0	4.40403	6.78522	SOX4
ZBTB6	1/299	0.214234	0.214234	0	0	4.40403	6.78522	SOX4
ZBTB7A	1/299	0.214234	0.214234	0	0	4.40403	6.78522	SOX4
ZBTB9	1/299	0.214234	0.214234	0	0	4.40403	6.78522	SOX4
ZC3H10	1/299	0.214234	0.214234	0	0	4.40403	6.78522	SOX4
ZC3H13	1/299	0.214234	0.214234	0	0	4.40403	6.78522	MAP4K4
ZC3H14	1/299	0.214234	0.214234	0	0	4.40403	6.78522	MAP4K4
ZC3H4	1/299	0.214234	0.214234	0	0	4.40403	6.78522	MAP4K4
ZC3H7A	1/299	0.214234	0.214234	0	0	4.40403	6.78522	MAP4K4
ZCCHC6	1/299	0.214234	0.214234	0	0	4.40403	6.78522	MAP4K4
ZDHHC11	1/299	0.214234	0.214234	0	0	4.40403	6.78522	SOX4
ZDHHC19	1/299	0.214234	0.214234	0	0	4.40403	6.78522	HPGD
ZFHX2	1/299	0.214234	0.214234	0	0	4.40403	6.78522	SOX4
ZFP36L1	1/299	0.214234	0.214234	0	0	4.40403	6.78522	SOX4
ZFP36L2	1/299	0.214234	0.214234	0	0	4.40403	6.78522	SOX4
ZFP37	1/299	0.214234	0.214234	0	0	4.40403	6.78522	SOX4
ZFP42	1/299	0.214234	0.214234	0	0	4.40403	6.78522	MEIS1
ZFP57	1/299	0.214234	0.214234	0	0	4.40403	6.78522	SOX4
ZFP62	1/299	0.214234	0.214234	0	0	4.40403	6.78522	SOX4
ZFPM2	1/299	0.214234	0.214234	0	0	4.40403	6.78522	MEIS1
ZFY	1/299	0.214234	0.214234	0	0	4.40403	6.78522	HPGD
ZFYVE26	1/299	0.214234	0.214234	0	0	4.40403	6.78522	SOX4
ZGPAT	1/299	0.214234	0.214234	0	0	4.40403	6.78522	SOX4
ZHX2	1/299	0.214234	0.214234	0	0	4.40403	6.78522	SOX4
ZHX3	1/299	0.214234	0.214234	0	0	4.40403	6.78522	MAP4K4
ZIC1	1/299	0.214234	0.214234	0	0	4.40403	6.78522	MEIS1
ZIC3	1/299	0.214234	0.214234	0	0	4.40403	6.78522	MEIS1
ZIC4	1/299	0.214234	0.214234	0	0	4.40403	6.78522	MEIS1
ZKSCAN1	1/299	0.214234	0.214234	0	0	4.40403	6.78522	SOX4
ZKSCAN2	1/299	0.214234	0.214234	0	0	4.40403	6.78522	SOX4
ZMAT3	1/299	0.214234	0.214234	0	0	4.40403	6.78522	SOX4
ZNF10	1/299	0.214234	0.214234	0	0	4.40403	6.78522	SOX4
ZNF114	1/299	0.214234	0.214234	0	0	4.40403	6.78522	HPGD
ZNF12	1/299	0.214234	0.214234	0	0	4.40403	6.78522	SOX4
ZNF121	1/299	0.214234	0.214234	0	0	4.40403	6.78522	SOX4
ZNF124	1/299	0.214234	0.214234	0	0	4.40403	6.78522	SOX4
ZNF131	1/299	0.214234	0.214234	0	0	4.40403	6.78522	SOX4
ZNF138	1/299	0.214234	0.214234	0	0	4.40403	6.78522	IGF2BP3
ZNF14	1/299	0.214234	0.214234	0	0	4.40403	6.78522	SOX4
ZNF143	1/299	0.214234	0.214234	0	0	4.40403	6.78522	SOX4
ZNF146	1/299	0.214234	0.214234	0	0	4.40403	6.78522	SOX4
ZNF154	1/299	0.214234	0.214234	0	0	4.40403	6.78522	HOXA3
ZNF157	1/299	0.214234	0.214234	0	0	4.40403	6.78522	SOX4
ZNF160	1/299	0.214234	0.214234	0	0	4.40403	6.78522	SOX4
ZNF165	1/299	0.214234	0.214234	0	0	4.40403	6.78522	SOX4
ZNF17	1/299	0.214234	0.214234	0	0	4.40403	6.78522	SOX4
ZNF181	1/299	0.214234	0.214234	0	0	4.40403	6.78522	SOX4
ZNF182	1/299	0.214234	0.214234	0	0	4.40403	6.78522	SOX4
ZNF19	1/299	0.214234	0.214234	0	0	4.40403	6.78522	SOX4
ZNF195	1/299	0.214234	0.214234	0	0	4.40403	6.78522	SOX4
ZNF200	1/299	0.214234	0.214234	0	0	4.40403	6.78522	SOX4
ZNF202	1/299	0.214234	0.214234	0	0	4.40403	6.78522	SOX4
ZNF205	1/299	0.214234	0.214234	0	0	4.40403	6.78522	SOX4
ZNF207	1/299	0.214234	0.214234	0	0	4.40403	6.78522	HMGN1
ZNF212	1/299	0.214234	0.214234	0	0	4.40403	6.78522	SOX4
ZNF213	1/299	0.214234	0.214234	0	0	4.40403	6.78522	SOX4
ZNF217	1/299	0.214234	0.214234	0	0	4.40403	6.78522	SOX4
ZNF219	1/299	0.214234	0.214234	0	0	4.40403	6.78522	SOX4
ZNF222	1/299	0.214234	0.214234	0	0	4.40403	6.78522	SOX4
ZNF223	1/299	0.214234	0.214234	0	0	4.40403	6.78522	SOX4
ZNF226	1/299	0.214234	0.214234	0	0	4.40403	6.78522	SOX4
ZNF229	1/299	0.214234	0.214234	0	0	4.40403	6.78522	SOX4
ZNF233	1/299	0.214234	0.214234	0	0	4.40403	6.78522	SSBP2
ZNF234	1/299	0.214234	0.214234	0	0	4.40403	6.78522	SOX4
ZNF239	1/299	0.214234	0.214234	0	0	4.40403	6.78522	SOX4
ZNF24	1/299	0.214234	0.214234	0	0	4.40403	6.78522	SOX4
ZNF251	1/299	0.214234	0.214234	0	0	4.40403	6.78522	SOX4
ZNF253	1/299	0.214234	0.214234	0	0	4.40403	6.78522	SOX4
ZNF26	1/299	0.214234	0.214234	0	0	4.40403	6.78522	SOX4
ZNF264	1/299	0.214234	0.214234	0	0	4.40403	6.78522	SOX4
ZNF268	1/299	0.214234	0.214234	0	0	4.40403	6.78522	SOX4
ZNF274	1/299	0.214234	0.214234	0	0	4.40403	6.78522	SOX4
ZNF276	1/299	0.214234	0.214234	0	0	4.40403	6.78522	MAP4K4
ZNF280A	1/299	0.214234	0.214234	0	0	4.40403	6.78522	SOX4
ZNF280D	1/299	0.214234	0.214234	0	0	4.40403	6.78522	SSBP2
ZNF281	1/299	0.214234	0.214234	0	0	4.40403	6.78522	SOX4
ZNF282	1/299	0.214234	0.214234	0	0	4.40403	6.78522	SOX4
ZNF30	1/299	0.214234	0.214234	0	0	4.40403	6.78522	SOX4
ZNF311	1/299	0.214234	0.214234	0	0	4.40403	6.78522	MEIS1
ZNF319	1/299	0.214234	0.214234	0	0	4.40403	6.78522	SOX4
ZNF32	1/299	0.214234	0.214234	0	0	4.40403	6.78522	SOX4
ZNF320	1/299	0.214234	0.214234	0	0	4.40403	6.78522	SOX4
ZNF324	1/299	0.214234	0.214234	0	0	4.40403	6.78522	SOX4
ZNF331	1/299	0.214234	0.214234	0	0	4.40403	6.78522	SOX4
ZNF334	1/299	0.214234	0.214234	0	0	4.40403	6.78522	MEIS1
ZNF335	1/299	0.214234	0.214234	0	0	4.40403	6.78522	SOX4
ZNF337	1/299	0.214234	0.214234	0	0	4.40403	6.78522	SOX4
ZNF346	1/299	0.214234	0.214234	0	0	4.40403	6.78522	MAP4K4
ZNF354A	1/299	0.214234	0.214234	0	0	4.40403	6.78522	SOX4
ZNF354B	1/299	0.214234	0.214234	0	0	4.40403	6.78522	SOX4
ZNF354C	1/299	0.214234	0.214234	0	0	4.40403	6.78522	SOX4
ZNF358	1/299	0.214234	0.214234	0	0	4.40403	6.78522	SOX4
ZNF365	1/299	0.214234	0.214234	0	0	4.40403	6.78522	SOX4
ZNF366	1/299	0.214234	0.214234	0	0	4.40403	6.78522	ERG
ZNF394	1/299	0.214234	0.214234	0	0	4.40403	6.78522	SOX4
ZNF396	1/299	0.214234	0.214234	0	0	4.40403	6.78522	SOX4
ZNF398	1/299	0.214234	0.214234	0	0	4.40403	6.78522	SOX4
ZNF416	1/299	0.214234	0.214234	0	0	4.40403	6.78522	SOX4
ZNF417	1/299	0.214234	0.214234	0	0	4.40403	6.78522	SOX4
ZNF418	1/299	0.214234	0.214234	0	0	4.40403	6.78522	MEIS1
ZNF419	1/299	0.214234	0.214234	0	0	4.40403	6.78522	SOX4
ZNF423	1/299	0.214234	0.214234	0	0	4.40403	6.78522	MEIS1
ZNF425	1/299	0.214234	0.214234	0	0	4.40403	6.78522	SOX4
ZNF426	1/299	0.214234	0.214234	0	0	4.40403	6.78522	SOX4
ZNF428	1/299	0.214234	0.214234	0	0	4.40403	6.78522	SOX4
ZNF431	1/299	0.214234	0.214234	0	0	4.40403	6.78522	SOX4
ZNF432	1/299	0.214234	0.214234	0	0	4.40403	6.78522	SOX4
ZNF433	1/299	0.214234	0.214234	0	0	4.40403	6.78522	SSBP2
ZNF438	1/299	0.214234	0.214234	0	0	4.40403	6.78522	MAP4K4
ZNF44	1/299	0.214234	0.214234	0	0	4.40403	6.78522	SOX4
ZNF440	1/299	0.214234	0.214234	0	0	4.40403	6.78522	SSBP2
ZNF445	1/299	0.214234	0.214234	0	0	4.40403	6.78522	SOX4
ZNF449	1/299	0.214234	0.214234	0	0	4.40403	6.78522	SOX4
ZNF45	1/299	0.214234	0.214234	0	0	4.40403	6.78522	SOX4
ZNF451	1/299	0.214234	0.214234	0	0	4.40403	6.78522	SOX4
ZNF460	1/299	0.214234	0.214234	0	0	4.40403	6.78522	SOX4
ZNF461	1/299	0.214234	0.214234	0	0	4.40403	6.78522	SSBP2
ZNF462	1/299	0.214234	0.214234	0	0	4.40403	6.78522	SOX4
ZNF467	1/299	0.214234	0.214234	0	0	4.40403	6.78522	SOX4
ZNF468	1/299	0.214234	0.214234	0	0	4.40403	6.78522	SOX4
ZNF471	1/299	0.214234	0.214234	0	0	4.40403	6.78522	SSBP2
ZNF480	1/299	0.214234	0.214234	0	0	4.40403	6.78522	SOX4
ZNF486	1/299	0.214234	0.214234	0	0	4.40403	6.78522	SOX4
ZNF491	1/299	0.214234	0.214234	0	0	4.40403	6.78522	MEIS1
ZNF496	1/299	0.214234	0.214234	0	0	4.40403	6.78522	SOX4
ZNF497	1/299	0.214234	0.214234	0	0	4.40403	6.78522	SOX4
ZNF500	1/299	0.214234	0.214234	0	0	4.40403	6.78522	SOX4
ZNF502	1/299	0.214234	0.214234	0	0	4.40403	6.78522	SOX4
ZNF512B	1/299	0.214234	0.214234	0	0	4.40403	6.78522	SOX4
ZNF513	1/299	0.214234	0.214234	0	0	4.40403	6.78522	SOX4
ZNF517	1/299	0.214234	0.214234	0	0	4.40403	6.78522	SOX4
ZNF518A	1/299	0.214234	0.214234	0	0	4.40403	6.78522	IGF2BP3
ZNF528	1/299	0.214234	0.214234	0	0	4.40403	6.78522	SOX4
ZNF529	1/299	0.214234	0.214234	0	0	4.40403	6.78522	SOX4
ZNF536	1/299	0.214234	0.214234	0	0	4.40403	6.78522	MEIS1
ZNF540	1/299	0.214234	0.214234	0	0	4.40403	6.78522	MEIS1
ZNF544	1/299	0.214234	0.214234	0	0	4.40403	6.78522	SOX4
ZNF548	1/299	0.214234	0.214234	0	0	4.40403	6.78522	SOX4
ZNF550	1/299	0.214234	0.214234	0	0	4.40403	6.78522	SOX4
ZNF554	1/299	0.214234	0.214234	0	0	4.40403	6.78522	SOX4
ZNF557	1/299	0.214234	0.214234	0	0	4.40403	6.78522	SOX4
ZNF558	1/299	0.214234	0.214234	0	0	4.40403	6.78522	SOX4
ZNF562	1/299	0.214234	0.214234	0	0	4.40403	6.78522	MAP4K4
ZNF566	1/299	0.214234	0.214234	0	0	4.40403	6.78522	IGF2BP3
ZNF567	1/299	0.214234	0.214234	0	0	4.40403	6.78522	SOX4
ZNF568	1/299	0.214234	0.214234	0	0	4.40403	6.78522	SSBP2
ZNF569	1/299	0.214234	0.214234	0	0	4.40403	6.78522	IGF2BP3
ZNF571	1/299	0.214234	0.214234	0	0	4.40403	6.78522	SOX4
ZNF573	1/299	0.214234	0.214234	0	0	4.40403	6.78522	SOX4
ZNF576	1/299	0.214234	0.214234	0	0	4.40403	6.78522	SOX4
ZNF578	1/299	0.214234	0.214234	0	0	4.40403	6.78522	MEIS1
ZNF579	1/299	0.214234	0.214234	0	0	4.40403	6.78522	SOX4
ZNF580	1/299	0.214234	0.214234	0	0	4.40403	6.78522	SOX4
ZNF581	1/299	0.214234	0.214234	0	0	4.40403	6.78522	SOX4
ZNF584	1/299	0.214234	0.214234	0	0	4.40403	6.78522	SOX4
ZNF587	1/299	0.214234	0.214234	0	0	4.40403	6.78522	SOX4
ZNF594	1/299	0.214234	0.214234	0	0	4.40403	6.78522	SOX4
ZNF600	1/299	0.214234	0.214234	0	0	4.40403	6.78522	SOX4
ZNF609	1/299	0.214234	0.214234	0	0	4.40403	6.78522	MAP4K4
ZNF611	1/299	0.214234	0.214234	0	0	4.40403	6.78522	SOX4
ZNF613	1/299	0.214234	0.214234	0	0	4.40403	6.78522	SOX4
ZNF618	1/299	0.214234	0.214234	0	0	4.40403	6.78522	SOX4
ZNF620	1/299	0.214234	0.214234	0	0	4.40403	6.78522	SOX4
ZNF623	1/299	0.214234	0.214234	0	0	4.40403	6.78522	SOX4
ZNF627	1/299	0.214234	0.214234	0	0	4.40403	6.78522	SOX4
ZNF628	1/299	0.214234	0.214234	0	0	4.40403	6.78522	BAHCC1
ZNF638	1/299	0.214234	0.214234	0	0	4.40403	6.78522	MAP4K4
ZNF649	1/299	0.214234	0.214234	0	0	4.40403	6.78522	MEIS1
ZNF652	1/299	0.214234	0.214234	0	0	4.40403	6.78522	SOX4
ZNF655	1/299	0.214234	0.214234	0	0	4.40403	6.78522	MAP4K4
ZNF658	1/299	0.214234	0.214234	0	0	4.40403	6.78522	SSBP2
ZNF662	1/299	0.214234	0.214234	0	0	4.40403	6.78522	MEIS1
ZNF664	1/299	0.214234	0.214234	0	0	4.40403	6.78522	SOX4
ZNF667	1/299	0.214234	0.214234	0	0	4.40403	6.78522	SOX4
ZNF670	1/299	0.214234	0.214234	0	0	4.40403	6.78522	SOX4
ZNF671	1/299	0.214234	0.214234	0	0	4.40403	6.78522	SOX4
ZNF672	1/299	0.214234	0.214234	0	0	4.40403	6.78522	SOX4
ZNF674	1/299	0.214234	0.214234	0	0	4.40403	6.78522	SSBP2
ZNF677	1/299	0.214234	0.214234	0	0	4.40403	6.78522	MEIS1
ZNF681	1/299	0.214234	0.214234	0	0	4.40403	6.78522	IGF2BP3
ZNF682	1/299	0.214234	0.214234	0	0	4.40403	6.78522	SOX4
ZNF688	1/299	0.214234	0.214234	0	0	4.40403	6.78522	SOX4
ZNF689	1/299	0.214234	0.214234	0	0	4.40403	6.78522	SOX4
ZNF69	1/299	0.214234	0.214234	0	0	4.40403	6.78522	SOX4
ZNF691	1/299	0.214234	0.214234	0	0	4.40403	6.78522	RNF220
ZNF692	1/299	0.214234	0.214234	0	0	4.40403	6.78522	SOX4
ZNF696	1/299	0.214234	0.214234	0	0	4.40403	6.78522	SOX4
ZNF697	1/299	0.214234	0.214234	0	0	4.40403	6.78522	SOX4
ZNF699	1/299	0.214234	0.214234	0	0	4.40403	6.78522	SOX4
ZNF7	1/299	0.214234	0.214234	0	0	4.40403	6.78522	SOX4
ZNF70	1/299	0.214234	0.214234	0	0	4.40403	6.78522	MAP4K4
ZNF703	1/299	0.214234	0.214234	0	0	4.40403	6.78522	SOX4
ZNF705A	1/299	0.214234	0.214234	0	0	4.40403	6.78522	HPGD
ZNF706	1/299	0.214234	0.214234	0	0	4.40403	6.78522	HMGN1
ZNF710	1/299	0.214234	0.214234	0	0	4.40403	6.78522	SOX4
ZNF714	1/299	0.214234	0.214234	0	0	4.40403	6.78522	SOX4
ZNF74	1/299	0.214234	0.214234	0	0	4.40403	6.78522	SOX4
ZNF747	1/299	0.214234	0.214234	0	0	4.40403	6.78522	SOX4
ZNF749	1/299	0.214234	0.214234	0	0	4.40403	6.78522	SOX4
ZNF75A	1/299	0.214234	0.214234	0	0	4.40403	6.78522	SOX4
ZNF75D	1/299	0.214234	0.214234	0	0	4.40403	6.78522	SOX4
ZNF76	1/299	0.214234	0.214234	0	0	4.40403	6.78522	SOX4
ZNF763	1/299	0.214234	0.214234	0	0	4.40403	6.78522	MEIS1
ZNF764	1/299	0.214234	0.214234	0	0	4.40403	6.78522	SOX4
ZNF77	1/299	0.214234	0.214234	0	0	4.40403	6.78522	SOX4
ZNF772	1/299	0.214234	0.214234	0	0	4.40403	6.78522	SOX4
ZNF775	1/299	0.214234	0.214234	0	0	4.40403	6.78522	SOX4
ZNF776	1/299	0.214234	0.214234	0	0	4.40403	6.78522	SOX4
ZNF780B	1/299	0.214234	0.214234	0	0	4.40403	6.78522	SOX4
ZNF781	1/299	0.214234	0.214234	0	0	4.40403	6.78522	MEIS1
ZNF782	1/299	0.214234	0.214234	0	0	4.40403	6.78522	SSBP2
ZNF783	1/299	0.214234	0.214234	0	0	4.40403	6.78522	SOX4
ZNF784	1/299	0.214234	0.214234	0	0	4.40403	6.78522	SOX4
ZNF786	1/299	0.214234	0.214234	0	0	4.40403	6.78522	SOX4
ZNF788	1/299	0.214234	0.214234	0	0	4.40403	6.78522	IGF2BP3
ZNF79	1/299	0.214234	0.214234	0	0	4.40403	6.78522	SOX4
ZNF790	1/299	0.214234	0.214234	0	0	4.40403	6.78522	SSBP2
ZNF791	1/299	0.214234	0.214234	0	0	4.40403	6.78522	SOX4
ZNF792	1/299	0.214234	0.214234	0	0	4.40403	6.78522	SOX4
ZNF793	1/299	0.214234	0.214234	0	0	4.40403	6.78522	SOX4
ZNF80	1/299	0.214234	0.214234	0	0	4.40403	6.78522	KCNA3
ZNF821	1/299	0.214234	0.214234	0	0	4.40403	6.78522	SOX4
ZNF827	1/299	0.214234	0.214234	0	0	4.40403	6.78522	SOX4
ZNF831	1/299	0.214234	0.214234	0	0	4.40403	6.78522	KCNA3
ZNF837	1/299	0.214234	0.214234	0	0	4.40403	6.78522	KLHL35
ZNF839	1/299	0.214234	0.214234	0	0	4.40403	6.78522	SOX4
ZNF85	1/299	0.214234	0.214234	0	0	4.40403	6.78522	SOX4
ZNF93	1/299	0.214234	0.214234	0	0	4.40403	6.78522	SOX4
ZSCAN12	1/299	0.214234	0.214234	0	0	4.40403	6.78522	SOX4
ZSCAN2	1/299	0.214234	0.214234	0	0	4.40403	6.78522	SOX4
ZSCAN20	1/299	0.214234	0.214234	0	0	4.40403	6.78522	MEIS1
ZSCAN21	1/299	0.214234	0.214234	0	0	4.40403	6.78522	SOX4
ZSCAN22	1/299	0.214234	0.214234	0	0	4.40403	6.78522	SOX4
ZSCAN29	1/299	0.214234	0.214234	0	0	4.40403	6.78522	SOX4
ZXDB	1/299	0.214234	0.214234	0	0	4.40403	6.78522	SOX4
ZXDC	1/299	0.214234	0.214234	0	0	4.40403	6.78522	SOX4

## Sheet: Tabula Muris peaks lost
Term	Overlap	P-value	Adjusted P-value	Old P-value	Old Adjusted P-value	Odds Ratio	Combined Score	Genes
Hematopoietic Stem Cell Marrow CL:0000037	28946	3.96e-07	5.94e-06	0	0	88.4844	1304.48	MEIS1;ERG;HOXA7;SSBP2
Epithelial Cell Large Intestine Colon CL:0002253	32174	0.00220657	0.0165493	0	0	33.0532	202.164	SOX4;HMGN1
Leukocyte Kidney CL:0000738	25204	0.0538139	0.0718865	0	0	19.5255	57.0579	HPGD
Epidermal Cell Skin CL:0000362	27030	0.057606	0.0718865	0	0	18.1836	51.8982	HMGN1
Endothelial Cell Pancreas CL:0000115	29587	0.062891	0.0718865	0	0	16.5867	45.8846	ERG
Endothelial Cell Mammary CL:0000115	30682	0.0651475	0.0718865	0	0	15.9847	43.6559	ERG
Endothelial Cell Fat CL:0000115	30682	0.0651475	0.0718865	0	0	15.9847	43.6559	ERG
Leukocyte Trachea CL:0000738	31048	0.0658986	0.0718865	0	0	15.7937	42.953	KCNA3
Fibroblast Kidney CL:0000057	31048	0.0658986	0.0718865	0	0	15.7937	42.953	MEIS1
Endothelial Cell Kidney CL:0000115	31778	0.0673989	0.0718865	0	0	15.4248	41.6026	ERG
Endothelial Cell Lung CL:0000115	31778	0.0673989	0.0718865	0	0	15.4248	41.6026	HPGD
Endothelial Cell Muscle CL:0000115	32143	0.0681483	0.0718865	0	0	15.2467	40.9538	ERG
Basal Cell Of Epidermis Tongue CL:0002187	32143	0.0681483	0.0718865	0	0	15.2467	40.9538	SOX4
T Cell Thymus CL:0000084	33239	0.0703929	0.0718865	0	0	14.7363	39.1052	SOX4
Basal Cell Mammary CL:0000646	33970	0.0718865	0.0718865	0	0	14.4145	37.9486	SOX4

## Sheet: Pangalo peaks lost
Term	Overlap	P-value	Adjusted P-value	Old P-value	Old Adjusted P-value	Odds Ratio	Combined Score	Genes
Hematopoietic Stem Cells	3/178	0.000356	0.00320782	0	0	26.1218	207.391	MEIS1;ERG;NKX2-3
Gamma (PP) Cells	1/128	0.0976632	0.202171	0	0	10.4236	24.2478	MEIS1
Plasma Cells	1/166	0.124889	0.202171	0	0	8.00768	16.6586	KCNA3
Enteric Neurons	1/166	0.124889	0.202171	0	0	8.00768	16.6586	IGF2BP3
Endothelial Cells (Aorta)	1/185	0.138211	0.202171	0	0	7.17391	14.197	NKX2-3
Macrophages	1/204	0.151342	0.202171	0	0	6.49622	12.2662	HPGD
Olfactory Epithelial Cells	1/226	0.166313	0.202171	0	0	5.85452	10.5023	RNF220
Endothelial Cells	1/246	0.179708	0.202171	0	0	5.37116	9.21918	ERG
Neurons	1/289	0.207826	0.207826	0	0	4.55926	7.16284	RNF220
