# Supplementary material for: The small inhibitor WM-1119 effectively targets KAT6A-rearranged AML, but not KMT2A-rearranged AML, despite shared KAT6 genetic dependency
Source: J Hematol Oncol. 2024 Oct 8;17:91. doi: 10.1186/s13045-024-01610-0 (PMC11462755; doi:10.1186/s13045-024-01610-0)
Supplement: Supplementary file 10 — Supplementary Material 10 [file 13045_2024_1610_MOESM10_ESM.xlsx]

## Sheet: Sheet1
AYLPVNESFGFTADLR	0.49	6.07	3.3	183000	351000	14300	24.51	1	24.51	2	P58252|EF2_MOUSE		24.51
HSQFIGYPITLY	0.7	10.69	2.3	843000	1610000	72900	22.13	1	22.13	2	P11499|HS90B_MOUSE		22.13
KQLATK(+42.01)AAR	1.01	29.45	0.7	18800000	35600000	2040000	17.45	1	17.45	2	P84228|H32_MOUSE	P84244|H33_MOUSE	17.45
INSPNSK(+42.01)VNTLNK	1.1	37.26	0.2	2780000	5210000	347000	15.01	1	15.01	2	Q8BMS1|ECHA_MOUSE	Acetylation (K)	15.01
THILLFLPK	0.71	10.76	0.1	1890000	3550000	239000	14.85	1	14.85	4	P09103|PDIA1_MOUSE		14.85
VGDK(+42.01)VLLPEYGGTK	0.54	4.98	1	114000	209000	18500	11.29	1	11.29	2	Q64433|CH10_MOUSE	Acetylation (K)	11.29
VTAK(+42.01)AAPAK	0.66	7.39	0.3	164000	298000	29300	10.18	1	10.18	2	E9Q5C9|NOLC1_MOUSE	Acetylation (K)	10.18
VVTVVTTK(+42.01)K	0.65	6.51	0.8	236000	426000	45500	9.36	1	9.36	2	Q569Z5|DDX46_MOUSE	Acetylation (K)	9.36
SSGPTSLFAVTVAPPGAR	0.6	5.14	0.5	293000	529000	57500	9.2	1	9.2	3	Q8VEK3|HNRPU_MOUSE		9.2
TGGK(+42.01)APR	0.69	6.66	0.3	260000	468000	51600	9.07	1	9.07	3	P84228|H32_MOUSE	P84244|H33_MOUSE	9.07
AAVPTPAK(+42.01)K	0.96	21.16	0.2	749000	1330000	165000	8.1	1	8.1	2	P09405|NUCL_MOUSE	Acetylation (K)	8.1
LQDFK(+42.01)SFLLKDPETSQR	0.63	5.7	0.2	275000	488000	62300	7.83	1	7.83	1	Q9CZN7|GLYM_MOUSE	Acetylation (K)	7.83
NLFLVIFQR	0.67	6.63	0.2	167000	296000	38600	7.68	1	7.68	1	Q3UYV9|NCBP1_MOUSE		7.68
KIGGIGTVPVGR	0.7	6.68	1.4	2720000	4810000	632000	7.62	1	7.62	2	P10126|EF1A1_MOUSE		7.62
M(+15.99)SVQ(+.98)PTVSLGGFEITPPVVLR	0.48	3.94	3.1	34100	60300	7970	7.56	1	7.56	1	Q61937|NPM_MOUSE	Oxidation (M); Deamidation (NQ)	7.56
TFGESHPFTK	0.42	4.42	4.4	555000	976000	133000	7.32	1	7.32	1	P24527|LKHA4_MOUSE		7.32
HTGPNSPDTANDGFVR	0.5	3.9	1.2	324000	568000	80000	7.09	1	7.09	1	O35737|HNRH1_MOUSE	P70333|HNRH2_MOUSE	7.09
ILFSR	0.36	4.87	3.1	57800	101000	14600	6.92	1	6.92	1	Q8R0G9|NU133_MOUSE		6.92
QLATK(+42.01)AAR	0.89	14.91	0.1	135000000	235000000	34500000	6.8	1	6.8	5	P84228|H32_MOUSE	P84244|H33_MOUSE	6.8
LTNQK(+42.01)NSNSK	0.88	10.28	1.3	1230000	2140000	325000	6.57	1	6.57	2	Q2VPQ9|EAF6_MOUSE	Acetylation (K)	6.57
APQLVGQFIAR	0.7	6.03	0.7	404000	700000	107000	6.55	1	6.55	2	Q61823|PDCD4_MOUSE		6.55
IGEHTPSALAIMENANVLAR	0.58	4.15	0	412000	715000	110000	6.5	1	6.5	2	P05064|ALDOA_MOUSE		6.5
HPDYNPQNIR	0.9	16.05	0.1	3090000	5320000	851000	6.26	1	6.26	3	P28293|CATG_MOUSE		6.26
NIILEEGKEILVGDVGQTVDDPYTTFVK	0.66	5.6	0	1110000	1910000	307000	6.22	1	6.22	3	P18760|COF1_MOUSE		6.22
QATVGDVN(+.98)TDRPGLLDLK(+42.01)GK	0.61	4.19	0.7	18700	32300	5200	6.21	1	6.21	1	P31786|ACBP_MOUSE	Deamidation (NQ); Acetylation (K)	6.21
SLSLK(+42.01)LIQQLR	0.65	5.08	2.2	467000	803000	130000	6.17	1	6.17	1	Q8K224|NAT10_MOUSE	Acetylation (K)	6.17
AAVAAK(+42.01)AQTK	0.75	8.41	0.9	106000	182000	29700	6.12	1	6.12	1	E9Q5C9|NOLC1_MOUSE	Acetylation (K)	6.12
KLAPITYPQGLALAK	0.76	7.3	0.9	201000	344000	58700	5.86	1	5.86	1	Q05144|RAC2_MOUSE		5.86
VNVPVIGGHAGK	0.77	7.53	0.6	423000	723000	124000	5.83	1	5.83	1	P08249|MDHM_MOUSE		5.83
NIQQTVSTKGPPEK(+42.01)R	0.57	3.64	0.6	700000	1190000	207000	5.78	1	5.78	1	Q921D4|MED6_MOUSE	Acetylation (K)	5.78
RLTDLDK(+42.01)AQLLEIAK	0.62	3.86	0	327000	556000	98200	5.66	1	5.66	1	Q9QX47|SON_MOUSE	Acetylation (K)	5.66
KAVTK(+42.01)AQK(+42.01)K	0.82	8.89	0.7	274000	464000	84100	5.52	1	5.52	1	P10854|H2B1M_MOUSE	Q8CGP2|H2B1P_MOUSE	5.52
DLSK(+42.01)FDASFFGVHPK	0.51	3.26	3.2	78400	132000	24600	5.37	1	5.37	1	P19096|FAS_MOUSE	Acetylation (K)	5.37
GADFLVTEVEN(+.98)GGSLGSK	0.56	3.36	2.4	63800	107000	20000	5.37	1	5.37	1	P52480|KPYM_MOUSE	Deamidation (NQ)	5.37
KAVTK(+42.01)VQK	0.81	8.84	1	514000	865000	164000	5.27	1	5.27	2	Q64525|H2B2B_MOUSE	Acetylation (K)	5.27
TVVVETGK(+42.01)K	0.67	4.86	0.3	144000	241000	46200	5.22	1	5.22	2	Q8BU11|TOX4_MOUSE	Acetylation (K)	5.22
LFFVGSR	0.72	5.85	0.1	187000	312000	61700	5.07	1	5.07	1	Q9Z127|LAT1_MOUSE		5.07
LGDSQLVK	0.29	4.22	4.5	75500	126000	24900	5.06	1	5.06	1	Q3U1J4|DDB1_MOUSE		5.06
TSTWSGESK	0.8	8.37	0.3	411000	683000	139000	4.93	1	4.93	2	P09405|NUCL_MOUSE		4.93
LLLPGELAK(+42.01)HAVSEGTK	0.41	3.61	2.5	339000	563000	115000	4.9	1	4.9	1	P10854|H2B1M_MOUSE	Q64478|H2B1H_MOUSE	4.9	Q64475|H2B1B_MOUSE	Q64525|H2B2B_MOUSE	Acetylation (K)
NVIKEK	0.52	2.87	3.2	57600	95400	19700	4.84	1	4.84	1	P17182|ENOA_MOUSE		4.84
SSEM(+15.99)NVLIPTEGGDFN(+.98)EFPVPEQFK	0.46	3.01	2.4	32500	53800	11200	4.83	1	4.83	1	P40124|CAP1_MOUSE	Oxidation (M); Deamidation (NQ)	4.83
HLTDAYFK	0.62	3.85	2.1	578000	958000	199000	4.83	1	4.83	1	P47911|RL6_MOUSE		4.83
GTNNSSSISGVWVFR	0.57	2.96	3.4	413000	683000	143000	4.77	1	4.77	1	Q9D8N0|EF1G_MOUSE		4.77
NNK(+42.01)K(+42.01)TSK	0.77	6.11	1.1	159000	262000	55200	4.76	1	4.76	2	B2RWS6|EP300_MOUSE	Acetylation (K)	4.76
TEIIILATR	0.65	3.95	1.1	964000	1580000	351000	4.5	1	4.5	3	P62908|RS3_MOUSE		4.5
HLLQNVH	0.31	3.86	9.2	354000	578000	129000	4.49	1	4.49	1	Q8R180|ERO1A_MOUSE		4.49
SQIFSTASDNQ(+.98)PTVTIK	0.58	3.1	1.5	44700	72900	16400	4.45	1	4.45	1	P20029|BIP_MOUSE	Deamidation (NQ)	4.45
LVRPPVQVY	0.4	3.35	3.3	147000	241000	54100	4.45	1	4.45	1	Q9DB20|ATPO_MOUSE		4.45
VKVGVNGFGR	0.6	3.1	1.7	558000	908000	209000	4.35	1	4.35	1	P16858|G3P_MOUSE		4.35
K(+42.01)Q(+.98)LATK(+42.01)AAR	0.61	3.13	3.1	1450000	2360000	542000	4.35	1	4.35	3	P84228|H32_MOUSE	P84244|H33_MOUSE	4.35
HETLYQK	0.74	5.66	2.3	704000	1140000	271000	4.19	1	4.19	1	P05064|ALDOA_MOUSE	P05063|ALDOC_MOUSE	4.19
ILFIFIDSDHTDNQR	0.59	2.88	1.4	3710000	5980000	1440000	4.15	1	4.15	11	P09103|PDIA1_MOUSE		4.15
VIGAK(+42.01)K(+42.01)DQYFLDKK	0.93	11.48	0.8	2180000	3520000	850000	4.14	1	4.14	1	Q9CW03|SMC3_MOUSE	Acetylation (K)	4.14
KLPFQR	0.75	5.66	0.2	6280000	10100000	2450000	4.12	1	4.12	3	P84228|H32_MOUSE	P84244|H33_MOUSE	4.12
PGGLLLGDEAPNFEAN(+.98)TTIGR	0.42	2.86	3.4	1710	2760	670	4.11	1	4.11	1	O08709|PRDX6_MOUSE	Deamidation (NQ)	4.11
KLEDGPK	0.82	7.67	1	326000	523000	128000	4.09	1	4.09	2	P10126|EF1A1_MOUSE		4.09
LAKVDATEESDLAQQYGVR	0.44	2.76	2.4	357000	573000	141000	4.07	1	4.07	1	P09103|PDIA1_MOUSE		4.07
DNHLLGTFDLTGIPPAPR	0.42	2.88	6.3	378000	606000	150000	4.03	1	4.03	1	P20029|BIP_MOUSE		4.03
LFVGSIPK	0.56	2.64	0.2	3490000	5600000	1390000	4.03	1	4.03	2	Q7TMK9|HNRPQ_MOUSE		4.03
INSGGKLPNFGFVVF	0.54	2.49	1.3	279000	447000	111000	4.02	1	4.02	1	P97855|G3BP1_MOUSE		4.02
HQPTAIIAK	0.72	4.94	2	2550000	4070000	1020000	3.98	1	3.98	2	P40142|TKT_MOUSE		3.98
TGGAGK(+42.01)FR	0.45	2.63	4.5	300000	479000	122000	3.95	1	3.95	1	P39749|FEN1_MOUSE	Acetylation (K)	3.95
KAVTK(+42.01)AQK	0.84	7.78	0.3	690000	1100000	281000	3.92	1	3.92	2	P10854|H2B1M_MOUSE	Q8CGP2|H2B1P_MOUSE	3.92
NAFGAPLTK(+42.01)LQNIQFK	0.55	2.51	2.8	303000	482000	123000	3.92	1	3.92	2	Q07417|ACADS_MOUSE	Acetylation (K)	3.92
AAVTPGK(+42.01)K	0.77	6.02	0.5	1300000	2080000	533000	3.9	1	3.9	3	P09405|NUCL_MOUSE	Acetylation (K)	3.9
TGGDAAAPGAAGTQAELPHR	0.67	4.06	1.6	173000	275000	71200	3.86	1	3.86	1	Q9D0F3|LMAN1_MOUSE		3.86
TFWDR	0.72	4.4	2.4	1010000	1600000	417000	3.84	1	3.84	1	Q80XH2|IMPG2_MOUSE		3.84
TPAQK(+42.01)APAPK	0.95	9.39	0.7	1120000	1780000	471000	3.77	1	3.77	2	Q9CR57|RL14_MOUSE	Acetylation (K)	3.77
FSMVQVWPVR	0.84	6.6	0.1	240000	375000	104000	3.6	1	3.6	1	P50516|VATA_MOUSE		3.6
GK(+42.01)QGGK(+42.01)AR	1.71	9.82	0.4	8830000	13800000	3870000	3.57	1	3.57	2	Q64523|H2A2C_MOUSE	Acetylation (K)	3.57
HLQLAIR	0.72	4.2	0.5	15200000	23700000	6670000	3.55	1	3.55	3	P27661|H2AX_MOUSE	Q8R1M2|H2AJ_MOUSE	3.55	P0C0S6|H2AZ_MOUSE
QATVGDVNTDRPGLLDLK(+42.01)GK	0.85	5.83	0.6	2380000	3720000	1050000	3.55	1	3.55	2	P31786|ACBP_MOUSE	Acetylation (K)	3.55
TTLLGFVNFR	0.86	6.02	0.3	156000	242000	69800	3.47	1	3.47	1	Q9EQ61|PESC_MOUSE		3.47
LIADVAPSAIR	0.58	2.55	0.5	62000	96100	27900	3.44	1	3.44	2	P39749|FEN1_MOUSE		3.44
IGNSTAIQELFKR	0.49	2.14	1.9	583000	902000	263000	3.43	1	3.43	1	P99024|TBB5_MOUSE	P68372|TBB4B_MOUSE	3.43
VTNPNAR	0.89	7.69	0.3	160000	247000	72800	3.39	1	3.39	2	P62911|RL32_MOUSE		3.39
GGK(+42.01)GLGK(+42.01)GGAK	1.04	8.99	0.9	3490000	5370000	1610000	3.35	1	3.35	2	P62806|H4_MOUSE	Acetylation (K)	3.35
VATAQDDITGDGTTSNVLIIGELLK	0.71	3.57	1.2	152000	233000	70200	3.32	1	3.32	1	P80317|TCPZ_MOUSE		3.32
SDGK(+42.01)ISEQSDAK	0.71	3.58	0.4	157000	242000	72800	3.32	1	3.32	2	Q03265|ATPA_MOUSE	Acetylation (K)	3.32
K(+42.01)QLATK(+42.01)AAR	1.19	9.05	2.2	157000000	241000000	73500000	3.28	1	3.28	2	P84228|H32_MOUSE	P84244|H33_MOUSE	3.28
LQSNGPVTK	0.66	3.34	0.3	91500	140000	42900	3.26	1	3.26	2	E9Q5C9|NOLC1_MOUSE		3.26
PMFIVNTNVPR	0.88	5.34	0.2	664000	1010000	314000	3.23	1	3.23	2	P34884|MIF_MOUSE		3.23
GPIK(+42.01)FN(+.98)VWDTAGQEK	0.8	5.14	0.3	212000	323000	99900	3.23	1	3.23	1	P62827|RAN_MOUSE	Acetylation (K); Deamidation (NQ)	3.23
QVAQQEAQR	0.65	2.88	0.3	66300	101000	31500	3.21	1	3.21	2	O35129|PHB2_MOUSE		3.21
SPVMK	0.66	2.93	0.2	486000	740000	232000	3.2	1	3.2	1	B1AYB6|MBD5_MOUSE		3.2
IVEMSTSK(+42.01)TGK	1.35	8.69	0.4	3660000	5560000	1750000	3.17	1	3.17	1	P63242|IF5A1_MOUSE	Acetylation (K)	3.17
TLLTQENPFFR	0.54	1.98	1.7	489000	742000	237000	3.14	1	3.14	2	Q1HFZ0|NSUN2_MOUSE		3.14
QIFLGGVDKR	0.59	2.27	2.9	348000	528000	169000	3.13	1	3.13	2	P51881|ADT2_MOUSE		3.13
TIRYPDPLIK	0.91	8.93	1.1	607000	917000	296000	3.09	1	3.09	1	P62702|RS4X_MOUSE		3.09
K(+42.01)GGGSPPR	0.72	3.67	3.2	415000	626000	204000	3.07	1	3.07	2	Q8CFK2|TF3B_MOUSE	Acetylation (K)	3.07
TLASLSPETSLFIIASK	0.64	2.78	0.1	132000	199000	65100	3.05	1	3.05	1	P06745|G6PI_MOUSE		3.05
KTTPDVIFVFGF	0.81	5.18	1.2	319000	480000	157000	3.05	1	3.05	1	P62849|RS24_MOUSE		3.05
Q(+.98)MSLLLR	0.83	5.07	1	111000	167000	55100	3.02	1	3.02	1	Q03265|ATPA_MOUSE	Deamidation (NQ)	3.02
VVVSQTK	0.84	5.74	1.1	173000	259000	86400	3	1	3	2	P09405|NUCL_MOUSE		3
VLAPEGSVANK	0.85	4.93	1.2	3550000	5330000	1780000	3	1	3	1	P97855|G3BP1_MOUSE		3
VLIAAHGNSLR	0.62	2.45	1	1720000	2570000	858000	3	1	3	2	Q9DBJ1|PGAM1_MOUSE		3
TVTNAVVTVPAYFN(+.98)DSQR	0.63	2.55	1.8	60100	90100	30200	2.98	1	2.98	2	P63017|HSP7C_MOUSE	Deamidation (NQ)	2.98
ALLAGKDSETGENIR	0.66	2.97	0.5	106000	158000	53200	2.97	1	2.97	1	P38647|GRP75_MOUSE		2.97
NLPLPPPPPPR	0.49	1.83	1.2	816000	1220000	412000	2.96	1	2.96	3	P61979|HNRPK_MOUSE		2.96
STGGK(+42.01)APR	1.44	7.5	0.5	36900000	55200000	18600000	2.96	1	2.96	3	P84228|H32_MOUSE	P84244|H33_MOUSE	2.96
LVSEK(+42.01)LASYQAAR	0.92	7.55	1.2	21600000	32300000	11000000	2.94	1	2.94	7	P01108|MYC_MOUSE	Acetylation (K)	2.94
TLAVSGLGVVGR	0.63	2.54	1.7	133000	199000	67700	2.93	1	2.93	1	Q01320|TOP2A_MOUSE		2.93
AIIIFVPVPQLK	0.87	4.71	0.2	3250000	4850000	1660000	2.92	1	2.92	3	P62082|RS7_MOUSE		2.92
NTVVPTKK	0.74	3.84	0.5	56200	83600	28700	2.91	1	2.91	1	P20029|BIP_MOUSE		2.91
DGAYK(+42.01)VSR	0.3	2.47	6.3	193000	287000	99700	2.88	1	2.88	1	Q9D051|ODPB_MOUSE	Acetylation (K)	2.88
SGTIFDNFLITNDEAYAEEFGNETWGVTK	0.75	3.75	0	400000	591000	208000	2.85	1	2.85	2	P14211|CALR_MOUSE		2.85
TLYPFINSR	0.61	2.07	1.1	148000	220000	77200	2.85	1	2.85	1	Q1HFZ0|NSUN2_MOUSE		2.85
VVFIFGPDKK	0.94	7.24	2.1	1150000	1700000	599000	2.84	1	2.84	1	O08709|PRDX6_MOUSE		2.84
LLGQFTLIGIPPAPR	0.77	3.56	1.5	377000	558000	196000	2.84	1	2.84	1	P38647|GRP75_MOUSE		2.84
LSVDLTAPLGVLQSK	0.89	4.73	0.6	93200	138000	48500	2.84	1	2.84	1	Q7TPV4|MBB1A_MOUSE		2.84
AK(+42.01)WDSWNK	1.08	8.65	0.7	2280000	3370000	1190000	2.83	1	2.83	1	P31786|ACBP_MOUSE	Acetylation (K)	2.83
INFPIYVWSSK	0.89	6.03	0.2	626000	924000	327000	2.82	1	2.82	2	P08113|ENPL_MOUSE		2.82
IVEM(+15.99)STSK(+42.01)TGK	0.87	4.56	0.8	29600000	43700000	15500000	2.82	1	2.82	13	P63242|IF5A1_MOUSE	Oxidation (M); Acetylation (K)	2.82
SDGTPTEGK(+42.01)R	0.65	2.46	1.3	254000	374000	133000	2.81	1	2.81	2	Q8BKT7|THOC5_MOUSE	Acetylation (K)	2.81
ILKSPEIQR	0.7	2.64	0.3	253000	372000	133000	2.8	1	2.8	1	Q9D8E6|RL4_MOUSE		2.8
NITPAK(+42.01)VIPTPGK	0.72	3.09	1.8	465000	684000	245000	2.79	1	2.79	2	P09405|NUCL_MOUSE	Acetylation (K)	2.79
ATLVKPTPVNVPVSQKF	0.7	2.64	2	140000	206000	73900	2.79	1	2.79	1	Q9WU78|PDC6I_MOUSE		2.79
SDYVGSGPPSGTGLHR	0.62	2.07	1.2	245000	361000	130000	2.78	1	2.78	1	P70296|PEBP1_MOUSE		2.78
VIPTPGK(+42.01)K	1.27	8.01	0.3	4100000	6020000	2180000	2.77	1	2.77	2	P09405|NUCL_MOUSE	Acetylation (K)	2.77
ATYIGPSTVFGSSGK(+42.01)LANVEQWR	0.7	2.71	1.4	149000	219000	79500	2.76	1	2.76	1	Q61666|HIRA_MOUSE	Acetylation (K)	2.76
STFVLDEFKR	0.87	4.39	1.5	298000	437000	159000	2.76	1	2.76	1	Q9D8N0|EF1G_MOUSE		2.76
HYGYSLY	0.77	3.44	1.5	1390000	2040000	740000	2.75	1	2.75	2	O35639|ANXA3_MOUSE		2.75
TLVLLDNLNVR	0.92	6.73	0.3	205000	301000	109000	2.75	1	2.75	1	O54734|OST48_MOUSE		2.75
AYTPSK(+42.01)R	0.86	4.44	0.5	250000	366000	134000	2.73	1	2.73	1	Q8VDD9|PHIP_MOUSE	Acetylation (K)	2.73
ALVPTPGK(+42.01)K	1.16	6.07	1.4	4400000	6430000	2370000	2.72	1	2.72	2	P09405|NUCL_MOUSE	Acetylation (K)	2.72
TVDGPSGK	0.92	6.72	0.8	577000	844000	310000	2.72	1	2.72	2	P16858|G3P_MOUSE		2.72
GGK(+42.01)GLGK(+42.01)GGAK(+42.01)R	0.88	4.27	0.5	38000000	55500000	20600000	2.7	1	2.7	7	P62806|H4_MOUSE	Acetylation (K)	2.7
TGFQAVTGK	0.65	2.28	0.1	282000	410000	154000	2.66	1	2.66	2	Q99L45|IF2B_MOUSE		2.66
TLDGFKK	0.89	4.36	0.2	182000	264000	100000	2.63	1	2.63	1	P09103|PDIA1_MOUSE		2.63
NLFIGNLNPNK	0.51	1.6	0.9	1350000	1950000	748000	2.6	1	2.6	1	P09405|NUCL_MOUSE		2.6
GK(+42.01)LDGNQDLIRF	0.62	2	1.4	86000	124000	47700	2.6	1	2.6	1	P54071|IDHP_MOUSE	Acetylation (K)	2.6
ISEQSDAK(+42.01)LK	1.03	7.07	0.2	760000	1100000	422000	2.6	1	2.6	2	Q03265|ATPA_MOUSE	Acetylation (K)	2.6
AQFEGIVTDLIK(+42.01)R	0.7	2.44	1.2	982000	1420000	547000	2.59	1	2.59	3	P38647|GRP75_MOUSE	Acetylation (K)	2.59
TGAFLLQGFIQDR	1.06	8.74	0.3	413000	596000	230000	2.59	1	2.59	1	Q07813|BAX_MOUSE		2.59
ALADDDFLTVTGK(+42.01)TVR	0.62	2.03	0.4	225000	323000	126000	2.56	1	2.56	3	P49717|MCM4_MOUSE	Acetylation (K)	2.56
HVSPAGAAVGVPL	0.5	1.59	3.9	266000	382000	150000	2.55	1	2.55	1	Q9CWJ9|PUR9_MOUSE		2.55
HSQFIGYPITL	0.79	3.52	0.6	334000	480000	189000	2.54	1	2.54	2	P11499|HS90B_MOUSE	P07901|HS90A_MOUSE	2.54
IEDLSQQAQLAAAEK(+42.01)FK	0.63	2.08	0.9	708000	1020000	400000	2.54	1	2.54	2	P70670|NACAM_MOUSE	Acetylation (K)	2.54
VVLIGGKPDR	0.34	2.02	8.7	136000	195000	77300	2.53	1	2.53	1	P61979|HNRPK_MOUSE		2.53
RDIM(+15.99)LATGK(+42.01)LSPDAIPGK	1.03	7.85	0.6	1010000	1440000	573000	2.52	1	2.52	1	P19096|FAS_MOUSE	Oxidation (M); Acetylation (K)	2.52
FVNVVPTFGK(+42.01)K	0.94	6.27	0.5	495000	708000	283000	2.5	1	2.5	2	P62862|RS30_MOUSE	Acetylation (K)	2.5
NSYLEVLLK	1	5.99	0.8	331000	472000	189000	2.5	1	2.5	1	Q922R8|PDIA6_MOUSE		2.5
TVLK(+42.01)SFLSPNQILK	0.77	3.21	1.1	539000	770000	308000	2.5	1	2.5	3	Q9DB20|ATPO_MOUSE	Acetylation (K)	2.5
PAAAPK(+42.01)LEDK	1.05	6.32	0.7	486000	694000	277000	2.5	1	2.5	1	Q9EQU5|SET_MOUSE	Acetylation (K)	2.5
TLQAPSK(+42.01)LTNSSSTGTAGK	0.86	3.86	1.1	244000	348000	140000	2.48	1	2.48	1	Q80WC1|UBN2_MOUSE	Acetylation (K)	2.48
AGK(+42.01)DSGK(+42.01)AK	1.23	6.78	1.2	3760000	5360000	2170000	2.47	1	2.47	2	P0C0S6|H2AZ_MOUSE	Acetylation (K)	2.47
TFIAIKPDGVQR	1.06	8.39	1.4	1690000	2410000	975000	2.47	1	2.47	1	P15532|NDKA_MOUSE		2.47
MSVQ(+.98)PTVSLGGFEITPPVVLR	0.6	1.72	1.3	12200	17400	7050	2.47	1	2.47	1	Q61937|NPM_MOUSE	Deamidation (NQ)	2.47
PM(+15.99)FIVNTNVPR	0.8	3.65	1.1	3350000	4760000	1950000	2.45	1	2.45	2	P34884|MIF_MOUSE	Oxidation (M)	2.45
AAGDGGSGPPEK(+42.01)K	0.98	6.36	0.5	1440000	2040000	838000	2.44	1	2.44	2	Q3U319|BRE1B_MOUSE	Acetylation (K)	2.44
NNK(+42.01)K(+42.01)TSK(+42.01)NK	0.92	5.79	0.3	1370000	1940000	798000	2.43	1	2.43	2	B2RWS6|EP300_MOUSE	Acetylation (K)	2.43
AQVVQAFPQTHLVSSQTQLSLPQSK	0.51	1.47	1.1	2160000	3060000	1270000	2.42	1	2.42	4	P10598|CASB_MOUSE		2.42
ETVVLPLDETAFEK	0.56	1.54	1.9	74800	106000	43800	2.42	1	2.42	1	Q61823|PDCD4_MOUSE		2.42
SSQPLASKQEK	0.77	3.02	0.2	78200	110000	46000	2.4	1	2.4	1	P17095|HMGA1_MOUSE		2.4
K(+42.01)STGGK(+42.01)APR	1.24	6.67	0.1	43200000	61000000	25400000	2.4	1	2.4	5	P84228|H32_MOUSE	P84244|H33_MOUSE	2.4
EWFFLISK	0.48	1.44	4.8	206000	290000	122000	2.39	1	2.39	1	P46935|NEDD4_MOUSE		2.39
IIWQFIK	0.73	2.6	1.9	285000	401000	168000	2.39	1	2.39	1	P54071|IDHP_MOUSE		2.39
SLIAYVGDSTVLK	0.59	1.59	3.5	110000	155000	65100	2.38	1	2.38	1	P21995|EMB_MOUSE		2.38
AADNK	0.94	5.89	0.5	157000	221000	92800	2.38	1	2.38	1	Q01320|TOP2A_MOUSE	Q64511|TOP2B_MOUSE	2.38
GK(+42.01)GGK(+42.01)GLGK(+42.01)GGAK	0.67	2.28	0.8	6260000	8790000	3730000	2.35	1	2.35	3	P62806|H4_MOUSE	Acetylation (K)	2.35
GEDFPANNIVK	0.9	5.79	0.9	900000	1260000	537000	2.35	1	2.35	2	Q9CY50|SSRA_MOUSE		2.35
LEDK(+42.01)SASPGLPK	0.89	3.99	0.8	536000	752000	320000	2.35	1	2.35	2	Q9EQU5|SET_MOUSE	Acetylation (K)	2.35
TGGSEIVVTNK	0.73	2.75	0.2	181000	254000	108000	2.34	1	2.34	2	P46935|NEDD4_MOUSE		2.34
DLEK(+42.01)WQ(+.98)NNLLPSR	0.72	2.75	2.6	711000	997000	425000	2.34	1	2.34	2	P62245|RS15A_MOUSE	Acetylation (K); Deamidation (NQ)	2.34
DIIFAVK(+42.01)K	0.6	1.58	3	704000	986000	422000	2.34	1	2.34	2	Q9D051|ODPB_MOUSE	Acetylation (K)	2.34
TQVNSEDK(+42.01)GALAK	0.65	1.88	1.9	144000	202000	87000	2.32	1	2.32	1	P12970|RL7A_MOUSE	Acetylation (K)	2.32
EGDVVK(+42.01)R	0.93	5.57	0.3	321000	448000	193000	2.32	1	2.32	2	Q03265|ATPA_MOUSE	Acetylation (K)	2.32
DDTDSTLK(+42.01)K	0.71	2.36	0.9	194000	272000	117000	2.32	1	2.32	2	Q80X82|SYMPK_MOUSE	Acetylation (K)	2.32
K(+42.01)FIIPNIVK	0.54	1.38	2.2	58500	81700	35300	2.31	1	2.31	1	P06151|LDHA_MOUSE	Acetylation (K)	2.31
TIEKFEK	0.84	4.07	0.8	261000	364000	157000	2.31	1	2.31	1	P10126|EF1A1_MOUSE		2.31
GLGK(+42.01)GGAK	1.27	6.02	0.5	5380000	7500000	3270000	2.3	1	2.3	2	P62806|H4_MOUSE	Acetylation (K)	2.3
GIEESLK(+42.01)R	0.64	1.98	1.9	123000	171000	74500	2.3	1	2.3	1	Q61425|HCDH_MOUSE	Acetylation (K)	2.3
GAK(+42.01)LTPEEEEILNK	1.02	5.85	0.5	873000	1210000	531000	2.29	1	2.29	2	P62242|RS8_MOUSE	Acetylation (K)	2.29
GVITVKDGK(+42.01)	0.86	3.34	0.6	146000	203000	89000	2.28	1	2.28	1	P63038|CH60_MOUSE	Acetylation (K)	2.28
LTQGEVYK	0.97	4.86	1.2	13600000	18900000	8370000	2.25	1	2.25	1	P19096|FAS_MOUSE		2.25
GK(+42.01)TGGK(+42.01)AR	1.47	5.23	0.1	1340000	1850000	822000	2.25	1	2.25	1	P27661|H2AX_MOUSE	Acetylation (K)	2.25
EAGGGGVGGPGAK	0.79	3.23	1	226000	313000	140000	2.24	1	2.24	2	Q9CY58|PAIRB_MOUSE		2.24
DDPEVQK(+42.01)DTK	0.82	3.31	1.3	575000	794000	356000	2.23	1	2.23	2	P38647|GRP75_MOUSE	Acetylation (K)	2.23
GEGEK(+42.01)	0.32	1.75	9.7	336000	464000	209000	2.23	1	2.23	1	Q3V0K9|PLSI_MOUSE	Acetylation (K)	2.23
AGEK(+42.01)SIK	0.78	2.61	0.9	751000	1040000	467000	2.22	1	2.22	2	Q0P678|ZCH18_MOUSE	Acetylation (K)	2.22
SLTNDWEDHLAVK	0.81	3.31	2	628000	866000	391000	2.21	1	2.21	1	P11499|HS90B_MOUSE		2.21
GTIEILSDVQLIK	0.63	1.7	2.3	125000	172000	78000	2.2	1	2.2	1	P14869|RLA0_MOUSE		2.2
VNVVPTFGK(+42.01)K	0.99	4.79	1.3	14900000	20500000	9390000	2.18	1	2.18	2	P62862|RS30_MOUSE	Acetylation (K)	2.18
HNQLPLVIEF	0.58	1.43	1.9	307000	420000	193000	2.17	1	2.17	1	P09103|PDIA1_MOUSE		2.17
GAAQNIIPASTGAAK(+42.01)AVGK	0.87	3.05	0.5	411000	561000	261000	2.15	1	2.15	1	P16858|G3P_MOUSE	Acetylation (K)	2.15
AWYPLGR	0.78	2.67	0.4	265000	361000	168000	2.15	1	2.15	1	P46978|STT3A_MOUSE	Q3TDQ1|STT3B_MOUSE	2.15
IDMVK	1.11	5.25	0.3	5110000	6970000	3250000	2.14	1	2.14	1			2.14
SIYGEK(+42.01)FEDEN(+.98)FILK	0.93	4.82	1.2	5190000	7060000	3310000	2.13	1	2.13	3	P17742|PPIA_MOUSE	Acetylation (K); Deamidation (NQ)	2.13
AHSSM(+15.99)VGVNLPQK	0.74	2.49	0.9	483000	657000	309000	2.12	1	2.12	1	P09411|PGK1_MOUSE	Oxidation (M)	2.12
SVAK(+42.01)LQDER	0.84	3.1	1.8	269000	364000	173000	2.11	1	2.11	1	Q9Z2U0|PSA7_MOUSE	Acetylation (K)	2.11
VVPSDLYPLVLR	0.71	2.04	0.4	129000	175000	83200	2.1	1	2.1	2	E9Q5C9|NOLC1_MOUSE		2.1
NQK(+42.01)LTATTQK	1.38	4.17	0.3	3070000	4150000	1990000	2.09	1	2.09	2	F6ZDS4|TPR_MOUSE	Acetylation (K)	2.09
GLQFPVGR	0.71	2.02	1.6	1280000	1730000	829000	2.09	1	2.09	3	P27661|H2AX_MOUSE	Q8R1M2|H2AJ_MOUSE	2.09	P0C0S6|H2AZ_MOUSE
GK(+42.01)GGK(+42.01)GLGK	1.26	6.07	0.6	4300000	5820000	2780000	2.09	1	2.09	2	P62806|H4_MOUSE	Acetylation (K)	2.09
LAK(+42.01)LSDGVAVLK	0.82	3.28	0.8	642000	868000	415000	2.09	1	2.09	2	P63038|CH60_MOUSE	Acetylation (K)	2.09
LIPWVQKPIIF	1	3.52	0.5	184000	247000	120000	2.06	1	2.06	1	P67778|PHB_MOUSE		2.06
DYYINIR	0.34	1.5	6.4	34400	46200	22600	2.05	1	2.05	1	O35286|DHX15_MOUSE		2.05
YSEGYPGK(+42.01)R	0.76	2.26	1.2	504000	678000	331000	2.05	1	2.05	2	Q9CZN7|GLYM_MOUSE	Acetylation (K)	2.05
LTPQGQR	0.91	4.83	0.8	84000	113000	55000	2.05	1	2.05	1	Q9CZX8|RS19_MOUSE		2.05
GAQAPVK(+42.01)AP	1	3.36	0.2	246000	330000	161000	2.04	1	2.04	1	P47915|RL29_MOUSE	Acetylation (K)	2.04
QIESSDYDSSSSK(+42.01)GK(+42.01)K	0.78	2.42	1.6	3020000	4050000	1980000	2.04	1	2.04	4	Q8C0D7|ING4_MOUSE	Acetylation (K)	2.04
QFYPDLIR	1.09	4.94	0.1	514000	688000	339000	2.03	1	2.03	1	P17563|SBP1_MOUSE		2.03
LNFKEK	0.43	1.26	0.4	170000	227000	112000	2.03	1	2.03	1	V9GXG1|SLN14_MOUSE		2.03
TSNIYTR	0.71	1.89	1.4	92100	123000	61000	2.02	1	2.02	1	P07742|RIR1_MOUSE		2.02
TDAAVSFAK(+42.01)DFLAGGVAAAISK(+42.01)TAVAPIER	0.79	2.63	1.2	617000	825000	408000	2.02	1	2.02	3	P51881|ADT2_MOUSE	Acetylation (K)	2.02
ALLELQLEPEELYQTFQR	0.44	1.23	4.5	163000	218000	108000	2.02	1	2.02	1	P58252|EF2_MOUSE		2.02
LYHAK	0.54	1.12	2.9	101000	134000	67000	2.01	1	2.01	1	P40749|SYT4_MOUSE		2.01
VEQNFPAIAIHR	0.81	3.48	1.6	360000	482000	239000	2.01	1	2.01	1	Q8VDW0|DX39A_MOUSE		2.01
KVGINYQPPTVVPGGDLAK	1.09	4.86	0.4	1550000	2070000	1030000	2	1	2	1	P68373|TBA1C_MOUSE	P68368|TBA4A_MOUSE	2
VEAK(+42.01)FINYVK	0.95	4.18	2.2	2750000	3670000	1840000	2	1	2	2	Q61937|NPM_MOUSE	Acetylation (K)	2
YNLTPTIFF	0.7	1.68	0.2	48400	64500	32300	2	1	2	1	Q64442|DHSO_MOUSE		2
YFPTQALNFAFK	0.91	4.35	0.2	239000	317000	160000	1.98	1	1.98	1	P51881|ADT2_MOUSE		1.98
TNK(+42.01)NK(+42.01)SSISR	0.9	4.24	0.6	141000	188000	95100	1.97	1	1.97	1	P45481|CBP_MOUSE	Acetylation (K)	1.97
AQLLQPTLEINPR	0.63	1.43	1.3	59600	79100	40100	1.97	1	1.97	1	Q9CQN1|TRAP1_MOUSE		1.97
TTQVPQYILDDFIQNDR	0.88	2.56	0.2	120000	159000	80900	1.96	1	1.96	1	O70133|DHX9_MOUSE		1.96
AGGK(+42.01)AGK(+42.01)DSGK	0.85	2.59	0.9	763000	1010000	516000	1.96	1	1.96	2	P0C0S6|H2AZ_MOUSE	Acetylation (K)	1.96
FVGGNWK	0.71	1.84	2.9	343000	454000	232000	1.96	1	1.96	1	P17751|TPIS_MOUSE		1.96
DDEVQVVR	0.48	1.06	2.7	145000	192000	98200	1.96	1	1.96	1	P61255|RL26_MOUSE		1.96
KDSPSVWAAVPGK	0.85	2.81	2.2	523000	691000	354000	1.95	1	1.95	1	P62962|PROF1_MOUSE		1.95
TTLSTFQSPEFSVTR	0.72	1.94	0.6	257000	339000	174000	1.95	1	1.95	2	Q9D8U8|SNX5_MOUSE		1.95
TIEK(+42.01)FEK	0.58	1.18	1.8	125000	165000	84900	1.94	1	1.94	1	P10126|EF1A1_MOUSE	Acetylation (K)	1.94
EELLLR	0.54	1.05	0.2	400000	528000	272000	1.94	1	1.94	1	Q61233|PLSL_MOUSE	Q3V0K9|PLSI_MOUSE	1.94
AFGGQSLK(+42.01)FGK	0.65	1.48	1.4	223000	294000	151000	1.94	1	1.94	1	Q8K2B3|SDHA_MOUSE	Acetylation (K)	1.94
SSIVGLPASK(+42.01)LGGPTLGPGAFSSDDR	0.88	2.69	0.2	514000	677000	350000	1.93	1	1.93	2	Q6PDK2|KMT2D_MOUSE	Acetylation (K)	1.93
QAQILASEAEK(+42.01)AEQINQAAGEASAVLAK	0.6	1.19	1.1	203000	267000	138000	1.93	1	1.93	1	Q99JB2|STML2_MOUSE	Acetylation (K)	1.93
SVDETLR	0.99	3.72	0	111000	146000	75800	1.92	1	1.92	1	O08807|PRDX4_MOUSE		1.92
IGNLNPNK	0.76	2.03	2	592000	779000	406000	1.92	1	1.92	1	P09405|NUCL_MOUSE		1.92
TGNVSIR	1.17	3.52	1	2720000	3580000	1860000	1.92	1	1.92	2	P62281|RS11_MOUSE		1.92
LVTLEEFLR	0.92	3.85	0.3	85900	113000	58800	1.92	1	1.92	1	P81117|NUCB2_MOUSE		1.92
SVLISLK(+42.01)QAPLVH	0.66	1.44	0.7	137000	180000	94900	1.9	1	1.9	2	O08585|CLCA_MOUSE	Acetylation (K)	1.9
QLEEER	0.81	2.56	0.5	38200	50000	26400	1.9	1	1.9	1	P26040|EZRI_MOUSE	Q4QRL3|CC88B_MOUSE	1.9
IVDPNGLAR	0.78	2.03	2	415000	543000	287000	1.9	1	1.9	1	P97360|ETV6_MOUSE		1.9
ADK(+42.01)LAEEHGS	0.67	1.55	3.7	1010000	1320000	698000	1.89	1	1.89	2	P56480|ATPB_MOUSE	Acetylation (K)	1.89
YLSPK(+42.01)YIK	0.92	3.67	1.5	401000	524000	278000	1.89	1	1.89	1	P60843|IF4A1_MOUSE	Acetylation (K)	1.89
LVQK(+42.01)SLAR	0.77	2	1.7	448000	586000	311000	1.89	1	1.89	1	Q8JZK9|HMCS1_MOUSE	Acetylation (K)	1.89
LAVLITNSNVR	0.64	1.4	1.4	618000	806000	431000	1.87	1	1.87	2	Q9R0N0|GALK1_MOUSE		1.87
LGLGIDEDEVTAEEPSAAVPDEIPPLEGDEDASR	0.62	1.24	0.4	124000	161000	86500	1.86	1	1.86	1	P11499|HS90B_MOUSE		1.86
IGFAEK(+42.01)VAAK	0.9	3.74	0.5	264000	343000	186000	1.85	1	1.85	1	P97807|FUMH_MOUSE	Acetylation (K)	1.85
ALSTGEK	0.85	2.46	0.9	244000	316000	172000	1.84	1	1.84	2	P17742|PPIA_MOUSE		1.84
TDNLVR	0.72	1.74	1.6	239000	310000	169000	1.84	1	1.84	2	P68040|RACK1_MOUSE		1.84
QEVISTSSK	0.73	1.91	1.1	80200	104000	56600	1.84	1	1.84	1	P68040|RACK1_MOUSE		1.84
M(+15.99)SATFIGNSTAIQELFKR	0.69	1.35	0.6	302000	391000	213000	1.84	1	1.84	1	P68372|TBB4B_MOUSE	Oxidation (M)	1.84
RVIGAK(+42.01)K(+42.01)DQYF	0.74	1.94	2.1	2420000	3140000	1710000	1.84	1	1.84	2	Q9CW03|SMC3_MOUSE	Acetylation (K)	1.84
EALEAAK(+42.01)R	0.88	2.31	1.1	139000	181000	98200	1.84	1	1.84	1	Q9Z2I8|SUCB2_MOUSE	Acetylation (K)	1.84
QFLLAAEAIDDIPFGITSNSGVFSK	0.96	3.39	0	324000	418000	230000	1.82	1	1.82	1	P09103|PDIA1_MOUSE		1.82
FSTPLLLGK(+42.01)K	0.74	1.99	1.2	349000	450000	248000	1.81	1	1.81	2	P08249|MDHM_MOUSE	Acetylation (K)	1.81
YVTIIDAPGHR	0.9	3.55	0.9	4130000	5310000	2940000	1.81	1	1.81	3	P10126|EF1A1_MOUSE		1.81
TNEKVELQELNDR	0.65	1.33	0.5	74300	95600	52900	1.81	1	1.81	1	P20152|VIME_MOUSE		1.81
SLTQVR	0.7	1.42	0.2	112000	145000	79900	1.81	1	1.81	2	P24547|IMDH2_MOUSE		1.81
GLLNAIVIR	0.83	2.36	0.5	539000	694000	384000	1.81	1	1.81	2	P29758|OAT_MOUSE		1.81
FNDGTDEKK(+42.01)	0.81	2.67	1.8	187000	240000	133000	1.81	1	1.81	1	Q03265|ATPA_MOUSE	Acetylation (K)	1.81
TPAYIPIR	0.69	1.33	1	212000	273000	151000	1.81	1	1.81	2	Q8K297|GT251_MOUSE		1.81
GRPTSTNPIASIF	0.89	2.2	1.3	474000	608000	339000	1.8	1	1.8	1	P54071|IDHP_MOUSE		1.8
EGFEK(+42.01)ISK	0.89	2.47	1.7	649000	834000	464000	1.8	1	1.8	1	P63038|CH60_MOUSE	Acetylation (K)	1.8
WPLYLSTK	0.56	0.97	3.6	111000	143000	79900	1.79	1	1.79	1	O88844|IDHC_MOUSE	P54071|IDHP_MOUSE	1.79
APAVGK(+42.01)K	1.17	3.11	0.2	3270000	4200000	2340000	1.79	1	1.79	2	P27661|H2AX_MOUSE	Acetylation (K)	1.79
TDYYAR	1.02	3	0	118000	152000	85000	1.79	1	1.79	1	P47962|RL5_MOUSE		1.79
AVNQGK(+42.01)IFK	0.95	3.45	1.7	1770000	2270000	1270000	1.79	1	1.79	2	Q9D8N0|EF1G_MOUSE	Acetylation (K)	1.79
TGWRPGSGFTN	0.78	1.87	2.4	4760000	6100000	3420000	1.78	1	1.78	2	P52480|KPYM_MOUSE		1.78
KLAVNM(+15.99)VPFPR	1.09	3.7	1	676000	865000	486000	1.78	1	1.78	1	P99024|TBB5_MOUSE	P68372|TBB4B_MOUSE	1.78	Oxidation (M)
FAISELFAK	0.77	1.77	0.8	798000	1020000	576000	1.77	1	1.77	3	P09405|NUCL_MOUSE		1.77
TGGLAFHSY	0.8	2.13	0.1	196000	251000	142000	1.77	1	1.77	1	P19096|FAS_MOUSE		1.77
SPPFK	1.04	3.26	0.6	321000	410000	231000	1.77	1	1.77	1	Q69ZK0|PREX1_MOUSE		1.77
YGLIGLNGIGK	0.53	0.89	3.3	75000	95900	54100	1.77	1	1.77	1	Q99LE6|ABCF2_MOUSE		1.77
IGK(+42.01)FPFAANSR	1.07	4.28	1.1	3010000	3850000	2180000	1.76	1	1.76	2	O08749|DLDH_MOUSE	Acetylation (K)	1.76
VFDKDGNGYISAAELR	0.61	1.02	0.6	77900	99300	56500	1.76	1	1.76	1	P0DP28|CALM3_MOUSE		1.76
IAVHVVPDQLM(+15.99)TF	0.64	1.21	1.5	91500	117000	66200	1.76	1	1.76	1	P34884|MIF_MOUSE	Oxidation (M)	1.76
SLVGNVFELNFK	0.62	1.05	1.1	436000	557000	315000	1.76	1	1.76	1	Q9DBG6|RPN2_MOUSE		1.76
VTIIDAPGHR	0.9	3.03	1.9	2780000	3540000	2020000	1.75	1	1.75	2	P10126|EF1A1_MOUSE		1.75
HVLVTLGEK	0.92	3.11	0.4	240000	306000	175000	1.75	1	1.75	1	Q60605|MYL6_MOUSE		1.75
HFVALSTNTAK	0.85	2.05	0.3	3040000	3860000	2210000	1.74	1	1.74	3	P06745|G6PI_MOUSE		1.74
GEK(+42.01)FEDEN(+.98)FILK	0.95	3.28	1.5	2320000	2940000	1690000	1.74	1	1.74	1	P17742|PPIA_MOUSE	Acetylation (K); Deamidation (NQ)	1.74
TYGQSTYSR	1.04	3.09	0.1	395000	501000	288000	1.74	1	1.74	2	P46471|PRS7_MOUSE		1.74
GLGK(+42.01)GGAK(+42.01)R	2.57	3.21	1.3	5190000000	6590000000	3780000000	1.74	1	1.74	5	P62806|H4_MOUSE	Acetylation (K)	1.74
AVFPSIVGRPR	1.13	3.43	0.6	32500000	41200000	23700000	1.74	1	1.74	4	P63260|ACTG_MOUSE	P63268|ACTH_MOUSE	1.74
VWQVTIGTR	0.64	1.23	0.1	1040000	1320000	758000	1.74	1	1.74	4	P68040|RACK1_MOUSE		1.74
GK(+42.01)ISVNDFIIK	0.7	1.28	1.8	134000	171000	98100	1.74	1	1.74	1	Q8BMF4|ODP2_MOUSE	Acetylation (K)	1.74
SLASLGLSLVASGGTAK	0.52	0.86	1.4	192000	244000	140000	1.74	1	1.74	2	Q9CWJ9|PUR9_MOUSE		1.74
VFEGNRPTNSIVFTK	0.64	1.21	3.6	786000	997000	576000	1.73	1	1.73	1	P06745|G6PI_MOUSE		1.73
HSGNITF	0.93	2.91	0.4	2930000	3700000	2150000	1.73	1	1.73	2	P35979|RL12_MOUSE		1.73
VANSGITR	0.85	2.2	1.1	264000	335000	193000	1.73	1	1.73	2	P80315|TCPD_MOUSE		1.73
SNTIQSIIAIIR	0.62	1.12	2.9	205000	260000	150000	1.73	1	1.73	1	Q9DC51|GNAI3_MOUSE		1.73
QGAEIDGR	0.94	3.17	0.3	248000	314000	182000	1.72	1	1.72	2	P09405|NUCL_MOUSE		1.72
LGPILK(+42.01)FGSAQQK	0.88	1.99	1	1010000	1270000	739000	1.72	1	1.72	2	Q07417|ACADS_MOUSE	Acetylation (K)	1.72
GK(+42.01)QGGK(+42.01)VR	1.25	3.59	0.8	964000	1220000	708000	1.72	1	1.72	1	Q8R1M2|H2AJ_MOUSE	Acetylation (K)	1.72
HTGPGILSM(+15.99)AN(+.98)AGPNTNGSQFF	0.58	0.95	1.1	1360000	1710000	999000	1.71	1	1.71	1	P17742|PPIA_MOUSE	Oxidation (M); Deamidation (NQ)	1.71
DIM(+15.99)LATGK(+42.01)LSPDAIPGK	0.76	1.62	1.1	3850000	4860000	2850000	1.71	1	1.71	7	P19096|FAS_MOUSE	Oxidation (M); Acetylation (K)	1.71
FPSIVGRPR	1.45	2.98	0.5	2630000	3320000	1930000	1.71	1	1.71	1	P63260|ACTG_MOUSE	P63268|ACTH_MOUSE	1.71
TLVLSNLSYSATK	0.84	2.02	0.2	1090000	1370000	809000	1.7	1	1.7	3	P09405|NUCL_MOUSE		1.7
QVSNAIVR	0.8	2.12	0.5	116000	146000	85700	1.7	1	1.7	1	P11247|PERM_MOUSE		1.7
LLLQVQHASK	1.2	3.56	0.5	1810000	2280000	1340000	1.7	1	1.7	1	P51881|ADT2_MOUSE		1.7
GK(+42.01)LSEQLK	1.03	3.31	1	281000	353000	208000	1.7	1	1.7	1	Q7JJ13|BRD2_MOUSE	Acetylation (K)	1.7
K(+42.01)GSK(+42.01)K(+42.01)AVTK	1.65	2.97	1.2	21200000	26600000	15800000	1.69	1	1.69	2	P10854|H2B1M_MOUSE	Q8CGP2|H2B1P_MOUSE	1.69	Acetylation (K)
HTGPGILSM(+15.99)ANAGPNTNGSQFF	0.72	1.44	2.2	11900000	15000000	8860000	1.69	1	1.69	3	P17742|PPIA_MOUSE	Oxidation (M)	1.69
AQTLQQSR	0.8	2.31	1.6	355000	446000	264000	1.69	1	1.69	2	Q01853|TERA_MOUSE		1.69
NVTSVTSLTTQQR	0.57	0.87	2.3	559000	703000	415000	1.69	1	1.69	2	Q7TPV4|MBB1A_MOUSE		1.69
LGYPVLVR	0.74	1.79	0.2	192000	241000	143000	1.68	1	1.68	1	B2RQC6|PYR1_MOUSE		1.68
LTRDETNYGIPQR	0.6	0.92	0.8	251000	315000	187000	1.68	1	1.68	1	P68040|RACK1_MOUSE		1.68
ELGVGLALR	0.75	1.62	0.7	688000	864000	513000	1.68	1	1.68	2	Q05816|FABP5_MOUSE		1.68
TQIEPGSR	0.72	1.39	1.8	72400	90800	54100	1.68	1	1.68	1	Q8R2Y8|PTH2_MOUSE		1.68
SPEIQR	0.8	1.8	1	198000	248000	148000	1.68	1	1.68	2	Q9D8E6|RL4_MOUSE		1.68
VLVGANFEEVAFDEK	0.54	0.81	2.9	211000	264000	158000	1.67	1	1.67	1	P09103|PDIA1_MOUSE		1.67
WLPVVR	0.79	1.82	0.1	121000	151000	90400	1.67	1	1.67	1	Q9DBJ1|PGAM1_MOUSE		1.67
EEK(+42.01)MIAEAIPELK	0.78	1.63	1.5	264000	329000	199000	1.66	1	1.66	2	P08249|MDHM_MOUSE	Acetylation (K)	1.66
ALVPTPGK	0.67	1.25	1.6	402000	503000	302000	1.66	1	1.66	2	P09405|NUCL_MOUSE		1.66
VGLQVVAVK	1.24	3.32	0.1	1540000	1920000	1160000	1.66	1	1.66	1	P63038|CH60_MOUSE		1.66
GSYNIK(+42.01)SR	0.9	2.56	0.9	109000	136000	81800	1.66	1	1.66	1	Q99PT1|GDIR1_MOUSE	Acetylation (K)	1.66
TFLVGER	0.82	1.89	1.5	7000000	8730000	5260000	1.66	1	1.66	3	Q9D8N0|EF1G_MOUSE		1.66
QIFLGGVDK(+42.01)R	1.11	2.99	0.8	2580000	3200000	1950000	1.64	1	1.64	2	P51881|ADT2_MOUSE	Acetylation (K)	1.64
NILFVITKPDVY	1.05	2.92	1.1	788000	979000	597000	1.64	1	1.64	1	P70670|NACAM_MOUSE		1.64
FLQFFK	0.79	1.74	0.2	381000	474000	288000	1.64	1	1.64	2	Q8BFY9|TNPO1_MOUSE		1.64
EFSIDVGYER	0.6	0.86	2.7	352000	437000	267000	1.64	1	1.64	1	Q99JY9|ARP3_MOUSE		1.64
TGPVMPIR	0.57	0.81	1.5	102000	126000	77800	1.62	1	1.62	1	P47963|RL13_MOUSE		1.62
WFNVR	1.04	2.67	0.3	269000	333000	205000	1.62	1	1.62	1	P62960|YBOX1_MOUSE	Q9JKB3|YBOX3_MOUSE	1.62
GK(+42.01)LDGNQDLIR	0.75	1.47	2	220000	271000	168000	1.61	1	1.61	1	P54071|IDHP_MOUSE	Acetylation (K)	1.61
VTGGAASK(+42.01)LSK	0.97	2.47	1.9	4070000	5010000	3120000	1.61	1	1.61	2	Q6ZWV7|RL35_MOUSE	Acetylation (K)	1.61
QVTGVTR	1.04	2.59	0.8	507000	624000	390000	1.6	1	1.6	2	P70670|NACAM_MOUSE		1.6
SEINVEGPPR	0.72	1.25	0.2	124000	152000	95600	1.59	1	1.59	2	P18572|BASI_MOUSE		1.59
VSLAVLNPYIK	0.84	1.8	1	92200	113000	71200	1.59	1	1.59	1	Q9DB20|ATPO_MOUSE		1.59
TLGVDLVALATR	0.7	1.05	2.4	135000	166000	105000	1.58	1	1.58	1	B2RQC6|PYR1_MOUSE		1.58
EAFQ(+.98)EALAAAGDK	0.78	1.42	2.8	483000	591000	375000	1.58	1	1.58	1	P10639|THIO_MOUSE	Deamidation (NQ)	1.58
AVTK(+42.01)AQK	1.62	2.53	0.3	7780000	9540000	6030000	1.58	1	1.58	2	P10854|H2B1M_MOUSE	Q8CGP2|H2B1P_MOUSE	1.58
KTSGPPVSELITK	0.7	1.07	2.7	221000	270000	171000	1.58	1	1.58	1	P43274|H14_MOUSE		1.58
EATESFASDPILYRPVAVALDTK	0.53	0.69	3.8	331000	405000	257000	1.58	1	1.58	1	P52480|KPYM_MOUSE		1.58
Q(+.98)GAN(+.98)INEIRQMSGAQIK	0.8	1.88	0.2	150000	184000	116000	1.58	1	1.58	1	P60335|PCBP1_MOUSE	Deamidation (NQ)	1.58
SGLSSPVYIDLR	0.53	0.69	1.1	53400	65100	41600	1.57	1	1.57	1	P13439|UMPS_MOUSE		1.57
AAYQVAALPR	0.56	0.73	1.7	191000	233000	148000	1.57	1	1.57	1	P52760|RIDA_MOUSE		1.57
TFSWASVTSK	0.65	0.99	3	1190000	1460000	928000	1.57	1	1.57	2	P97855|G3BP1_MOUSE		1.57
YGPPGTGK	0.57	0.71	0.9	414000	506000	322000	1.57	1	1.57	1	Q01853|TERA_MOUSE	P62192|PRS4_MOUSE	1.57	Q925I1|ATAD3_MOUSE	P62334|PRS10_MOUSE	Q99J62|RFC4_MOUSE
TAK(+42.01)LQDFK	1.05	2.5	1.7	2590000	3170000	2020000	1.57	1	1.57	1	Q9CZN7|GLYM_MOUSE	Acetylation (K)	1.57
LIGWGQIR	0.98	2.55	1.1	217000	265000	169000	1.57	1	1.57	1	Q9Z0N1|IF2G_MOUSE		1.57
VVQESGGK(+42.01)LTR	1.11	2.86	0.5	347000	423000	271000	1.56	1	1.56	1	O88665|BRD7_MOUSE	Acetylation (K)	1.56
TLTLVDTGIGM(+15.99)TK	0.77	1.3	1.8	6880000	8390000	5370000	1.56	1	1.56	11	P11499|HS90B_MOUSE	Oxidation (M)	1.56
SGVVSTGLK(+42.01)VR	1.03	2.85	0.3	156000	190000	122000	1.56	1	1.56	1	P58252|EF2_MOUSE	Acetylation (K)	1.56
TNVANFPGHSGPITSIAF	0.93	2.53	0.4	312000	380000	244000	1.56	1	1.56	1	Q99KP6|PRP19_MOUSE		1.56
LASPLLK(+42.01)R	0.93	2.41	0.4	156000	190000	122000	1.56	1	1.56	1	Q9Z110|P5CS_MOUSE	Acetylation (K)	1.56
LEDLK(+42.01)SFVK	1.19	2.74	1.8	4300000	5240000	3370000	1.55	1	1.55	2	O35658|C1QBP_MOUSE	Acetylation (K)	1.55
AVVGVVAGGGR	0.9	2.4	0.8	1560000	1890000	1220000	1.55	1	1.55	2	P62918|RL8_MOUSE		1.55
DFTLPISDVR	0.8	1.59	0.1	232000	282000	182000	1.55	1	1.55	2	Q3V3R1|C1TM_MOUSE		1.55
GNPGEK(+42.01)LVK	1.08	2.66	0.4	444000	540000	349000	1.55	1	1.55	1	Q61656|DDX5_MOUSE	Acetylation (K)	1.55
SNNITK(+42.01)LLK	1.06	3.01	0.2	318000	386000	249000	1.55	1	1.55	1	Q61941|NNTM_MOUSE	Acetylation (K)	1.55
LSDK(+42.01)GLK	0.82	1.56	2	231000	281000	181000	1.55	1	1.55	1	Q8VEK3|HNRPU_MOUSE	Acetylation (K)	1.55
LVTLPVSFAQLK	0.9	2.49	1.4	188000	229000	148000	1.55	1	1.55	1	Q922Q8|LRC59_MOUSE		1.55
SPAPSNPTLSPSTPAK	0.88	1.55	0.9	81600	98800	64300	1.54	1	1.54	1	Q7TPV4|MBB1A_MOUSE		1.54
FVPNLPK	0.46	0.67	0.3	393000	477000	309000	1.54	1	1.54	1	Q99KK7|DPP3_MOUSE		1.54
FLWAPEQAPLK(+42.01)SK	0.7	1	2.4	95900	116000	75500	1.54	1	1.54	1	Q9R0P5|DEST_MOUSE	Acetylation (K)	1.54
LAPEFAK(+42.01)R	0.93	2.37	0.3	147000	178000	116000	1.53	1	1.53	1	O08709|PRDX6_MOUSE	Acetylation (K)	1.53
VLQATVVAVGSGGK	1	1.91	0.3	2070000	2500000	1640000	1.53	1	1.53	3	Q64433|CH10_MOUSE		1.53
TGFFEFQAAK	0.98	2.41	1	175000	212000	138000	1.53	1	1.53	1	Q8BMJ2|SYLC_MOUSE		1.53
GINQDRLK	2.58	2.27	0.2	73900000	89200000	58700000	1.52	1	1.52	1	E9Q634|MYO1E_MOUSE		1.52
LGIHEDSTNR	0.9	2.12	0.9	1110000	1340000	881000	1.52	1	1.52	2	P11499|HS90B_MOUSE		1.52
LAQYESK	0.93	2.26	0.2	165000	199000	131000	1.51	1	1.51	2	O70251|EF1B_MOUSE		1.51
VNDAFGTAHR	0.91	2.21	2.1	553000	665000	441000	1.51	1	1.51	1	P09411|PGK1_MOUSE		1.51
MSVQPTVSLGGFEITPPVVLR	0.82	1.66	1.9	862000	1040000	686000	1.51	1	1.51	2	Q61937|NPM_MOUSE		1.51
GIVVSWLSR	0.92	2.13	0.2	96900	116000	77500	1.5	1	1.5	1	A2BE28|LAS1L_MOUSE		1.5
SNFEEALAAHK	0.79	1.38	0.5	450000	541000	360000	1.5	1	1.5	1	P09103|PDIA1_MOUSE		1.5
TNIIPVIEDAR	0.89	1.49	1	530000	637000	424000	1.5	1	1.5	2	P35550|FBRL_MOUSE		1.5
LTDLDK(+42.01)AQLLEIAK	0.81	1.47	0.4	307000	368000	245000	1.5	1	1.5	3	Q9QX47|SON_MOUSE	Acetylation (K)	1.5
ISTQLDFASK(+42.01)R	0.7	0.92	0.5	259000	311000	208000	1.49	1	1.49	2	F6ZDS4|TPR_MOUSE	Acetylation (K)	1.49
IWVLDYFGGPK	1.07	2.66	0.4	295000	353000	237000	1.49	1	1.49	1	O88668|CREG1_MOUSE		1.49
YSQFINFPIYVWSSK	0.79	1.36	0.5	130000	156000	105000	1.49	1	1.49	1	P08113|ENPL_MOUSE		1.49
AIGVSHPLSISIF	0.59	0.68	3.4	378000	453000	303000	1.49	1	1.49	1	Q3THS6|METK2_MOUSE		1.49
QSQLPR	0.8	1.34	0.8	197000	236000	159000	1.49	1	1.49	1	Q3U2A8|SYVM_MOUSE		1.49
GFGGIGGILR	0.8	1.33	0.5	358000	428000	288000	1.49	1	1.49	2	Q8BWY3|ERF1_MOUSE		1.49
AGK(+42.01)DSGK(+42.01)AK(+42.01)TK	1.15	1.87	0.6	2130000	2540000	1720000	1.48	1	1.48	2	P0C0S6|H2AZ_MOUSE	Acetylation (K)	1.48
TVIIEQSWGSPK	1.04	2.05	1	1130000	1350000	911000	1.48	1	1.48	1	P63038|CH60_MOUSE		1.48
TTGINVR	0.76	1.14	2.4	1210000	1440000	974000	1.48	1	1.48	2	P80315|TCPD_MOUSE		1.48
TQLVSNLK(+42.01)K	0.86	1.3	1.7	490000	583000	397000	1.47	1	1.47	1	P05202|AATM_MOUSE	Acetylation (K)	1.47
SGVSLAALKK	0.99	2.04	0.6	1490000	1780000	1210000	1.47	1	1.47	2	P15864|H12_MOUSE	P43274|H14_MOUSE	1.47	P43275|H11_MOUSE
VLQSALAAIR	0.64	0.81	0.8	201000	239000	163000	1.47	1	1.47	2	Q9CXY6|ILF2_MOUSE		1.47
WASVVVPLGK	0.74	1.28	2.1	126000	150000	102000	1.47	1	1.47	1			1.47
NQLTSNPENTVFDAKR	0.74	1.18	1.4	1010000	1200000	818000	1.46	1	1.46	2	P20029|BIP_MOUSE		1.46
TIYENR	0.92	1.95	0.6	81000	96300	65800	1.46	1	1.46	1	Q9CZY3|UB2V1_MOUSE		1.46
GSSPPAPSLK	0.29	0.76	3.4	140000	165000	114000	1.45	1	1.45	1	O88307|SORL_MOUSE		1.45
GIPEFWLTVFK	0.69	0.82	2	79100	93700	64500	1.45	1	1.45	1	P28656|NP1L1_MOUSE		1.45
IIFEDDR	0.88	1.22	1.6	1340000	1580000	1090000	1.45	1	1.45	2	P70349|HINT1_MOUSE		1.45
ISEQFTAMFR	0.85	1.29	1	206000	244000	168000	1.45	1	1.45	1	P99024|TBB5_MOUSE	P68372|TBB4B_MOUSE	1.45
QDVKLK	1.01	1.6	0.3	221000	261000	181000	1.45	1	1.45	1	Q8VCH0|THIKB_MOUSE		1.45
DFLLKPELLR	0.74	1.19	1	138000	164000	113000	1.45	1	1.45	1	Q8VDW0|DX39A_MOUSE		1.45
GLQTSQDAR	0.86	1.26	1.3	255000	301000	209000	1.44	1	1.44	2	P14211|CALR_MOUSE		1.44
GFGFVSFER	1.01	1.75	0.3	251000	297000	206000	1.44	1	1.44	1	P29341|PABP1_MOUSE		1.44
TVLIMELINNVAK	1.07	2.41	0.6	311000	367000	256000	1.44	1	1.44	1	P56480|ATPB_MOUSE		1.44
VVSSSIVDK(+42.01)YIGESAR	0.69	0.78	1.1	56600	66800	46400	1.44	1	1.44	1	P62334|PRS10_MOUSE	Acetylation (K)	1.44
TPAASAVNLAGAR	0.85	1.29	1.5	148000	175000	122000	1.44	1	1.44	1	Q8BTI8|SRRM2_MOUSE		1.44
TSFFQALGITTK	0.8	1.2	0.8	1300000	1530000	1070000	1.43	1	1.43	3	P14869|RLA0_MOUSE		1.43
STVAQLVK(+42.01)R	1.08	2.04	0.1	289000	340000	238000	1.43	1	1.43	1	Q03265|ATPA_MOUSE	Acetylation (K)	1.43
FGQGGAGPVGGQGPR	0.53	0.54	1.7	420000	495000	346000	1.43	1	1.43	1	Q8VIJ6|SFPQ_MOUSE		1.43
ALAIVEALVGK	0.64	0.75	2.8	80200	94500	65900	1.43	1	1.43	1	Q99LX0|PARK7_MOUSE		1.43
VVTIAPGLFATPLLTTLPEK(+42.01)VR	0.92	1.83	1	279000	328000	231000	1.42	1	1.42	1	O08756|HCD2_MOUSE	Acetylation (K)	1.42
GGGGNFGPGPGSNFR	1.04	1.81	1.5	2850000	3350000	2350000	1.42	1	1.42	2	O88569|ROA2_MOUSE		1.42
NLIDAGVDALR	0.94	1.82	0.1	244000	287000	202000	1.42	1	1.42	1	P24547|IMDH2_MOUSE		1.42
WQNNLLPSR	1.07	2.35	0.4	986000	1160000	813000	1.42	1	1.42	2	P62245|RS15A_MOUSE		1.42
EGDVLTLLESER	0.77	1.03	1.6	72700	85300	60000	1.42	1	1.42	1	P62858|RS28_MOUSE		1.42
SISVQQEK(+42.01)ETIAK	0.73	0.99	1.1	446000	524000	368000	1.42	1	1.42	2	Q9CQQ7|AT5F1_MOUSE	Acetylation (K)	1.42
WIVNLIR	0.97	1.82	1.1	240000	281000	199000	1.41	1	1.41	1	P60229|EIF3E_MOUSE		1.41
YEK(+42.01)DIAAYR	0.65	0.75	3	82500	96500	68500	1.41	1	1.41	1	P63158|HMGB1_MOUSE	Acetylation (K)	1.41
FIFLLSTR	1.12	2.06	0.1	373000	436000	309000	1.41	1	1.41	1	Q3TKT4|SMCA4_MOUSE		1.41
IFTASNVSSVPLPAENVTITAGQR	0.71	0.84	1.3	109000	128000	90700	1.41	1	1.41	1	Q80X50|UBP2L_MOUSE		1.41
TGEAIVDAALSAL	0.96	1.82	0.6	255000	298000	211000	1.41	1	1.41	1	Q922R8|PDIA6_MOUSE		1.41
LTFK(+42.01)YER	0.7	0.76	2.3	152000	178000	127000	1.4	1	1.4	1	P26443|DHE3_MOUSE	Acetylation (K)	1.4
IAVHVVPDQLMTF	0.71	0.81	1.4	139000	162000	116000	1.4	1	1.4	1	P34884|MIF_MOUSE		1.4
GVIDLIFEK	0.93	1.79	0.2	76800	89700	64000	1.4	1	1.4	1	Q6NZJ6|IF4G1_MOUSE		1.4
TLLENTAITIGR	1	1.71	0.4	167000	195000	140000	1.4	1	1.4	1	Q8BFY9|TNPO1_MOUSE		1.4
LLDNLLALVR	0.66	0.73	1.9	56300	65600	47000	1.4	1	1.4	1	Q924C1|XPO5_MOUSE		1.4
ILEQQNSSR	0.82	1.11	0.7	115000	134000	96300	1.39	1	1.39	1	O55131|SEPT7_MOUSE		1.39
TLIVRPDNTYEVK	0.92	1.78	2.1	2960000	3440000	2470000	1.39	1	1.39	1	P14211|CALR_MOUSE		1.39
QM(+15.99)QQIR	0.75	0.96	2	133000	155000	111000	1.39	1	1.39	1	P14869|RLA0_MOUSE	Oxidation (M)	1.39
TILSNQTVDIPENVEITLK	1	1.44	0.3	276000	321000	230000	1.39	1	1.39	1	P51410|RL9_MOUSE		1.39
IAEFK(+42.01)R	0.68	0.7	3	382000	444000	320000	1.39	1	1.39	1	P63017|HSP7C_MOUSE	Acetylation (K)	1.39
TPIGSFLGSLASQPATK	0.69	0.71	2	91400	106000	76400	1.39	1	1.39	1	Q8QZT1|THIL_MOUSE		1.39
STPLLLGK(+42.01)K	0.93	1.63	2	655000	759000	551000	1.38	1	1.38	1	P08249|MDHM_MOUSE	Acetylation (K)	1.38
AEVNSDLVYITAK	0.68	0.71	2.7	94400	109000	79300	1.38	1	1.38	1	Q8BH61|F13A_MOUSE		1.38
NEK(+42.01)LFYR	0.68	0.68	2.2	382000	443000	322000	1.38	1	1.38	2	Q99KE1|MAOM_MOUSE	Acetylation (K)	1.38
DISTNYYASQKK	0.94	1.53	0.6	424000	490000	358000	1.37	1	1.37	1	P08113|ENPL_MOUSE		1.37
VLLPEYGGTK	0.63	0.6	3.5	816000	943000	689000	1.37	1	1.37	2	Q64433|CH10_MOUSE		1.37
SFSQFGK	0.56	0.49	3.4	94700	109000	80000	1.37	1	1.37	1	Q7TMK9|HNRPQ_MOUSE		1.37
ITFLLQAIR	0.91	1.72	0	463000	535000	391000	1.37	1	1.37	2	Q8BKC5|IPO5_MOUSE		1.37
TVLK(+42.01)SFLSPNQIL	0.35	0.59	8.8	148000	171000	125000	1.37	1	1.37	1	Q9DB20|ATPO_MOUSE	Acetylation (K)	1.37
GILAADESTGSIAK(+42.01)R	1.26	1.99	1.2	5140000	5930000	4350000	1.36	1	1.36	4	P05064|ALDOA_MOUSE	Acetylation (K)	1.36
FVTVQTISGTGALR	0.79	0.99	1.8	1850000	2130000	1560000	1.36	1	1.36	5	P05202|AATM_MOUSE		1.36
ALLQSSASR	0.89	1.1	1.6	272000	313000	230000	1.36	1	1.36	1	P50580|PA2G4_MOUSE		1.36
RSPGR	1.04	1.57	0.1	1010000	1160000	855000	1.36	1	1.36	1	Q3U9G9|LBR_MOUSE	Q6PH08|ERC2_MOUSE	1.36
NSLILGFR	0.5	0.46	4.2	226000	261000	192000	1.36	1	1.36	1	Q6PB66|LPPRC_MOUSE		1.36
LSLDK(+42.01)VFR	0.47	0.46	5.4	143000	165000	121000	1.36	1	1.36	1	Q99JB2|STML2_MOUSE	Acetylation (K)	1.36
FIVIADFR	0.75	0.87	0.7	303000	347000	258000	1.35	1	1.35	1	P47968|RPIA_MOUSE		1.35
TLVLTDPDAPSR	0.68	0.64	3.4	381000	438000	325000	1.35	1	1.35	2	P70296|PEBP1_MOUSE		1.35
IQEAGTEVVK(+42.01)AK	0.89	1.09	1.4	3120000	3570000	2670000	1.34	1	1.34	3	P08249|MDHM_MOUSE	Acetylation (K)	1.34
AGGK(+42.01)AGK(+42.01)DSGK(+42.01)AK	1.3	1.56	1.6	21000000	24000000	17900000	1.34	1	1.34	2	P0C0S6|H2AZ_MOUSE	Acetylation (K)	1.34
ATGK(+42.01)LSPDAIPGK	1.06	1.55	0.9	1020000	1170000	869000	1.34	1	1.34	2	P19096|FAS_MOUSE	Acetylation (K)	1.34
IGGVQQDTILAEGLHF	0.89	0.98	0.1	94300	108000	80900	1.33	1	1.33	1	O35129|PHB2_MOUSE		1.33
TLVSVTK	1.07	1.86	1.7	4600000	5260000	3950000	1.33	1	1.33	2	P07901|HS90A_MOUSE		1.33
YVASYLLAALGGNSSPSAK	0.8	1.01	0.9	533000	609000	458000	1.33	1	1.33	2	P99027|RLA2_MOUSE		1.33
SLGIAPLPLQR	0.63	0.56	0.7	72800	83100	62600	1.33	1	1.33	2	Q8C052|MAP1S_MOUSE		1.33
AGVIFPVGR	0.46	0.44	0.6	222000	253000	190000	1.33	1	1.33	1	Q9QZQ8|H2AY_MOUSE		1.33
EAQAK	0.74	0.81	0.4	211000	241000	181000	1.33	1	1.33	1			1.33
VVDSLQLTGTKPVATPVDWK	0.79	0.91	0.5	636000	724000	547000	1.32	1	1.32	1	O08709|PRDX6_MOUSE		1.32
SVSDYDGK	0.97	1.35	0.9	449000	511000	388000	1.32	1	1.32	2	P09103|PDIA1_MOUSE		1.32
SGAPTAGPGSR	0.87	0.93	0.7	216000	245000	186000	1.32	1	1.32	1	P80315|TCPD_MOUSE		1.32
SAPATGGVK	1.06	1.46	1	856000	976000	737000	1.32	1	1.32	2	P84228|H32_MOUSE		1.32
VTLATLK	0.87	0.93	2.1	1120000	1280000	968000	1.32	1	1.32	1	Q61937|NPM_MOUSE		1.32
LDHK(+42.01)TLYYDVEPF	1.18	1.3	2.1	10200000	11600000	8810000	1.32	1	1.32	1	Q8BZ21|KAT6A_MOUSE	Q8BRB7|KAT6B_MOUSE	1.32
EETQPPVALKK	1.01	1.29	0.4	226000	257000	195000	1.32	1	1.32	1	Q9CY58|PAIRB_MOUSE		1.32
TIAPALVSKK(+42.01)	0.73	0.7	2.1	701000	795000	606000	1.31	1	1.31	1	P17182|ENOA_MOUSE	Acetylation (K)	1.31
NIVEAAAVR	0.55	0.41	2.9	1230000	1390000	1070000	1.31	1	1.31	1	P62855|RS26_MOUSE		1.31
TQNVLGEK	1.38	1.28	0.7	3860000	4380000	3330000	1.31	1	1.31	2	P62908|RS3_MOUSE		1.31
LLYGFLVR	1.05	1.3	0.4	184000	208000	160000	1.3	1	1.3	1	P57716|NICA_MOUSE		1.3
NSSYFVEWIPNNVK	1.02	1.2	0.6	285000	322000	247000	1.3	1	1.3	1	P99024|TBB5_MOUSE	P68372|TBB4B_MOUSE	1.3
GVLFR	1.2	1.5	1.7	1480000	1680000	1290000	1.3	1	1.3	1	Q3TRM8|HXK3_MOUSE	P08030|APT_MOUSE	1.3
AAVELVEK	0.38	0.49	1	164000	186000	143000	1.3	1	1.3	1	Q3V3R1|C1TM_MOUSE		1.3
FGNPGEK(+42.01)LVK	0.7	0.58	2.9	1470000	1660000	1280000	1.3	1	1.3	2	Q61656|DDX5_MOUSE	Acetylation (K)	1.3
GAWSNVLR	0.73	0.65	2.7	1550000	1750000	1360000	1.29	1	1.29	2	P51881|ADT2_MOUSE		1.29
VLDSGAPIK(+42.01)IPVGPETLGR	1.14	1.17	1.4	3480000	3920000	3030000	1.29	1	1.29	4	P56480|ATPB_MOUSE	Acetylation (K)	1.29
VNAIINSGPR	0.89	0.96	1.1	315000	355000	274000	1.29	1	1.29	1	P97461|RS5_MOUSE		1.29
FINYVK	1.45	1.25	0.1	1130000	1270000	986000	1.29	1	1.29	1	Q61937|NPM_MOUSE		1.29
VTEK(+42.01)IPVR	0.68	0.53	1.9	52100	58700	45500	1.29	1	1.29	1	Q8VEK3|HNRPU_MOUSE	Acetylation (K)	1.29
SIQLDGLVWGASK	0.78	0.73	1.5	405000	454000	355000	1.28	1	1.28	2	P57776|EF1D_MOUSE		1.28
GLFPASYVQVIR	0.94	1.2	0.5	108000	121000	94600	1.28	1	1.28	1	Q91ZR2|SNX18_MOUSE		1.28
TTGK(+42.01)LIAQGR	0.93	1.25	1.1	157000	177000	138000	1.28	1	1.28	1	Q9CQR4|ACO13_MOUSE	Acetylation (K)	1.28
DYIWNTLNSGR	0.72	0.62	1.7	265000	297000	232000	1.28	1	1.28	2	Q9CZU6|CISY_MOUSE		1.28
TVDGPSGK(+42.01)LWR	1.26	1.52	1.7	16600000	18600000	14600000	1.27	1	1.27	3	P16858|G3P_MOUSE	Acetylation (K)	1.27
VLQLYPSNK	0.84	0.81	1.6	649000	725000	572000	1.27	1	1.27	2	P30416|FKBP4_MOUSE		1.27
ELAQTTR	0.91	1.27	0.3	127000	142000	112000	1.27	1	1.27	2	P42932|TCPQ_MOUSE		1.27
HSQFIGYPITLF	0.75	0.66	3.6	1320000	1470000	1170000	1.26	1	1.26	1	P07901|HS90A_MOUSE		1.26
FVFSLVDAMNGK	0.58	0.39	2.7	97200	108000	85900	1.26	1	1.26	1	P08249|MDHM_MOUSE		1.26
RYEEIVK	1.24	1.28	0.4	449000	500000	398000	1.26	1	1.26	1	P10126|EF1A1_MOUSE		1.26
IAWGYPNLK	1.19	1.07	0.3	2380000	2650000	2110000	1.26	1	1.26	2	P14148|RL7_MOUSE		1.26
TAENFR	0.91	1.23	3	4260000	4740000	3770000	1.26	1	1.26	1	P17742|PPIA_MOUSE	Q9ERU9|RBP2_MOUSE	1.26
IQLPVVSK(+42.01)R	0.81	0.79	0.9	223000	247000	198000	1.25	1	1.25	2	E9PVX6|KI67_MOUSE	Acetylation (K)	1.25
ADK(+42.01)TLATQK	1.08	1.35	0.1	376000	417000	335000	1.25	1	1.25	2	Q91YE5|BAZ2A_MOUSE	Acetylation (K)	1.25
TPEFLR	1.34	1.1	0.9	3970000	4410000	3540000	1.25	1	1.25	2	Q9D8N0|EF1G_MOUSE		1.25
TNAIQDSLTR	1.06	1.19	0.4	316000	352000	280000	1.25	1	1.25	2	Q9Z1Q9|SYVC_MOUSE		1.25
KPWSRCK	0.55	0.33	1.6	38600	42700	34500	1.24	1	1.24	1	Q60651|KLRA4_MOUSE		1.24
INGLPIFLK	0.71	0.51	1.1	52100	57600	46500	1.24	1	1.24	1	Q8K2I4|MANBA_MOUSE		1.24
DITYFIQQLLR	0.97	0.97	0.3	84400	93300	75500	1.24	1	1.24	1	Q99JY9|ARP3_MOUSE		1.24
SAAQAAAQTNSNAAGK	0.92	1.01	1.3	937000	1040000	837000	1.24	1	1.24	3	Q9CY58|PAIRB_MOUSE		1.24
AAVLVQQWVSY	0.91	1.13	0.2	71400	79000	63800	1.24	1	1.24	1	Q9Z1Q9|SYVC_MOUSE		1.24
VDK(+42.01)GVVPLAGTNGETTTQGLDGLSER	0.83	0.72	2	7240000	7990000	6490000	1.23	1	1.23	2	P05064|ALDOA_MOUSE	Acetylation (K)	1.23
SRGFGFVTY	0.66	0.45	3.3	1330000	1460000	1190000	1.23	1	1.23	1	P49312|ROA1_MOUSE	Q8BG05|ROA3_MOUSE	1.23
GLFIIDAK	0.63	0.4	0.4	119000	132000	107000	1.23	1	1.23	2	Q61171|PRDX2_MOUSE		1.23
RVIGAK(+42.01)K(+42.01)DQY	1.01	0.91	1.2	360000	397000	323000	1.23	1	1.23	1	Q9CW03|SMC3_MOUSE	Acetylation (K)	1.23
AVGTQALSGAGLLK	0.63	0.4	3.4	163000	180000	147000	1.23	1	1.23	1	Q9WV80|SNX1_MOUSE		1.23
LISWYDNEYGYSNR	0.73	0.5	1.6	1540000	1690000	1390000	1.22	1	1.22	3	P16858|G3P_MOUSE		1.22
TGWRPGSGF	0.9	0.91	1	893000	984000	803000	1.22	1	1.22	1	P52480|KPYM_MOUSE		1.22
VGEVIVTK	0.83	0.69	1.2	99000	109000	89200	1.22	1	1.22	1	P63038|CH60_MOUSE		1.22
RVTIM(+15.99)PK	1.68	0.97	0.4	3730000	4110000	3360000	1.22	1	1.22	1	P84228|H32_MOUSE	P84244|H33_MOUSE	1.22
VINEEYK	0.59	0.32	0.5	251000	276000	226000	1.22	1	1.22	1	Q60972|RBBP4_MOUSE		1.22
TLISF	0.76	0.56	0.2	418000	460000	377000	1.22	1	1.22	1	Q61941|NNTM_MOUSE		1.22
GSFSEQGINEFLR	0.68	0.42	2.2	1410000	1550000	1270000	1.22	1	1.22	2	Q922R8|PDIA6_MOUSE		1.22
IAGQVAAANK	1.08	1.07	0.5	1150000	1260000	1040000	1.22	1	1.22	2	Q9CZX8|RS19_MOUSE		1.22
ALELTGLKVF	1.02	0.9	0.9	411000	450000	372000	1.21	1	1.21	1	P09405|NUCL_MOUSE		1.21
VFTTVGSAEK(+42.01)R	0.92	0.88	1.2	3540000	3870000	3210000	1.21	1	1.21	4	P19096|FAS_MOUSE	Acetylation (K)	1.21
IGYPAPNFK	0.64	0.38	3.2	597000	653000	541000	1.21	1	1.21	1	P35700|PRDX1_MOUSE		1.21
TIIQNPTDQQK	0.96	0.94	0.8	153000	168000	138000	1.21	1	1.21	1	P50580|PA2G4_MOUSE		1.21
LFVDK(+42.01)IR	0.92	0.89	1.2	340000	373000	308000	1.21	1	1.21	1	P97450|ATP5J_MOUSE	Acetylation (K)	1.21
AVLIDK(+42.01)DQTPK	1.12	1.07	0.4	751000	822000	680000	1.21	1	1.21	2	Q8QZS1|HIBCH_MOUSE	Acetylation (K)	1.21
GKLGLVGVNL	0.95	0.89	0.7	196000	215000	177000	1.21	1	1.21	1	Q91V92|ACLY_MOUSE		1.21
ELIEIISGAAALD	0.78	0.55	1.5	167000	182000	151000	1.21	1	1.21	1	Q91VR2|ATPG_MOUSE		1.21
VSADNTVGR	0.9	0.95	0	52700	57800	47700	1.21	1	1.21	1	Q9DCH4|EIF3F_MOUSE		1.21
TLTLVDTGIGMTK	0.82	0.62	1	1190000	1300000	1080000	1.2	1	1.2	4	P11499|HS90B_MOUSE		1.2
SEAAPAAPAAAPPAEK(+42.01)APAK	0.55	0.28	4.3	130000	141000	118000	1.2	1	1.2	1	P15864|H12_MOUSE	Acetylation (K)	1.2
VSFELFADK	0.61	0.31	2.5	77900	85100	70700	1.2	1	1.2	1	P17742|PPIA_MOUSE		1.2
TIGGGDDSFNTFFSETGAGK	0.68	0.37	2.3	168000	183000	153000	1.2	1	1.2	1	P68373|TBA1C_MOUSE		1.2
TPPGFDR	0.78	0.52	1.9	820000	893000	747000	1.2	1	1.2	2	Q3TDQ1|STT3B_MOUSE		1.2
TTLTAAITK	0.89	0.76	0.9	474000	517000	431000	1.2	1	1.2	2	Q8BFR5|EFTU_MOUSE		1.2
SLLVVHF	1.15	0.76	0.5	1330000	1460000	1210000	1.2	1	1.2	1	Q9CQM9|GLRX3_MOUSE		1.2
DVK(+42.01)LAQFIEK	0.84	0.61	2.4	618000	674000	562000	1.2	1	1.2	2	Q9CZL5|PHS2_MOUSE	Acetylation (K)	1.2
TFEINPR	1.33	0.83	0.6	12100000	13100000	11100000	1.19	1	1.19	2	P08113|ENPL_MOUSE		1.19
SQAVEHINK	0.65	0.35	0.7	204000	221000	186000	1.19	1	1.19	1	P17182|ENOA_MOUSE		1.19
AYLQAR	0.82	0.55	2.3	374000	406000	342000	1.19	1	1.19	2	P19096|FAS_MOUSE		1.19
GLFIIDDK	0.79	0.58	1.8	446000	485000	407000	1.19	1	1.19	2	P35700|PRDX1_MOUSE	O08807|PRDX4_MOUSE	1.19
PSVDIANIR	0.93	0.86	1.7	612000	667000	558000	1.19	1	1.19	1	P40142|TKT_MOUSE		1.19
ATLPSPDKLPGFK	0.39	0.31	4.8	288000	313000	263000	1.19	1	1.19	1	Q02053|UBA1_MOUSE		1.19
TSIAIDTIINQK	0.93	0.87	0.6	2150000	2340000	1960000	1.19	1	1.19	3	Q03265|ATPA_MOUSE		1.19
TTGIPIHVF	1.01	0.71	1.1	548000	595000	500000	1.19	1	1.19	1	Q91V92|ACLY_MOUSE		1.19
IVPNILLEQGK(+42.01)AK	0.95	0.79	0.3	94700	103000	86500	1.19	1	1.19	1	Q9CZU6|CISY_MOUSE	Acetylation (K)	1.19
SIQADGLVWGSSK	0.54	0.24	2.4	933000	1010000	854000	1.18	1	1.18	2	O70251|EF1B_MOUSE		1.18
SVSLYYTGEK	0.82	0.55	2.1	916000	993000	839000	1.18	1	1.18	2	P09405|NUCL_MOUSE		1.18
FSYLAVIEGAK	0.89	0.56	0.6	107000	116000	97800	1.18	1	1.18	1	P35821|PTN1_MOUSE		1.18
ASTPSQVNGITGAK	1.02	0.7	0.5	399000	431000	366000	1.18	1	1.18	2	Q7TPV4|MBB1A_MOUSE		1.18
SIILTIPK	0.95	0.73	0.1	520000	563000	478000	1.18	1	1.18	1	Q8BH61|F13A_MOUSE		1.18
EAGPETESPVR	0.82	0.53	1.8	91200	98500	83800	1.18	1	1.18	1	Q9D1M7|FKB11_MOUSE		1.18
SLGTADVHFER	1.08	0.95	0.4	350000	378000	323000	1.17	1	1.17	1	O08583|THOC4_MOUSE		1.17
ALELTGLK	0.73	0.4	2.7	762000	823000	701000	1.17	1	1.17	2	P09405|NUCL_MOUSE		1.17
LGLK(+42.01)SLVSK	1.07	0.89	0.4	1670000	1790000	1540000	1.17	1	1.17	2	P15864|H12_MOUSE	P43274|H14_MOUSE	1.17	P43276|H15_MOUSE	Acetylation (K)
GVDLVLNSLAEEK(+42.01)LQASVR	0.64	0.31	0.4	1820000	1960000	1680000	1.17	1	1.17	6	P19096|FAS_MOUSE	Acetylation (K)	1.17
SGSVKPVALPQASK	1.05	0.74	1.7	5450000	5880000	5020000	1.17	1	1.17	3	P28293|CATG_MOUSE		1.17
APIIAVTR	0.97	0.7	1.1	3200000	3440000	2950000	1.17	1	1.17	2	P52480|KPYM_MOUSE		1.17
TLLVNNNR	0.83	0.53	1.8	849000	914000	783000	1.17	1	1.17	2	P57784|RU2A_MOUSE		1.17
DLLEK(+42.01)NINIVR	0.69	0.32	2.4	360000	388000	332000	1.17	1	1.17	2	Q99KI0|ACON_MOUSE	Acetylation (K)	1.17
IGITILGTGAK	0.77	0.43	0.2	120000	129000	111000	1.17	1	1.17	1	Q9D2R0|AACS_MOUSE		1.17
TGQEVVFVAEPDNK	0.99	0.76	0.9	588000	636000	541000	1.17	1	1.17	2	Q9DBG6|RPN2_MOUSE		1.17
VEVTEFEDIK	0.51	0.23	3	128000	138000	118000	1.17	1	1.17	1	Q9EQU5|SET_MOUSE		1.17
VLVPK	1.04	0.66	0	110000	118000	103000	1.16	1	1.16	1	A2BE28|LAS1L_MOUSE		1.16
TYLPSQVSR	0.99	0.71	1	572000	615000	528000	1.16	1	1.16	2	O55029|COPB2_MOUSE		1.16
EAQIFDYNEIPNFPQSTVQGHAGR	0.42	0.23	3	125000	134000	116000	1.16	1	1.16	1	P23492|PNPH_MOUSE		1.16
TNRPPLSL	0.97	0.69	1.9	7820000	8380000	7250000	1.16	1	1.16	2	P35980|RL18_MOUSE		1.16
ALAENSGVK	1.04	0.68	0.5	249000	267000	230000	1.16	1	1.16	1	P42932|TCPQ_MOUSE		1.16
TAYGPNGM(+15.99)NK	0.77	0.43	1.5	49800	53600	46100	1.16	1	1.16	1	P42932|TCPQ_MOUSE	Oxidation (M)	1.16
SGNPIKVSF	1.09	0.78	0.7	375000	402000	347000	1.16	1	1.16	1	P56959|FUS_MOUSE		1.16
AAVENLPTFLVELSR	0.82	0.48	0.6	208000	223000	193000	1.16	1	1.16	2	P70168|IMB1_MOUSE		1.16
SGPFGQIFRPDNF	0.44	0.23	4.8	120000	129000	112000	1.16	1	1.16	1	P99024|TBB5_MOUSE	P68372|TBB4B_MOUSE	1.16
TNVIQSLLAR	0.79	0.47	1.5	82500	88700	76300	1.16	1	1.16	1	Q9EP69|SAC1_MOUSE		1.16
LAM(+15.99)QEFM(+15.99)ILPVGASSF	0.61	0.24	2.3	228000	244000	212000	1.15	1	1.15	1	P17182|ENOA_MOUSE	Oxidation (M)	1.15
ADWSSLSR	0.73	0.36	0.5	107000	115000	99800	1.15	1	1.15	1	P19783|COX41_MOUSE		1.15
LLQFVTGTSR	1.03	0.73	1	326000	348000	304000	1.15	1	1.15	1	P46935|NEDD4_MOUSE		1.15
VLGVPIIVQASQAEK	0.56	0.21	1	218000	233000	203000	1.15	1	1.15	2	Q8VH51|RBM39_MOUSE		1.15
TSDLIVLGLPWK	0.65	0.26	2.7	83900	89700	78200	1.15	1	1.15	1	Q921F2|TADBP_MOUSE		1.15
AAVAGEDGR	0.93	0.64	0.8	243000	259000	226000	1.15	1	1.15	2	Q9Z204|HNRPC_MOUSE		1.15
NILLTIGSYK	1.05	0.62	0.4	207000	220000	193000	1.14	1	1.14	1	B2RQC6|PYR1_MOUSE		1.14
TVTPGK(+42.01)LATR	0.79	0.41	1.5	348000	371000	325000	1.14	1	1.14	2	E9PVX6|KI67_MOUSE	Acetylation (K)	1.14
TLVPGPK	0.6	0.2	0.5	131000	139000	122000	1.14	1	1.14	2	O35465|FKBP8_MOUSE		1.14
SSQPLASK(+42.01)QEK	1.19	0.68	0.3	897000	956000	839000	1.14	1	1.14	2	P17095|HMGA1_MOUSE	Acetylation (K)	1.14
LQTTATSR	1.06	0.62	0.7	495000	527000	464000	1.14	1	1.14	2	P19096|FAS_MOUSE		1.14
ELAGNAAR	1.17	0.55	0.1	193000	205000	181000	1.14	1	1.14	1	P27661|H2AX_MOUSE	Q8R1M2|H2AJ_MOUSE	1.14	Q9QZQ8|H2AY_MOUSE
LTIQNR	1.02	0.66	0.3	1910000	2030000	1780000	1.14	1	1.14	2	P35979|RL12_MOUSE		1.14
AAGDETGAKVER	0.73	0.33	1.5	277000	295000	259000	1.14	1	1.14	2	P97351|RS3A_MOUSE		1.14
ILETTTFFQR	0.65	0.26	2.9	116000	124000	108000	1.14	1	1.14	1	Q6P5E4|UGGG1_MOUSE		1.14
SAITPGGLR	0.93	0.6	1	1640000	1750000	1530000	1.14	1	1.14	2	Q9CZN7|GLYM_MOUSE		1.14
INLLENFR	0.56	0.2	2.6	136000	145000	127000	1.14	1	1.14	1	Q9QZ82|CP11A_MOUSE		1.14
NYYEQWGK	0.75	0.34	1.9	283000	300000	265000	1.13	1	1.13	1	O88569|ROA2_MOUSE		1.13
TQEEIVAK	1.07	0.72	0.3	764000	810000	717000	1.13	1	1.13	2	P08003|PDIA4_MOUSE		1.13
LKVPPAINQF	1.28	0.58	0.3	2260000	2390000	2130000	1.13	1	1.13	1	P12970|RL7A_MOUSE		1.13
TGVAPIIDVVR	1.15	0.49	0.3	4950000	5260000	4650000	1.13	1	1.13	2	P14115|RL27A_MOUSE		1.13
GINGVSPK	1.2	0.66	0.4	1490000	1590000	1400000	1.13	1	1.13	2	P14148|RL7_MOUSE		1.13
GSSNSYAIK	0.93	0.58	1.5	929000	986000	872000	1.13	1	1.13	2	P97461|RS5_MOUSE		1.13
ILDSVGIEADDDRLNK	0.86	0.41	0.9	226000	240000	212000	1.13	1	1.13	1	P99027|RLA2_MOUSE		1.13
LASVPAGGAVAVSAAPGSAAPAAGSAPAAAEEK	1.21	0.67	0.4	810000	861000	758000	1.13	1	1.13	2	P99027|RLA2_MOUSE		1.13
SLSQNYGVLK	1.16	0.53	0.1	193000	205000	181000	1.13	1	1.13	1	Q61171|PRDX2_MOUSE		1.13
PEPVK(+42.01)SVPAPK	1.08	0.65	1.3	1290000	1370000	1210000	1.13	1	1.13	2	Q8CGP2|H2B1P_MOUSE	Acetylation (K)	1.13
IQLLVFK	1	0.46	0.6	404000	428000	380000	1.13	1	1.13	1	Q8QZY1|EIF3L_MOUSE		1.13
LGEYGFQNAILVR	0.71	0.26	2.7	134000	142000	126000	1.12	1	1.12	1	P07724|ALBU_MOUSE		1.12
VLDSGAPIKIPVGPETLGR	0.73	0.27	0.2	1290000	1360000	1220000	1.12	1	1.12	2	P56480|ATPB_MOUSE		1.12
TTVVAQLK	0.57	0.17	1.1	431000	455000	407000	1.12	1	1.12	1	P60229|EIF3E_MOUSE		1.12
SNIFVIGK	1.12	0.54	0.6	2130000	2250000	2010000	1.12	1	1.12	2	P62702|RS4X_MOUSE		1.12
TFFTPNNIK	1.27	0.59	0.8	4410000	4660000	4150000	1.12	1	1.12	2	Q61656|DDX5_MOUSE		1.12
NQVVIFVK	0.73	0.29	1.3	687000	727000	647000	1.12	1	1.12	2	Q8VDW0|DX39A_MOUSE		1.12
IQAVLLPK	0.99	0.49	0.2	4210000	4430000	3980000	1.11	1	1.11	1	P27661|H2AX_MOUSE	Q8R1M2|H2AJ_MOUSE	1.11
ENPVYEK	0.97	0.44	1	154000	162000	146000	1.11	1	1.11	1	P47962|RL5_MOUSE		1.11
TPGPGAQSALR	0.96	0.49	0.8	958000	1010000	906000	1.11	1	1.11	2	P62264|RS14_MOUSE		1.11
FEELNADLFR	0.52	0.15	5.1	309000	326000	293000	1.11	1	1.11	1	P63017|HSP7C_MOUSE		1.11
AVDAVIAELK	1.05	0.48	1.1	304000	320000	288000	1.11	1	1.11	1	P63038|CH60_MOUSE		1.11
DTTASAVAVGLR	0.62	0.19	0.9	159000	167000	151000	1.11	1	1.11	2	Q8BMS1|ECHA_MOUSE		1.11
SQFINFPIYVWSSK	0.94	0.45	1	1260000	1320000	1190000	1.1	1	1.1	2	P08113|ENPL_MOUSE		1.1
ILEFFGLK	0.88	0.28	0.3	6160000	6450000	5880000	1.1	1	1.1	6	P09103|PDIA1_MOUSE		1.1
YEEIVK	0.85	0.32	1.5	695000	729000	660000	1.1	1	1.1	1	P10126|EF1A1_MOUSE		1.1
IGDLQAFVGR	0.54	0.13	2.7	252000	263000	240000	1.1	1	1.1	2	P10852|4F2_MOUSE		1.1
TWNDPSVQQDIK	1.46	0.45	1	6560000	6880000	6240000	1.1	1	1.1	2	P20029|BIP_MOUSE		1.1
VHLVGIDIF	0.81	0.33	0.6	4040000	4240000	3850000	1.1	1	1.1	3	P63242|IF5A1_MOUSE		1.1
TGPLSGK(+42.01)K	0.89	0.34	1	91900	96200	87700	1.1	1	1.1	1	Q61656|DDX5_MOUSE	Acetylation (K)	1.1
TGNFQVTELGR	0.6	0.15	4.8	530000	555000	505000	1.1	1	1.1	2	Q6P4T2|U520_MOUSE		1.1
GGGYGSGGGSGGYGSR	1.14	0.41	1.3	883000	926000	839000	1.1	1	1.1	1	Q8BG05|ROA3_MOUSE		1.1
APVPGAQNSSQSR	0.7	0.2	1.3	53800	56300	51300	1.1	1	1.1	1	Q99JB2|STML2_MOUSE		1.1
HGVVPLATY	1.11	0.43	0.5	1800000	1870000	1720000	1.09	1	1.09	2	O09167|RL21_MOUSE		1.09
LGVIEDHSNR	0.89	0.31	2.2	828000	865000	792000	1.09	1	1.09	1	P08113|ENPL_MOUSE		1.09
PEPTK(+42.01)SAPAPK	1.48	0.38	0.6	3400000	3540000	3250000	1.09	1	1.09	2	P10854|H2B1M_MOUSE	Acetylation (K)	1.09
IINEPTAAAIAYGLDKK	1.13	0.47	1.4	875000	914000	835000	1.09	1	1.09	1	P63017|HSP7C_MOUSE		1.09
EAESLIAK	1.17	0.36	0	262000	274000	251000	1.09	1	1.09	1	P80314|TCPB_MOUSE		1.09
TVQ(+.98)FEENGR	0.96	0.4	1.5	1280000	1330000	1220000	1.09	1	1.09	1	P80318|TCPG_MOUSE	Deamidation (NQ)	1.09
GQPLLVFR	0.8	0.25	1.6	1360000	1420000	1310000	1.09	1	1.09	2	Q61753|SERA_MOUSE		1.09
SSVGTGLLLK	0.84	0.3	0.4	198000	207000	190000	1.09	1	1.09	1	Q62351|TFR1_MOUSE		1.09
SPGSVAVSNGVIK	0.52	0.12	4.1	43300	45100	41400	1.09	1	1.09	1	Q6NZC7|S23IP_MOUSE		1.09
SPSLLQSGVK	0.88	0.29	0.2	92200	96400	88000	1.09	1	1.09	1	Q7TPV4|MBB1A_MOUSE		1.09
ALTGVQPAR	1.22	0.46	0.2	600000	627000	574000	1.09	1	1.09	1	Q9JMA1|UBP14_MOUSE		1.09
TLPGGQPPPR	0.95	0.4	0.4	90000	94000	86000	1.09	1	1.09	1	Q9R0E1|PLOD3_MOUSE		1.09
TLLPVPGYK	0.85	0.26	0.6	128000	134000	123000	1.09	1	1.09	1	Q9Z1Q9|SYVC_MOUSE		1.09
TLGIETVGGVMTK	0.79	0.22	0.6	129000	134000	124000	1.08	1	1.08	1	P20029|BIP_MOUSE		1.08
ISVSAASK	0.83	0.22	1	251000	261000	242000	1.08	1	1.08	2	P28063|PSB8_MOUSE		1.08
QAASSLQQASLK	0.94	0.33	1	1330000	1380000	1280000	1.08	1	1.08	2	P38647|GRP75_MOUSE		1.08
SETAPAAPAAPAPAEK(+42.01)TPVK	0.97	0.33	0.6	487000	506000	468000	1.08	1	1.08	2	P43274|H14_MOUSE	Acetylation (K)	1.08
TVTIVVR	1.19	0.33	0.3	1270000	1320000	1220000	1.08	1	1.08	1	P80315|TCPD_MOUSE		1.08
TTDGYLLR	1.05	0.37	1.3	1660000	1730000	1600000	1.08	1	1.08	2	P97351|RS3A_MOUSE		1.08
IREEYPDR	0.59	0.12	2	123000	127000	118000	1.08	1	1.08	1	P99024|TBB5_MOUSE	P68372|TBB4B_MOUSE	1.08
LDK(+42.01)LEPSK	0.84	0.25	0.4	237000	246000	228000	1.08	1	1.08	1	Q03265|ATPA_MOUSE	Acetylation (K)	1.08
PEPAK(+42.01)SAPAPK	0.82	0.28	2.7	37500000	39000000	36000000	1.08	1	1.08	1	Q64478|H2B1H_MOUSE	Acetylation (K)	1.08
WLLLTGISAQQNR	0.65	0.16	1.2	627000	652000	601000	1.08	1	1.08	3	Q68FD5|CLH1_MOUSE		1.08
TGGAASK(+42.01)LSK	0.85	0.24	1.1	84700	88000	81400	1.08	1	1.08	1	Q6ZWV7|RL35_MOUSE	Acetylation (K)	1.08
VLELNASDER	0.81	0.27	1.8	387000	402000	372000	1.08	1	1.08	1	Q99J62|RFC4_MOUSE		1.08
NLGIGK(+42.01)ITPF	1.01	0.29	1	359000	372000	347000	1.07	1	1.07	1	P08249|MDHM_MOUSE	Acetylation (K)	1.07
EM(+15.99)LQQSK	0.78	0.17	3.2	662000	683000	640000	1.07	1	1.07	2	P11499|HS90B_MOUSE	P07901|HS90A_MOUSE	1.07
GVSQAVEHINK	0.76	0.18	1.7	4140000	4290000	4000000	1.07	1	1.07	2	P17182|ENOA_MOUSE		1.07
QYGSETFLAK	0.67	0.14	0.6	246000	255000	237000	1.07	1	1.07	1	P42932|TCPQ_MOUSE		1.07
GGKPEPPAMPQPVPTA	0.75	0.18	2.2	102000	105000	98300	1.07	1	1.07	1	P62908|RS3_MOUSE		1.07
LEAFTQATPVPLEFVQQAQSLTPQDYNLR	0.75	0.18	1.6	88800	91600	85900	1.07	1	1.07	1	Q3UPH1|PRRC1_MOUSE		1.07
ILGEDSSK	0.83	0.23	0.4	152000	158000	147000	1.07	1	1.07	1	Q60854|SPB6_MOUSE		1.07
TGYTLDVTTGQR	0.76	0.16	2.8	361000	373000	350000	1.07	1	1.07	1	Q7TMK9|HNRPQ_MOUSE		1.07
TLNTEGVVK	1.19	0.33	0.1	629000	652000	607000	1.07	1	1.07	2	Q8BH61|F13A_MOUSE		1.07
YPASTVQILGAEK	0.84	0.23	0.4	63600	65800	61400	1.07	1	1.07	1	Q9D6Z1|NOP56_MOUSE		1.07
TQIPTQR	1.11	0.33	1	1100000	1130000	1060000	1.07	1	1.07	2	Q9R1P4|PSA1_MOUSE		1.07
IAGEASR	0.81	0.18	3.1	1410000	1450000	1370000	1.06	1	1.06	3	P10854|H2B1M_MOUSE	Q64478|H2B1H_MOUSE	1.06
TVGVEPAADGK	1.29	0.26	0.2	1000000	1030000	973000	1.06	1	1.06	2	P41105|RL28_MOUSE		1.06
SSPSIVLSAR	0.79	0.16	0.6	140000	143000	136000	1.06	1	1.06	1	P46978|STT3A_MOUSE		1.06
AQASAPAQAPK	1.11	0.3	1.1	2200000	2270000	2140000	1.06	1	1.06	2	P47915|RL29_MOUSE		1.06
QFSQYIK	1.02	0.25	1.1	928000	953000	903000	1.06	1	1.06	2	P47962|RL5_MOUSE		1.06
DVSILTIEDGIFEVK	0.68	0.12	2.3	107000	111000	104000	1.06	1	1.06	1	P63017|HSP7C_MOUSE		1.06
TSLGPNGLDK	0.51	0.08	4.6	303000	312000	294000	1.06	1	1.06	1	P80316|TCPE_MOUSE		1.06
VSEK(+42.01)PAPAK	1.19	0.28	0.1	448000	462000	434000	1.06	1	1.06	2	Q01320|TOP2A_MOUSE	Acetylation (K)	1.06
TFFTPGNLK	1.19	0.3	0.5	529000	544000	513000	1.06	1	1.06	1	Q501J6|DDX17_MOUSE		1.06
TAVSAQLR	1.03	0.28	0.8	585000	601000	569000	1.06	1	1.06	2	Q6P5E4|UGGG1_MOUSE		1.06
ATVTPSPVK	0.66	0.11	0.4	133000	137000	129000	1.06	1	1.06	1	Q80XU3|NUCKS_MOUSE		1.06
SSGLTAVWVAR	0.82	0.19	1.1	175000	180000	170000	1.06	1	1.06	1	Q8CIE6|COPA_MOUSE		1.06
ATEK(+42.01)ISEDLR	0.83	0.18	1.1	239000	246000	232000	1.06	1	1.06	1	Q925I1|ATAD3_MOUSE	Acetylation (K)	1.06
LFIGGLNVQTSESGLR	0.81	0.19	1.2	446000	459000	432000	1.06	1	1.06	1	Q9CX86|ROA0_MOUSE		1.06
ASGTVNIR	0.61	0.09	3.7	133000	136000	129000	1.06	1	1.06	1	Q9D0R2|SYTC_MOUSE		1.06
LGGIGQFLAK	0.87	0.16	0.4	590000	605000	575000	1.05	1	1.05	1	O70133|DHX9_MOUSE		1.05
TSWLDGK	0.95	0.21	1.7	745000	763000	726000	1.05	1	1.05	1	P24369|PPIB_MOUSE		1.05
TTAQVLIR	0.86	0.15	0.2	847000	868000	825000	1.05	1	1.05	2	P45376|ALDR_MOUSE		1.05
TGPVM(+15.99)PIR	1.07	0.25	0.7	1570000	1600000	1530000	1.05	1	1.05	2	P47963|RL13_MOUSE	Oxidation (M)	1.05
YYGGGNEGGR	0.89	0.15	0.8	78500	80200	76700	1.05	1	1.05	1	Q8R081|HNRPL_MOUSE		1.05
LSSGYYDFSVR	0.56	0.06	3.2	204000	208000	199000	1.05	1	1.05	1	Q9DBG6|RPN2_MOUSE		1.05
FILNLPTFSVR	1.25	0.23	0.4	624000	638000	610000	1.05	1	1.05	1	Q9R1P3|PSB2_MOUSE		1.05
SSVPPPSVPLPK	0.85	0.12	2.2	243000	248000	238000	1.04	1	1.04	1	E9Q5C9|NOLC1_MOUSE		1.04
STIVAIFPSPM(+15.99)LY	1.09	0.21	0.5	160000	164000	157000	1.04	1	1.04	1	O88428|PAPS2_MOUSE	Oxidation (M)	1.04
TDAIPGR	1.13	0.22	0.6	288000	294000	282000	1.04	1	1.04	1	P00405|COX2_MOUSE		1.04
SLVSVTK	0.78	0.11	3.2	10600000	10800000	10400000	1.04	1	1.04	3	P11499|HS90B_MOUSE		1.04
ALLFIPR	1.21	0.18	0.4	3600000	3670000	3540000	1.04	1	1.04	2	P11499|HS90B_MOUSE		1.04
ALSTGEK(+42.01)GFGYK	0.99	0.16	1	451000	460000	442000	1.04	1	1.04	2	P17742|PPIA_MOUSE	Acetylation (K)	1.04
NLDK(+42.01)SIDNK	1.01	0.15	0.8	190000	194000	186000	1.04	1	1.04	1	P29341|PABP1_MOUSE	Acetylation (K)	1.04
LAQSPQVK	1	0.14	0.3	207000	211000	203000	1.04	1	1.04	1	Q64737|PUR2_MOUSE		1.04
NLILVVR	0.72	0.09	0.5	1310000	1340000	1280000	1.04	1	1.04	2	Q68FD5|CLH1_MOUSE		1.04
SASQGAYYIPGQGR	0.9	0.16	0.5	89300	90900	87700	1.04	1	1.04	1	Q6NZJ6|IF4G1_MOUSE		1.04
FGVIFAGAQK	0.82	0.11	1.9	1040000	1060000	1020000	1.04	1	1.04	1	Q99K85|SERC_MOUSE		1.04
TVLFGVSR	1.01	0.16	0.9	516000	527000	506000	1.04	1	1.04	1	Q9CZU6|CISY_MOUSE		1.04
LYLGDKELNIVSY	0.44	0.04	5.8	94500	95800	93200	1.03	1	1.03	1	O55029|COPB2_MOUSE		1.03
VDQSILTGESVSVIK	0.83	0.09	1.2	99300	101000	97900	1.03	1	1.03	1	O55143|AT2A2_MOUSE		1.03
LIVSNPVDILTY	0.77	0.08	0.5	253000	257000	250000	1.03	1	1.03	1	P06151|LDHA_MOUSE		1.03
TVIDYNGER	1.6	0.13	0.3	7120000	7230000	7020000	1.03	1	1.03	2	P09103|PDIA1_MOUSE		1.03
VETGVLKPGM(+15.99)VVTFAPVNVTTEVK	0.57	0.04	1.3	3540000	3590000	3490000	1.03	1	1.03	5	P10126|EF1A1_MOUSE	Oxidation (M)	1.03
YTLGESQGYKGSPM(+15.99)EISLPIALSK	0.51	0.04	1.1	106000	108000	104000	1.03	1	1.03	2	P24527|LKHA4_MOUSE	Oxidation (M)	1.03
TQAPAVATT	0.62	0.04	1.4	1260000	1280000	1240000	1.03	1	1.03	1	P25444|RS2_MOUSE		1.03
TVENATSGETLEENGAGD	0.66	0.06	0.7	1180000	1200000	1160000	1.03	1	1.03	2	P50580|PA2G4_MOUSE		1.03
ILM(+15.99)VGLDAAGK	0.74	0.08	1.3	765000	776000	754000	1.03	1	1.03	2	P61750|ARF4_MOUSE	Q8BSL7|ARF2_MOUSE	1.03
SDNQPGVLIQVYEGER	0.78	0.08	0.7	778000	790000	767000	1.03	1	1.03	2	P63017|HSP7C_MOUSE		1.03
NAGVEGSLIVEK	1.15	0.1	0.2	694000	703000	686000	1.03	1	1.03	1	P63038|CH60_MOUSE		1.03
TLGTGSFGR	0.81	0.11	0.2	216000	219000	212000	1.03	1	1.03	1	P68181|KAPCB_MOUSE		1.03
VNIVPVIAK	0.54	0.04	0	134000	136000	131000	1.03	1	1.03	2	Q80UG5|SEPT9_MOUSE		1.03
TPAGLAPTNLSSSR	0.81	0.08	1.2	377000	382000	372000	1.03	1	1.03	2	Q8BTI8|SRRM2_MOUSE		1.03
IASEASR	1.28	0.13	0.9	2590000	2630000	2550000	1.03	1	1.03	2	Q8CGP2|H2B1P_MOUSE	Q64475|H2B1B_MOUSE	1.03
TIAIIAEGIPEAL	0.82	0.08	0.7	106000	108000	105000	1.03	1	1.03	1	Q91V92|ACLY_MOUSE		1.03
GLSQSTVGIVGLGR	0.61	0.05	3.4	129000	131000	127000	1.03	1	1.03	1	Q91Z53|GRHPR_MOUSE		1.03
GTWVQLK	1.13	0.11	0.4	528000	534000	522000	1.02	1	1.02	1	O09167|RL21_MOUSE		1.02
VAPAPAVVK	1.31	0.08	0.9	2070000	2090000	2050000	1.02	1	1.02	2	P12970|RL7A_MOUSE		1.02
TDNSLIAR	1.35	0.09	0.4	4010000	4050000	3970000	1.02	1	1.02	2	P14148|RL7_MOUSE		1.02
TIAPALVSK(+42.01)K	0.57	0.03	5	794000	803000	786000	1.02	1	1.02	1	P17182|ENOA_MOUSE	Acetylation (K)	1.02
DIMLATGK(+42.01)LSPDAIPGK	0.92	0.08	1.4	998000	1010000	988000	1.02	1	1.02	4	P19096|FAS_MOUSE	Acetylation (K)	1.02
LAADVGK(+42.01)AGAER	1.01	0.07	0.2	117000	118000	116000	1.02	1	1.02	1	P51881|ADT2_MOUSE	Acetylation (K)	1.02
DFLAGGVAAAISK(+42.01)TAVAPIER	0.67	0.04	0.4	698000	705000	691000	1.02	1	1.02	3	P51881|ADT2_MOUSE	Acetylation (K)	1.02
IGVNQPK	1.24	0.07	0	348000	351000	345000	1.02	1	1.02	1	P80314|TCPB_MOUSE		1.02
M(+15.99)SVQPTVSLGGFEITPPVVLR	0.64	0.03	0.9	1460000	1470000	1450000	1.02	1	1.02	5	Q61937|NPM_MOUSE	Oxidation (M)	1.02
PDPAK(+42.01)SAPAPK	1.1	0.09	2.2	3280000	3310000	3240000	1.02	1	1.02	2	Q64525|H2B2B_MOUSE	Acetylation (K)	1.02
FINFFR	0.74	0.06	1.6	226000	228000	223000	1.02	1	1.02	1	Q8BGQ7|SYAC_MOUSE		1.02
LSESQLSFR	0.51	0.02	3.2	39100	39500	38800	1.02	1	1.02	1	Q8C2Q3|RBM14_MOUSE		1.02
GSTAPVGGGSFPTITPR	1.22	0.09	1.2	4690000	4730000	4640000	1.02	1	1.02	3	Q922R8|PDIA6_MOUSE		1.02
QVVNFGPGPAK	0.9	0.07	1.3	123000	124000	122000	1.02	1	1.02	1	Q99K85|SERC_MOUSE		1.02
TATFAQALQSVPETQVSILDNGLR	0.68	0.04	1.1	73000	73700	72200	1.02	1	1.02	1	Q9CZ13|QCR1_MOUSE		1.02
TDGLVSLLTTSK	0.9	0.09	0.4	190000	193000	188000	1.02	1	1.02	2	Q9R0N0|GALK1_MOUSE		1.02
FFLWAPEQAPLK	0.55	0.03	2.4	109000	110000	107000	1.02	1	1.02	1	Q9R0P5|DEST_MOUSE		1.02
AVLIAGQPGTGK	0.83	0.05	1.9	625000	631000	619000	1.02	1	1.02	2	Q9WTM5|RUVB2_MOUSE		1.02
SILFVPTSAPR	0.5	0.01	3.2	794000	797000	790000	1.01	1	1.01	1	P08113|ENPL_MOUSE		1.01
LGASNLPAGISLPASAK	0.82	0.03	1.6	691000	695000	687000	1.01	1	1.01	2	P10852|4F2_MOUSE		1.01
KASGPPVSELITK	1.35	0.06	0.4	899000	905000	893000	1.01	1	1.01	1	P15864|H12_MOUSE	P43277|H13_MOUSE	1.01
SEAVVAVLLTK	1.02	0.04	0.2	165000	166000	164000	1.01	1	1.01	1	P19096|FAS_MOUSE		1.01
VQQTVQDLFGR	0.91	0.03	1	800000	804000	797000	1.01	1	1.01	2	P38647|GRP75_MOUSE		1.01
NAVITVPAYFNDSQR	0.97	0.04	0.6	125000	126000	124000	1.01	1	1.01	1	P38647|GRP75_MOUSE		1.01
ANDSK(+42.01)YGLAAAVFTK	0.88	0.02	0.4	138000	138000	137000	1.01	1	1.01	1	P47738|ALDH2_MOUSE	Acetylation (K)	1.01
AAGVSVEPFWPGLFAK	0.81	0.04	2.4	2130000	2150000	2120000	1.01	1	1.01	2	P47955|RLA1_MOUSE		1.01
AVLLAGPPGTGK	0.7	0.01	0.6	131000	132000	131000	1.01	1	1.01	1	P60122|RUVB1_MOUSE		1.01
VGVDPLIIPTDYWK(+42.01)K	0.79	0.01	2.1	97800	98100	97500	1.01	1	1.01	1	Q6P1B1|XPP1_MOUSE	Acetylation (K)	1.01
TLTLSQIGR	0.95	0.03	0.2	502000	504000	501000	1.01	1	1.01	2	Q8BJY1|PSMD5_MOUSE		1.01
AFLWAGGR	0.94	0.06	1.1	747000	752000	742000	1.01	1	1.01	1	Q8VEK3|HNRPU_MOUSE		1.01
IQAATLQAR	0.75	60	0	353000	706000	0	1	0	256	1	A2ACP1|TT39A_MOUSE		1
VFNAGGAPR	0.53	60	0	52100	104000	0	1	0	256	1	B2RQC6|PYR1_MOUSE		1
QVVAK(+42.01)APVK	0.52	60	0	34900	69800	0	1	0	256	1	E9Q5C9|NOLC1_MOUSE	Acetylation (K)	1
LQSNGPVTK(+42.01)K	0.53	60	0	37600	75200	0	1	0	256	1	E9Q5C9|NOLC1_MOUSE	Acetylation (K)	1
AAGGAVSTPAPGK(+42.01)K	0.58	60	0	75800	152000	0	1	0	256	1	E9Q5C9|NOLC1_MOUSE	Acetylation (K)	1
AAGGAVSTPAPGK	0.54	60	0	45400	90800	0	1	0	256	1	E9Q5C9|NOLC1_MOUSE		1
LTATTQK(+42.01)QEQIINTMTQDLR	0.55	60	0	51500	103000	0	1	0	256	1	F6ZDS4|TPR_MOUSE	Acetylation (K)	1
SQNTK(+42.01)ISTQLDFASK	0.56	60	0	94400	189000	0	1	0	256	1	F6ZDS4|TPR_MOUSE	Acetylation (K)	1
NQK(+42.01)LTATTQKQEQIINTMTQDLR	0.63	60	0	239000	479000	0	1	0	256	2	F6ZDS4|TPR_MOUSE	Acetylation (K)	1
SAQLGFK	0.55	60	0	85200	170000	0	1	0	256	1	O08749|DLDH_MOUSE		1
KISSPTGSK	0.52	60	0	20700	41400	0	1	0	256	1	O35129|PHB2_MOUSE		1
HLNLSGNK	0.68	60	0	162000	324000	0	1	0	256	1	O35381|AN32A_MOUSE		1
M(+15.99)EARPRR	1.26	60	0	9440000	18900000	0	1	0	256	1	O35691|PININ_MOUSE	Oxidation (M)	1
HSEVQQANLK	0.46	60	0	20200	40400	0	1	0	256	1	O55029|COPB2_MOUSE		1
DINTDFLLVVLR	0.44	60	0	10700	21400	0	1	0	256	1	O70133|DHX9_MOUSE		1
TNLEQR	0.46	60	0	15600	31200	0	1	0	256	1	O70133|DHX9_MOUSE		1
LGLHVSPSTVDQVSTPLAAK(+42.01)K	0.58	60	0	96000	192000	0	1	0	256	1	O88379|BAZ1A_MOUSE	Acetylation (K)	1
GGSDGYGSGR	0.46	60	0	11900	23800	0	1	0	256	1	O88569|ROA2_MOUSE		1
DNATK	0.64	60	0	94800	190000	0	1	0	256	1	O88967|YMEL1_MOUSE		1
GGVVGIK(+42.01)VDKGVVPLAGTN(+.98)GETTTQGLDGLSER	0.33	60	0	45800	91600	0	1	0	256	1	P05064|ALDOA_MOUSE	Acetylation (K); Deamidation (NQ)	1
QLLLTADDR	0.47	60	0	26800	53500	0	1	0	256	1	P05064|ALDOA_MOUSE		1
ATLK(+42.01)DQLIVNLLKEEQAPQNK	0.69	60	0	224000	448000	0	1	0	256	1	P06151|LDHA_MOUSE	Acetylation (K)	1
KFIIPNIVK	0.76	60	0	434000	868000	0	1	0	256	1	P06151|LDHA_MOUSE		1
VWFVSNIDGTHIAK	0.68	60	0	278000	555000	0	1	0	256	1	P06745|G6PI_MOUSE		1
TFYILVVR	0.44	60	0	56700	113000	0	1	0	256	1	P06800|PTPRC_MOUSE		1
HIYFITGETK	0.45	60	0	47800	95600	0	1	0	256	2	P07901|HS90A_MOUSE		1
TDTGEPMGR	0.44	60	0	21500	43100	0	1	0	256	1	P07901|HS90A_MOUSE		1
RALLFVPR	0.69	60	0	163000	327000	0	1	0	256	1	P07901|HS90A_MOUSE		1
YETALLSSGFSLEDPQTHANR	0.47	60	0	15000	30000	0	1	0	256	1	P07901|HS90A_MOUSE		1
HGVYNPNK	0.78	60	0	199000	398000	0	1	0	256	1	P08249|MDHM_MOUSE		1
SAVTTVVNPK	0.47	60	0	32600	65200	0	1	0	256	1	P09055|ITB1_MOUSE		1
LSSFKR	0.6	60	0	68900	138000	0	1	0	256	1	P09103|PDIA1_MOUSE		1
LKAEGSEIR	0.6	60	0	55600	111000	0	1	0	256	1	P09103|PDIA1_MOUSE		1
VLVGANFEEVAFDEKK	0.68	60	0	315000	630000	0	1	0	256	1	P09103|PDIA1_MOUSE		1
HNQLPLVIEFTEQTAPK	0.88	60	0	515000	1030000	0	1	0	256	1	P09103|PDIA1_MOUSE		1
TGPAATTLSDTAAAESLVDSSEVTVIGFFK	0.54	60	0	48600	97200	0	1	0	256	1	P09103|PDIA1_MOUSE		1
VVVSQTK(+42.01)K	0.6	60	0	63200	126000	0	1	0	256	1	P09405|NUCL_MOUSE	Acetylation (K)	1
NITPAK(+42.01)VIPTPGKK	0.71	60	0	250000	499000	0	1	0	256	1	P09405|NUCL_MOUSE	Acetylation (K)	1
TGK(+42.01)TSTWSGESK	0.57	60	0	74300	149000	0	1	0	256	1	P09405|NUCL_MOUSE	Acetylation (K)	1
ATTTPAK(+42.01)K	0.65	60	0	63700	127000	0	1	0	256	1	P09405|NUCL_MOUSE	Acetylation (K)	1
ASFEDAK	0.53	60	0	26300	52600	0	1	0	256	1	P09405|NUCL_MOUSE		1
KVVVSQTK	0.61	60	0	66700	133000	0	1	0	256	1	P09405|NUCL_MOUSE		1
LVSQDGK	0.53	60	0	27600	55200	0	1	0	256	1	P09405|NUCL_MOUSE		1
SVAEEEDDEEEDEDDEDEDDEEEDDEDDDEEEEEEEPVK	0.64	60	0	194000	388000	0	1	0	256	1	P09405|NUCL_MOUSE		1
AAPGK	0.71	60	0	296000	592000	0	1	0	256	1	P09405|NUCL_MOUSE	Q7JJ13|BRD2_MOUSE	1
KNNQITNNQR	0.55	60	0	32800	65600	0	1	0	256	1	P09411|PGK1_MOUSE		1
ALESPERPFLAILGGAK	0.61	60	0	74200	148000	0	1	0	256	1	P09411|PGK1_MOUSE		1
AGGK(+42.01)AGKDSGK(+42.01)AK	0.7	60	0	89900	180000	0	1	0	256	1	P0C0S6|H2AZ_MOUSE	Acetylation (K)	1
RQTVAVGVIK	0.75	60	0	282000	564000	0	1	0	256	1	P10126|EF1A1_MOUSE		1
EHALLAYTLGVK	0.59	60	0	207000	414000	0	1	0	256	4	P10126|EF1A1_MOUSE		1
HAVSEGTK	0.75	60	0	230000	461000	0	1	0	256	1	P10854|H2B1M_MOUSE	Q64478|H2B1H_MOUSE	1	Q64475|H2B1B_MOUSE	Q64525|H2B2B_MOUSE
YLPQYR	0.52	60	0	76100	152000	0	1	0	256	2	P11247|PERM_MOUSE		1
N(+.98)LK(+42.01)LGIHEDSTNR	0.72	60	0	233000	465000	0	1	0	256	1	P11499|HS90B_MOUSE	Deamidation (NQ); Acetylation (K)	1
RALLFIPR	0.79	60	0	321000	642000	0	1	0	256	1	P11499|HS90B_MOUSE		1
FETALLSSGFSLEDPQTHSNR	0.71	60	0	276000	553000	0	1	0	256	1	P11499|HS90B_MOUSE		1
HFSVEGQLEF	0.77	60	0	554000	1110000	0	1	0	256	1	P11499|HS90B_MOUSE	P07901|HS90A_MOUSE	1
NDALRVKKK	0.59	60	0	207000	414000	0	1	0	256	1	P13542|MYH8_MOUSE		1
AAEK(+42.01)QM(+15.99)K	0.62	60	0	57500	115000	0	1	0	256	1	P14211|CALR_MOUSE	Acetylation (K); Oxidation (M)	1
TLIEILATR	0.62	60	0	54800	110000	0	1	0	256	1	P14824|ANXA6_MOUSE		1
GHLENNPALEK	0.66	60	0	114000	229000	0	1	0	256	1	P14869|RLA0_MOUSE		1
GNVGFVFTKEDLTEIR	0.51	60	0	41500	82900	0	1	0	256	1	P14869|RLA0_MOUSE		1
AFLADPSAFAAAAPAAAATTAAPAAAAAPAK	0.39	60	0	17700	35500	0	1	0	256	1	P14869|RLA0_MOUSE		1
AASGEAKPQAK	0.6	60	0	35900	71700	0	1	0	256	1	P15864|H12_MOUSE		1
KPAAAAVTK	0.54	60	0	31400	62800	0	1	0	256	1	P15864|H12_MOUSE		1
KATGAATPK	0.7	60	0	57000	114000	0	1	0	256	1	P15864|H12_MOUSE	P43277|H13_MOUSE	1
GAAQNIIPASTGAAKAVGK(+42.01)	0.51	60	0	48600	97300	0	1	0	256	1	P16858|G3P_MOUSE	Acetylation (K)	1
VIISAPSADAPMFVMGVNHEKY	0.41	60	0	46600	93100	0	1	0	256	1	P16858|G3P_MOUSE		1
HAITATQK	0.59	60	0	33200	66400	0	1	0	256	1	P16858|G3P_MOUSE		1
KVTTAPGR	0.58	60	0	112000	225000	0	1	0	256	2	P17095|HMGA1_MOUSE		1
AGAVEK(+42.01)GVPLYR	0.36	60	0	24500	49100	0	1	0	256	1	P17182|ENOA_MOUSE	Acetylation (K)	1
LAQSNGWGVMVSHR	0.58	60	0	227000	454000	0	1	0	256	1	P17182|ENOA_MOUSE		1
FTASAGIQVVGDDLTVTNPK	0.5	60	0	20500	41000	0	1	0	256	1	P17182|ENOA_MOUSE		1
GLSVPNVHGALAPLAIPSAAAAAAASR	0.73	60	0	286000	571000	0	1	0	256	1	P17225|PTBP1_MOUSE		1
SIYGEK(+42.01)FEDENFILK	0.57	60	0	58500	117000	0	1	0	256	1	P17742|PPIA_MOUSE	Acetylation (K)	1
DLGATWVVLGHSER	0.55	60	0	61000	122000	0	1	0	256	1	P17751|TPIS_MOUSE		1
SEAVVAVLLTK(+42.01)K	0.53	60	0	53400	107000	0	1	0	256	1	P19096|FAS_MOUSE	Acetylation (K)	1
EGGFLLVHTVLK	0.59	60	0	106000	211000	0	1	0	256	1	P19096|FAS_MOUSE		1
VHLTGINVNPNALFPPVEFPAPR	0.55	60	0	55800	112000	0	1	0	256	1	P19096|FAS_MOUSE		1
GGNVGIN(+.98)SFGFGGSNVHVILQPNTR	0.39	60	0	50300	101000	0	1	0	256	1	P19096|FAS_MOUSE	Deamidation (NQ)	1
TGGLAFHSYF	0.66	60	0	220000	440000	0	1	0	256	1	P19096|FAS_MOUSE		1
RSTM(+15.99)KPVQK	0.67	60	0	64500	129000	0	1	0	256	1	P20029|BIP_MOUSE	Oxidation (M)	1
KSDIDEIVLVGGSTR	0.67	60	0	157000	315000	0	1	0	256	1	P20029|BIP_MOUSE		1
TKPYIQVDIGGGQTK	0.55	60	0	212000	424000	0	1	0	256	2	P20029|BIP_MOUSE		1
DYGVLLESAGIALR	0.48	60	0	31200	62300	0	1	0	256	1	P20108|PRDX3_MOUSE		1
LVVDLKDVDPDVAYSSIPYEK	0.51	60	0	26800	53700	0	1	0	256	1	P24527|LKHA4_MOUSE		1
TSPVTAR	0.47	60	0	23900	47800	0	1	0	256	1	P25206|MCM3_MOUSE		1
IIAEGANGPTTPEADK(+42.01)IFLER	0.5	60	0	32700	65400	0	1	0	256	1	P26443|DHE3_MOUSE	Acetylation (K)	1
NNASTDYDLSDKSINPLGGFVHY	0.52	60	0	58600	117000	0	1	0	256	1	P27659|RL3_MOUSE		1
KSSATVGPK	0.57	60	0	45600	91200	0	1	0	256	1	P27661|H2AX_MOUSE		1
TFSHELSDFGLESTTGEVPVVAIR	0.65	60	0	199000	397000	0	1	0	256	1	P27773|PDIA3_MOUSE		1
GSNYWR	0.53	60	0	75000	150000	0	1	0	256	1	P27773|PDIA3_MOUSE		1
SGSVKPVALPQASKK	0.66	60	0	157000	313000	0	1	0	256	1	P28293|CATG_MOUSE		1
RSGSVKPVALPQASK	0.8	60	0	641000	1280000	0	1	0	256	1	P28293|CATG_MOUSE		1
SQVDK(+42.01)LTLTSR	0.41	60	0	19600	39100	0	1	0	256	1	P29758|OAT_MOUSE	Acetylation (K)	1
TPFVVEVPDW	0.48	60	0	15900	31700	0	1	0	256	1	P30412|PPIC_MOUSE		1
IVIGLFGNVVPK	0.54	60	0	41600	83200	0	1	0	256	1	P30412|PPIC_MOUSE		1
NEPLLTPIPLK(+42.01)R	0.48	60	0	25500	51100	0	1	0	256	1	P33609|DPOLA_MOUSE	Acetylation (K)	1
ASVPEGFLSELTQQLAQATGKPAQY	0.55	60	0	56200	112000	0	1	0	256	1	P34884|MIF_MOUSE		1
IGGAQNR	0.55	60	0	39900	79800	0	1	0	256	1	P34884|MIF_MOUSE		1
AQFEGIVTDLIKR	0.61	60	0	93600	187000	0	1	0	256	1	P38647|GRP75_MOUSE		1
HVDWVR	0.54	60	0	40400	80800	0	1	0	256	1	P40124|CAP1_MOUSE		1
WDLRRLCK	0.72	60	0	318000	635000	0	1	0	256	1	P42932|TCPQ_MOUSE		1
KPAAAAGAK(+42.01)K	0.61	60	0	79700	159000	0	1	0	256	1	P43274|H14_MOUSE	P43277|H13_MOUSE	1
KPAAAAGAKK(+42.01)	0.46	60	0	7980	16000	0	1	0	256	1	P43274|H14_MOUSE	P43277|H13_MOUSE	1
AITTK(+42.01)VSVK	0.61	60	0	88300	177000	0	1	0	256	1	P43275|H11_MOUSE	Acetylation (K)	1
TGAAAGK(+42.01)R	0.55	60	0	68600	137000	0	1	0	256	2	P43277|H13_MOUSE	Acetylation (K)	1
AGEK(+42.01)APDTK	0.63	60	0	50900	102000	0	1	0	256	1	P47911|RL6_MOUSE	Acetylation (K)	1
KAGSDAAASRPR	0.54	60	0	29200	58400	0	1	0	256	1	P47911|RL6_MOUSE		1
ALVKPQAIKPK	0.72	60	0	288000	576000	0	1	0	256	1	P47915|RL29_MOUSE		1
TNFFGTR	0.54	60	0	41100	82200	0	1	0	256	1	P48758|CBR1_MOUSE		1
KLFIGGLSFETTDESLR	0.6	60	0	78000	156000	0	1	0	256	1	P49312|ROA1_MOUSE		1
AFFK(+42.01)GAWSNVLR	0.62	60	0	82700	165000	0	1	0	256	1	P51881|ADT2_MOUSE	Acetylation (K)	1
IENHEGVR	0.41	60	0	8250	16500	0	1	0	256	1	P52480|KPYM_MOUSE		1
GVNLPGAAVDLPAVSEKDIQ(+.98)DLK	0.51	60	0	52300	105000	0	1	0	256	1	P52480|KPYM_MOUSE	Deamidation (NQ)	1
FASFPDYLVIQIK	0.52	60	0	32900	65900	0	1	0	256	1	P56399|UBP5_MOUSE		1
GQK(+42.01)VLDSGAPIKIPVGPETLGR	0.58	60	0	88400	177000	0	1	0	256	1	P56480|ATPB_MOUSE	Acetylation (K)	1
AAQASAAPK	0.56	60	0	81200	162000	0	1	0	256	2	P56480|ATPB_MOUSE		1
ASSIEAR	0.46	60	0	13300	26600	0	1	0	256	1	P57759|ERP29_MOUSE		1
AVLIGPPSGGK	0.51	60	0	32200	64300	0	1	0	256	1	P57787|MOT4_MOUSE		1
QVTITGSAASISLAQYLINAR	0.5	60	0	31500	62900	0	1	0	256	1	P60335|PCBP1_MOUSE		1
LQMEAPHIIVGTPGR	0.58	60	0	95800	192000	0	1	0	256	1	P60843|IF4A1_MOUSE		1
AFK(+42.01)DTGK(+42.01)TPVEPEVAIHR	0.68	60	0	231000	462000	0	1	0	256	1	P60867|RS20_MOUSE	Acetylation (K)	1
LLAEPVPGIK	0.62	60	0	56200	112000	0	1	0	256	1	P61089|UBE2N_MOUSE		1
MWVQLLIPR	0.56	60	0	58600	117000	0	1	0	256	1	P61290|PSME3_MOUSE		1
KVTAAM(+15.99)GK	0.51	60	0	52400	105000	0	1	0	256	1	P61358|RL27_MOUSE	Oxidation (M)	1
LLIHQSLAGGIIGVK	0.64	60	0	402000	804000	0	1	0	256	2	P61979|HNRPK_MOUSE		1
IILDLISESPIKGR	0.6	60	0	121000	242000	0	1	0	256	1	P61979|HNRPK_MOUSE		1
ILPKPTR	0.49	60	0	28800	57600	0	1	0	256	1	P62082|RS7_MOUSE		1
KAIIIFVPVPQLK	0.61	60	0	87800	176000	0	1	0	256	1	P62082|RS7_MOUSE		1
TKTPGPGAQSALR	0.6	60	0	88600	177000	0	1	0	256	1	P62264|RS14_MOUSE		1
KNIGLGFK(+42.01)TPK	0.82	60	0	362000	723000	0	1	0	256	1	P62281|RS11_MOUSE	Acetylation (K)	1
KIFVGTK	0.8	60	0	250000	500000	0	1	0	256	1	P62702|RS4X_MOUSE		1
TVTAMDVVYALKR	0.85	60	0	340000	680000	0	1	0	256	1	P62806|H4_MOUSE		1
TTFVKR	0.61	60	0	79900	160000	0	1	0	256	1	P62827|RAN_MOUSE		1
GHVQPIR	0.58	60	0	51000	102000	0	1	0	256	1	P62855|RS26_MOUSE		1
SMPEQTGEK	0.44	60	0	19000	37900	0	1	0	256	1	P62889|RL30_MOUSE		1
KVGLIAAR	0.71	60	0	241000	482000	0	1	0	256	1	P62918|RL8_MOUSE		1
GTLDPVEK(+42.01)ALR	0.55	60	0	41600	83100	0	1	0	256	1	P63017|HSP7C_MOUSE	Acetylation (K)	1
IQK(+42.01)LLQDFFNGK	0.5	60	0	35800	71600	0	1	0	256	1	P63017|HSP7C_MOUSE	Acetylation (K)	1
IQ(+.98)K(+42.01)LLQDFFNGK	0.65	60	0	95200	190000	0	1	0	256	1	P63017|HSP7C_MOUSE	Deamidation (NQ); Acetylation (K)	1
ITITNDK(+42.01)GR	0.53	60	0	40300	80600	0	1	0	256	1	P63017|HSP7C_MOUSE	Acetylation (K)	1
DISENKR	0.55	60	0	178000	357000	0	1	0	256	1	P63017|HSP7C_MOUSE		1
RNTTIPTK	0.46	60	0	13100	26200	0	1	0	256	1	P63017|HSP7C_MOUSE	P38647|GRP75_MOUSE	1
VGLQVVAVK(+42.01)APGFGDNR	0.62	60	0	70000	140000	0	1	0	256	1	P63038|CH60_MOUSE	Acetylation (K)	1
ISSVQSIVPALEIANAHR	0.69	60	0	124000	248000	0	1	0	256	1	P63038|CH60_MOUSE		1
IVEM(+15.99)STSKTGK(+42.01)	0.5	60	0	24300	48500	0	1	0	256	1	P63242|IF5A1_MOUSE	Oxidation (M); Acetylation (K)	1
VHLVGIDIFTGK	0.55	60	0	40000	80100	0	1	0	256	1	P63242|IF5A1_MOUSE		1
KDLYANTVLSGGTTMYPGIADR	0.75	60	0	344000	687000	0	1	0	256	1	P63260|ACTG_MOUSE		1
HQGVM(+15.99)VGM(+15.99)GQK	0.85	60	0	1270000	2550000	0	1	0	256	1	P63260|ACTG_MOUSE	P63268|ACTH_MOUSE	1
IIVDELKQEVISTSSK	0.72	60	0	203000	405000	0	1	0	256	1	P68040|RACK1_MOUSE		1
TLYVGNLSR	0.53	60	0	32900	65800	0	1	0	256	1	P70318|TIAR_MOUSE		1
LALVTGGEIASTFDHPELVK	0.51	60	0	65800	132000	0	1	0	256	1	P80314|TCPB_MOUSE		1
KISTPVDVNNR	0.41	60	0	21500	43100	0	1	0	256	1	P80318|TCPG_MOUSE		1
HSLYLK	0.83	60	0	386000	772000	0	1	0	256	1	P84099|RL19_MOUSE		1
RVTIMPK	0.68	60	0	1100000	2210000	0	1	0	256	4	P84228|H32_MOUSE	P84244|H33_MOUSE	1
GVLLMLFGGVPK	0.59	60	0	55900	112000	0	1	0	256	1	P97311|MCM6_MOUSE		1
ETVVEVPQVTWEDIGGLEDVKR	0.59	60	0	75100	150000	0	1	0	256	1	Q01853|TERA_MOUSE		1
VGSAAQTR	0.56	60	0	50500	101000	0	1	0	256	2	Q03265|ATPA_MOUSE		1
KLLLAIVGQ	0.49	60	0	31200	62500	0	1	0	256	1	Q07076|ANXA7_MOUSE		1
LVDVLEKTPLDLVGGAVR	0.47	60	0	27500	54900	0	1	0	256	1	Q09200|B4GN1_MOUSE		1
QGK(+42.01)TALAVAAR	0.49	60	0	16900	33800	0	1	0	256	1	Q14DN9|AKD1B_MOUSE	Acetylation (K)	1
MIGGLYLGELVR	0.47	60	0	15200	30400	0	1	0	256	1	Q3TRM8|HXK3_MOUSE		1
AAVESLGFILFR	0.46	60	0	16100	32100	0	1	0	256	1	Q3TXS7|PSMD1_MOUSE		1
HSVGVVIGR	0.65	60	0	151000	302000	0	1	0	256	1	Q3U0V1|FUBP2_MOUSE		1
TYEVSLR	0.73	60	0	129000	259000	0	1	0	256	1	Q3U1J4|DDB1_MOUSE		1
GPAPLGTFQVTTPQRK	0.71	60	0	179000	357000	0	1	0	256	1	Q3U9G9|LBR_MOUSE		1
YVLVAGITPTPLGEGK	0.49	60	0	33700	67500	0	1	0	256	1	Q3V3R1|C1TM_MOUSE		1
TDPASNTK(+42.01)LIAMK	0.55	60	0	128000	255000	0	1	0	256	2	Q61026|NCOA2_MOUSE	Acetylation (K)	1
IKVPVDWNR	0.57	60	0	66900	134000	0	1	0	256	1	Q61233|PLSL_MOUSE		1
QTLMWSATWPK	0.51	60	0	36600	73200	0	1	0	256	1	Q61656|DDX5_MOUSE	Q501J6|DDX17_MOUSE	1
PGGGNKVPQK(+42.01)K	0.75	60	0	354000	708000	0	1	0	256	1	Q61937|NPM_MOUSE	Acetylation (K)	1
HAIPIIK	0.64	60	0	200000	400000	0	1	0	256	1	Q62167|DDX3X_MOUSE		1
HVINFDLPSDIEEY	0.64	60	0	88200	176000	0	1	0	256	1	Q62167|DDX3X_MOUSE		1
NNEDVSIIPPLFTVSVDHR	0.6	60	0	120000	239000	0	1	0	256	1	Q62186|SSRD_MOUSE		1
STAVTTGSAK(+42.01)IK	0.57	60	0	57100	114000	0	1	0	256	1	Q64012|RALY_MOUSE	Acetylation (K)	1
SGEIEPVSVK(+42.01)VGDKVLLPEYGGTK	0.44	60	0	8720	17400	0	1	0	256	1	Q64433|CH10_MOUSE	Acetylation (K)	1
SAAETVTK	0.56	60	0	80600	161000	0	1	0	256	2	Q64433|CH10_MOUSE		1
KAISK(+42.01)AQK	0.52	60	0	30300	60500	0	1	0	256	1	Q64475|H2B1B_MOUSE	Acetylation (K)	1
KGSK(+42.01)K(+42.01)ALTK	0.88	60	0	499000	998000	0	1	0	256	1	Q64478|H2B1H_MOUSE	Acetylation (K)	1
VLVIGSGGR	0.57	60	0	120000	241000	0	1	0	256	1	Q64737|PUR2_MOUSE		1
TPDTIR	0.65	60	0	54500	109000	0	1	0	256	1	Q68FD5|CLH1_MOUSE		1
LHIIEVGTPPTGNQPFPK	0.5	60	0	36500	72900	0	1	0	256	1	Q68FD5|CLH1_MOUSE		1
VAPSK(+42.01)WEAVDESELEAQAVTTSK	0.53	60	0	53600	107000	0	1	0	256	1	Q6NV83|SR140_MOUSE	Acetylation (K)	1
LLSEEVFDFSSGQITQVK	0.6	60	0	56900	114000	0	1	0	256	1	Q6P5F9|XPO1_MOUSE		1
NDK(+42.01)FYKDVLEVGELAK	0.78	60	0	212000	424000	0	1	0	256	1	Q6PGB6|NAA50_MOUSE	Acetylation (K)	1
NDKFYK(+42.01)DVLEVGELAK	0.79	60	0	500000	1000000	0	1	0	256	1	Q6PGB6|NAA50_MOUSE	Acetylation (K)	1
KGQGGAGAGDDEEED	0.38	60	0	11800	23500	0	1	0	256	1	Q6ZWN5|RS9_MOUSE		1
HDEVK	0.61	60	0	117000	235000	0	1	0	256	1	Q6ZWR6|SYNE1_MOUSE	O70435|PSA3_MOUSE	1
LK(+42.01)LYLPK	0.5	60	0	13700	27400	0	1	0	256	1	Q78PY7|SND1_MOUSE	Acetylation (K)	1
SPAPSNPTLSPSTPAK(+42.01)TPK	0.5	60	0	44800	89500	0	1	0	256	1	Q7TPV4|MBB1A_MOUSE	Acetylation (K)	1
SPAPSNPTLSPSTPAKTPK	0.55	60	0	46600	93200	0	1	0	256	1	Q7TPV4|MBB1A_MOUSE		1
LATASEK(+42.01)GTVIR	0.53	60	0	43600	87300	0	1	0	256	1	Q80W47|WIPI2_MOUSE	Acetylation (K)	1
TLTPEQWTR	0.62	60	0	91300	183000	0	1	0	256	1	Q8BGS2|BOLA2_MOUSE		1
QYASLTGTQALPPLFSLGYHQSR	0.45	60	0	33100	66100	0	1	0	256	1	Q8BHN3|GANAB_MOUSE		1
STVFGTALNYVALR	0.49	60	0	30300	60700	0	1	0	256	1	Q8BLN5|ERG7_MOUSE		1
QSSAK(+42.01)VQSK(+42.01)NK	0.52	60	0	36200	72300	0	1	0	256	1	Q8BRB7|KAT6B_MOUSE	Acetylation (K)	1
EGRPQEPTPAK(+42.01)R	0.66	60	0	160000	321000	0	1	0	256	1	Q8BTI8|SRRM2_MOUSE	Acetylation (K)	1
TPAALAALSLTGSGTPPTAANYPSSSR	0.46	60	0	36800	73600	0	1	0	256	1	Q8BTI8|SRRM2_MOUSE		1
VNILDVASGALLR	0.47	60	0	14200	28300	0	1	0	256	1	Q8C4J7|TBL3_MOUSE		1
LLHDQVGVIQFGPY	0.5	60	0	33000	66000	0	1	0	256	1	Q8CIE6|COPA_MOUSE		1
HGIIGFTR	0.76	60	0	303000	605000	0	1	0	256	1	Q8VCC1|PGDH_MOUSE		1
GIHFQDYDISPLLVK	0.54	60	0	39200	78400	0	1	0	256	1	Q8VCC1|PGDH_MOUSE		1
VALVTGAAQGIGK	0.92	60	0	1600000	3200000	0	1	0	256	2	Q8VCC1|PGDH_MOUSE		1
VSHLLGINVTDFTR	0.61	60	0	114000	228000	0	1	0	256	1	Q8VDD5|MYH9_MOUSE		1
VISGVLQLGNIAFKK	0.75	60	0	201000	402000	0	1	0	256	1	Q8VDD5|MYH9_MOUSE		1
GIVEFASK(+42.01)PAAR	0.67	60	0	102000	204000	0	1	0	256	1	Q8VIJ6|SFPQ_MOUSE	Acetylation (K)	1
NLTNPNTVIILIGNK	0.46	60	0	20500	41100	0	1	0	256	1	Q91V41|RAB14_MOUSE		1
GYPTLLLFR	0.66	60	0	124000	248000	0	1	0	256	1	Q91W90|TXND5_MOUSE		1
FAVGIVIGR	0.64	60	0	238000	476000	0	1	0	256	1	Q91WJ8|FUBP1_MOUSE		1
SISQQSGAR	0.47	60	0	30200	60400	0	1	0	256	2	Q91WJ8|FUBP1_MOUSE		1
VTAEVVLVHPGGGSTSR	0.54	60	0	172000	344000	0	1	0	256	2	Q91YQ5|RPN1_MOUSE		1
APAGILNGK(+42.01)LVSAQIR	0.44	60	0	22600	45100	0	1	0	256	1	Q922D8|C1TC_MOUSE	Acetylation (K)	1
MASTFIGNSTAIQELFKR	0.52	60	0	49300	98600	0	1	0	256	1	Q922F4|TBB6_MOUSE		1
LVNLQHLDLLNNR	0.47	60	0	27400	54700	0	1	0	256	1	Q922Q8|LRC59_MOUSE		1
WLDLKDNPLDPVLAK	0.56	60	0	52600	105000	0	1	0	256	1	Q922Q8|LRC59_MOUSE		1
SIVDNWPENHVK(+42.01)AVVVTDGER	0.59	60	0	129000	259000	0	1	0	256	1	Q99KE1|MAOM_MOUSE	Acetylation (K)	1
FSLFAGGMLR	0.53	60	0	38900	77800	0	1	0	256	1	Q99KF1|TMED9_MOUSE		1
AIITK(+42.01)SFAR	0.52	60	0	31600	63100	0	1	0	256	1	Q99KI0|ACON_MOUSE	Acetylation (K)	1
QQLQTTR	0.49	60	0	16000	31900	0	1	0	256	1	Q99KP6|PRP19_MOUSE		1
K(+42.01)FQVLDFTNPK	0.57	60	0	51500	103000	0	1	0	256	1	Q99N96|RM01_MOUSE	Acetylation (K)	1
ISLQAIQQLVR	0.4	60	0	14100	28100	0	1	0	256	1	Q99P88|NU155_MOUSE		1
SSFLIMWR	0.58	60	0	58600	117000	0	1	0	256	1	Q9CQ80|VPS25_MOUSE		1
IVVLFYK	0.56	60	0	41300	82600	0	1	0	256	1	Q9CQC6|BZW1_MOUSE		1
NQQTIGAR	0.47	60	0	18400	36900	0	1	0	256	1	Q9CQC6|BZW1_MOUSE		1
TFSNWPTYPQLYVR	0.61	60	0	104000	208000	0	1	0	256	1	Q9CQM9|GLRX3_MOUSE		1
AQQALVQK(+42.01)R	0.54	60	0	52300	105000	0	1	0	256	1	Q9CQQ7|AT5F1_MOUSE	Acetylation (K)	1
AGK(+42.01)LVAIVDVIDQNR	0.56	60	0	61200	122000	0	1	0	256	1	Q9CR57|RL14_MOUSE	Acetylation (K)	1
GQK(+42.01)TPAQK	0.79	60	0	188000	377000	0	1	0	256	1	Q9CR57|RL14_MOUSE	Acetylation (K)	1
AAIAAAAAAAAAK	0.55	60	0	125000	250000	0	1	0	256	1	Q9CR57|RL14_MOUSE		1
HVSPAGAAVGVPLSEDEAR	0.48	60	0	21600	43200	0	1	0	256	1	Q9CWJ9|PUR9_MOUSE		1
LFALVLTPTR	0.55	60	0	48800	97700	0	1	0	256	1	Q9CWX9|DDX47_MOUSE		1
LVLLELNFLPTTGTK	0.54	60	0	29900	59900	0	1	0	256	1	Q9CX56|PSMD8_MOUSE		1
FLVGFTNK	0.78	60	0	634000	1270000	0	1	0	256	2	Q9CY50|SSRA_MOUSE		1
TLHVEEVVPSVIEPSFGLGR	0.68	60	0	112000	224000	0	1	0	256	1	Q9CZD3|GARS_MOUSE		1
AQVTGQSAR	0.45	60	0	11900	23900	0	1	0	256	1	Q9CZD3|GARS_MOUSE		1
MEDTLKR	1.51	60	0	3940000	7880000	0	1	0	256	1	Q9CZD3|GARS_MOUSE		1
ALGVLAQLIWSR	0.56	60	0	65700	131000	0	1	0	256	1	Q9CZU6|CISY_MOUSE		1
KLTPQGQR	0.62	60	0	82000	164000	0	1	0	256	1	Q9CZX8|RS19_MOUSE		1
IQFFAIEIAR	0.61	60	0	78000	156000	0	1	0	256	1	Q9D0B6|PBDC1_MOUSE		1
ANLEK(+42.01)AQSELSGAADEAAR	0.51	60	0	49800	99700	0	1	0	256	1	Q9D3D9|ATPD_MOUSE	Acetylation (K)	1
TKGTSSFGK	0.53	60	0	24800	49500	0	1	0	256	1	Q9D823|RL37_MOUSE		1
ILGLLDTHLK(+42.01)TR	0.62	60	0	183000	366000	0	1	0	256	1	Q9D8N0|EF1G_MOUSE	Acetylation (K)	1
KQVLEPSFR	0.57	60	0	95200	190000	0	1	0	256	1	Q9D8N0|EF1G_MOUSE		1
TYPENWR	0.86	60	0	964000	1930000	0	1	0	256	2	Q9D8N0|EF1G_MOUSE		1
TVTELVTK(+42.01)K	0.76	60	0	821000	1640000	0	1	0	256	2	Q9DBE9|SPB1_MOUSE	Acetylation (K)	1
NFESLSEAFSVASAAAALSQNR	0.6	60	0	89400	179000	0	1	0	256	1	Q9DBG6|RPN2_MOUSE		1
FQLVDVNTGAELTPHQTFVR	0.57	60	0	72800	146000	0	1	0	256	1	Q9DBG6|RPN2_MOUSE		1
YHVPVVVVPEGSTSDTQEQAILR	0.62	60	0	123000	246000	0	1	0	256	1	Q9DBG6|RPN2_MOUSE		1
ISTEVGITNVDLSTVDKDQSIAPK	0.6	60	0	109000	219000	0	1	0	256	1	Q9DBG6|RPN2_MOUSE		1
THWVVDF	0.57	60	0	54400	109000	0	1	0	256	1	Q9DC23|DJC10_MOUSE		1
TIAALIYGK	0.73	60	0	194000	387000	0	1	0	256	1	Q9DC23|DJC10_MOUSE		1
ILYDILAFAK	0.72	60	0	128000	255000	0	1	0	256	1	Q9DC23|DJC10_MOUSE		1
SSVLFLNSLDAK	0.64	60	0	156000	313000	0	1	0	256	2	Q9DC23|DJC10_MOUSE		1
EVDGLLR	0.51	60	0	24200	48400	0	1	0	256	1	Q9DC23|DJC10_MOUSE	Q9D898|ARP5L_MOUSE	1
GIHVEIPGAQAESLGPLQVAR	0.49	60	0	26500	53000	0	1	0	256	1	Q9DCW4|ETFB_MOUSE		1
LASLSEKPPAIDWAYY	0.42	60	0	17900	35900	0	1	0	256	1	Q9DCX2|ATP5H_MOUSE		1
LAALSASLAR	0.49	60	0	34800	69500	0	1	0	256	1	Q9EQ61|PESC_MOUSE		1
AIFIFLSNAGAER	0.55	60	0	50600	101000	0	1	0	256	1	Q9ER39|TOR1A_MOUSE		1
SVFGGFINYFK	0.47	60	0	23700	47400	0	1	0	256	1	Q9ERB0|SNP29_MOUSE		1
FVTAIWNLLVTTGR	0.49	60	0	22300	44600	0	1	0	256	1	Q9ERK4|XPO2_MOUSE		1
LAEELPSLTHLNLSGNNLK	0.57	60	0	41500	83000	0	1	0	256	1	Q9EST5|AN32B_MOUSE		1
NLYVTFPIPDLQQYYK	0.41	60	0	22400	44700	0	1	0	256	1	Q9JHR7|IDE_MOUSE		1
NAVLAIYTIYR	0.65	60	0	98600	197000	0	1	0	256	1	Q9JIF7|COPB_MOUSE		1
SGAK(+42.01)LGSDGAEESMETLPKPSEK	0.54	60	0	93300	187000	0	1	0	256	1	Q9JIK5|DDX21_MOUSE	Acetylation (K)	1
AGAVSALAK	0.55	60	0	60400	121000	0	1	0	256	1	Q9QZE5|COPG1_MOUSE		1
IVTSTYK	0.51	60	0	52000	104000	0	1	0	256	1	Q9WUU7|CATZ_MOUSE		1
SPPYG	0.59	60	0	106000	213000	0	1	0	256	1			1
DAFLVFR	0.57	60	0	45200	0	90500	0	1	256	1	A2A5R2|BIG2_MOUSE		0
VADPVGVLK	0.89	5.01	1.3	1940000	974000	2910000	0.33	1	2.99	2	A2A935|PRD16_MOUSE		0
AAFLNEVLR	0.69	3.43	0.4	620000	260000	980000	0.26	1	3.78	1	A2A9C3|SZT2_MOUSE		0
TDLIIR	0.62	0.97	3	4050000	3000000	5090000	0.59	1	1.7	1	A2ARZ3|FSIP2_MOUSE		0
STLSLSEVCGK	1.29	2.04	1	2800000	2290000	3310000	0.69	1	1.45	2	A6H6T1|PRS40_MOUSE		0
QSYLR	0.58	60	0	134000	0	269000	0	1	256	1	B1AZP2|DLGP4_MOUSE		0
TGSLSNSR	0.73	0.33	3	243000	228000	259000	0.88	1	1.13	1	B1AZP2|DLGP4_MOUSE		0
LSLDDLLQR	0.77	2.05	0	147000	102000	192000	0.53	1	1.88	2	B2RQC6|PYR1_MOUSE		0
ELSDLESAR	0.89	2.53	0.5	101000	72000	130000	0.55	1	1.81	1	B2RQC6|PYR1_MOUSE		0
VLGTSPEAIDSAENR	0.65	1.08	2.3	65000	49400	80600	0.61	1	1.63	1	B2RQC6|PYR1_MOUSE		0
GIPGLQGVDTR	0.91	1.94	1.2	149000	121000	176000	0.69	1	1.45	1	B2RQC6|PYR1_MOUSE		0
EAAAGNIGGQTVR	0.9	1.85	0.4	120000	99600	141000	0.71	1	1.41	1	B2RQC6|PYR1_MOUSE		0
LALGIPLPELR	0.77	0.36	1.9	143000	134000	153000	0.87	1	1.15	1	B2RQC6|PYR1_MOUSE		0
VPQFSFSR	0.78	0	0.6	158000	158000	157000	1	1	1	1	B2RQC6|PYR1_MOUSE		0
TSK(+42.01)NK(+42.01)SSLSR	0.53	60	0	59100	0	118000	0	1	256	1	B2RWS6|EP300_MOUSE	Acetylation (K)	0
QSTAV	0.51	60	0	31700	0	63400	0	1	256	1	B2RWS6|EP300_MOUSE		0
VVLPTFILEPR	0.54	60	0	49900	0	99900	0	1	256	1	B9EJ86|OSBL8_MOUSE		0
GVPVISVK	0.35	1.22	2.9	183000	129000	236000	0.55	1	1.83	1	D3YXK2|SAFB1_MOUSE		0
DTPSPGDVVLR	0.59	60	0	200000	0	400000	0	1	256	2	D3Z6Q9|BIN2_MOUSE		0
ASPDASSNPEPAETR	0.57	60	0	135000	0	270000	0	1	256	2	D3Z6Q9|BIN2_MOUSE		0
LSVADAQAEAK	0.53	60	0	42000	0	84000	0	1	256	1	E9PVA8|GCN1_MOUSE		0
LLTWVIGTGSPR	0.59	0.17	3.5	82500	78300	86800	0.9	1	1.11	1	E9PVA8|GCN1_MOUSE		0
SNPLLSPK	0.62	60	0	95200	0	190000	0	1	256	1	E9PVX6|KI67_MOUSE		0
IQLPVVSK	0.55	60	0	188000	0	376000	0	1	256	1	E9PVX6|KI67_MOUSE		0
ETQLLVSGR	0.53	60	0	28900	0	57800	0	1	256	1	E9PVX6|KI67_MOUSE		0
FDASAENVGIK	0.45	60	0	64600	0	129000	0	1	256	2	E9PVX6|KI67_MOUSE		0
SGASEANLIVAK	0.57	60	0	131000	0	262000	0	1	256	2	E9PVX6|KI67_MOUSE		0
ISLESSQAEPVR	0.43	60	0	74200	0	148000	0	1	256	2	E9PVX6|KI67_MOUSE		0
SPQLGPVR	0.47	60	0	43800	0	87700	0	1	256	1	E9PVX6|KI67_MOUSE		0
APGTPAPVQEENDSTAF	0.75	9.59	0.3	148000	34300	262000	0.13	1	7.64	1	E9PVX6|KI67_MOUSE		0
TSVGNIAVR	0.99	4.05	0.5	176000	119000	233000	0.51	1	1.96	1	E9PVX6|KI67_MOUSE		0
LASDFSTR	0.67	60	0	89300	0	179000	0	1	256	1	E9Q1P8|I2BP2_MOUSE		0
AGAGLPQSAAQQSAPANGILVPNGFSK	0.62	0.92	1.3	64500	49900	79200	0.63	1	1.59	1	E9Q1P8|I2BP2_MOUSE		0
ALKDELR	0.91	5.94	1.8	572000	347000	797000	0.43	1	2.3	1	E9Q309|CE350_MOUSE		0
LTVDNAVAR	1.01	0.73	0.4	293000	269000	317000	0.85	1	1.18	1	E9Q557|DESP_MOUSE		0
LETPNTFPK	0.82	0.74	1.5	187000	167000	208000	0.8	1	1.25	1	E9Q5C9|NOLC1_MOUSE		0
IGSVLISVNPFK	0.69	4.87	0.3	191000	58800	323000	0.18	1	5.48	1	E9Q634|MYO1E_MOUSE		0
NNYPMR	0.59	2.77	2.9	377000	153000	601000	0.25	1	3.92	1	E9Q634|MYO1E_MOUSE		0
ELEELR	0.59	60	0	60500	0	121000	0	1	256	1	E9Q7G0|NUMA1_MOUSE		0
LATDNTQLQTR	0.55	60	0	49800	0	99700	0	1	256	1	E9Q7G0|NUMA1_MOUSE		0
LLQVETASNSAR	0.52	60	0	40700	0	81300	0	1	256	1	E9Q7G0|NUMA1_MOUSE		0
AQLQEQLR	0.41	4.57	4.9	90700	21800	160000	0.14	1	7.3	1	E9Q7G0|NUMA1_MOUSE		0
LAVAEVR	0.66	60	0	68800	0	138000	0	1	256	1	F6ZDS4|TPR_MOUSE		0
LNNQVK	1.65	5.47	0	36300000	21900000	50700000	0.43	1	2.31	1	F6ZDS4|TPR_MOUSE		0
SLNPPLTIVR	0.48	60	0	27800	0	55500	0	1	256	1	G5E870|TRIPC_MOUSE		0
LFLQFVTGSPR	1.02	1.39	0.5	136000	116000	157000	0.74	1	1.35	1	G5E870|TRIPC_MOUSE		0
ASLLLQK	0.81	1.76	0.3	218000	167000	268000	0.62	1	1.6	1	G5E8K5|ANK3_MOUSE		0
DVVDLIR	0.69	60	0	87400	0	175000	0	1	256	1	O08528|HXK2_MOUSE		0
AELLFQGK	0.79	4.67	0.4	142000	71400	212000	0.34	1	2.97	1	O08528|HXK2_MOUSE		0
NLGSINTELQDVQR	0.51	60	0	49000	0	98000	0	1	256	1	O08547|SC22B_MOUSE		0
GEALSALDSK	0.52	60	0	43300	0	86600	0	1	256	1	O08547|SC22B_MOUSE		0
ANNLSSLSK	0.44	1.26	6.1	169000	111000	228000	0.49	1	2.05	1	O08547|SC22B_MOUSE		0
SLSGAQIDDNIPR	0.66	3.5	1.8	186000	75700	296000	0.26	1	3.91	1	O08553|DPYL2_MOUSE		0
QIGENLIVPGGVK	0.92	7.71	0.6	195000	96400	293000	0.33	1	3.04	1	O08553|DPYL2_MOUSE		0
SAAEVIAQAR	0.92	7.38	1.1	315000	160000	469000	0.34	1	2.92	1	O08553|DPYL2_MOUSE		0
IVAPPGGR	1.06	6.25	0.2	116000	76400	156000	0.49	1	2.05	1	O08553|DPYL2_MOUSE		0
VFNLYPR	0.53	0.89	4.1	108000	78300	138000	0.57	1	1.77	1	O08553|DPYL2_MOUSE		0
GSPLVVISQGK	1.27	1.64	0.3	1030000	885000	1180000	0.75	1	1.34	1	O08553|DPYL2_MOUSE		0
FNENAVVR	0.67	60	0	182000	0	365000	0	1	256	1	O08573|LEG9_MOUSE		0
YTPIPNGLYPSK	0.67	1.24	3.3	210000	158000	262000	0.6	1	1.66	1	O08573|LEG9_MOUSE		0
DSGFGGGAGVETGGK	0.95	7.93	0.4	164000	78200	249000	0.31	1	3.19	1	O08583|THOC4_MOUSE		0
NIQLVTSQIDTQR	0.58	1.06	2.7	354000	250000	459000	0.54	1	1.84	2	O08583|THOC4_MOUSE		0
ELEEWYAR	0.42	60	0	17100	0	34200	0	1	256	1	O08585|CLCA_MOUSE		0
LQSEPESIR	0.64	5.1	0.6	201000	55600	346000	0.16	1	6.22	2	O08585|CLCA_MOUSE		0
LEALDANSR	0.71	3.36	1.2	318000	157000	480000	0.33	1	3.07	2	O08585|CLCA_MOUSE		0
AAEEAFVNDIDESSPGTEWER	0.49	1.91	3.9	161000	79200	243000	0.33	1	3.07	1	O08585|CLCA_MOUSE		0
SVLISLK	0.78	2.48	2.4	1330000	857000	1800000	0.48	1	2.1	2	O08585|CLCA_MOUSE		0
YEEIVDR	0.87	60	0	1630000	0	3260000	0	1	256	2	O08692|NGP_MOUSE		0
AIEAYNQGR	0.95	60	0	2340000	0	4670000	0	1	256	2	O08692|NGP_MOUSE		0
LLSATPPSSQNPATNIPLQFR	0.85	60	0	4760000	0	9520000	0	1	256	4	O08692|NGP_MOUSE		0
LLSATPPSSQNPATN(+.98)IPLQFR	0.36	60	0	715	0	1430	0	1	256	1	O08692|NGP_MOUSE	Deamidation (NQ)	0
LLSATPPSSQN(+.98)PATNIPLQFR	0.85	60	0	487000	0	974000	0	1	256	1	O08692|NGP_MOUSE	Deamidation (NQ)	0
VVFIFGPDK	0.44	2.3	1.7	825000	378000	1270000	0.3	1	3.37	2	O08709|PRDX6_MOUSE		0
LAPEFAK	1.23	5.15	0.3	3880000	2510000	5250000	0.48	1	2.09	2	O08709|PRDX6_MOUSE		0
NFDEILR	1.08	5.03	1	3140000	2050000	4240000	0.48	1	2.07	2	O08709|PRDX6_MOUSE		0
PGGLLLGDEAPNFEANTTIGR	0.82	2.56	1.5	2820000	1910000	3740000	0.51	1	1.96	5	O08709|PRDX6_MOUSE		0
KGESVM(+15.99)VVPTLSEEEAK	0.6	1.14	2.1	115000	79000	150000	0.53	1	1.9	1	O08709|PRDX6_MOUSE	Oxidation (M)	0
AAK(+42.01)LAPEFAK	0.74	1.97	0.9	779000	564000	994000	0.57	1	1.76	2	O08709|PRDX6_MOUSE	Acetylation (K)	0
LSILYPATTGR	1	1.73	1.8	5440000	4530000	6350000	0.71	1	1.4	2	O08709|PRDX6_MOUSE		0
GIEIPEVR	0.71	2.14	1.9	510000	328000	693000	0.47	1	2.12	2	O08749|DLDH_MOUSE		0
ADGSTQVIDTK	0.81	1.89	0.9	89800	68100	112000	0.61	1	1.64	1	O08749|DLDH_MOUSE		0
EANLAAAFGKPINF	0.73	0.3	1.9	221000	209000	234000	0.89	1	1.12	2	O08749|DLDH_MOUSE		0
ALLNNSHYY	1.01	0.28	0.4	157000	151000	163000	0.93	1	1.08	1	O08749|DLDH_MOUSE		0
ALTGGIAHLF	1.15	0.19	0.4	416000	405000	426000	0.95	1	1.05	1	O08749|DLDH_MOUSE		0
NFLASQVPFPSR	0.81	1.48	1.4	329000	272000	387000	0.7	1	1.42	2	O08756|HCD2_MOUSE		0
ATPLLTTLPEK(+42.01)VR	0.74	0.72	1.1	104000	90900	118000	0.77	1	1.3	2	O08756|HCD2_MOUSE	Acetylation (K)	0
LLELQAGK	0.47	60	0	41300	0	82700	0	1	256	1	O08795|GLU2B_MOUSE		0
ESLQQLAEVTR	0.72	60	0	173000	0	346000	0	1	256	1	O08795|GLU2B_MOUSE		0
SLEDQVETLR	0.67	1.95	2.5	1050000	664000	1430000	0.46	1	2.15	2	O08795|GLU2B_MOUSE		0
ILIEEWK	0.76	1.43	1	90700	69500	112000	0.62	1	1.61	1	O08795|GLU2B_MOUSE		0
EGPLCDELIR	0.6	60	0	96100	0	192000	0	1	256	1	O08810|U5S1_MOUSE		0
IAVEPVNPSELPK	0.77	3.47	1.3	376000	203000	550000	0.37	1	2.7	2	O08810|U5S1_MOUSE		0
TDILFTEQER	0.83	3.64	0.4	216000	128000	304000	0.42	1	2.36	1	O08810|U5S1_MOUSE		0
STPVTVVLPDTK	0.68	1.01	1.5	353000	273000	432000	0.63	1	1.59	2	O08810|U5S1_MOUSE		0
VLELDPALAPVVSR	0.54	60	0	92200	0	184000	0	1	256	2	O08915|AIP_MOUSE		0
ILGLAIESQDAGIK	0.41	60	0	25900	0	51800	0	1	256	1	O09044|SNP23_MOUSE		0
EALENEFK	0.72	3.68	1.9	171000	83900	258000	0.32	1	3.08	1	O09131|GSTO1_MOUSE		0
GSAPPGPVPEGQIR	0.56	0.86	4.4	680000	505000	854000	0.59	1	1.69	2	O09131|GSTO1_MOUSE		0
VPPLIASFVR	0.83	0.43	2.7	533000	497000	569000	0.87	1	1.14	1	O09131|GSTO1_MOUSE		0
SPEFNAK	0.51	60	0	40000	0	80000	0	1	256	1	O09159|MA2B1_MOUSE		0
QNVVNDYAR	0.56	60	0	133000	0	267000	0	1	256	2	O09159|MA2B1_MOUSE		0
QQTSATQDAVR	0.54	60	0	67900	0	136000	0	1	256	1	O09159|MA2B1_MOUSE		0
LQETTLAANQPLSR	0.51	60	0	58300	0	117000	0	1	256	1	O09159|MA2B1_MOUSE		0
FLQDTFGSDGLPR	0.65	6.02	0.1	270000	64000	476000	0.13	1	7.44	2	O09159|MA2B1_MOUSE		0
FQVTLYNPLGR	0.78	5.89	0.4	118000	45000	191000	0.24	1	4.25	1	O09159|MA2B1_MOUSE		0
TNGKEPELLEPIPY	0.73	0.31	3.7	1300000	1220000	1370000	0.89	1	1.13	1	O09167|RL21_MOUSE		0
TLNEWSSQISPDLVR	0.38	4.3	2.9	45600	13200	78000	0.17	1	5.89	1	O09172|GSH0_MOUSE		0
LFIVGSNSSSSTR	1.21	2.03	0.7	1380000	1150000	1600000	0.72	1	1.39	2	O09172|GSH0_MOUSE		0
AQFLVEK	0.8	6.14	1.9	532000	225000	839000	0.27	1	3.74	1	O35129|PHB2_MOUSE		0
VLNLQDESFTR	0.79	2.88	0.8	308000	194000	423000	0.46	1	2.18	2	O35129|PHB2_MOUSE		0
IVQAEGEAEAAK	0.96	2.94	0.6	139000	102000	175000	0.58	1	1.72	1	O35129|PHB2_MOUSE		0
VLPSIVNEVLK	0.56	0.75	2.5	598000	461000	736000	0.63	1	1.6	3	O35129|PHB2_MOUSE		0
AIFFNR	0.8	1.78	0.3	156000	121000	191000	0.63	1	1.58	1	O35129|PHB2_MOUSE		0
NASQLITQR	0.94	0.83	1.2	827000	757000	896000	0.84	1	1.18	2	O35129|PHB2_MOUSE		0
AQVSLLIR	0.81	0.43	1.8	390000	368000	412000	0.89	1	1.12	1	O35129|PHB2_MOUSE		0
NGDFLPTR	0.63	1.49	2.7	124000	82700	164000	0.5	1	1.99	1	O35226|PSMD4_MOUSE		0
FTDILVR	0.6	60	0	95900	0	192000	0	1	256	1	O35286|DHX15_MOUSE		0
IFEPPPPK	0.57	2.93	0.3	377000	137000	618000	0.22	1	4.51	1	O35286|DHX15_MOUSE		0
EVDDLGPEVGDIK	0.76	5.27	1.1	331000	131000	531000	0.25	1	4.06	2	O35286|DHX15_MOUSE		0
NEFVLTTK	0.69	2.49	1.2	457000	243000	671000	0.36	1	2.76	2	O35286|DHX15_MOUSE		0
SNLGSVVLQLK	0.79	1.83	2.1	391000	292000	491000	0.6	1	1.68	1	O35286|DHX15_MOUSE		0
IYLELR	0.95	1.34	0.5	368000	321000	416000	0.77	1	1.29	1	O35381|AN32A_MOUSE		0
INLIYSR	0.79	0.61	1.5	103000	93200	113000	0.82	1	1.22	1	O35459|ECH1_MOUSE		0
SEAIPILR	0.51	60	0	65300	0	131000	0	1	256	1	O35465|FKBP8_MOUSE		0
AVAVVVDPIQSVK	0.96	4.12	0.8	670000	450000	889000	0.51	1	1.97	2	O35593|PSDE_MOUSE		0
SITINYR	1.1	2.07	0.4	280000	231000	330000	0.7	1	1.43	1	O35593|PSDE_MOUSE		0
SLGDDISSETSGDFR	0.51	60	0	228000	0	455000	0	1	256	2	O35639|ANXA3_MOUSE		0
VLCLR	0.54	60	0	48200	0	96300	0	1	256	1	O35639|ANXA3_MOUSE		0
DYPGFSPSVDAEAIR	0.44	4.48	3.8	191000	43300	338000	0.13	1	7.81	2	O35639|ANXA3_MOUSE		0
GTGTDEDALIEILTTR	0.82	7.89	0.3	693000	237000	1150000	0.21	1	4.84	3	O35639|ANXA3_MOUSE		0
LTFDEYR	0.99	10.01	1.1	1580000	627000	2540000	0.25	1	4.05	2	O35639|ANXA3_MOUSE		0
SEIDLLDIR	0.82	6.33	0.8	2640000	1070000	4210000	0.25	1	3.95	3	O35639|ANXA3_MOUSE		0
NTPAFLAER	1.1	11.59	1.2	4050000	1810000	6290000	0.29	1	3.47	3	O35639|ANXA3_MOUSE		0
GAGTDEFTLNR	1.35	8	0.1	2230000	1130000	3330000	0.34	1	2.96	2	O35639|ANXA3_MOUSE		0
ALLTLADGR	1.13	7.75	0.3	1490000	791000	2190000	0.36	1	2.77	1	O35639|ANXA3_MOUSE		0
SLGDDISSETSGDFRK	0.56	1.76	3.4	315000	172000	458000	0.38	1	2.66	1	O35639|ANXA3_MOUSE		0
TLINILTER	0.82	2.9	2	4950000	3180000	6710000	0.47	1	2.11	2	O35639|ANXA3_MOUSE		0
SFPQLK	0.87	2.91	1.5	3050000	1980000	4110000	0.48	1	2.08	2	O35639|ANXA3_MOUSE	Q07076|ANXA7_MOUSE	0
LLSTDPVAAK	0.68	3.2	0	95900	44500	147000	0.3	1	3.31	1	O35643|AP1B1_MOUSE		0
IQPGNPSFTLSLK	0.95	1.1	0.3	159000	140000	178000	0.79	1	1.27	1	O35643|AP1B1_MOUSE		0
LVTSDPEINTK	0.93	3.25	1.4	531000	375000	688000	0.54	1	1.84	2	O35685|NUDC_MOUSE		0
FSGLEIVPNGITLPVDFQGR	0.86	2.21	0.9	152000	111000	192000	0.58	1	1.73	2	O35737|HNRH1_MOUSE		0
IQNGAQGIR	1.05	0.58	0.6	633000	594000	672000	0.88	1	1.13	2	O35737|HNRH1_MOUSE		0
STGEAFVQFASQEIAEK	0.58	0.2	1.4	103000	96300	110000	0.88	1	1.14	1	O35737|HNRH1_MOUSE	P70333|HNRH2_MOUSE	0
DGYTGEN(+.98)SPLYK(+42.01)SPYDIGK	0.7	60	0	156000	0	311000	0	1	256	1	O35744|CHIL3_MOUSE	Deamidation (NQ); Acetylation (K)	0
HFPLTSTL	1.13	60	0	5150000	0	10300000	0	1	256	2	O35744|CHIL3_MOUSE		0
AFEEESVEKDIPR	0.88	60	0	4680000	0	9360000	0	1	256	3	O35744|CHIL3_MOUSE		0
AFEEESVEK	0.65	60	0	216000	0	432000	0	1	256	2	O35744|CHIL3_MOUSE		0
STGAGIIDVIK	0.74	60	0	748000	0	1500000	0	1	256	2	O35744|CHIL3_MOUSE		0
SAMVSTPQNR	0.85	60	0	1440000	0	2870000	0	1	256	2	O35744|CHIL3_MOUSE		0
QIFIQSVIR	0.59	60	0	1840000	0	3670000	0	1	256	6	O35744|CHIL3_MOUSE		0
SAM(+15.99)VSTPQNR	0.76	60	0	6920000	0	13800000	0	1	256	8	O35744|CHIL3_MOUSE	Oxidation (M)	0
AYQGNEWVGYDNVR	0.69	60	0	1010000	0	2010000	0	1	256	3	O35744|CHIL3_MOUSE		0
DGYTGENSPLYK	0.91	60	0	1000000	0	2000000	0	1	256	1	O35744|CHIL3_MOUSE		0
DGYTGENSPLYKSPYDIGK	0.57	60	0	108000	0	216000	0	1	256	1	O35744|CHIL3_MOUSE		0
QGNEWVGYDNVR	0.64	60	0	147000	0	294000	0	1	256	1	O35744|CHIL3_MOUSE		0
SADLNVDSIISYWK	0.7	60	0	212000	0	423000	0	1	256	1	O35744|CHIL3_MOUSE		0
LNEGATEVWDAPQEVPYAYQGNEWVGYDNVR	0.71	60	0	307000	0	615000	0	1	256	1	O35744|CHIL3_MOUSE		0
HFPLTSTLK	0.73	60	0	1110000	0	2210000	0	1	256	2	O35744|CHIL3_MOUSE		0
TGIGAPTISTGPPGK	0.93	60	0	1300000	0	2590000	0	1	256	1	O35744|CHIL3_MOUSE		0
QIFIQSVIRF	1.16	29.48	0.1	3910000	335000	7480000	0.04	1	22.35	2	O35744|CHIL3_MOUSE		0
LLLTSTGAGIIDVIK	0.63	4.94	0.4	9860000	2600000	17100000	0.15	1	6.59	24	O35744|CHIL3_MOUSE		0
ILSDPSK	0.79	60	0	692000	0	1380000	0	1	256	2	O35744|CHIL3_MOUSE	Q91Z98|CHIL4_MOUSE	0
DYEALNGLK	0.77	60	0	754000	0	1510000	0	1	256	2	O35744|CHIL3_MOUSE	Q91Z98|CHIL4_MOUSE	0
QYNFDGLNLDWQYPGSR	0.84	60	0	1290000	0	2580000	0	1	256	2	O35744|CHIL3_MOUSE	Q91Z98|CHIL4_MOUSE	0
Q(+.98)YNFDGLNLDWQYPGSR	0.4	60	0	2210	0	4420	0	1	256	1	O35744|CHIL3_MOUSE	Q91Z98|CHIL4_MOUSE	0
DGLNLDWQYPGSR	0.52	60	0	50600	0	101000	0	1	256	1	O35744|CHIL3_MOUSE	Q91Z98|CHIL4_MOUSE	0
NFDGLNLDWQYPGSR	0.76	60	0	387000	0	775000	0	1	256	1	O35744|CHIL3_MOUSE	Q91Z98|CHIL4_MOUSE	0
YTSWAK	0.85	60	0	668000	0	1340000	0	1	256	1	O35744|CHIL3_MOUSE	Q91Z98|CHIL4_MOUSE	0
LIVGFPAYGHTF	0.73	60	0	859000	0	1720000	0	1	256	2	O35744|CHIL3_MOUSE	Q91Z98|CHIL4_MOUSE	0
IPELSQSLDYIQVMTY	0.59	60	0	42600	0	85300	0	1	256	1	O35744|CHIL3_MOUSE	Q91Z98|CHIL4_MOUSE	0
ELPQFATGENLPR	1.02	4.54	0.5	195000	120000	270000	0.45	1	2.24	1	O35841|API5_MOUSE		0
SLQTVSGR	1.11	1.03	0.1	170000	153000	186000	0.82	1	1.22	1	O35841|API5_MOUSE		0
QSLLDLAR	1.03	6.61	0.1	251000	145000	357000	0.41	1	2.47	1	O35855|BCAT2_MOUSE		0
LGGNYGPTVAVQR	1.21	1.94	0.3	294000	246000	341000	0.72	1	1.39	1	O35855|BCAT2_MOUSE		0
LDNLNVR	1.06	4.45	0	583000	417000	750000	0.56	1	1.8	1	O54734|OST48_MOUSE		0
SIIIEQLSNGK	0.94	2.67	1.1	1150000	880000	1430000	0.62	1	1.62	2	O54734|OST48_MOUSE		0
GFELTFK	1.51	2.6	0.1	1690000	1300000	2080000	0.63	1	1.6	1	O54734|OST48_MOUSE		0
SDAFFNSAVQK	1.29	2.46	0.3	1260000	996000	1530000	0.65	1	1.53	2	O54734|OST48_MOUSE		0
TADDPSLSLIK	1.32	0.64	0.4	1930000	1800000	2060000	0.87	1	1.15	2	O54734|OST48_MOUSE		0
SSLNPILFR	1	0.44	1.7	3040000	2860000	3220000	0.89	1	1.13	2	O54734|OST48_MOUSE		0
NTLLIAGLQAR	0.98	0.29	2	2520000	2440000	2600000	0.94	1	1.07	2	O54734|OST48_MOUSE		0
EEGVLR	0.76	1.85	0.2	83500	59400	108000	0.55	1	1.81	1	O54734|OST48_MOUSE	Q99K01|PDXD1_MOUSE	0
GLGSVVAVEER	0.58	60	0	62400	0	125000	0	1	256	1	O54782|MA2B2_MOUSE		0
VGPLDLNR	0.71	2.97	1.8	137000	71500	202000	0.35	1	2.83	1	O54782|MA2B2_MOUSE		0
ALSPDPLLR	0.53	60	0	191000	0	383000	0	1	256	2	O54824|IL16_MOUSE		0
STNPGISIGDVAK	0.54	1.41	1	176000	105000	247000	0.43	1	2.34	2	O54879|HMGB3_MOUSE		0
LVVTGAEAR	0.56	60	0	108000	0	215000	0	1	256	2	O54988|SLK_MOUSE		0
LADFGVSAK	0.73	4.82	1.8	194000	79500	308000	0.26	1	3.88	1	O54988|SLK_MOUSE		0
LQVSQQEDITK	0.72	6.2	0.3	382000	121000	643000	0.19	1	5.32	2	O55023|IMPA1_MOUSE		0
VFNYNTLER	0.54	60	0	68400	0	137000	0	1	256	1	O55029|COPB2_MOUSE		0
DNNQFASASLDR	0.48	1.58	5.1	137000	77000	197000	0.39	1	2.56	1	O55029|COPB2_MOUSE		0
QLAELAISK	0.89	3.89	1	174000	105000	244000	0.43	1	2.32	1	O55029|COPB2_MOUSE		0
GGFLLGVR	0.59	1.09	2.7	230000	160000	300000	0.53	1	1.87	1	O55029|COPB2_MOUSE		0
VNIIPLIAK	0.74	1.18	0.9	401000	321000	481000	0.67	1	1.5	2	O55131|SEPT7_MOUSE		0
EWGSGSDTLR	0.64	60	0	58600	0	117000	0	1	256	1	O55143|AT2A2_MOUSE		0
EFDELSPSAQR	0.44	60	0	26700	0	53400	0	1	256	1	O55143|AT2A2_MOUSE		0
IGIFGQDEDVTSK	0.54	2.27	4.3	529000	229000	828000	0.28	1	3.62	2	O55143|AT2A2_MOUSE		0
GAPEGVIDR	0.95	6.56	0.9	245000	134000	355000	0.38	1	2.64	1	O55143|AT2A2_MOUSE		0
EFTLEFSR	0.37	1.42	8.5	406000	266000	547000	0.49	1	2.06	1	O55143|AT2A2_MOUSE	Q64518|AT2A3_MOUSE	0
DVVLAYPEVR	0.67	2.94	2.2	431000	215000	646000	0.33	1	3.01	2	O70133|DHX9_MOUSE		0
ELDALDANDELTPLGR	0.72	2.48	1.8	114000	67900	160000	0.43	1	2.35	2	O70133|DHX9_MOUSE		0
LPIEPR	0.8	3.02	0.7	519000	329000	709000	0.46	1	2.16	2	O70133|DHX9_MOUSE		0
FEPVVIPVGR	0.45	60	0	35100	0	70200	0	1	256	1	O70145|NCF2_MOUSE		0
LFEPVVIPVGR	0.75	8.88	1.6	247000	62700	431000	0.15	1	6.87	1	O70145|NCF2_MOUSE		0
TLNEWDSR	0.89	2.59	0.7	119000	81600	157000	0.52	1	1.92	1	O70194|EIF3D_MOUSE		0
PVGYGIK	0.46	60	0	16900	0	33900	0	1	256	1	O70251|EF1B_MOUSE		0
LVPVGYGIK	1.11	0.9	0.4	1970000	1800000	2140000	0.84	1	1.19	2	O70251|EF1B_MOUSE		0
LFNVDR	0.99	4.25	0.2	870000	556000	1180000	0.47	1	2.13	2	O70435|PSA3_MOUSE		0
AVENSSTAIGIR	0.93	4.01	1.4	1320000	873000	1770000	0.49	1	2.03	2	O70435|PSA3_MOUSE		0
SNFGYNIPLK	0.96	0.56	1	946000	889000	1000000	0.89	1	1.13	2	O70435|PSA3_MOUSE		0
TLNQLGTPQDSPELR	0.54	60	0	81500	0	163000	0	1	256	1	O70439|STX7_MOUSE		0
VVVPPLPGK	0.86	2.28	1.1	615000	441000	789000	0.56	1	1.79	2	O70492|SNX3_MOUSE		0
TNLPIFK	0.86	2.93	0.1	185000	120000	249000	0.48	1	2.07	1	O70492|SNX3_MOUSE	O70493|SNX12_MOUSE	0
IVVPPLPGK	0.75	2.79	0.4	389000	240000	538000	0.45	1	2.25	2	O70493|SNX12_MOUSE		0
IIETLSQQLQAK	0.49	60	0	88400	0	177000	0	1	256	1	O70591|PFD2_MOUSE		0
GAVSAEQVIAGFNR	0.73	2.68	1.5	273000	163000	383000	0.43	1	2.35	2	O70591|PFD2_MOUSE		0
IEVANPDGDFR	0.5	60	0	29000	0	57900	0	1	256	1	O88307|SORL_MOUSE		0
ESAPGLIIATGSVGK	0.53	60	0	55400	0	111000	0	1	256	1	O88307|SORL_MOUSE		0
ASNLLLGFDR	0.73	4.58	0.8	145000	59200	231000	0.26	1	3.91	1	O88307|SORL_MOUSE		0
ITTVSLSAPDALK	0.78	2.72	1.1	95800	59000	133000	0.44	1	2.25	1	O88307|SORL_MOUSE		0
AVIQAAR	0.95	1.26	1.8	528000	462000	593000	0.78	1	1.28	1	O88307|SORL_MOUSE		0
ASLPQVER	0.63	5.2	0.9	225000	55500	394000	0.14	1	7.09	2	O88342|WDR1_MOUSE		0
VWTLSDPETK	0.69	4.84	1.6	270000	82700	458000	0.18	1	5.54	1	O88342|WDR1_MOUSE		0
DYSGQGVVK	0.86	6.23	1	244000	103000	384000	0.27	1	3.71	1	O88342|WDR1_MOUSE		0
IAVVGEGR	1.05	9.39	0.9	1420000	654000	2190000	0.3	1	3.35	2	O88342|WDR1_MOUSE		0
VFASLPQVER	0.57	1.8	0.6	710000	390000	1030000	0.38	1	2.64	2	O88342|WDR1_MOUSE		0
IASGDISGK	0.94	6.25	0.9	535000	296000	774000	0.38	1	2.61	2	O88342|WDR1_MOUSE		0
YTNLTLR	0.84	4.05	1.1	1600000	918000	2290000	0.4	1	2.49	2	O88342|WDR1_MOUSE		0
FSPDGNR	0.78	2.52	1.6	144000	95500	193000	0.5	1	2.02	1	O88342|WDR1_MOUSE		0
VINSVDIK	0.27	0.15	2.5	275000	263000	286000	0.92	1	1.08	1	O88342|WDR1_MOUSE		0
AEAETLPSLPITK	0.9	1.96	0.2	73300	57900	88600	0.65	1	1.53	1	O88428|PAPS2_MOUSE		0
LTGLSGAGK	0.76	0.14	2	130000	127000	134000	0.95	1	1.06	1	O88428|PAPS2_MOUSE		0
ATTADGSSILDR	0.56	2.41	0.7	99100	42100	156000	0.27	1	3.71	2	O88544|CSN4_MOUSE		0
QEM(+15.99)QEVQSSR	0.96	11.81	0.3	621000	236000	1010000	0.23	1	4.26	2	O88569|ROA2_MOUSE	Oxidation (M)	0
QEMQEVQSSR	0.59	2.44	3.2	148000	67600	228000	0.3	1	3.37	1	O88569|ROA2_MOUSE		0
IGGLSFETTEESLR	0.82	2.59	0.5	169000	116000	222000	0.52	1	1.92	1	O88569|ROA2_MOUSE		0
GGNFGFGDSR	1.07	4.65	1.9	4350000	3030000	5660000	0.54	1	1.87	2	O88569|ROA2_MOUSE		0
TLETVPLER	0.7	1.48	3.7	807000	564000	1050000	0.54	1	1.86	1	O88569|ROA2_MOUSE		0
LFVGGIK	0.52	0.83	2.8	46100	34300	57900	0.59	1	1.69	1	O88569|ROA2_MOUSE		0
LFIGGLSFETTEESLR	0.74	1.25	0.3	132000	107000	157000	0.68	1	1.46	2	O88569|ROA2_MOUSE		0
SRGFGFVTF	0.97	0.51	2.8	1740000	1640000	1830000	0.89	1	1.12	1	O88569|ROA2_MOUSE		0
AALNLLECGVSRG	0.57	60	0	57700	0	115000	0	1	256	1	O88593|PGRP1_MOUSE		0
DAFALAK	0.73	4.18	1	151000	66500	235000	0.28	1	3.53	1	O88685|PRS6A_MOUSE		0
YATDLLNVALNR	0.51	60	0	39100	0	78300	0	1	256	1	O88736|DHB7_MOUSE		0
GSLPTSGNISGFVR	0.48	60	0	23300	0	46600	0	1	256	1	O88738|BIRC6_MOUSE		0
GLPNVQR	1.22	3.06	0.5	1600000	1220000	1980000	0.62	1	1.62	2	O88844|IDHC_MOUSE		0
YFEITSEAPFLHYLSM(+15.99)FSSK	0.55	60	0	71200	0	142000	0	1	256	1	O89053|COR1A_MOUSE	Oxidation (M)	0
QEDLYPPTAGPDPALTAEEWLGGR	0.48	60	0	33300	0	66700	0	1	256	1	O89053|COR1A_MOUSE		0
ATPEPSGTPSSDTVSR	0.63	60	0	113000	0	225000	0	1	256	1	O89053|COR1A_MOUSE		0
QVALWDTK	0.7	8.5	1	510000	82300	938000	0.09	1	11.39	2	O89053|COR1A_MOUSE		0
LDRLEETVQAK	0.77	7.05	0.6	451000	138000	765000	0.18	1	5.54	1	O89053|COR1A_MOUSE		0
DAGPLLISLK	0.7	5.24	0.5	244000	77000	411000	0.19	1	5.34	2	O89053|COR1A_MOUSE		0
NLNAIVQK	0.62	3.64	1.2	1170000	381000	1960000	0.19	1	5.13	1	O89053|COR1A_MOUSE		0
ILTTGFSR	1.31	11.67	0.4	2840000	1030000	4650000	0.22	1	4.5	1	O89053|COR1A_MOUSE		0
VVLPMELPIR	0.73	6.61	0.5	302000	93200	511000	0.18	1	5.49	2	P00405|COX2_MOUSE		0
VVLPM(+15.99)ELPIR	0.7	4.87	0.4	127000	41500	212000	0.2	1	5.11	1	P00405|COX2_MOUSE	Oxidation (M)	0
LLEVDNR	0.97	5.64	0.9	1880000	1080000	2680000	0.4	1	2.49	2	P00405|COX2_MOUSE		0
ADLLDYIK	0.59	60	0	74700	0	149000	0	1	256	1	P00493|HPRT_MOUSE		0
ALDYNEYFR	0.51	2.32	1.5	67500	29000	106000	0.27	1	3.65	1	P00493|HPRT_MOUSE		0
VIGGDDLSTLTGK	0.54	1.56	3	579000	330000	828000	0.4	1	2.51	2	P00493|HPRT_MOUSE		0
INLNVR	0.53	60	0	25000	0	50100	0	1	256	1	P01027|CO3_MOUSE		0
LPYSVVR	0.71	60	0	123000	0	247000	0	1	256	1	P01027|CO3_MOUSE		0
QPLTITVR	0.66	60	0	177000	0	355000	0	1	256	1	P01027|CO3_MOUSE		0
LSINTPNSR	0.81	60	0	305000	0	611000	0	1	256	1	P01027|CO3_MOUSE		0
ALTQDDGVAK	0.69	60	0	195000	0	390000	0	1	256	2	P01027|CO3_MOUSE		0
IFTVDNNLLPVGK	0.64	60	0	109000	0	219000	0	1	256	1	P01027|CO3_MOUSE		0
VVIEDGVGDAVLTR	0.64	60	0	258000	0	516000	0	1	256	2	P01027|CO3_MOUSE		0
EQEELKVR	0.53	60	0	18100	0	36200	0	1	256	1	P01027|CO3_MOUSE		0
IGQQEVEVK	0.6	60	0	83000	0	166000	0	1	256	1	P01027|CO3_MOUSE		0
YTLIGASGQR	0.48	3.97	1.8	111000	25800	196000	0.13	1	7.59	1	P01027|CO3_MOUSE		0
SELEEDIIPEEDIISR	0.38	2.3	4	74800	37700	112000	0.34	1	2.96	2	P01027|CO3_MOUSE		0
LLVVYPWTQR	1.11	2.2	0.8	1920000	1550000	2280000	0.68	1	1.47	2	P02088|HBB1_MOUSE		0
IGDFGLATVK	0.52	60	0	59400	0	119000	0	1	256	1	P04627|ARAF_MOUSE		0
ALQASALNAWR	0.5	2.23	3.4	99900	44000	156000	0.28	1	3.54	1	P05063|ALDOC_MOUSE		0
TVPPAVTGVTFL	0.75	4.25	1.8	231000	114000	348000	0.33	1	3.05	1	P05064|ALDOA_MOUSE		0
AGTNGETTTQGLDGLSER	0.75	3.7	0.8	266000	139000	394000	0.35	1	2.83	2	P05064|ALDOA_MOUSE		0
GVVPLAGTNGETTTQGLDGLSER	0.88	3.92	1.2	3770000	2020000	5530000	0.36	1	2.74	3	P05064|ALDOA_MOUSE		0
LQSIGTENTEENR	0.95	6.9	1.1	561000	312000	811000	0.38	1	2.6	2	P05064|ALDOA_MOUSE		0
GVVPLAGTN(+.98)GETTTQGLDGLSER	0.57	1.69	3	89100	49800	128000	0.39	1	2.58	1	P05064|ALDOA_MOUSE	Deamidation (NQ)	0
GILAADESTGSIAK	1.33	6.34	1	7280000	4130000	10400000	0.4	1	2.52	2	P05064|ALDOA_MOUSE		0
AAQEEYIK	0.78	2.8	1.2	143000	87100	199000	0.44	1	2.29	1	P05064|ALDOA_MOUSE		0
VDKGVVPLAGTNGETTTQGLDGLSER	0.61	1.31	0.5	1940000	1250000	2630000	0.48	1	2.1	7	P05064|ALDOA_MOUSE		0
TVPPAVTGVTF	0.95	4.13	2	4110000	2750000	5470000	0.5	1	1.98	1	P05064|ALDOA_MOUSE		0
ALQASALK	1.36	3.69	0.8	6740000	4600000	8890000	0.52	1	1.93	2	P05064|ALDOA_MOUSE		0
GILAADESTGSIAKR	0.91	3.99	0.3	2430000	1690000	3170000	0.53	1	1.87	3	P05064|ALDOA_MOUSE		0
RTVPPAVTGVTF	1.04	3.13	0	360000	263000	458000	0.57	1	1.74	1	P05064|ALDOA_MOUSE		0
AAQEEYIKR	1.07	1.85	0.2	490000	420000	561000	0.75	1	1.34	1	P05064|ALDOA_MOUSE		0
VLAAVYK	0.92	3.34	0.6	870000	625000	1120000	0.56	1	1.78	1	P05064|ALDOA_MOUSE	P05063|ALDOC_MOUSE	0
DGADFAK	0.89	2.33	1.5	607000	460000	754000	0.61	1	1.64	2	P05064|ALDOA_MOUSE	P05063|ALDOC_MOUSE	0
DGADFAK(+42.01)WR	0.91	1.83	3	2080000	1750000	2420000	0.72	1	1.38	2	P05064|ALDOA_MOUSE	P05063|ALDOC_MOUSE	0
VGGVQSLGGTGALR	0.93	0.65	0.3	112000	105000	120000	0.88	1	1.14	1	P05201|AATC_MOUSE		0
IAATILTSPDLR	1.08	0.78	0.3	1740000	1610000	1870000	0.86	1	1.16	2	P05202|AATM_MOUSE		0
EIASVVK	0.94	0.1	0.3	160000	158000	162000	0.98	1	1.03	1	P05202|AATM_MOUSE		0
ASAELALGENNEVLK	1.13	0.04	0	269000	268000	270000	0.99	1	1.01	1	P05202|AATM_MOUSE		0
GGQVSVCPLPRG	0.64	60	0	129000	0	257000	0	1	256	1	P05555|ITAM_MOUSE		0
TLTPEEEAR	0.57	60	0	52700	0	105000	0	1	256	1	P06151|LDHA_MOUSE		0
VTLTPEEEAR	1.23	3.93	1.2	5780000	4100000	7470000	0.55	1	1.82	2	P06151|LDHA_MOUSE		0
LLIVSNPVDILTY	1.61	2.69	0.5	6900000	5270000	8540000	0.62	1	1.62	2	P06151|LDHA_MOUSE		0
QVVDSAYEVIK	1.17	2.07	1.1	3320000	2640000	4010000	0.66	1	1.52	2	P06151|LDHA_MOUSE		0
FIIPNIVK	0.79	1.16	1.9	1020000	844000	1200000	0.7	1	1.42	2	P06151|LDHA_MOUSE		0
SADTLWGIQK	1.04	1.14	2	3510000	3090000	3920000	0.79	1	1.27	2	P06151|LDHA_MOUSE		0
LVIITAGAR	1.2	0.83	0.3	20100000	18500000	21600000	0.86	1	1.17	2	P06151|LDHA_MOUSE		0
LNLVQR	1.38	0.66	0.1	5290000	4900000	5690000	0.86	1	1.16	1	P06151|LDHA_MOUSE		0
VDPVNFK	1.07	11.55	0.4	2070000	1000000	3140000	0.32	1	3.12	2	P06467|HBAZ_MOUSE		0
DNM(+15.99)FSGSK	0.56	60	0	142000	0	285000	0	1	256	3	P06745|G6PI_MOUSE	Oxidation (M)	0
ELFEADPER	0.53	60	0	58700	0	117000	0	1	256	1	P06745|G6PI_MOUSE		0
LTPFILGALIAMYEHK	0.69	60	0	91600	0	183000	0	1	256	1	P06745|G6PI_MOUSE		0
LTPFILGALIAM(+15.99)YEHK	0.79	60	0	337000	0	674000	0	1	256	1	P06745|G6PI_MOUSE	Oxidation (M)	0
ANFLAQTEALMK	0.67	60	0	140000	0	281000	0	1	256	1	P06745|G6PI_MOUSE		0
DVM(+15.99)PEVNR	0.61	7.06	1.1	548000	68800	1030000	0.07	1	14.92	3	P06745|G6PI_MOUSE	Oxidation (M)	0
FAAYFQQGDMESNGK	0.67	5.69	2	139000	37300	241000	0.15	1	6.46	1	P06745|G6PI_MOUSE		0
FAAYFQQGDM(+15.99)ESNGK	0.78	7.99	2.3	437000	129000	744000	0.17	1	5.76	1	P06745|G6PI_MOUSE	Oxidation (M)	0
ELFEADPERF	0.9	14.09	0.2	322000	101000	543000	0.19	1	5.39	1	P06745|G6PI_MOUSE		0
ILLANFLAQTEALMK	0.85	4.64	0.1	42100	21400	62700	0.34	1	2.93	1	P06745|G6PI_MOUSE		0
SPEDLEK	0.77	3.35	1.8	454000	248000	659000	0.38	1	2.66	2	P06745|G6PI_MOUSE		0
VFEGNRPTNSIVF	0.75	2.72	1.3	1740000	1070000	2410000	0.44	1	2.25	2	P06745|G6PI_MOUSE		0
TFTTQETITNAETAK	0.92	2.93	0.6	174000	128000	219000	0.58	1	1.71	1	P06745|G6PI_MOUSE		0
INYTENR	1.05	2.31	1.2	690000	549000	831000	0.66	1	1.51	1	P06745|G6PI_MOUSE		0
SNTPIKVDGK	1.14	1.94	0.3	679000	544000	814000	0.67	1	1.5	2	P06745|G6PI_MOUSE		0
LAEFQSIPR	0.69	60	0	284000	0	568000	0	1	256	2	P06800|PTPRC_MOUSE		0
NTFIPER	0.73	10.69	0.1	328000	55700	601000	0.09	1	10.79	2	P06800|PTPRC_MOUSE		0
YILVVR	0.65	3.3	2	62800	26600	99100	0.27	1	3.73	1	P06800|PTPRC_MOUSE		0
AIVVTDGER	0.54	60	0	44500	0	89000	0	1	256	1	P06801|MAOX_MOUSE		0
ELPSALK	0.59	60	0	135000	0	270000	0	1	256	2	P07356|ANXA2_MOUSE		0
QDIAFAYQR	0.52	60	0	37300	0	74600	0	1	256	1	P07356|ANXA2_MOUSE		0
TNQELQEINRVY	0.72	4.7	1.1	477000	194000	759000	0.26	1	3.91	2	P07356|ANXA2_MOUSE		0
TNQELQEINR	0.63	3.19	1.1	275000	118000	432000	0.27	1	3.65	2	P07356|ANXA2_MOUSE		0
TPAQYDASELK	0.97	5.2	1.2	442000	264000	620000	0.43	1	2.35	1	P07356|ANXA2_MOUSE		0
GVDEVTIVNILTNR	0.91	5.93	0.7	321000	195000	447000	0.43	1	2.3	2	P07356|ANXA2_MOUSE		0
KELPSALK	0.83	2.22	0.5	223000	158000	288000	0.55	1	1.82	1	P07356|ANXA2_MOUSE		0
SNQQNLGTIK	1.02	1.45	0.2	111000	96200	125000	0.77	1	1.3	1	P07742|RIR1_MOUSE		0
TRPAANPIQF	1.05	0.51	0.8	1120000	1060000	1180000	0.9	1	1.12	1	P07742|RIR1_MOUSE		0
VFIM(+15.99)DNCEELIPEYLNFIR	0.78	60	0	129000	0	258000	0	1	256	1	P07901|HS90A_MOUSE	Oxidation (M)	0
DQVANSAFVER	0.82	3.15	2.4	1610000	1050000	2160000	0.49	1	2.05	2	P07901|HS90A_MOUSE		0
DQVANSAF	0.69	1.46	1.2	396000	272000	519000	0.52	1	1.91	1	P07901|HS90A_MOUSE		0
FYEQFSK	0.84	2.11	2.5	518000	387000	649000	0.6	1	1.68	1	P07901|HS90A_MOUSE		0
TDTGEPM(+15.99)GR	0.94	0.49	1.6	243000	230000	256000	0.9	1	1.11	1	P07901|HS90A_MOUSE	Oxidation (M)	0
ALLFVPR	0.92	0.32	1	1690000	1630000	1760000	0.93	1	1.07	2	P07901|HS90A_MOUSE		0
ESDDK	0.88	0.01	0.2	2900000	2910000	2900000	1	1	1	1	P07901|HS90A_MOUSE		0
VDATEQTDLAK	0.94	5.92	0.3	912000	532000	1290000	0.41	1	2.43	2	P08003|PDIA4_MOUSE		0
LAPEYEK	0.8	3.17	1.1	243000	149000	337000	0.44	1	2.27	2	P08003|PDIA4_MOUSE		0
QLEPIYTSLGK	1.05	5.22	0.2	205000	127000	282000	0.45	1	2.21	1	P08003|PDIA4_MOUSE		0
FDVSGYPTIK	0.74	1.84	2.4	394000	282000	507000	0.56	1	1.8	2	P08003|PDIA4_MOUSE		0
SPPIPLAK	0.76	0.91	1.6	684000	574000	793000	0.72	1	1.38	2	P08003|PDIA4_MOUSE		0
AATQFWR	0.94	0.29	0.8	350000	339000	362000	0.94	1	1.07	1	P08003|PDIA4_MOUSE		0
SFPDFPIPGVLF	0.86	7.69	0.5	614000	214000	1010000	0.21	1	4.73	2	P08030|APT_MOUSE		0
IDYIAGLDSR	0.49	1.17	3.1	273000	178000	367000	0.48	1	2.06	2	P08030|APT_MOUSE		0
SGYAGALR	0.73	60	0	442000	0	884000	0	1	256	2	P08071|TRFL_MOUSE		0
AGNVAFLK	0.79	60	0	665000	0	1330000	0	1	256	2	P08071|TRFL_MOUSE		0
QASGFQLF	0.84	60	0	430000	0	859000	0	1	256	1	P08071|TRFL_MOUSE		0
DQQVQFGR	0.52	60	0	40500	0	80900	0	1	256	1	P08071|TRFL_MOUSE		0
EYVIATER	0.73	60	0	614000	0	1230000	0	1	256	2	P08071|TRFL_MOUSE		0
LRPVAAEVY	0.86	60	0	742000	0	1480000	0	1	256	1	P08071|TRFL_MOUSE		0
IPIGTLRPY	0.86	60	0	1250000	0	2490000	0	1	256	2	P08071|TRFL_MOUSE		0
QLFASPSGQK	0.54	60	0	57700	0	115000	0	1	256	1	P08071|TRFL_MOUSE		0
DNAGDVAFTR	0.86	60	0	1060000	0	2120000	0	1	256	2	P08071|TRFL_MOUSE		0
LDQQVQFGR	0.75	60	0	794000	0	1590000	0	1	256	2	P08071|TRFL_MOUSE		0
LLDQQVQFGR	0.67	60	0	192000	0	385000	0	1	256	1	P08071|TRFL_MOUSE		0
SYTTSIQNLNK	0.69	60	0	133000	0	267000	0	1	256	1	P08071|TRFL_MOUSE		0
VLFETATLR	0.62	60	0	76000	0	152000	0	1	256	1	P08113|ENPL_MOUSE		0
FETATLR	0.98	6.06	0.5	2750000	1610000	3900000	0.41	1	2.43	2	P08113|ENPL_MOUSE		0
GVVDSDDLPLNVSR	0.88	3.55	2.6	2960000	1810000	4110000	0.44	1	2.27	2	P08113|ENPL_MOUSE		0
GLFDEYGSK	1.04	3.83	1.1	1860000	1270000	2450000	0.52	1	1.93	2	P08113|ENPL_MOUSE		0
DISTNYYASQK	0.88	2.52	0.5	630000	435000	824000	0.53	1	1.89	2	P08113|ENPL_MOUSE		0
SDDLPLNVSR	1.15	2.23	0.3	1510000	1160000	1850000	0.63	1	1.59	2	P08113|ENPL_MOUSE		0
FAFQAEVNR	1.18	2.1	0.4	4400000	3500000	5300000	0.66	1	1.52	2	P08113|ENPL_MOUSE		0
IYFM(+15.99)AGSSR	0.8	1.63	2	2520000	2030000	3010000	0.67	1	1.48	3	P08113|ENPL_MOUSE	Oxidation (M)	0
SGTSEFLNK	1.13	2.17	0.9	4610000	3790000	5420000	0.7	1	1.43	2	P08113|ENPL_MOUSE		0
SGYLLPDTK	0.92	1.83	2.1	3480000	2870000	4100000	0.7	1	1.43	2	P08113|ENPL_MOUSE		0
FDEYGSK	0.89	0.87	0.4	105000	94200	116000	0.81	1	1.23	1	P08113|ENPL_MOUSE		0
LIINSLYK	1.48	0.67	0.7	5130000	4770000	5490000	0.87	1	1.15	2	P08113|ENPL_MOUSE		0
EFGTNIK	1.08	0.64	0.5	222000	209000	236000	0.89	1	1.13	1	P08113|ENPL_MOUSE		0
SAFLVADK	0.64	0.15	0.1	140000	134000	145000	0.93	1	1.08	1	P08113|ENPL_MOUSE		0
YLNFVK	0.97	0.18	1.6	615000	602000	628000	0.96	1	1.04	1	P08113|ENPL_MOUSE		0
M(+15.99)IAEAIPELK	0.64	60	0	135000	0	271000	0	1	256	1	P08249|MDHM_MOUSE	Oxidation (M)	0
VDFPQDQLATLTGR	0.93	4.7	1.1	2200000	1370000	3030000	0.45	1	2.2	3	P08249|MDHM_MOUSE		0
IQEAGTEVVK	1.28	3.67	1	2440000	1740000	3140000	0.55	1	1.81	2	P08249|MDHM_MOUSE		0
FSTPLLLGK	0.67	1.45	2.6	669000	477000	861000	0.55	1	1.8	2	P08249|MDHM_MOUSE		0
ANTFVAELK	1.13	3.45	0.3	1450000	1060000	1850000	0.57	1	1.74	2	P08249|MDHM_MOUSE		0
NSPLVSR	1.38	2.95	0	1530000	1120000	1950000	0.57	1	1.74	1	P08249|MDHM_MOUSE		0
GYLGPEQLPDCLKG	0.81	1.94	2.4	407000	317000	497000	0.64	1	1.57	1	P08249|MDHM_MOUSE		0
STPLLLGK	0.62	0.59	0.1	393000	332000	455000	0.73	1	1.37	1	P08249|MDHM_MOUSE		0
M(+15.99)IAEAIPELK(+42.01)ASIK	0.32	0.3	7.7	92800	85400	100000	0.85	1	1.17	1	P08249|MDHM_MOUSE	Oxidation (M); Acetylation (K)	0
IFGVTTLDIVR	0.87	0.47	0.2	956000	887000	1030000	0.87	1	1.16	3	P08249|MDHM_MOUSE		0
IAQSDYIPTQQDVLR	0.86	8.76	0.6	1120000	344000	1900000	0.18	1	5.51	3	P08752|GNAI2_MOUSE		0
SNTIQSIMAIVK	0.96	7.43	0.7	268000	138000	399000	0.35	1	2.89	1	P08752|GNAI2_MOUSE		0
DLFEEK	0.98	14.75	0.4	442000	149000	734000	0.2	1	4.91	1	P08752|GNAI2_MOUSE	Q9DC51|GNAI3_MOUSE	0
LLLLGAGESGK	1.15	7.76	0.5	3720000	1710000	5730000	0.3	1	3.36	2	P08752|GNAI2_MOUSE	Q9DC51|GNAI3_MOUSE	0
FVLTAAHCK(+42.01)	0.97	9.7	0.4	321000	143000	499000	0.29	1	3.49	1	P08882|GRAC_MOUSE	Acetylation (K)	0
GIFQINSR	0.8	60	0	266000	0	531000	0	1	256	1	P08905|LYZ2_MOUSE		0
GDQSTDYGIFQINSR	0.67	60	0	678000	0	1360000	0	1	256	3	P08905|LYZ2_MOUSE		0
ATNYNRGDQSTDYGIF	0.87	60	0	897000	0	1790000	0	1	256	1	P08905|LYZ2_MOUSE		0
AHCQNR	1.99	4.17	0.1	11100000	7430000	14700000	0.51	1	1.98	1	P08905|LYZ2_MOUSE		0
GGAGGAEQLLGAR	0.86	5.27	1.7	1170000	549000	1790000	0.31	1	3.26	2	P09066|HME2_MOUSE		0
ALAPEYAK	1.14	8.1	0.6	3200000	1460000	4940000	0.3	1	3.37	2	P09103|PDIA1_MOUSE		0
LITLEEEMTK	0.55	1.59	1.6	335000	191000	480000	0.4	1	2.51	2	P09103|PDIA1_MOUSE		0
LLVEF	0.43	1.49	4.9	416000	255000	578000	0.44	1	2.27	1	P09103|PDIA1_MOUSE		0
IFGGEIK	1.53	3.85	0.5	4550000	3140000	5960000	0.53	1	1.9	1	P09103|PDIA1_MOUSE		0
DALEEEDNVLVLK	1.14	4.15	0.8	1260000	866000	1650000	0.53	1	1.9	1	P09103|PDIA1_MOUSE		0
EADDIVNWLK	1.31	3.47	0.6	2770000	1930000	3610000	0.53	1	1.87	2	P09103|PDIA1_MOUSE		0
NNFEGEITK	0.85	2.12	1.3	138000	99300	176000	0.56	1	1.77	1	P09103|PDIA1_MOUSE		0
VDATEESDLAQQYGVR	0.76	1.67	2.6	1810000	1320000	2310000	0.57	1	1.75	4	P09103|PDIA1_MOUSE		0
DALEEEDNVLVLKK	1.1	3.45	1.1	1080000	805000	1350000	0.6	1	1.68	1	P09103|PDIA1_MOUSE		0
LLDFIK	1.08	1.74	1.7	5020000	4290000	5750000	0.75	1	1.34	2	P09103|PDIA1_MOUSE		0
FFPASADR	1.14	0.79	0.2	3420000	3140000	3700000	0.85	1	1.18	1	P09103|PDIA1_MOUSE		0
NDLAVVDVR	1.26	2.68	0.5	1610000	1290000	1920000	0.67	1	1.49	2	P09405|NUCL_MOUSE		0
ETLEEVFEK	1.24	2	0.3	1280000	1070000	1490000	0.71	1	1.4	2	P09405|NUCL_MOUSE		0
VDFNSEEDAK	0.79	0.8	1.5	433000	378000	488000	0.77	1	1.29	1	P09405|NUCL_MOUSE		0
GFGFVDFNSEEDAK	0.92	0.73	1.3	848000	782000	915000	0.85	1	1.17	2	P09405|NUCL_MOUSE		0
LELQGSNSR	1.17	0.07	1.6	2230000	2210000	2240000	0.98	1	1.02	2	P09405|NUCL_MOUSE		0
PGVDALSNV	0.45	60	0	20000	0	40000	0	1	256	1	P09411|PGK1_MOUSE		0
SLM(+15.99)DEVVK	0.66	60	0	537000	0	1070000	0	1	256	3	P09411|PGK1_MOUSE	Oxidation (M)	0
QIVWNGPVGVFEWEAFAR	0.82	60	0	477000	0	954000	0	1	256	2	P09411|PGK1_MOUSE		0
ITLPVDFVTADKF	0.52	60	0	37700	0	75400	0	1	256	1	P09411|PGK1_MOUSE		0
ITLPVDFVTADKFDEN(+.98)AK	0.78	5.35	0.3	94700	38800	151000	0.26	1	3.88	1	P09411|PGK1_MOUSE	Deamidation (NQ)	0
SLMDEVVK	0.82	4.9	2.5	1090000	549000	1640000	0.34	1	2.98	2	P09411|PGK1_MOUSE		0
AEPAKIDAF	0.97	7.38	1.8	2230000	1180000	3270000	0.36	1	2.77	1	P09411|PGK1_MOUSE		0
SLEPVAAELK	1.02	5.86	0.2	435000	239000	630000	0.38	1	2.64	1	P09411|PGK1_MOUSE		0
ALESPERPF	1.33	6.64	0.8	5400000	2980000	7820000	0.38	1	2.62	2	P09411|PGK1_MOUSE		0
ELNYFAK	0.98	5.96	1.1	2690000	1560000	3810000	0.41	1	2.44	2	P09411|PGK1_MOUSE		0
LAILGGAK	1.24	3.97	0.3	2160000	1530000	2790000	0.55	1	1.82	1	P09411|PGK1_MOUSE		0
YAEAVGR	0.9	3.1	1.6	870000	639000	1100000	0.58	1	1.72	2	P09411|PGK1_MOUSE		0
DVLFLK	0.88	1.9	1.6	183000	138000	228000	0.61	1	1.65	1	P09411|PGK1_MOUSE		0
AAVPSIKF	0.83	1.66	1.6	4210000	3300000	5120000	0.65	1	1.55	1	P09411|PGK1_MOUSE		0
ITLPVDFVTADKFDENAK	0.68	0.87	2.4	1550000	1250000	1860000	0.68	1	1.48	2	P09411|PGK1_MOUSE		0
NNQITNNQR	0.91	0.1	0.8	163000	161000	164000	0.98	1	1.02	2	P09411|PGK1_MOUSE		0
TDQAQKAEGAGDAK	0.77	2.27	0	35900	23600	48200	0.49	1	2.05	1	P09602|HMGN2_MOUSE		0
AEVLELAGNASK	0.65	60	0	108000	0	216000	0	1	256	1	P0C0S6|H2AZ_MOUSE		0
LTAEVLELAGNASK	0.83	5.31	1.8	4410000	2060000	6760000	0.3	1	3.29	4	P0C0S6|H2AZ_MOUSE		0
ATIAGGGVIPH	0.97	3.61	1.2	496000	350000	643000	0.54	1	1.84	1	P0C0S6|H2AZ_MOUSE		0
TTILTSR	0.76	60	0	695000	0	1390000	0	1	256	2	P10107|ANXA1_MOUSE		0
DITSDTSGDFR	0.52	60	0	98500	0	197000	0	1	256	2	P10107|ANXA1_MOUSE		0
TPAQFDADELR	0.78	60	0	865000	0	1730000	0	1	256	2	P10107|ANXA1_MOUSE		0
GVDEATIIDILTK	0.61	60	0	89300	0	179000	0	1	256	1	P10107|ANXA1_MOUSE		0
FLENQEQEYVQAVK	0.67	60	0	212000	0	424000	0	1	256	1	P10107|ANXA1_MOUSE		0
GLGTDEDTLIEILTTR	0.49	60	0	47400	0	94700	0	1	256	1	P10107|ANXA1_MOUSE		0
IGYNPDTVAFVPISGWNGDNM(+15.99)LEPSANMPWFK	0.66	60	0	499000	0	998000	0	1	256	2	P10126|EF1A1_MOUSE	Oxidation (M)	0
IGYNPDTVAFVPISGWNGDN(+.98)MLEPSANMPWFK	0.45	60	0	217000	0	434000	0	1	256	1	P10126|EF1A1_MOUSE	Deamidation (NQ)	0
VETGVLKPGMVVTFAPVNVTTEVK	0.66	5.87	0	623000	148000	1100000	0.14	1	7.4	2	P10126|EF1A1_MOUSE		0
QLIVGVNKM(+15.99)DSTEPPYSQK	0.99	13.08	0.9	519000	173000	865000	0.2	1	5.01	1	P10126|EF1A1_MOUSE	Oxidation (M)	0
AAGVGEFEAGISK	0.79	7.02	1.9	372000	133000	611000	0.22	1	4.58	1	P10126|EF1A1_MOUSE		0
M(+15.99)DSTEPPYSQK	0.91	11.27	0.9	1920000	820000	3020000	0.27	1	3.69	4	P10126|EF1A1_MOUSE	Oxidation (M)	0
VETGVLKPGM(+15.99)VVTFAPVN(+.98)VTTEVK	0.65	2.16	1.1	78100	44600	112000	0.4	1	2.5	1	P10126|EF1A1_MOUSE	Oxidation (M); Deamidation (NQ)	0
MDSTEPPYSQK	0.91	5.68	1.4	291000	175000	406000	0.43	1	2.32	1	P10126|EF1A1_MOUSE		0
FAPVNVTTEVK	0.84	3.52	0.2	84000	52200	116000	0.45	1	2.22	1	P10126|EF1A1_MOUSE		0
YEEIVKEVSTY	0.92	4.24	2.4	2430000	1590000	3260000	0.49	1	2.04	2	P10126|EF1A1_MOUSE		0
IGYNPDTVAF	0.81	3.38	1.6	164000	109000	220000	0.49	1	2.03	1	P10126|EF1A1_MOUSE		0
TFAPVNVTTEVK	0.64	1.55	2.5	380000	256000	504000	0.51	1	1.96	2	P10126|EF1A1_MOUSE		0
LPLQDVYK	0.6	1.14	3.3	214000	148000	281000	0.53	1	1.9	1	P10126|EF1A1_MOUSE		0
IGYNPDTVAFVPISGW	0.82	2.37	1.9	648000	457000	838000	0.55	1	1.83	2	P10126|EF1A1_MOUSE		0
EVSTYIK	1.04	2.91	0.8	1080000	807000	1360000	0.59	1	1.68	2	P10126|EF1A1_MOUSE		0
SDYPPLGR	1.35	2.31	1.5	17000000	13200000	20800000	0.64	1	1.57	2	P10126|EF1A1_MOUSE		0
EHALLAY	1.46	2.37	1.1	7930000	6240000	9630000	0.65	1	1.54	2	P10126|EF1A1_MOUSE		0
APVNVTTEVK	1.02	1.72	1	1060000	870000	1250000	0.7	1	1.44	2	P10126|EF1A1_MOUSE		0
IGGIGTVPVGR	1.87	1.45	1.1	52100000	44700000	59500000	0.75	1	1.33	3	P10126|EF1A1_MOUSE		0
AWVLDK	0.94	1.32	1.1	1470000	1280000	1660000	0.77	1	1.3	2	P10126|EF1A1_MOUSE		0
QLIVGVNK	1.42	1.03	0.9	22900000	20400000	25400000	0.8	1	1.25	2	P10126|EF1A1_MOUSE		0
SGDAAIVDMVPGK(+42.01)PM(+15.99)CVESF	0.47	0.26	1	15700	14300	17100	0.84	1	1.19	1	P10126|EF1A1_MOUSE	Acetylation (K); Oxidation (M)	0
STTTGHLIY	1.39	0.68	1.3	22600000	20900000	24400000	0.86	1	1.17	2	P10126|EF1A1_MOUSE		0
QTVAVGVIK	1.56	0.65	0.9	21900000	20400000	23400000	0.87	1	1.15	2	P10126|EF1A1_MOUSE		0
LNSETVLR	0.77	60	0	217000	0	435000	0	1	256	1	P10598|CASB_MOUSE		0
QM(+15.99)PLLNSETVLR	0.75	7.66	0.3	3460000	1000000	5920000	0.17	1	5.91	7	P10598|CASB_MOUSE	Oxidation (M)	0
LELLNPTVQFPATPQHSVSV	0.77	3.36	1.2	14000000	7850000	20200000	0.39	1	2.58	12	P10598|CASB_MOUSE		0
QMPLLNSETVLR	1.22	7.47	0.2	2640000	1480000	3800000	0.39	1	2.56	2	P10598|CASB_MOUSE		0
VNLMGQLQAEDVLQAK	0.73	2.66	0.4	2080000	1250000	2900000	0.43	1	2.33	4	P10598|CASB_MOUSE		0
VHSSIQSQPQAFPY	1.29	3.09	1.2	3220000	2410000	4030000	0.6	1	1.67	1	P10598|CASB_MOUSE		0
LPETFDAR	0.76	3.25	1.8	168000	94000	242000	0.39	1	2.57	1	P10605|CATB_MOUSE		0
VGEFSGANK	1.05	2.78	0.8	822000	627000	1020000	0.62	1	1.62	2	P10639|THIO_MOUSE		0
ADIVENQVMDTR	0.54	60	0	140000	0	280000	0	1	256	2	P10649|GSTM1_MOUSE		0
VDFLAYDILDQY	0.87	5.68	1.2	508000	226000	789000	0.29	1	3.49	2	P10649|GSTM1_MOUSE		0
DILDQYR	0.63	2.71	3.7	539000	256000	821000	0.31	1	3.21	1	P10649|GSTM1_MOUSE		0
SQWLNEK(+42.01)FK	0.55	1.84	1.1	59900	31300	88400	0.35	1	2.83	1	P10649|GSTM1_MOUSE	Acetylation (K)	0
IATPIFSK	1.05	6.48	0.6	6550000	3700000	9390000	0.39	1	2.53	2	P10649|GSTM1_MOUSE		0
VDFLAYDILDQYR	0.82	3.27	1.1	173000	111000	236000	0.47	1	2.12	1	P10649|GSTM1_MOUSE		0
ITQSNAILR	0.95	4.6	0.7	7870000	5080000	10700000	0.48	1	2.1	3	P10649|GSTM1_MOUSE		0
LGLDFPNLPYLIDGSHK	0.71	1.6	0.5	316000	224000	408000	0.55	1	1.82	1	P10649|GSTM1_MOUSE		0
NAAGALDLLK	0.37	2.12	7.9	130000	69200	192000	0.36	1	2.77	1	P10711|TCEA1_MOUSE		0
LLLSTDSAR	0.75	0.86	2	497000	424000	570000	0.74	1	1.34	2	P10852|4F2_MOUSE		0
SAPAPK(+42.01)K(+42.01)GSK	1.23	1.05	1	2120000	1910000	2330000	0.82	1	1.22	2	P10854|H2B1M_MOUSE	Q64478|H2B1H_MOUSE	0	Q64525|H2B2B_MOUSE	Acetylation (K)
SAPAPK(+42.01)K(+42.01)GSK(+42.01)K	1.38	0.68	0.7	5960000	5500000	6420000	0.86	1	1.17	4	P10854|H2B1M_MOUSE	Q64478|H2B1H_MOUSE	0	Q64525|H2B2B_MOUSE	Acetylation (K)
AMGIM(+15.99)NSFVNDIFER	0.41	60	0	47000	0	94100	0	1	256	1	P10854|H2B1M_MOUSE	Q64478|H2B1H_MOUSE	0	Q64475|H2B1B_MOUSE	Q64525|H2B2B_MOUSE	Oxidation (M)
STITSR	0.45	60	0	13900	0	27900	0	1	256	1	P10854|H2B1M_MOUSE	Q64478|H2B1H_MOUSE	0	Q64475|H2B1B_MOUSE	Q64525|H2B2B_MOUSE
N(+.98)SFVNDIFER	0.66	6.39	0.9	184000	39000	328000	0.12	1	8.41	2	P10854|H2B1M_MOUSE	Q64478|H2B1H_MOUSE	0	Q64475|H2B1B_MOUSE	Q64525|H2B2B_MOUSE	Deamidation (NQ)
NDIFER	1.51	14.33	0.3	13900000	4560000	23300000	0.2	1	5.12	2	P10854|H2B1M_MOUSE	Q64478|H2B1H_MOUSE	0	Q64475|H2B1B_MOUSE	Q64525|H2B2B_MOUSE
AM(+15.99)GIM(+15.99)NSFVNDIFER	0.73	4.16	1.1	1060000	456000	1650000	0.28	1	3.63	3	P10854|H2B1M_MOUSE	Q64478|H2B1H_MOUSE	0	Q64475|H2B1B_MOUSE	Q64525|H2B2B_MOUSE	Oxidation (M)
LLLPGELAK	1.18	8.13	1.8	122000000	54700000	189000000	0.29	1	3.45	2	P10854|H2B1M_MOUSE	Q64478|H2B1H_MOUSE	0	Q64475|H2B1B_MOUSE	Q64525|H2B2B_MOUSE
AM(+15.99)GIMNSFVNDIFER	0.76	4.23	0.5	423000	195000	652000	0.3	1	3.35	1	P10854|H2B1M_MOUSE	Q64478|H2B1H_MOUSE	0	Q64475|H2B1B_MOUSE	Q64525|H2B2B_MOUSE	Oxidation (M)
VNDIFER	1.69	7.58	0.9	69400000	35600000	103000000	0.35	1	2.89	2	P10854|H2B1M_MOUSE	Q64478|H2B1H_MOUSE	0	Q64475|H2B1B_MOUSE	Q64525|H2B2B_MOUSE
NSFVNDIFER	1.64	7.05	1.2	9710000	5190000	14200000	0.36	1	2.74	1	P10854|H2B1M_MOUSE	Q64478|H2B1H_MOUSE	0	Q64475|H2B1B_MOUSE	Q64525|H2B2B_MOUSE
KESYSVY	1.14	6.84	0.9	5110000	2760000	7450000	0.37	1	2.7	2	P10854|H2B1M_MOUSE	Q64478|H2B1H_MOUSE	0	Q64475|H2B1B_MOUSE	Q64525|H2B2B_MOUSE
LLLPGELAK(+42.01)HAV	0.96	6.34	1.3	381000	216000	546000	0.4	1	2.53	1	P10854|H2B1M_MOUSE	Q64478|H2B1H_MOUSE	0	Q64475|H2B1B_MOUSE	Q64525|H2B2B_MOUSE	Acetylation (K)
EIQTAVR	2.08	5.45	0.3	48000000	29000000	67000000	0.43	1	2.31	2	P10854|H2B1M_MOUSE	Q64478|H2B1H_MOUSE	0	Q64475|H2B1B_MOUSE	Q64525|H2B2B_MOUSE
SFVNDIFER	0.98	5.27	1.4	28500000	17500000	39400000	0.45	1	2.25	3	P10854|H2B1M_MOUSE	Q64478|H2B1H_MOUSE	0	Q64475|H2B1B_MOUSE	Q64525|H2B2B_MOUSE
LLPGELAK	1.59	5.05	0.5	17400000	10900000	23900000	0.45	1	2.2	2	P10854|H2B1M_MOUSE	Q64478|H2B1H_MOUSE	0	Q64475|H2B1B_MOUSE	Q64525|H2B2B_MOUSE
AMGIMNSFVNDIFER	0.52	0.57	0.6	129000	105000	153000	0.69	1	1.45	2	P10854|H2B1M_MOUSE	Q64478|H2B1H_MOUSE	0	Q64475|H2B1B_MOUSE	Q64525|H2B2B_MOUSE
PAPK(+42.01)K(+42.01)GSK(+42.01)K	0.79	0.98	1.7	81700	69500	93800	0.74	1	1.35	1	P10854|H2B1M_MOUSE	Q64478|H2B1H_MOUSE	0	Q64475|H2B1B_MOUSE	Q64525|H2B2B_MOUSE	Acetylation (K)
QVHPDTGISSK	1.29	0.25	1	21100000	20500000	21600000	0.95	1	1.05	4	P10854|H2B1M_MOUSE	Q64478|H2B1H_MOUSE	0	Q64475|H2B1B_MOUSE	Q64525|H2B2B_MOUSE
K(+42.01)AVTK(+42.01)AQK	1.32	3.8	0.5	9200000	6380000	12000000	0.53	1	1.88	2	P10854|H2B1M_MOUSE	Q8CGP2|H2B1P_MOUSE	0
K(+42.01)AVTK(+42.01)AQK(+42.01)K	1.28	2.46	1.7	7980000	6320000	9640000	0.66	1	1.53	2	P10854|H2B1M_MOUSE	Q8CGP2|H2B1P_MOUSE	0
AVTK(+42.01)AQK(+42.01)K	1.12	0.06	1	29900000	29700000	30100000	0.99	1	1.01	2	P10854|H2B1M_MOUSE	Q8CGP2|H2B1P_MOUSE	0
VGENADSQIK	0.54	60	0	111000	0	222000	0	1	256	2	P10922|H10_MOUSE		0
EQISDIDDAVR	0.69	2.84	1.3	256000	125000	388000	0.32	1	3.1	2	P11031|TCP4_MOUSE		0
VDASGVYGSEDPLAR	0.82	2.33	0.7	137000	96800	176000	0.55	1	1.82	1	P11247|PERM_MOUSE		0
QALASISLPR	0.78	1.49	0.3	701000	540000	862000	0.63	1	1.6	3	P11247|PERM_MOUSE		0
QNQIVVDEIR	0.86	1.11	0.8	80700	67800	93500	0.73	1	1.38	1	P11247|PERM_MOUSE		0
VVLEGGIDPILR	0.87	0.4	2.1	535000	502000	568000	0.88	1	1.13	2	P11247|PERM_MOUSE		0
M(+15.99)LSLNVF	0.67	60	0	90400	0	181000	0	1	256	1	P11438|LAMP1_MOUSE	Oxidation (M)	0
ALQATVGNSYK	0.83	2.16	2.1	955000	691000	1220000	0.57	1	1.76	1	P11438|LAMP1_MOUSE		0
SVQVQAFK	0.98	1.83	0.4	375000	311000	438000	0.71	1	1.41	1	P11438|LAMP1_MOUSE		0
SPEVLLGSAR	0.63	2.92	1.4	281000	129000	433000	0.3	1	3.36	2	P11440|CDK1_MOUSE		0
AFGIPIR	0.74	0.8	0.9	69400	59800	78900	0.76	1	1.32	1	P11440|CDK1_MOUSE		0
LADFGLAR	0.96	5.95	0.5	1160000	654000	1670000	0.39	1	2.56	3	P11440|CDK1_MOUSE	P97377|CDK2_MOUSE	0
IEDVGSDEEDDSGK	1	15.19	0.1	374000	111000	636000	0.18	1	5.7	1	P11499|HS90B_MOUSE		0
LGLGIDEDEVTAEEPSAAVPDEIPPLEGDEDASRMEEVD	0.31	3.47	9.4	195000	77400	312000	0.25	1	4.03	1	P11499|HS90B_MOUSE		0
IDIIPNPQER	1.26	4.29	1.8	9440000	6770000	12100000	0.56	1	1.79	2	P11499|HS90B_MOUSE		0
FYEAFSK	1.16	1.43	0.4	1010000	857000	1170000	0.73	1	1.36	1	P11499|HS90B_MOUSE		0
EQVANSAFVER	1.03	1.37	0.4	2920000	2510000	3320000	0.76	1	1.32	2	P11499|HS90B_MOUSE		0
NPDDITQEEYGEFYK	0.67	0.22	2.8	131000	124000	138000	0.9	1	1.11	1	P11499|HS90B_MOUSE		0
SIYYITGESK	1.48	0.27	0.6	5500000	5340000	5660000	0.94	1	1.06	2	P11499|HS90B_MOUSE		0
VDSEDLPLNISR	0.65	4.75	4.2	1240000	387000	2100000	0.18	1	5.43	2	P11499|HS90B_MOUSE	P07901|HS90A_MOUSE	0
AFQAEIAQLM	0.95	13.27	0.5	410000	147000	673000	0.22	1	4.57	1	P11499|HS90B_MOUSE	P07901|HS90A_MOUSE	0
GVVDSEDLPLNISR	1.1	4.78	1.9	12300000	8310000	16300000	0.51	1	1.96	3	P11499|HS90B_MOUSE	P07901|HS90A_MOUSE	0
YIDQEELNK	1.23	4.33	0.4	1980000	1360000	2590000	0.52	1	1.91	2	P11499|HS90B_MOUSE	P07901|HS90A_MOUSE	0
SLIINTFYSNK	0.89	1.23	1.8	3380000	2800000	3960000	0.71	1	1.41	2	P11499|HS90B_MOUSE	P07901|HS90A_MOUSE	0
YESLTDPSKLDSGK	0.76	0.95	0.7	302000	253000	351000	0.72	1	1.39	1	P11499|HS90B_MOUSE	P07901|HS90A_MOUSE	0
RAPFDLF	1.31	1.58	1	3880000	3260000	4510000	0.72	1	1.38	1	P11499|HS90B_MOUSE	P07901|HS90A_MOUSE	0
SAYLVAEK	1.17	1.48	1	5210000	4400000	6010000	0.73	1	1.37	2	P11499|HS90B_MOUSE	P07901|HS90A_MOUSE	0
ADLINNLGTIAK	1.42	1.55	2.3	10300000	8720000	12000000	0.73	1	1.37	1	P11499|HS90B_MOUSE	P07901|HS90A_MOUSE	0
LSELLR	1	2.47	1.6	8590000	6330000	10900000	0.58	1	1.72	2	P11499|HS90B_MOUSE	P07901|HS90A_MOUSE	0	P45481|CBP_MOUSE
ELISNASDALDK	0.74	1.25	1	448000	354000	541000	0.65	1	1.53	2	P11499|HS90B_MOUSE	P08113|ENPL_MOUSE	0
ELISNASDALDKIR	0.89	1.22	0	430000	361000	498000	0.73	1	1.38	1	P11499|HS90B_MOUSE	P08113|ENPL_MOUSE	0
TFVPSSR	1.01	60	0	2980000	0	5960000	0	1	256	2	P11672|NGAL_MOUSE		0
ELSPELK	0.81	60	0	763000	0	1530000	0	1	256	2	P11672|NGAL_MOUSE		0
VPLQPDFR	0.8	60	0	768000	0	1540000	0	1	256	2	P11672|NGAL_MOUSE		0
VVGLAGNAVQK	0.7	60	0	786000	0	1570000	0	1	256	2	P11672|NGAL_MOUSE		0
WYVVGLAGNAVQK	0.83	60	0	398000	0	795000	0	1	256	1	P11672|NGAL_MOUSE		0
LTEIIPK	0.76	60	0	556000	0	1110000	0	1	256	2	P11835|ITB2_MOUSE		0
IGFGSFVDK	0.61	60	0	100000	0	201000	0	1	256	1	P11835|ITB2_MOUSE		0
SAVGELSDDSSNVVQLIK	0.66	60	0	171000	0	342000	0	1	256	1	P11835|ITB2_MOUSE		0
SQWNNDNPLFK	0.56	60	0	83900	0	168000	0	1	256	1	P11835|ITB2_MOUSE		0
LSESNIQPIFAVTK	0.65	60	0	140000	0	279000	0	1	256	1	P11835|ITB2_MOUSE		0
LTDNSNQFQTEVGK	0.69	60	0	471000	0	942000	0	1	256	2	P11835|ITB2_MOUSE		0
SAVGELSDDSSN(+.98)VVQLIK	0.25	60	0	9.88	0	19.8	0	1	256	1	P11835|ITB2_MOUSE	Deamidation (NQ)	0
SIANPEFDQR	0.78	60	0	467000	0	934000	0	1	256	1	P11835|ITB2_MOUSE		0
TLQQK	0.57	1.68	1.9	107000	61600	153000	0.4	1	2.49	1	P11835|ITB2_MOUSE	Q6P4T2|U520_MOUSE	0
SLLVIPNTLAVNAAQDSTDLVAK	1.05	4.03	1	1240000	850000	1630000	0.52	1	1.92	3	P11983|TCPA_MOUSE		0
QAGVFEPTIVK	0.9	2.94	0.5	1140000	857000	1430000	0.6	1	1.66	2	P11983|TCPA_MOUSE		0
EQLAIAEFAR	0.89	1.43	1.4	911000	730000	1090000	0.67	1	1.5	2	P11983|TCPA_MOUSE		0
SQNVMAAASIANIVK	0.73	0.92	1.1	60500	50100	70900	0.71	1	1.42	1	P11983|TCPA_MOUSE		0
SSFGPVGLDK	1.25	1.63	0.4	559000	482000	636000	0.76	1	1.32	1	P11983|TCPA_MOUSE		0
SLLVIPNTLAVN(+.98)AAQDSTDLVAK	0.58	0.16	1.6	3890	3700	4090	0.9	1	1.11	1	P11983|TCPA_MOUSE	Deamidation (NQ)	0
YPVNSVNILK	0.79	0.23	1.1	1060000	1020000	1100000	0.92	1	1.08	2	P11983|TCPA_MOUSE		0
TSASIILR	0.72	0	3.4	1480000	1480000	1480000	1	1	1	1	P11983|TCPA_MOUSE		0
ATEAAITILR	0.87	0	0.5	106000	106000	106000	1	1	1	1	P11983|TCPA_MOUSE		0
IIDAALR	0.91	5.27	1.5	2180000	1380000	2980000	0.46	1	2.16	2	P12787|COX5A_MOUSE		0
LNDFASAVR	0.71	1.61	2.7	651000	458000	844000	0.54	1	1.84	1	P12787|COX5A_MOUSE		0
VPPAINQF	1.31	3.92	0.3	1120000	754000	1490000	0.51	1	1.97	1	P12970|RL7A_MOUSE		0
QTQVSVLPEGGETPLFK	0.7	60	0	392000	0	784000	0	1	256	2	P13020|GELS_MOUSE		0
IEGSNKVPVDPATY	0.69	60	0	525000	0	1050000	0	1	256	2	P13020|GELS_MOUSE		0
SQHVQVEEGSEPDAF	0.69	60	0	242000	0	484000	0	1	256	1	P13020|GELS_MOUSE		0
DGGQTAPASIR	0.73	60	0	424000	0	848000	0	1	256	1	P13020|GELS_MOUSE		0
YIETDPANR	0.66	60	0	155000	0	309000	0	1	256	1	P13020|GELS_MOUSE		0
FDLVPVPPNLY	0.67	60	0	66200	0	132000	0	1	256	1	P13020|GELS_MOUSE		0
TVQLDDYLNGR	0.96	18.23	0.6	533000	139000	926000	0.15	1	6.65	1	P13020|GELS_MOUSE		0
TASDFISK	1.02	11.58	0.5	1500000	520000	2480000	0.21	1	4.77	2	P13020|GELS_MOUSE		0
TPITVVR	0.95	12.35	0.6	2130000	809000	3450000	0.23	1	4.26	2	P13020|GELS_MOUSE		0
GSDVIIVGR	0.82	2.58	0.4	199000	134000	264000	0.51	1	1.96	2	P13439|UMPS_MOUSE		0
FGSFVLK	0.6	0.98	2	37200	27200	47200	0.58	1	1.73	1	P13439|UMPS_MOUSE		0
LMSNLR	1.18	4.83	0.5	645000	396000	894000	0.44	1	2.26	1	P13541|MYH3_MOUSE		0
EAEFLK	0.52	0.85	5.4	557000	409000	705000	0.58	1	1.72	1	P13541|MYH3_MOUSE		0
KLEGDLK	1.06	0.91	0.1	562000	519000	605000	0.86	1	1.17	1	P13542|MYH8_MOUSE	P13541|MYH3_MOUSE	0
SQGFPDSYR	0.5	60	0	56700	0	113000	0	1	256	1	P13864|DNMT1_MOUSE		0
QVGNAVPPPLAK	0.43	60	0	52000	0	104000	0	1	256	1	P13864|DNMT1_MOUSE		0
VLEQIEEVDGR	0.47	60	0	8150	0	16300	0	1	256	1	P13864|DNMT1_MOUSE		0
FTEDSLLR	0.67	7.46	0.7	225000	46100	405000	0.11	1	8.78	2	P13864|DNMT1_MOUSE		0
DLPNIQVR	0.78	4.81	1.3	142000	69900	215000	0.33	1	3.07	1	P13864|DNMT1_MOUSE		0
ELTIGSK	0.81	60	0	257000	0	514000	0	1	256	1	P14069|S10A6_MOUSE		0
LQDAEIAR	0.85	60	0	615000	0	1230000	0	1	256	1	P14069|S10A6_MOUSE		0
TGVAPIIDVV	0.87	2.85	1.5	649000	432000	866000	0.5	1	2	1	P14115|RL27A_MOUSE		0
DILIQYDR	0.52	60	0	189000	0	378000	0	1	256	1	P14131|RS16_MOUSE		0
FAGVDIR	1.01	9.24	1.3	3870000	1470000	6270000	0.23	1	4.28	1	P14131|RS16_MOUSE		0
TLLVADPR	0.88	1.32	1	1170000	957000	1380000	0.69	1	1.44	2	P14131|RS16_MOUSE		0
GPLQSVQVF	1.07	0.88	1.5	1160000	1070000	1240000	0.86	1	1.16	1	P14131|RS16_MOUSE		0
IALTDNSLIAR	0.76	2.99	1	63400	36000	90800	0.4	1	2.52	1	P14148|RL7_MOUSE		0
VATVPGTLK	1.17	3.87	0.4	986000	657000	1320000	0.5	1	2	1	P14148|RL7_MOUSE		0
VPAVPETLK	1.05	3.86	0.3	200000	138000	261000	0.53	1	1.89	1	P14148|RL7_MOUSE		0
FVEGLPINDFSR	1.03	8.04	0.9	1180000	620000	1750000	0.36	1	2.82	2	P14152|MDHC_MOUSE		0
VLVTGAAGQIAY	0.96	4.17	1.8	1420000	958000	1890000	0.51	1	1.97	2	P14152|MDHC_MOUSE		0
SFPVVIK	0.77	1.21	1.1	1350000	1080000	1610000	0.67	1	1.49	2	P14152|MDHC_MOUSE		0
IENPADVSVISSR	0.45	60	0	97000	0	194000	0	1	256	2	P14206|RSSA_MOUSE		0
GAHSVGLMWWML	0.55	60	0	34800	0	69500	0	1	256	1	P14206|RSSA_MOUSE		0
FAAATGATPIAGR	0.59	1.31	4.3	478000	312000	644000	0.48	1	2.07	1	P14206|RSSA_MOUSE		0
LLVVTDPR	1.2	3.83	1.3	5730000	4150000	7300000	0.57	1	1.76	2	P14206|RSSA_MOUSE		0
AIVAIENPADVSVISSR	1.04	2.17	1.8	4700000	3760000	5640000	0.67	1	1.5	4	P14206|RSSA_MOUSE		0
AAATGATPIAGR	1.36	0.81	0.6	4500000	4100000	4900000	0.84	1	1.2	2	P14206|RSSA_MOUSE		0
LGLDLWQVK	0.57	60	0	52500	0	105000	0	1	256	1	P14211|CALR_MOUSE		0
AEEFGNETWGVTK	0.71	6.23	2.1	1360000	383000	2350000	0.16	1	6.12	2	P14211|CALR_MOUSE		0
GLDLWQVK	0.88	8.9	0.5	202000	66600	337000	0.2	1	5.07	1	P14211|CALR_MOUSE		0
SGTIFDNFLITNDEAY	1.03	17.02	0.7	1680000	564000	2800000	0.2	1	4.96	2	P14211|CALR_MOUSE		0
LFPSGLDQK	1.16	1.53	1.8	4100000	3430000	4770000	0.72	1	1.39	1	P14211|CALR_MOUSE		0
FEPFSNK	0.88	0.76	1.4	800000	709000	890000	0.8	1	1.25	2	P14211|CALR_MOUSE		0
QIDNPDYK	1.16	0.99	1	1450000	1290000	1610000	0.8	1	1.25	2	P14211|CALR_MOUSE		0
FVLSSGK	1.09	0.54	1	7750000	7340000	8170000	0.9	1	1.11	3	P14211|CALR_MOUSE		0
GQTLVVQF	0.77	0.15	1.6	2530000	2460000	2600000	0.95	1	1.06	1	P14211|CALR_MOUSE		0
FYALSAK	0.76	0.1	1.6	2760000	2710000	2820000	0.96	1	1.04	3	P14211|CALR_MOUSE		0
ALDLVAAK	0.47	2.19	3	129000	57600	200000	0.29	1	3.47	1	P14685|PSMD3_MOUSE		0
LQLDSPEDAEFIVAK	0.89	3.56	0.4	121000	74000	169000	0.44	1	2.28	1	P14685|PSMD3_MOUSE		0
ISLADIAQK	0.96	3.59	0.8	196000	139000	254000	0.55	1	1.83	1	P14685|PSMD3_MOUSE		0
LVEVDSGR	0.76	6.67	0.5	352000	107000	598000	0.18	1	5.61	2	P14733|LMNB1_MOUSE		0
QIEYEYK	0.76	5.33	0.5	113000	44800	181000	0.25	1	4.05	1	P14733|LMNB1_MOUSE		0
NSQGEEVAQR	0.61	2.83	0.8	68500	28000	109000	0.26	1	3.89	2	P14733|LMNB1_MOUSE		0
ESDLSGAQIK	0.73	4.49	1	307000	129000	485000	0.27	1	3.75	2	P14733|LMNB1_MOUSE		0
ASAPATPLSPTR	1.28	4.9	0.2	664000	433000	896000	0.48	1	2.07	1	P14733|LMNB1_MOUSE		0
LSPSPSSR	0.89	1.77	0.7	443000	338000	548000	0.62	1	1.62	2	P14733|LMNB1_MOUSE		0
IESLSSQLSNLQK	0.94	2.56	0.3	144000	112000	176000	0.64	1	1.57	1	P14733|LMNB1_MOUSE		0
LVFDEYLK	0.58	1.44	3.7	198000	123000	274000	0.45	1	2.23	1	P14824|ANXA6_MOUSE		0
DAFVAIVQSVK	0.76	0.22	2.1	184000	177000	192000	0.92	1	1.09	1	P14824|ANXA6_MOUSE		0
FLEGVR	0.85	1.96	2	3360000	2490000	4240000	0.59	1	1.7	2	P14869|RLA0_MOUSE		0
IVGADNVGSK	0.76	1.21	1.7	933000	739000	1130000	0.66	1	1.52	1	P14869|RLA0_MOUSE		0
FQALGITTK	1.06	2.34	0.9	1760000	1450000	2060000	0.71	1	1.42	2	P14869|RLA0_MOUSE		0
QALGITTK	1.05	1.11	1.1	1300000	1160000	1440000	0.8	1	1.25	2	P14869|RLA0_MOUSE		0
LVINGGNGTVEDR	0.62	60	0	111000	0	221000	0	1	256	1	P15379|CD44_MOUSE		0
YGFIEGNVVIPR	0.78	4.38	2	231000	109000	353000	0.31	1	3.24	1	P15379|CD44_MOUSE		0
VM(+15.99)LGETNPADSKPGTIR	0.95	2.75	1.1	486000	371000	601000	0.62	1	1.62	1	P15532|NDKA_MOUSE	Oxidation (M)	0
GLVGEIIK	0.8	1.01	1.3	2670000	2280000	3060000	0.74	1	1.34	2	P15532|NDKA_MOUSE		0
TGALTLSGGGK	0.47	60	0	23300	0	46600	0	1	256	1	P15702|LEUK_MOUSE		0
PAAPAAAPPAEKAPAK	0.87	6.78	0.3	193000	76600	310000	0.25	1	4.04	1	P15864|H12_MOUSE		0
AAPPAEK(+42.01)APAK	1.01	7.24	0.9	1370000	680000	2070000	0.33	1	3.04	2	P15864|H12_MOUSE	Acetylation (K)	0
GILVQTK	1.27	5.44	1	11700000	7400000	15900000	0.46	1	2.15	2	P15864|H12_MOUSE		0
PAAPAAAPPAEK(+42.01)APAK	0.82	0.97	1.2	1510000	1290000	1730000	0.75	1	1.34	2	P15864|H12_MOUSE	Acetylation (K)	0
PPAEK(+42.01)APAK	0.6	0.31	2.7	241000	219000	264000	0.83	1	1.2	1	P15864|H12_MOUSE	Acetylation (K)	0
ALAAAGYDVEK	1.13	10.43	0.9	4310000	2100000	6520000	0.32	1	3.1	2	P15864|H12_MOUSE	P43274|H14_MOUSE	0
ALAAAGYDVEKN	1.12	7.06	0.3	882000	500000	1260000	0.4	1	2.53	1	P15864|H12_MOUSE	P43274|H14_MOUSE	0
ALAAAGYDVEKNNSR	0.92	5.6	0.9	2940000	1730000	4140000	0.42	1	2.4	1	P15864|H12_MOUSE	P43274|H14_MOUSE	0
KALAAAGYDVEK	0.65	1.32	0.5	161000	114000	209000	0.55	1	1.83	1	P15864|H12_MOUSE	P43274|H14_MOUSE	0
SGVSLAALK	1.21	7.54	1.2	24300000	14300000	34300000	0.42	1	2.41	3	P15864|H12_MOUSE	P43274|H14_MOUSE	0	P43275|H11_MOUSE
SGVSLAALK(+42.01)K	0.63	1.21	2.9	148000	105000	190000	0.55	1	1.81	1	P15864|H12_MOUSE	P43274|H14_MOUSE	0	P43275|H11_MOUSE	Acetylation (K)
GTGASGSFK	1.31	0.88	0.1	1170000	1060000	1280000	0.83	1	1.21	2	P15864|H12_MOUSE	P43274|H14_MOUSE	0	P43276|H15_MOUSE
ASGPPVSEL	1.34	12.5	0.3	1840000	684000	2990000	0.23	1	4.36	1	P15864|H12_MOUSE	P43277|H13_MOUSE	0
ASGPPVSELITK	1.38	9.14	0.5	10400000	4470000	16300000	0.27	1	3.64	2	P15864|H12_MOUSE	P43277|H13_MOUSE	0
KASGPPVSEL	1.29	9.23	0.4	7810000	3730000	11900000	0.31	1	3.19	2	P15864|H12_MOUSE	P43277|H13_MOUSE	0
SFVLNLGK	1	1.25	1.5	2710000	2320000	3110000	0.74	1	1.34	2	P16045|LEG1_MOUSE		0
VLETAEDIQER	0.52	60	0	42100	0	84100	0	1	256	1	P16546|SPTN1_MOUSE		0
VVDLM(+15.99)AYMASKE	0.48	60	0	57200	0	114000	0	1	256	1	P16858|G3P_MOUSE	Oxidation (M)	0
VVESTGVFTTMEK	0.48	60	0	87200	0	174000	0	1	256	1	P16858|G3P_MOUSE		0
VVESTGVFTTM(+15.99)EK	0.48	60	0	61700	0	123000	0	1	256	1	P16858|G3P_MOUSE	Oxidation (M)	0
AINDPFIDLNYM(+15.99)VY	1.16	60	0	1330000	0	2650000	0	1	256	1	P16858|G3P_MOUSE	Oxidation (M)	0
AINDPFIDLNYMVY	0.71	5.27	2.1	980000	325000	1630000	0.2	1	5.03	2	P16858|G3P_MOUSE		0
RVIISAPSADAPMFV	0.58	3.47	3.9	291000	96800	484000	0.2	1	5	1	P16858|G3P_MOUSE		0
VVDLMAYMASKE	0.85	6.06	1.8	1820000	815000	2830000	0.29	1	3.47	3	P16858|G3P_MOUSE		0
VIPELN(+.98)GK	0.8	4.58	1.6	369000	182000	555000	0.33	1	3.04	2	P16858|G3P_MOUSE	Deamidation (NQ)	0
VGVN(+.98)GFGR	0.88	4.1	1.5	1070000	587000	1550000	0.38	1	2.64	2	P16858|G3P_MOUSE	Deamidation (NQ)	0
RVPTPNVSVVDL	1.44	5.7	0.6	7500000	4330000	10700000	0.41	1	2.46	2	P16858|G3P_MOUSE		0
DNEYGYSNR	0.93	4.92	0.4	755000	465000	1050000	0.44	1	2.25	2	P16858|G3P_MOUSE		0
VIPELNGK	1.1	5.45	0.3	35100000	22200000	48100000	0.46	1	2.17	2	P16858|G3P_MOUSE		0
LVIN(+.98)GKPITIF	0.53	1.01	4.2	156000	107000	205000	0.52	1	1.92	1	P16858|G3P_MOUSE	Deamidation (NQ)	0
GAAQNIIPASTGAAK	1.56	3.1	1.7	56600000	41700000	71600000	0.58	1	1.72	4	P16858|G3P_MOUSE		0
VGVNGFGR	1.89	3.06	0.3	11200000	8290000	14200000	0.59	1	1.71	1	P16858|G3P_MOUSE		0
VIHDNFGIVEGL	1.22	3.3	0.3	994000	745000	1240000	0.6	1	1.67	1	P16858|G3P_MOUSE		0
LVINGKPITIF	1.46	2.73	0.9	34300000	26100000	42500000	0.61	1	1.63	3	P16858|G3P_MOUSE		0
NDNFVK	0.82	1.83	0.1	995000	767000	1220000	0.63	1	1.59	1	P16858|G3P_MOUSE		0
QASEGPLK	1.06	0.91	2.3	6070000	5600000	6540000	0.86	1	1.17	2	P16858|G3P_MOUSE		0
SGKVEIVAINDPF	1.13	0.18	1.1	2100000	2060000	2130000	0.96	1	1.04	1	P16858|G3P_MOUSE		0
AVGK(+42.01)VIPELNGK	0.77	0.03	1.8	485000	482000	488000	0.99	1	1.01	2	P16858|G3P_MOUSE	Acetylation (K)	0
VPLDVIFK	0.88	3.67	0.1	201000	119000	283000	0.42	1	2.38	1	P17047|LAMP2_MOUSE		0
EQVLSVSR	0.99	3.57	0.2	653000	447000	858000	0.52	1	1.92	2	P17047|LAMP2_MOUSE		0
LDFIFAVK	1.02	0.07	1	714000	707000	721000	0.98	1	1.02	1	P17047|LAMP2_MOUSE		0
AFQINTFNLK	0.95	0.02	1.6	892000	894000	889000	1	1	1	2	P17047|LAMP2_MOUSE		0
KQPPVSPGTAL	0.67	0.67	4.6	941000	803000	1080000	0.74	1	1.35	1	P17095|HMGA1_MOUSE		0
LAMQEFMILPVGASSF	0.97	8.06	0.5	401000	200000	601000	0.33	1	3	2	P17182|ENOA_MOUSE		0
SFVQNYPVVSIEDPFDQDDWGAWQK	0.87	4.14	1.5	397000	216000	578000	0.37	1	2.68	1	P17182|ENOA_MOUSE		0
EALELLK	1.58	5.13	0.2	6480000	4020000	8940000	0.45	1	2.23	2	P17182|ENOA_MOUSE		0
TASAGIQVVGDDLTVTNPK	0.83	3.12	0.8	441000	275000	606000	0.45	1	2.2	2	P17182|ENOA_MOUSE		0
LAM(+15.99)QEFM(+15.99)ILPVGASSFR	0.78	2.97	1.4	471000	295000	646000	0.46	1	2.19	3	P17182|ENOA_MOUSE	Oxidation (M)	0
LAMQEFM(+15.99)ILPVGASSF	1.13	5.96	0.5	490000	308000	672000	0.46	1	2.18	1	P17182|ENOA_MOUSE	Oxidation (M)	0
IEEELGSK	1.68	4.38	0.5	9850000	6490000	13200000	0.49	1	2.03	2	P17182|ENOA_MOUSE		0
EIFDSR	0.97	3.94	1.8	8560000	5740000	11400000	0.5	1	1.98	2	P17182|ENOA_MOUSE		0
YITPDQLADLYK	1.22	4.74	1.6	8580000	5770000	11400000	0.51	1	1.98	2	P17182|ENOA_MOUSE		0
AAVPSGASTGIYEALELR	0.97	3.8	0.4	1570000	1070000	2070000	0.52	1	1.94	2	P17182|ENOA_MOUSE		0
DATNVGDEGGFAPNILENK	0.82	2.49	1.9	1310000	897000	1730000	0.52	1	1.93	3	P17182|ENOA_MOUSE		0
GNPTVEVDLYTAK	0.73	1.66	2.8	213000	156000	270000	0.58	1	1.73	1	P17182|ENOA_MOUSE		0
GVPLYR	0.84	1.55	0.7	2410000	1910000	2900000	0.66	1	1.52	2	P17182|ENOA_MOUSE		0
LAM(+15.99)QEFMILPVGASSF	0.8	1.39	2	281000	223000	339000	0.66	1	1.52	1	P17182|ENOA_MOUSE	Oxidation (M)	0
LAMQEFMILPVGASSFR	0.99	1.14	0.4	121000	106000	136000	0.78	1	1.29	1	P17182|ENOA_MOUSE		0
TIAPALVSK	0.97	1.2	1.6	32100000	28200000	36000000	0.78	1	1.28	2	P17182|ENOA_MOUSE		0
DATNVGDEGGFAPN(+.98)ILENK	0.53	0.24	1.2	1300	1190	1400	0.85	1	1.18	1	P17182|ENOA_MOUSE	Deamidation (NQ)	0
LAM(+15.99)QEFMILPVGASSFR	0.77	0.1	1.2	414000	406000	422000	0.96	1	1.04	3	P17182|ENOA_MOUSE	Oxidation (M)	0
DATNVGDEGGFAPNILENKEALELLK	0.69	0.01	1.6	323000	321000	324000	0.99	1	1.01	1	P17182|ENOA_MOUSE		0
DYTRPDLPSGDSQPSLDQTMAAAF	0.7	4.88	0.8	83400	27100	140000	0.19	1	5.16	1	P17225|PTBP1_MOUSE		0
YTSVAPVLR	0.64	0.77	2.2	517000	422000	612000	0.69	1	1.45	1	P17225|PTBP1_MOUSE		0
TSVAPVLR	0.67	0.74	1.6	1050000	874000	1220000	0.72	1	1.39	2	P17225|PTBP1_MOUSE		0
SLFSSNGGVVK	1.19	1.16	0.8	1430000	1270000	1600000	0.79	1	1.26	2	P17225|PTBP1_MOUSE		0
IAIPGLAGAGNSVLLVSNLNPER	0.75	0.11	2.6	1140000	1120000	1170000	0.96	1	1.05	2	P17225|PTBP1_MOUSE		0
LTSLNVK	1.09	2.05	0.7	2770000	2290000	3260000	0.7	1	1.42	2	P17225|PTBP1_MOUSE	Q8BHD7|PTBP3_MOUSE	0
EGQEDQGLTK	0.83	1.07	0.2	242000	204000	279000	0.73	1	1.37	2	P17225|PTBP1_MOUSE	Q8BHD7|PTBP3_MOUSE	0
VTNLLM(+15.99)LK	1.1	0.89	0.5	780000	713000	846000	0.84	1	1.19	1	P17225|PTBP1_MOUSE	Q8BHD7|PTBP3_MOUSE	0
NADVELQQR	0.52	60	0	55400	0	111000	0	1	256	1	P17426|AP2A1_MOUSE		0
ATIQGVLR	0.81	0.8	0.4	185000	166000	204000	0.81	1	1.23	1	P17426|AP2A1_MOUSE		0
LILPGLISSR	0.95	0.49	0.2	525000	496000	555000	0.89	1	1.12	2	P17563|SBP1_MOUSE		0
GAALITAVGVR	0.63	60	0	128000	0	257000	0	1	256	1	P17710|HXK1_MOUSE		0
ASGVEGADVVK	0.49	60	0	39600	0	79300	0	1	256	1	P17710|HXK1_MOUSE		0
ESLLFEGR	1	7.98	0.1	286000	123000	450000	0.27	1	3.65	1	P17710|HXK1_MOUSE		0
ITPELLTR	0.72	4.11	1.3	792000	365000	1220000	0.3	1	3.34	2	P17710|HXK1_MOUSE		0
DYNPTASVK	0.64	1.37	0.5	196000	138000	255000	0.54	1	1.85	1	P17710|HXK1_MOUSE		0
NILIDFTK	0.61	1.5	2.6	387000	242000	532000	0.46	1	2.19	2	P17710|HXK1_MOUSE	O08528|HXK2_MOUSE	0
EGM(+15.99)NIVEAMER	0.61	60	0	316000	0	631000	0	1	256	2	P17742|PPIA_MOUSE	Oxidation (M)	0
EGM(+15.99)NIVEAM(+15.99)ER	0.76	60	0	550000	0	1100000	0	1	256	1	P17742|PPIA_MOUSE	Oxidation (M)	0
FDITADDEPLGR	0.7	60	0	136000	0	273000	0	1	256	1	P17742|PPIA_MOUSE		0
ALSTGEKGFGY	0.6	2.39	3.4	2200000	1020000	3390000	0.3	1	3.33	2	P17742|PPIA_MOUSE		0
DITADDEPLGR	0.54	2.07	3.3	834000	391000	1280000	0.31	1	3.27	1	P17742|PPIA_MOUSE		0
FEDENFILK	0.79	4.66	0.4	239000	121000	356000	0.34	1	2.95	1	P17742|PPIA_MOUSE		0
EDENFILK	1.04	6.02	1.7	3870000	2230000	5520000	0.4	1	2.48	2	P17742|PPIA_MOUSE		0
EGMNIVEAMER	0.69	1.78	1.1	381000	242000	519000	0.47	1	2.14	1	P17742|PPIA_MOUSE		0
VNPTVFFDITADDEPLGR	0.73	0.42	1.9	1490000	1360000	1610000	0.84	1	1.19	3	P17742|PPIA_MOUSE		0
TEWLDGK	1.45	0.77	0.8	10800000	9890000	11600000	0.85	1	1.18	2	P17742|PPIA_MOUSE		0
SIYGEKFEDENFILK	0.88	0.43	0	1140000	1060000	1220000	0.87	1	1.14	2	P17742|PPIA_MOUSE		0
VTNGAFTGEISPGM(+15.99)IK	0.54	2.33	2.1	281000	119000	442000	0.27	1	3.72	1	P17751|TPIS_MOUSE	Oxidation (M)	0
VTNGAFTGEISPGMIK	1.01	3.8	1.3	398000	258000	537000	0.48	1	2.08	1	P17751|TPIS_MOUSE		0
VVFEQTK	1.15	1.77	0.4	2830000	2290000	3370000	0.68	1	1.47	2	P17751|TPIS_MOUSE		0
SNVNDGVAQSTR	1.12	2.33	1.2	2490000	2020000	2960000	0.68	1	1.46	2	P17751|TPIS_MOUSE		0
VVLAYEPVWAIGTGK	1.05	1.49	0.5	2880000	2470000	3280000	0.75	1	1.33	4	P17751|TPIS_MOUSE		0
VIADNVK	1.15	0.44	0.3	339000	320000	358000	0.9	1	1.12	1	P17751|TPIS_MOUSE		0
M(+15.99)PSGEFAR	0.57	60	0	49000	0	97900	0	1	256	1	P17918|PCNA_MOUSE	Oxidation (M)	0
LIQGSILK	0.82	60	0	343000	0	686000	0	1	256	1	P17918|PCNA_MOUSE		0
YYLAPKIEDEEAS	0.77	10.03	0.2	509000	128000	890000	0.14	1	6.94	1	P17918|PCNA_MOUSE		0
MPSGEFAR	0.66	5.05	0.5	130000	40500	221000	0.18	1	5.45	1	P17918|PCNA_MOUSE		0
LNFFTK	1.23	6.57	0.3	2940000	1730000	4150000	0.42	1	2.4	2	P17918|PCNA_MOUSE		0
FSASGELGNGNIK	0.98	5.47	1.6	2720000	1650000	3790000	0.44	1	2.3	2	P17918|PCNA_MOUSE		0
SEGFDTYR	0.96	4.77	1.2	1080000	678000	1480000	0.46	1	2.18	2	P17918|PCNA_MOUSE		0
YLNFFTK	1.18	0.17	0.4	493000	483000	504000	0.96	1	1.04	1	P17918|PCNA_MOUSE		0
EPVSELLK	0.89	5.04	0.5	274000	157000	391000	0.4	1	2.49	1	P18242|CATD_MOUSE		0
TTEPVSELLK	0.82	2.51	1	1790000	1220000	2360000	0.52	1	1.93	2	P18242|CATD_MOUSE		0
QIFGEATKQPGIVF	1.11	4.1	0.3	599000	417000	781000	0.53	1	1.87	1	P18242|CATD_MOUSE		0
VSSLPTVYLK	1	1.78	0.4	1860000	1490000	2230000	0.67	1	1.5	2	P18242|CATD_MOUSE		0
FDTEFTSR	0.71	60	0	102000	0	204000	0	1	256	1	P18653|KS6A1_MOUSE		0
GGDLFTR	0.53	60	0	65200	0	130000	0	1	256	1	P18653|KS6A1_MOUSE		0
DILADVNHPF	0.8	9.72	1.1	202000	57800	346000	0.17	1	5.98	1	P18653|KS6A1_MOUSE		0
ALYDATYETK	0.85	7.5	0.5	199000	71700	326000	0.22	1	4.54	1	P18760|COF1_MOUSE		0
LGGSAVISLEGKPL	0.57	2.94	0.2	571000	210000	932000	0.23	1	4.43	3	P18760|COF1_MOUSE		0
YALYDATYETK	1	3.99	1.4	1470000	901000	2050000	0.44	1	2.27	2	P18760|COF1_MOUSE		0
WAPENAPLK	0.94	5.36	2.1	2160000	1330000	2990000	0.45	1	2.24	2	P18760|COF1_MOUSE		0
IFWAPENAPLK	1.11	3.93	1.1	2220000	1570000	2870000	0.55	1	1.83	2	P18760|COF1_MOUSE		0
SSTPEEVK	0.96	1.71	0.9	349000	289000	409000	0.71	1	1.41	2	P18760|COF1_MOUSE		0
M(+15.99)IYASSK	0.8	7.84	0.8	662000	235000	1090000	0.22	1	4.65	3	P18760|COF1_MOUSE	Q9R0P5|DEST_MOUSE	0
VFTTVGSAEK	0.49	60	0	15500	0	30900	0	1	256	1	P19096|FAS_MOUSE		0
LKEDTQVADVTTSR	0.66	60	0	148000	0	297000	0	1	256	1	P19096|FAS_MOUSE		0
VYLWEDPNSK	0.57	60	0	81500	0	163000	0	1	256	1	P19096|FAS_MOUSE		0
VSDLLLSTDERTF	0.53	60	0	49400	0	98800	0	1	256	1	P19096|FAS_MOUSE		0
VHLTGINVNPN(+.98)ALFPPVEFPAPR	0.41	60	0	42100	0	84300	0	1	256	1	P19096|FAS_MOUSE	Deamidation (NQ)	0
EAIVDGGINPASLR	0.61	60	0	90000	0	180000	0	1	256	1	P19096|FAS_MOUSE		0
LLLPEDPLISGLLNSQALK	0.6	4.32	0.2	188000	47100	328000	0.14	1	6.97	3	P19096|FAS_MOUSE		0
QQEQLVPTLEK	0.82	6.03	0.9	93800	44100	143000	0.31	1	3.25	1	P19096|FAS_MOUSE		0
TLEAVQDLLEQGR	0.75	3.53	2.3	1220000	673000	1770000	0.38	1	2.63	2	P19096|FAS_MOUSE		0
AQVEDAFRY	0.75	3.52	2.2	272000	154000	390000	0.4	1	2.52	1	P19096|FAS_MOUSE		0
VGDPQELNGITR	0.86	3.85	0.9	1030000	592000	1460000	0.4	1	2.47	1	P19096|FAS_MOUSE		0
FPQLDDTSFANSR	0.96	5.71	1.8	1420000	827000	2010000	0.41	1	2.43	2	P19096|FAS_MOUSE		0
VSDLLLSTDER	1.14	4.78	0.5	1190000	721000	1650000	0.44	1	2.29	2	P19096|FAS_MOUSE		0
LDPGSPELQQVLK	0.69	1.89	2.2	256000	158000	354000	0.45	1	2.23	1	P19096|FAS_MOUSE		0
TGK(+42.01)LSPDAIPGK	1.37	4.32	0.8	1720000	1110000	2340000	0.47	1	2.11	1	P19096|FAS_MOUSE	Acetylation (K)	0
GDLASIR	0.57	1.28	4.2	1220000	785000	1650000	0.48	1	2.1	2	P19096|FAS_MOUSE		0
GVDLVLNSLAEEK	0.64	1.72	2.8	263000	170000	356000	0.48	1	2.1	1	P19096|FAS_MOUSE		0
ALIAEATK	0.91	4.98	1.3	943000	614000	1270000	0.48	1	2.07	2	P19096|FAS_MOUSE		0
LSPDAIPGK	0.99	4.1	1.4	738000	493000	983000	0.5	1	1.99	1	P19096|FAS_MOUSE		0
YNGTLNLDR	1.15	3.42	0.3	540000	364000	716000	0.51	1	1.97	1	P19096|FAS_MOUSE		0
SDEAVKPLGVK	0.91	4.25	0.9	239000	162000	315000	0.51	1	1.95	1	P19096|FAS_MOUSE		0
YASLNFR	0.94	4	0.4	155000	105000	205000	0.51	1	1.95	1	P19096|FAS_MOUSE		0
SYIITGGLGGF	1.17	3.67	0.2	389000	264000	513000	0.52	1	1.94	1	P19096|FAS_MOUSE		0
VSTSNVSSLEGAR	0.99	3.69	1.2	1990000	1350000	2620000	0.52	1	1.93	2	P19096|FAS_MOUSE		0
VQEVQQVSTNK	0.9	3.3	1.1	319000	224000	415000	0.54	1	1.85	2	P19096|FAS_MOUSE		0
QAPLLIGSTK	1.15	2.99	0.1	714000	514000	914000	0.56	1	1.78	1	P19096|FAS_MOUSE		0
VLEALLPLK	1.12	3.33	0.7	1550000	1140000	1960000	0.58	1	1.71	2	P19096|FAS_MOUSE		0
EVAALLK	0.89	2.15	0.5	127000	95800	158000	0.61	1	1.65	1	P19096|FAS_MOUSE		0
TSSAEYNVNN(+.98)LVSPVLF	0.67	1.14	1.6	30000	22800	37200	0.61	1	1.63	1	P19096|FAS_MOUSE	Deamidation (NQ)	0
TGTVALEVR	1.13	2.78	0.4	1590000	1230000	1960000	0.63	1	1.6	1	P19096|FAS_MOUSE		0
GVDLVLNSLAEEK(+42.01)LQ(+.98)ASVR	0.45	0.75	2.3	4860	3750	5970	0.63	1	1.59	1	P19096|FAS_MOUSE	Acetylation (K); Deamidation (NQ)	0
GK(+42.01)LSPDAIPGK	0.74	1.16	1.7	249000	200000	298000	0.67	1	1.49	1	P19096|FAS_MOUSE	Acetylation (K)	0
VAASVDLITK	0.95	2.02	2.5	1030000	837000	1220000	0.68	1	1.46	1	P19096|FAS_MOUSE		0
KLQ(+.98)EMSSK	0.71	0.89	2.1	239000	195000	282000	0.69	1	1.45	1	P19096|FAS_MOUSE	Deamidation (NQ)	0
STSIPEAQWQSSLAR	0.99	1.87	1.1	736000	603000	870000	0.69	1	1.44	2	P19096|FAS_MOUSE		0
TSSAEYNVNNLVSPVLF	0.93	1.68	2.2	757000	628000	886000	0.71	1	1.41	1	P19096|FAS_MOUSE		0
GYTVLGVEGR	0.9	1.33	0.4	350000	303000	397000	0.76	1	1.31	2	P19096|FAS_MOUSE		0
VLVQVR	0.69	0.44	2.5	731000	652000	810000	0.8	1	1.24	2	P19096|FAS_MOUSE		0
WVSSPLK	0.77	0.51	1.5	355000	323000	386000	0.84	1	1.2	1	P19096|FAS_MOUSE		0
EAVLAAYWR	1.24	0.25	0.5	660000	644000	676000	0.95	1	1.05	1	P19096|FAS_MOUSE		0
TIVYFPVR	0.84	1.76	0.6	364000	279000	449000	0.62	1	1.61	1	P19157|GSTP1_MOUSE		0
AEGQVLVLDGR	1.1	6.61	0	412000	242000	583000	0.42	1	2.41	1	P19253|RL13A_MOUSE		0
M(+15.99)VVPAALK	1.01	3.27	0.9	372000	255000	490000	0.52	1	1.92	1	P19253|RL13A_MOUSE	Oxidation (M)	0
ASGGGVPTDEEQATGLER	0.66	2.69	1.6	785000	398000	1170000	0.34	1	2.94	3	P19536|COX5B_MOUSE		0
ANPIQGFSAK	0.78	0.17	1.8	95900	92800	98900	0.94	1	1.07	1	P19783|COX41_MOUSE		0
STASDNQPTVTIK	0.98	13.87	0.1	620000	221000	1020000	0.22	1	4.6	2	P20029|BIP_MOUSE		0
DAGTIAGLNVMR	0.86	4.45	0.9	374000	200000	548000	0.36	1	2.74	1	P20029|BIP_MOUSE		0
FEGEDFSETLTR	0.93	5.53	2.2	4600000	2780000	6410000	0.43	1	2.31	2	P20029|BIP_MOUSE		0
NDPSVQQDIK	0.98	5.33	0.6	228000	141000	315000	0.45	1	2.23	1	P20029|BIP_MOUSE		0
ELEEIVQPIISK	1.12	5.42	0.9	3110000	2030000	4200000	0.48	1	2.07	2	P20029|BIP_MOUSE		0
DAGTIAGLNVM(+15.99)R	0.72	2.1	1.2	3660000	2410000	4910000	0.49	1	2.04	7	P20029|BIP_MOUSE	Oxidation (M)	0
VLEDSDLK	0.94	3.93	2.2	4930000	3310000	6550000	0.51	1	1.98	2	P20029|BIP_MOUSE		0
LTPEEIER	1.42	3.83	0	2460000	1660000	3260000	0.51	1	1.96	1	P20029|BIP_MOUSE		0
NQLTSNPENTVFDAK	0.98	4.03	0.9	2350000	1610000	3090000	0.52	1	1.92	4	P20029|BIP_MOUSE		0
ITPSYVAFTPEGER	1.21	4.48	1	5740000	3960000	7520000	0.53	1	1.9	4	P20029|BIP_MOUSE		0
ITITNDQNR	1.01	3.13	1.6	5820000	4130000	7500000	0.55	1	1.82	3	P20029|BIP_MOUSE		0
LYGSGGPPPTGEEDTSEKDEL	0.87	1.56	2	1500000	1180000	1820000	0.65	1	1.54	2	P20029|BIP_MOUSE		0
TFAPEEISAMVLTK	0.9	1.95	2.1	3170000	2510000	3830000	0.66	1	1.53	4	P20029|BIP_MOUSE		0
IQVDIGGGQTK	1.01	1.91	1	868000	698000	1040000	0.67	1	1.49	2	P20029|BIP_MOUSE		0
TFAPEEISAM(+15.99)VLTK	0.87	1.43	0.6	817000	661000	974000	0.68	1	1.47	4	P20029|BIP_MOUSE	Oxidation (M)	0
SQIFSTASDNQPTVTIK	1.11	2.26	0.6	5800000	4750000	6840000	0.69	1	1.44	4	P20029|BIP_MOUSE		0
VTHAVVTVPAYF	1.19	1.04	0.3	4400000	3910000	4880000	0.8	1	1.25	2	P20029|BIP_MOUSE		0
IQQLVK	1.21	1.13	1	6610000	5960000	7260000	0.82	1	1.22	2	P20029|BIP_MOUSE		0
NELESYAYSLK	0.87	0.57	0.5	1590000	1450000	1730000	0.84	1	1.19	2	P20029|BIP_MOUSE		0
IINEPTAAAIAY	1.35	4.44	1.5	13700000	9070000	18400000	0.49	1	2.03	2	P20029|BIP_MOUSE	P63017|HSP7C_MOUSE	0
VEIIANDQGNR	1.35	3.52	0.3	5110000	3650000	6570000	0.56	1	1.8	2	P20029|BIP_MOUSE	P63017|HSP7C_MOUSE	0
GDAAK	0.94	0.55	0.3	119000	111000	126000	0.88	1	1.13	1	P20029|BIP_MOUSE	P63017|HSP7C_MOUSE	0
GILIDTSR	0.73	10.28	0.1	371000	67000	676000	0.1	1	10.08	2	P20060|HEXB_MOUSE		0
SLLVQEPVAVLK	0.72	6.97	1.1	156000	40300	272000	0.15	1	6.73	1	P20060|HEXB_MOUSE		0
LQPALWPFPR	0.75	5.41	0.9	101000	41200	161000	0.26	1	3.91	1	P20060|HEXB_MOUSE		0
SDK(+42.01)PDM(+15.99)AEIEKFDK	1.01	16.31	1	2580000	594000	4560000	0.13	1	7.69	1	P20065|TYB4_MOUSE	Acetylation (K); Oxidation (M)	0
SDK(+42.01)PDMAEIEKFDK	0.81	4.13	0.2	904000	522000	1290000	0.41	1	2.47	1	P20065|TYB4_MOUSE	Acetylation (K)	0
SDK(+42.01)PDM(+15.99)AEIEKFDK(+42.01)SK	0.87	2.4	1.1	508000	351000	666000	0.53	1	1.9	1	P20065|TYB4_MOUSE	Acetylation (K); Oxidation (M)	0
ELSLDDFK	0.79	1.97	2	238000	172000	304000	0.57	1	1.76	1	P20108|PRDX3_MOUSE		0
GLFIIDPNGVVK	0.87	1.2	2.3	844000	704000	983000	0.72	1	1.4	2	P20108|PRDX3_MOUSE		0
GTAVVNGEFK	0.32	0.25	7.5	110000	103000	118000	0.88	1	1.14	1	P20108|PRDX3_MOUSE		0
QVDQLTNDK	0.57	60	0	159000	0	318000	0	1	256	2	P20152|VIME_MOUSE		0
LGDLYEEEMR	0.58	60	0	190000	0	379000	0	1	256	2	P20152|VIME_MOUSE		0
LGDLYEEEM(+15.99)R	0.46	60	0	206000	0	411000	0	1	256	2	P20152|VIME_MOUSE	Oxidation (M)	0
EM(+15.99)EENFALEAANYQDTIGR	0.48	60	0	65400	0	131000	0	1	256	1	P20152|VIME_MOUSE	Oxidation (M)	0
QDVDNASLAR	0.49	60	0	138000	0	276000	0	1	256	1	P20152|VIME_MOUSE		0
LLEGEESR	0.87	12.87	0.7	1130000	232000	2030000	0.11	1	8.76	2	P20152|VIME_MOUSE		0
EYQDLLNVK	0.97	12.18	1.1	1930000	725000	3130000	0.23	1	4.31	2	P20152|VIME_MOUSE		0
FADLSEAANR	0.91	12.94	1.2	1980000	782000	3190000	0.25	1	4.08	2	P20152|VIME_MOUSE		0
QQYESVAAK	0.99	8.01	0.6	901000	431000	1370000	0.31	1	3.18	2	P20152|VIME_MOUSE		0
SSSPGGAYVTR	1.03	6.2	0.9	1590000	893000	2280000	0.39	1	2.55	2	P20152|VIME_MOUSE		0
FLEQQNK	1.07	5.96	0.6	1790000	1170000	2410000	0.48	1	2.07	2	P20152|VIME_MOUSE		0
SYVTTSTR	1.19	4.51	0.1	1090000	750000	1430000	0.52	1	1.91	2	P20152|VIME_MOUSE		0
ISLPLPTFSSLNLR	0.94	3.91	0.3	3140000	2160000	4120000	0.52	1	1.91	4	P20152|VIME_MOUSE		0
NLQEAEEWYK	0.58	1.01	3.4	393000	283000	504000	0.56	1	1.78	1	P20152|VIME_MOUSE		0
AADAEAEVASLNR	0.62	3.04	2.2	177000	76100	279000	0.27	1	3.66	1	P21107|TPM3_MOUSE		0
AEFAER	1.03	4.16	0.7	380000	264000	497000	0.53	1	1.88	1	P21107|TPM3_MOUSE		0
EYVLTQQGFIY	0.51	60	0	39500	0	79100	0	1	256	1	P21981|TGM2_MOUSE		0
SVEVSDPVPAGDLVK	0.93	4.04	1.5	953000	647000	1260000	0.51	1	1.94	2	P21981|TGM2_MOUSE		0
SSPIYVGR	0.72	1.49	0.8	190000	141000	239000	0.59	1	1.7	2	P21981|TGM2_MOUSE		0
GLLIEPAANSYLLAER	0.75	1.2	1.4	59300	47600	71100	0.67	1	1.49	1	P21981|TGM2_MOUSE		0
SDDSNGIENNVPR	0.7	1.81	2	315000	204000	426000	0.48	1	2.09	2	P21995|EMB_MOUSE		0
EFEQIEQLK	0.83	2.09	1.2	164000	120000	208000	0.58	1	1.73	1	P21995|EMB_MOUSE		0
APVPASTSVLGTASK	0.55	60	0	158000	0	316000	0	1	256	2	P22682|CBL_MOUSE		0
GTEPIVVDPFDPR	0.51	60	0	45500	0	91000	0	1	256	1	P22682|CBL_MOUSE		0
YVALTSLLK	0.85	3.51	0.1	82400	50700	114000	0.44	1	2.25	1	P22892|AP1G1_MOUSE		0
VLAINILGR	0.72	0.94	0.5	150000	125000	176000	0.71	1	1.41	1	P22892|AP1G1_MOUSE		0
QSIEFSR	0.69	2.9	0.1	182000	91900	273000	0.34	1	2.97	2	P23116|EIF3A_MOUSE		0
VDAFQLER	0.85	4.12	1.6	788000	439000	1140000	0.39	1	2.59	2	P23116|EIF3A_MOUSE		0
SLEDVVR	0.71	2.25	2.1	605000	367000	843000	0.44	1	2.3	2	P23116|EIF3A_MOUSE		0
LGDDPLSR	0.74	3.02	1.7	160000	99300	220000	0.45	1	2.22	1	P23116|EIF3A_MOUSE		0
VSTVFWK	0.36	1.4	0.4	201000	134000	269000	0.5	1	2.01	1	P23116|EIF3A_MOUSE		0
LESLNIQR	1.03	4	0.9	305000	219000	391000	0.56	1	1.78	1	P23116|EIF3A_MOUSE		0
LATLLGLQAPPTR	1.05	1.61	0.5	243000	206000	280000	0.74	1	1.36	1	P23116|EIF3A_MOUSE		0
SVLQYVVPEVK	0.81	0.67	1.2	286000	258000	313000	0.82	1	1.22	2	P23116|EIF3A_MOUSE		0
LLLTPWVK	0.85	0.23	1.2	385000	370000	399000	0.93	1	1.08	2	P23116|EIF3A_MOUSE		0
FVSILM(+15.99)ESIPLPDRGS	0.51	60	0	44100	0	88200	0	1	256	1	P23492|PNPH_MOUSE	Oxidation (M)	0
VFGFSLITNK	0.9	8.27	1.1	7300000	3670000	10900000	0.34	1	2.98	4	P23492|PNPH_MOUSE		0
VTFPVR	0.9	6.66	0.2	2710000	1490000	3920000	0.38	1	2.64	2	P23492|PNPH_MOUSE		0
VTFPVRVF	0.77	3.08	2.5	446000	257000	635000	0.4	1	2.48	1	P23492|PNPH_MOUSE		0
LVFGLLNGR	0.84	3.2	0.8	3770000	2410000	5120000	0.47	1	2.12	2	P23492|PNPH_MOUSE		0
FVSILMESIPLPDRGS	0.88	1.1	0.7	118000	100000	136000	0.73	1	1.36	1	P23492|PNPH_MOUSE		0
VLNEEER	0.56	60	0	39500	0	79000	0	1	256	1	P24270|CATA_MOUSE		0
LAQEDPDYGLR	0.63	2.23	1.6	109000	59500	159000	0.37	1	2.68	1	P24270|CATA_MOUSE		0
FNSANEDNVTQVR	0.55	1.37	2.8	85200	52500	118000	0.44	1	2.25	1	P24270|CATA_MOUSE		0
NLPVGEAGR	0.8	2.58	1.3	121000	81400	160000	0.51	1	1.97	1	P24270|CATA_MOUSE		0
GPLLVQDVVF	0.83	2.59	1.5	212000	143000	281000	0.51	1	1.96	1	P24270|CATA_MOUSE		0
VLEGMDVVR	0.4	60	0	18000	0	36000	0	1	256	1	P24369|PPIB_MOUSE		0
FDLQIGDESVGR	0.53	0.86	5	856000	623000	1090000	0.57	1	1.75	1	P24369|PPIB_MOUSE		0
VVFGLFGK	1.22	1.02	0.3	2850000	2580000	3120000	0.83	1	1.21	1	P24369|PPIB_MOUSE		0
TVDNFVALATGEK	0.92	0.79	2.1	1520000	1390000	1650000	0.84	1	1.19	2	P24369|PPIB_MOUSE		0
YSPNTQVEILPQGR	0.52	60	0	67800	0	136000	0	1	256	1	P24452|CAPG_MOUSE		0
SNILER	0.65	60	0	85500	0	171000	0	1	256	1	P24452|CAPG_MOUSE		0
VVGALESR	0.52	60	0	100000	0	201000	0	1	256	1	P24527|LKHA4_MOUSE		0
QSVTTDDWK	0.5	60	0	45300	0	90500	0	1	256	1	P24527|LKHA4_MOUSE		0
M(+15.99)QEVYNFNAINNSEIR	0.62	60	0	87800	0	176000	0	1	256	1	P24527|LKHA4_MOUSE	Oxidation (M)	0
SANEFSETESM(+15.99)LK	0.56	60	0	201000	0	402000	0	1	256	2	P24527|LKHA4_MOUSE	Oxidation (M)	0
LVVDLKDVDPDVAY	0.64	60	0	104000	0	209000	0	1	256	1	P24527|LKHA4_MOUSE		0
GSPMEISLPIALSK	0.75	7.61	0.4	87000	26400	148000	0.18	1	5.58	1	P24527|LKHA4_MOUSE		0
DGEAPDPEDPSR	0.54	2.71	2	655000	243000	1070000	0.23	1	4.39	2	P24527|LKHA4_MOUSE		0
GSPM(+15.99)EISLPIALSK	0.67	3.92	0.8	44900	18300	71600	0.26	1	3.91	1	P24527|LKHA4_MOUSE	Oxidation (M)	0
SANEFSETESMLK	0.79	5.25	0.5	298000	131000	466000	0.28	1	3.56	1	P24527|LKHA4_MOUSE		0
NFNAINNSEIR	0.84	5.58	1	250000	118000	382000	0.31	1	3.25	1	P24527|LKHA4_MOUSE		0
ELVALMSAIR	0.63	2.56	2.5	176000	87900	264000	0.33	1	3	1	P24527|LKHA4_MOUSE		0
VVINGQEVK	1.24	6.62	1.2	3280000	1930000	4630000	0.42	1	2.4	2	P24527|LKHA4_MOUSE		0
YTLGESQGYK	0.95	5.21	0.6	230000	144000	316000	0.46	1	2.2	1	P24527|LKHA4_MOUSE		0
GFALLFY	1.03	5.88	1	775000	488000	1060000	0.46	1	2.18	1	P24527|LKHA4_MOUSE		0
SSALQWLTPEQTSGK	0.83	2.97	2.5	1250000	797000	1690000	0.47	1	2.13	2	P24527|LKHA4_MOUSE		0
SLTLDTK	1.29	4.41	0.2	2820000	1880000	3770000	0.5	1	2	2	P24527|LKHA4_MOUSE		0
LTYTAEVSVPK	0.6	0.86	1.9	1280000	964000	1590000	0.61	1	1.65	2	P24527|LKHA4_MOUSE		0
SFLYSHF	1.03	2.11	0.4	321000	258000	384000	0.67	1	1.49	1	P24527|LKHA4_MOUSE		0
EANEILQR	0.94	1.39	0.5	244000	212000	277000	0.76	1	1.31	2	P24547|IMDH2_MOUSE		0
LVGIISSR	0.97	0	0	463000	464000	463000	1	1	1	1	P24547|IMDH2_MOUSE		0
DIQPAFSADDIAK	0.67	6.81	0.1	326000	72700	580000	0.13	1	7.97	2	P25206|MCM3_MOUSE		0
AIPTTGR	0.58	1.97	0.5	116000	60500	171000	0.35	1	2.83	1	P25206|MCM3_MOUSE		0
ELISDNQYR	0.8	4.35	1.2	94600	55700	134000	0.42	1	2.4	1	P25206|MCM3_MOUSE		0
IQVVGTYR	0.94	2.8	0.4	150000	112000	187000	0.6	1	1.68	1	P25206|MCM3_MOUSE		0
ATFDAISK	1.35	3.14	1	5820000	4280000	7360000	0.58	1	1.72	3	P25444|RS2_MOUSE		0
LSIVPVR	0.69	0.6	0.5	409000	353000	466000	0.76	1	1.32	2	P25444|RS2_MOUSE		0
GTGIVSAPVPK	1.37	1.15	0.7	7110000	6230000	8000000	0.78	1	1.28	2	P25444|RS2_MOUSE		0
EVATAIR	0.75	0.7	2.8	584000	518000	650000	0.8	1	1.26	1	P25444|RS2_MOUSE		0
TATLGNFAK	0.81	0.74	1.2	169000	153000	185000	0.83	1	1.21	1	P25444|RS2_MOUSE		0
VIEDNEYTAR	0.52	60	0	52800	0	106000	0	1	256	1	P25911|LYN_MOUSE		0
GLAGAVSELLR	0.56	60	0	50800	0	102000	0	1	256	1	P26039|TLN1_MOUSE		0
STVLQQQYNR	0.41	60	0	93000	0	186000	0	1	256	1	P26039|TLN1_MOUSE		0
LLGEIAQGNENYAGIAAR	0.58	60	0	169000	0	339000	0	1	256	2	P26039|TLN1_MOUSE		0
VLVEDTK	0.68	60	0	156000	0	311000	0	1	256	1	P26039|TLN1_MOUSE		0
NLGTALAELR	0.55	5.45	1.4	223000	33100	412000	0.08	1	12.44	2	P26039|TLN1_MOUSE		0
ALDGDFTEENR	0.61	5.84	0.9	455000	75300	834000	0.09	1	11.08	2	P26039|TLN1_MOUSE		0
NGNLPEFGDAIATASK	0.66	7.65	0.5	503000	97100	909000	0.11	1	9.36	3	P26039|TLN1_MOUSE		0
VGDDPAVWQLK	0.72	9.01	0.5	351000	71600	630000	0.11	1	8.8	2	P26039|TLN1_MOUSE		0
VLVQNAAGSQEK	0.64	6.19	0.9	443000	97900	789000	0.12	1	8.06	2	P26039|TLN1_MOUSE		0
LNEAAAGLNQAATELVQASR	0.6	4.49	0.5	756000	184000	1330000	0.14	1	7.22	4	P26039|TLN1_MOUSE		0
SNTSPEELGPLANQLTSDYGR	0.47	3.67	2.3	129000	32600	226000	0.14	1	6.93	1	P26039|TLN1_MOUSE		0
DLDQASLAAVSQQLAPR	0.65	4.38	1	497000	160000	834000	0.19	1	5.2	3	P26039|TLN1_MOUSE		0
ALSTDPASPNLK	0.89	9.59	1	1060000	353000	1770000	0.2	1	5.02	2	P26039|TLN1_MOUSE		0
TLAESALQLLYTAK	0.67	4.94	0.2	629000	211000	1050000	0.2	1	4.97	3	P26039|TLN1_MOUSE		0
GSQAQPDSPSAQLALIAASQSFLQPGGK	0.47	2.59	2.5	204000	77100	331000	0.23	1	4.29	2	P26039|TLN1_MOUSE		0
FEPLTLAAVGAASK	0.88	7.33	0.6	804000	305000	1300000	0.23	1	4.27	2	P26039|TLN1_MOUSE		0
GTPQDLAR	0.81	7.99	1.1	152000	64200	240000	0.27	1	3.74	1	P26039|TLN1_MOUSE		0
ALGDLISATK	0.86	5.8	1.2	1240000	530000	1950000	0.27	1	3.68	2	P26039|TLN1_MOUSE		0
LGAASLGAEDPETQVVLINAVK	0.73	4.35	2.5	608000	273000	943000	0.29	1	3.46	2	P26039|TLN1_MOUSE		0
AVAEQIPLLVQGVR	0.64	2.99	2.7	535000	254000	817000	0.31	1	3.22	3	P26039|TLN1_MOUSE		0
ISIGNVVK	0.8	5.21	1.2	859000	416000	1300000	0.32	1	3.13	2	P26039|TLN1_MOUSE		0
LAQAAQSSVATITR	0.79	3.99	2.2	548000	294000	802000	0.37	1	2.73	1	P26039|TLN1_MOUSE		0
QLETVR	0.68	2.49	2.2	109000	59200	159000	0.37	1	2.68	1	P26039|TLN1_MOUSE		0
AVTQALNR	0.82	4.13	1.9	815000	452000	1180000	0.38	1	2.61	2	P26039|TLN1_MOUSE		0
TSTPEDFIR	0.92	6.5	1.2	621000	344000	897000	0.38	1	2.61	2	P26039|TLN1_MOUSE		0
ILADATAK	0.89	5.23	0.7	462000	262000	663000	0.39	1	2.53	2	P26039|TLN1_MOUSE		0
VGAIPANALDDGQWSQGLISAAR	0.84	3.62	1.1	347000	207000	487000	0.43	1	2.35	2	P26039|TLN1_MOUSE		0
AVASAAAALVLK	0.8	2.43	1.2	134000	91000	177000	0.51	1	1.95	1	P26039|TLN1_MOUSE		0
QAAASATQTIAAAQHAASAPK	0.65	0.96	2	58200	45100	71200	0.63	1	1.58	1	P26039|TLN1_MOUSE		0
SLAQAAR	0.75	0.04	1.5	68300	67700	68900	0.98	1	1.02	1	P26039|TLN1_MOUSE		0
VM(+15.99)VTNVTSLLK	0.59	60	0	197000	0	394000	0	1	256	2	P26039|TLN1_MOUSE	Q71LX4|TLN2_MOUSE	0
QEDVIATANLSR	0.64	3.92	2	189000	71300	306000	0.23	1	4.3	1	P26039|TLN1_MOUSE	Q71LX4|TLN2_MOUSE	0
EVANSTANLVK	0.67	4	3.3	462000	184000	739000	0.25	1	4.02	1	P26039|TLN1_MOUSE	Q71LX4|TLN2_MOUSE	0
SIAAATSALVK	1.04	7.47	0.1	1300000	672000	1930000	0.35	1	2.87	2	P26039|TLN1_MOUSE	Q71LX4|TLN2_MOUSE	0
SGYLSSER	0.57	60	0	52600	0	105000	0	1	256	1	P26040|EZRI_MOUSE		0
IALLEEAR	0.63	60	0	98300	0	197000	0	1	256	1	P26040|EZRI_MOUSE		0
VSAQEVR	0.56	60	0	30400	0	60900	0	1	256	1	P26040|EZRI_MOUSE		0
ALLENEK	0.51	60	0	84600	0	169000	0	1	256	2	P26041|MOES_MOUSE		0
ALTSELANAR	0.62	3.36	2.7	753000	267000	1240000	0.22	1	4.63	2	P26041|MOES_MOUSE		0
GVNYFSIK	1	4.6	0.1	328000	188000	469000	0.4	1	2.5	1	P26041|MOES_MOUSE		0
VTAQDVR	0.75	2.95	1.4	111000	67000	155000	0.43	1	2.32	1	P26041|MOES_MOUSE		0
ALELEQER	0.81	6.36	1.5	815000	349000	1280000	0.27	1	3.66	1	P26041|MOES_MOUSE	P26043|RADI_MOUSE	0
QLFDQVVK	0.92	10.81	0.3	2500000	988000	4010000	0.25	1	4.06	2	P26041|MOES_MOUSE	P26043|RADI_MOUSE	0
IGFPWSEIR	0.94	5.92	0.7	281000	164000	397000	0.41	1	2.42	1	P26041|MOES_MOUSE	P26043|RADI_MOUSE	0
LFFLQVK	0.67	2.27	1.8	871000	523000	1220000	0.43	1	2.33	1	P26041|MOES_MOUSE	P26043|RADI_MOUSE	0
IALLEEAK	0.68	5.14	0.7	136000	40200	231000	0.17	1	5.75	1	P26043|RADI_MOUSE		0
RVAEDDEDDDVD	0.9	7.61	0.3	58800	31300	86200	0.36	1	2.75	1	P26350|PTMA_MOUSE		0
EVVEEAENGR	1.34	5.11	1.2	13100000	8190000	18100000	0.45	1	2.21	2	P26350|PTMA_MOUSE		0
VAEDDEDDDVDTK	0.84	3.26	0.7	457000	293000	621000	0.47	1	2.12	2	P26350|PTMA_MOUSE		0
VDTSSEITTK(+42.01)DLK	0.65	0.64	1.5	89200	75500	103000	0.73	1	1.36	1	P26350|PTMA_MOUSE	Acetylation (K)	0
ELLTSFGPLK	0.62	0.63	0.3	117000	97700	136000	0.72	1	1.4	2	P26369|U2AF2_MOUSE		0
STDVSVDEVK	0.78	4.16	1.2	326000	165000	488000	0.34	1	2.96	1	P26443|DHE3_MOUSE		0
HGGTIPVVPTAEF	0.94	1.9	2.4	1600000	1310000	1890000	0.69	1	1.44	2	P26443|DHE3_MOUSE		0
GVQVETISPGDGR	1.19	2.9	0.2	1070000	792000	1360000	0.58	1	1.71	2	P26883|FKB1A_MOUSE		0
PSELEK(+42.01)ALSNLIDVY	0.5	60	0	24600	0	49200	0	1	256	1	P27005|S10A8_MOUSE	Acetylation (K)	0
MPSELEK	0.76	60	0	761000	0	1520000	0	1	256	2	P27005|S10A8_MOUSE		0
M(+15.99)PSELEK	0.78	60	0	1230000	0	2460000	0	1	256	2	P27005|S10A8_MOUSE	Oxidation (M)	0
EEFLAMVIK	0.88	60	0	1660000	0	3330000	0	1	256	2	P27005|S10A8_MOUSE		0
EEFLAM(+15.99)VIK	0.76	60	0	4780000	0	9570000	0	1	256	9	P27005|S10A8_MOUSE	Oxidation (M)	0
QNINIENLFR	0.57	60	0	63900	0	128000	0	1	256	1	P27005|S10A8_MOUSE		0
ALSNLIDVYHNYSNIQGNHHALY	0.87	60	0	4410000	0	8820000	0	1	256	3	P27005|S10A8_MOUSE		0
VQNINIENLFR	0.6	60	0	235000	0	470000	0	1	256	2	P27005|S10A8_MOUSE		0
ELDINSDNAINF	1.36	60	0	4330000	0	8660000	0	1	256	1	P27005|S10A8_MOUSE		0
ALSNLIDVYHNY	0.79	60	0	1240000	0	2480000	0	1	256	2	P27005|S10A8_MOUSE		0
NNASTDYDLSDK	1	1.91	0.8	402000	316000	488000	0.65	1	1.54	2	P27659|RL3_MOUSE		0
SINPLGGFVHY	0.59	0.58	3.1	1450000	1200000	1690000	0.71	1	1.4	1	P27659|RL3_MOUSE		0
TAFLGYK	0.88	0.22	0.1	105000	102000	109000	0.93	1	1.07	1	P27659|RL3_MOUSE		0
SLLVQTK	1.25	0.26	1.2	1750000	1700000	1790000	0.95	1	1.05	1	P27659|RL3_MOUSE		0
IDVIGVTK	0.9	0.06	0.6	457000	453000	460000	0.98	1	1.02	2	P27659|RL3_MOUSE		0
NDEELNKLLGGVTIAQGGVLPNIQAV	0.84	10.23	1.2	1070000	303000	1840000	0.16	1	6.06	2	P27661|H2AX_MOUSE		0
GVTIAQGGVLPNIQAV	1.04	11.45	0.5	473000	181000	764000	0.24	1	4.21	1	P27661|H2AX_MOUSE		0
LLGGVTIAQGGVLPNIQAV	1.12	8.71	0.4	1350000	683000	2020000	0.34	1	2.96	2	P27661|H2AX_MOUSE		0
VGAGAPVYLAAV	0.81	8	1.1	1740000	645000	2830000	0.23	1	4.38	1	P27661|H2AX_MOUSE	Q8R1M2|H2AJ_MOUSE	0
VGAGAPVYLA	1.58	11.09	0.1	2840000	1140000	4530000	0.25	1	3.97	1	P27661|H2AX_MOUSE	Q8R1M2|H2AJ_MOUSE	0
VGAGAPVYL	1.25	8.45	1.4	2320000	1230000	3400000	0.36	1	2.76	1	P27661|H2AX_MOUSE	Q8R1M2|H2AJ_MOUSE	0
VGAGAPVYLAAVLEY	0.8	0.86	1.1	472000	412000	533000	0.77	1	1.29	2	P27661|H2AX_MOUSE	Q8R1M2|H2AJ_MOUSE	0
VTIAQGGVLPNIQA	0.97	9.37	1.1	540000	232000	849000	0.27	1	3.66	1	P27661|H2AX_MOUSE	Q8R1M2|H2AJ_MOUSE	0
VTIAQGGVLPNIQAV	1.79	8.55	2.5	118000000	56400000	179000000	0.31	1	3.18	1	P27661|H2AX_MOUSE	Q8R1M2|H2AJ_MOUSE	0
VGAGAPVY	0.92	6.87	2	899000	476000	1320000	0.36	1	2.78	1	P27661|H2AX_MOUSE	Q8R1M2|H2AJ_MOUSE	0
VTIAQGGVLPN(+.98)IQAVLLPK	0.92	3.87	0.6	635000	430000	839000	0.51	1	1.95	2	P27661|H2AX_MOUSE	Q8R1M2|H2AJ_MOUSE	0	Deamidation (NQ)
VTIAQGGVLPNIQAVLLPK	0.8	1.81	0.6	9970000	7540000	12400000	0.61	1	1.65	8	P27661|H2AX_MOUSE	Q8R1M2|H2AJ_MOUSE	0
VTIAQGGVLPN	1.34	2.46	1	10700000	8390000	13100000	0.64	1	1.56	2	P27661|H2AX_MOUSE	Q8R1M2|H2AJ_MOUSE	0
NDEELNK	1.06	0	0.3	350000	351000	350000	1	1	1	2	P27661|H2AX_MOUSE	Q8R1M2|H2AJ_MOUSE	0
LQ(+.98)FPVGR	0.19	60	0	137000	0	273000	0	1	256	1	P27661|H2AX_MOUSE	Q8R1M2|H2AJ_MOUSE	0	P0C0S6|H2AZ_MOUSE	Deamidation (NQ)
AGLQFPVGR	2.04	4.8	0.5	284000000	181000000	387000000	0.47	1	2.14	2	P27661|H2AX_MOUSE	Q8R1M2|H2AJ_MOUSE	0	P0C0S6|H2AZ_MOUSE
FPVGR	0.94	4.56	0.2	660000	426000	895000	0.48	1	2.1	1	P27661|H2AX_MOUSE	Q8R1M2|H2AJ_MOUSE	0	P0C0S6|H2AZ_MOUSE	Q9QZQ8|H2AY_MOUSE
EILELAGNAAR	0.93	16.39	0.4	1130000	332000	1920000	0.17	1	5.8	2	P27661|H2AX_MOUSE	Q8R1M2|H2AJ_MOUSE	0	Q9QZQ8|H2AY_MOUSE
AEILELAGNAAR	0.99	10.02	2	10100000	4300000	15800000	0.27	1	3.67	4	P27661|H2AX_MOUSE	Q8R1M2|H2AJ_MOUSE	0	Q9QZQ8|H2AY_MOUSE
LEYLTAEILELAGNAAR	0.9	8.33	1.1	6540000	2930000	10100000	0.29	1	3.46	5	P27661|H2AX_MOUSE	Q8R1M2|H2AJ_MOUSE	0	Q9QZQ8|H2AY_MOUSE
TAEILELAGNAAR	0.91	6.72	1.5	1380000	773000	1990000	0.39	1	2.58	3	P27661|H2AX_MOUSE	Q8R1M2|H2AJ_MOUSE	0	Q9QZQ8|H2AY_MOUSE
LTAEILELAGNAAR	0.8	3.47	1	35500000	20600000	50300000	0.41	1	2.44	10	P27661|H2AX_MOUSE	Q8R1M2|H2AJ_MOUSE	0	Q9QZQ8|H2AY_MOUSE
VLEYLTAEILELAGNAAR	0.32	2	9.9	282000	164000	400000	0.41	1	2.44	1	P27661|H2AX_MOUSE	Q8R1M2|H2AJ_MOUSE	0	Q9QZQ8|H2AY_MOUSE
M(+15.99)DATANDVPSPYEVK	0.68	5.5	1.3	423000	117000	728000	0.16	1	6.21	2	P27773|PDIA3_MOUSE	Oxidation (M)	0
FVMQEEFSR	0.88	5.09	0.4	195000	96600	294000	0.33	1	3.05	1	P27773|PDIA3_MOUSE		0
DGEEAGAYDGPR	0.77	3.6	1.1	365000	198000	531000	0.37	1	2.68	2	P27773|PDIA3_MOUSE		0
SDVLELTDENFESR	1.07	8.66	1.5	3700000	2030000	5370000	0.38	1	2.65	2	P27773|PDIA3_MOUSE		0
MDATANDVPSPYEVK	0.97	6.18	0.6	633000	364000	903000	0.4	1	2.48	2	P27773|PDIA3_MOUSE		0
LAPEYEAAATR	0.99	5.44	1.6	3170000	1860000	4480000	0.42	1	2.4	2	P27773|PDIA3_MOUSE		0
FISDKDASVVGFF	1.43	3.83	0.5	2280000	1540000	3010000	0.51	1	1.95	1	P27773|PDIA3_MOUSE		0
EATNPPIIQEEKPK	1.11	3.24	0.1	897000	684000	1110000	0.62	1	1.62	1	P27773|PDIA3_MOUSE		0
YGVSGYPTLK	1.39	2.04	0.4	4770000	3800000	5750000	0.66	1	1.51	2	P27773|PDIA3_MOUSE		0
SEPIPESNEGPVK	0.86	1.3	0.4	59800	49200	70300	0.7	1	1.43	1	P27773|PDIA3_MOUSE		0
LNFAVASR	1	1.29	1	2400000	2030000	2780000	0.73	1	1.37	2	P27773|PDIA3_MOUSE		0
LSKDPNIVIAK	1.24	1.08	0.3	2070000	1870000	2270000	0.82	1	1.22	2	P27773|PDIA3_MOUSE		0
LESVPTPPK	0.62	60	0	87900	0	176000	0	1	256	1	P27870|VAV_MOUSE		0
AGAEGILTNR	0.52	5.89	1.7	244000	30100	458000	0.07	1	15.22	2	P27870|VAV_MOUSE		0
ATAGSYISSLR	0.84	2.23	0.7	121000	88100	154000	0.57	1	1.75	1	P28063|PSB8_MOUSE		0
TTTLAF	1.06	3.27	0.5	242000	177000	307000	0.58	1	1.74	1	P28063|PSB8_MOUSE		0
GSNNGN(+.98)PPAVFTK	0.51	4.13	2	221000	49500	392000	0.13	1	7.91	1	P28293|CATG_MOUSE	Deamidation (NQ)	0
IQSFM(+15.99)PWIK	0.8	5.71	1.8	1620000	751000	2480000	0.3	1	3.31	2	P28293|CATG_MOUSE	Oxidation (M)	0
GSNNGNPPAVF	1.11	7.47	1.6	5200000	2840000	7560000	0.38	1	2.66	1	P28293|CATG_MOUSE		0
IQSFMPWIK	1.05	4.45	0.7	1640000	1080000	2210000	0.49	1	2.05	2	P28293|CATG_MOUSE		0
GTNVLQEVQLR	1.15	3.47	1.4	16600000	11400000	21800000	0.52	1	1.92	3	P28293|CATG_MOUSE		0
NDIMLLQLR	1.06	3.91	0.4	369000	260000	479000	0.54	1	1.85	1	P28293|CATG_MOUSE		0
NDIM(+15.99)LLQLR	0.79	1.67	2.2	4990000	3800000	6180000	0.61	1	1.63	5	P28293|CATG_MOUSE	Oxidation (M)	0
GSNNGNPPAVFTK	0.95	2.5	2.2	4930000	3860000	6000000	0.64	1	1.55	2	P28293|CATG_MOUSE		0
TVAGWGR	1.08	1.37	1	2220000	1970000	2460000	0.8	1	1.25	2	P28293|CATG_MOUSE		0
TQQLITVLR	1.11	1.06	0.6	13700000	12400000	15000000	0.83	1	1.2	3	P28293|CATG_MOUSE		0
FVLTAAH	0.78	6.01	0.1	234000	86200	382000	0.23	1	4.43	1	P28293|CATG_MOUSE	Q61096|PRTN3_MOUSE	0
VVDLLATDADIVSR	0.61	60	0	60700	0	121000	0	1	256	1	P28650|PURA1_MOUSE		0
[truncated: 2,473 more rows]

## Sheet: Sheet2
AYLPVNESFGFTADLR	0.49	6.07	3.3	183000	351000	14300	24.51	1	24.51	2	P58252|EF2_MOUSE		24.51
HSQFIGYPITLY	0.7	10.69	2.3	843000	1610000	72900	22.13	1	22.13	2	P11499|HS90B_MOUSE		22.13
KQLATK(+42.01)AAR	1.01	29.45	0.7	18800000	35600000	2040000	17.45	1	17.45	2	P84228|H32_MOUSE	P84244|H33_MOUSE	17.45			Interesting
INSPNSK(+42.01)VNTLNK	1.1	37.26	0.2	2780000	5210000	347000	15.01	1	15.01	2	Q8BMS1|ECHA_MOUSE	Acetylation (K)	15.01
THILLFLPK	0.71	10.76	0.1	1890000	3550000	239000	14.85	1	14.85	4	P09103|PDIA1_MOUSE		14.85
VGDK(+42.01)VLLPEYGGTK	0.54	4.98	1	114000	209000	18500	11.29	1	11.29	2	Q64433|CH10_MOUSE	Acetylation (K)	11.29
VTAK(+42.01)AAPAK	0.66	7.39	0.3	164000	298000	29300	10.18	1	10.18	2	E9Q5C9|NOLC1_MOUSE	Acetylation (K)	10.18
VVTVVTTK(+42.01)K	0.65	6.51	0.8	236000	426000	45500	9.36	1	9.36	2	Q569Z5|DDX46_MOUSE	Acetylation (K)	9.36
SSGPTSLFAVTVAPPGAR	0.6	5.14	0.5	293000	529000	57500	9.2	1	9.2	3	Q8VEK3|HNRPU_MOUSE		9.2
TGGK(+42.01)APR	0.69	6.66	0.3	260000	468000	51600	9.07	1	9.07	3	P84228|H32_MOUSE	P84244|H33_MOUSE	9.07
AAVPTPAK(+42.01)K	0.96	21.16	0.2	749000	1330000	165000	8.1	1	8.1	2	P09405|NUCL_MOUSE	Acetylation (K)	8.1
LQDFK(+42.01)SFLLKDPETSQR	0.63	5.7	0.2	275000	488000	62300	7.83	1	7.83	1	Q9CZN7|GLYM_MOUSE	Acetylation (K)	7.83
NLFLVIFQR	0.67	6.63	0.2	167000	296000	38600	7.68	1	7.68	1	Q3UYV9|NCBP1_MOUSE		7.68
KIGGIGTVPVGR	0.7	6.68	1.4	2720000	4810000	632000	7.62	1	7.62	2	P10126|EF1A1_MOUSE		7.62
M(+15.99)SVQ(+.98)PTVSLGGFEITPPVVLR	0.48	3.94	3.1	34100	60300	7970	7.56	1	7.56	1	Q61937|NPM_MOUSE	Oxidation (M); Deamidation (NQ)	7.56
TFGESHPFTK	0.42	4.42	4.4	555000	976000	133000	7.32	1	7.32	1	P24527|LKHA4_MOUSE		7.32
HTGPNSPDTANDGFVR	0.5	3.9	1.2	324000	568000	80000	7.09	1	7.09	1	O35737|HNRH1_MOUSE	P70333|HNRH2_MOUSE	7.09
ILFSR	0.36	4.87	3.1	57800	101000	14600	6.92	1	6.92	1	Q8R0G9|NU133_MOUSE		6.92
QLATK(+42.01)AAR	0.89	14.91	0.1	135000000	235000000	34500000	6.8	1	6.8	5	P84228|H32_MOUSE	P84244|H33_MOUSE	6.8			Interesting
LTNQK(+42.01)NSNSK	0.88	10.28	1.3	1230000	2140000	325000	6.57	1	6.57	2	Q2VPQ9|EAF6_MOUSE	Acetylation (K)	6.57
APQLVGQFIAR	0.7	6.03	0.7	404000	700000	107000	6.55	1	6.55	2	Q61823|PDCD4_MOUSE		6.55
IGEHTPSALAIMENANVLAR	0.58	4.15	0	412000	715000	110000	6.5	1	6.5	2	P05064|ALDOA_MOUSE		6.5
HPDYNPQNIR	0.9	16.05	0.1	3090000	5320000	851000	6.26	1	6.26	3	P28293|CATG_MOUSE		6.26
NIILEEGKEILVGDVGQTVDDPYTTFVK	0.66	5.6	0	1110000	1910000	307000	6.22	1	6.22	3	P18760|COF1_MOUSE		6.22
QATVGDVN(+.98)TDRPGLLDLK(+42.01)GK	0.61	4.19	0.7	18700	32300	5200	6.21	1	6.21	1	P31786|ACBP_MOUSE	Deamidation (NQ); Acetylation (K)	6.21
SLSLK(+42.01)LIQQLR	0.65	5.08	2.2	467000	803000	130000	6.17	1	6.17	1	Q8K224|NAT10_MOUSE	Acetylation (K)	6.17
AAVAAK(+42.01)AQTK	0.75	8.41	0.9	106000	182000	29700	6.12	1	6.12	1	E9Q5C9|NOLC1_MOUSE	Acetylation (K)	6.12
KLAPITYPQGLALAK	0.76	7.3	0.9	201000	344000	58700	5.86	1	5.86	1	Q05144|RAC2_MOUSE		5.86
VNVPVIGGHAGK	0.77	7.53	0.6	423000	723000	124000	5.83	1	5.83	1	P08249|MDHM_MOUSE		5.83
NIQQTVSTKGPPEK(+42.01)R	0.57	3.64	0.6	700000	1190000	207000	5.78	1	5.78	1	Q921D4|MED6_MOUSE	Acetylation (K)	5.78
RLTDLDK(+42.01)AQLLEIAK	0.62	3.86	0	327000	556000	98200	5.66	1	5.66	1	Q9QX47|SON_MOUSE	Acetylation (K)	5.66
KAVTK(+42.01)AQK(+42.01)K	0.82	8.89	0.7	274000	464000	84100	5.52	1	5.52	1	P10854|H2B1M_MOUSE	Q8CGP2|H2B1P_MOUSE	5.52
DLSK(+42.01)FDASFFGVHPK	0.51	3.26	3.2	78400	132000	24600	5.37	1	5.37	1	P19096|FAS_MOUSE	Acetylation (K)	5.37
GADFLVTEVEN(+.98)GGSLGSK	0.56	3.36	2.4	63800	107000	20000	5.37	1	5.37	1	P52480|KPYM_MOUSE	Deamidation (NQ)	5.37
KAVTK(+42.01)VQK	0.81	8.84	1	514000	865000	164000	5.27	1	5.27	2	Q64525|H2B2B_MOUSE	Acetylation (K)	5.27
TVVVETGK(+42.01)K	0.67	4.86	0.3	144000	241000	46200	5.22	1	5.22	2	Q8BU11|TOX4_MOUSE	Acetylation (K)	5.22
LFFVGSR	0.72	5.85	0.1	187000	312000	61700	5.07	1	5.07	1	Q9Z127|LAT1_MOUSE		5.07
LGDSQLVK	0.29	4.22	4.5	75500	126000	24900	5.06	1	5.06	1	Q3U1J4|DDB1_MOUSE		5.06
TSTWSGESK	0.8	8.37	0.3	411000	683000	139000	4.93	1	4.93	2	P09405|NUCL_MOUSE		4.93
LLLPGELAK(+42.01)HAVSEGTK	0.41	3.61	2.5	339000	563000	115000	4.9	1	4.9	1	P10854|H2B1M_MOUSE	Q64478|H2B1H_MOUSE	4.9	Q64475|H2B1B_MOUSE	Q64525|H2B2B_MOUSE	Acetylation (K)
NVIKEK	0.52	2.87	3.2	57600	95400	19700	4.84	1	4.84	1	P17182|ENOA_MOUSE		4.84
SSEM(+15.99)NVLIPTEGGDFN(+.98)EFPVPEQFK	0.46	3.01	2.4	32500	53800	11200	4.83	1	4.83	1	P40124|CAP1_MOUSE	Oxidation (M); Deamidation (NQ)	4.83
HLTDAYFK	0.62	3.85	2.1	578000	958000	199000	4.83	1	4.83	1	P47911|RL6_MOUSE		4.83
GTNNSSSISGVWVFR	0.57	2.96	3.4	413000	683000	143000	4.77	1	4.77	1	Q9D8N0|EF1G_MOUSE		4.77
NNK(+42.01)K(+42.01)TSK	0.77	6.11	1.1	159000	262000	55200	4.76	1	4.76	2	B2RWS6|EP300_MOUSE	Acetylation (K)	4.76
TEIIILATR	0.65	3.95	1.1	964000	1580000	351000	4.5	1	4.5	3	P62908|RS3_MOUSE		4.5
HLLQNVH	0.31	3.86	9.2	354000	578000	129000	4.49	1	4.49	1	Q8R180|ERO1A_MOUSE		4.49
SQIFSTASDNQ(+.98)PTVTIK	0.58	3.1	1.5	44700	72900	16400	4.45	1	4.45	1	P20029|BIP_MOUSE	Deamidation (NQ)	4.45
LVRPPVQVY	0.4	3.35	3.3	147000	241000	54100	4.45	1	4.45	1	Q9DB20|ATPO_MOUSE		4.45
VKVGVNGFGR	0.6	3.1	1.7	558000	908000	209000	4.35	1	4.35	1	P16858|G3P_MOUSE		4.35
K(+42.01)Q(+.98)LATK(+42.01)AAR	0.61	3.13	3.1	1450000	2360000	542000	4.35	1	4.35	3	P84228|H32_MOUSE	P84244|H33_MOUSE	4.35
HETLYQK	0.74	5.66	2.3	704000	1140000	271000	4.19	1	4.19	1	P05064|ALDOA_MOUSE	P05063|ALDOC_MOUSE	4.19
ILFIFIDSDHTDNQR	0.59	2.88	1.4	3710000	5980000	1440000	4.15	1	4.15	11	P09103|PDIA1_MOUSE		4.15
VIGAK(+42.01)K(+42.01)DQYFLDKK	0.93	11.48	0.8	2180000	3520000	850000	4.14	1	4.14	1	Q9CW03|SMC3_MOUSE	Acetylation (K)	4.14
KLPFQR	0.75	5.66	0.2	6280000	10100000	2450000	4.12	1	4.12	3	P84228|H32_MOUSE	P84244|H33_MOUSE	4.12
PGGLLLGDEAPNFEAN(+.98)TTIGR	0.42	2.86	3.4	1710	2760	670	4.11	1	4.11	1	O08709|PRDX6_MOUSE	Deamidation (NQ)	4.11
KLEDGPK	0.82	7.67	1	326000	523000	128000	4.09	1	4.09	2	P10126|EF1A1_MOUSE		4.09
LAKVDATEESDLAQQYGVR	0.44	2.76	2.4	357000	573000	141000	4.07	1	4.07	1	P09103|PDIA1_MOUSE		4.07
DNHLLGTFDLTGIPPAPR	0.42	2.88	6.3	378000	606000	150000	4.03	1	4.03	1	P20029|BIP_MOUSE		4.03
LFVGSIPK	0.56	2.64	0.2	3490000	5600000	1390000	4.03	1	4.03	2	Q7TMK9|HNRPQ_MOUSE		4.03
INSGGKLPNFGFVVF	0.54	2.49	1.3	279000	447000	111000	4.02	1	4.02	1	P97855|G3BP1_MOUSE		4.02
HQPTAIIAK	0.72	4.94	2	2550000	4070000	1020000	3.98	1	3.98	2	P40142|TKT_MOUSE		3.98
TGGAGK(+42.01)FR	0.45	2.63	4.5	300000	479000	122000	3.95	1	3.95	1	P39749|FEN1_MOUSE	Acetylation (K)	3.95
KAVTK(+42.01)AQK	0.84	7.78	0.3	690000	1100000	281000	3.92	1	3.92	2	P10854|H2B1M_MOUSE	Q8CGP2|H2B1P_MOUSE	3.92
NAFGAPLTK(+42.01)LQNIQFK	0.55	2.51	2.8	303000	482000	123000	3.92	1	3.92	2	Q07417|ACADS_MOUSE	Acetylation (K)	3.92
AAVTPGK(+42.01)K	0.77	6.02	0.5	1300000	2080000	533000	3.9	1	3.9	3	P09405|NUCL_MOUSE	Acetylation (K)	3.9
TGGDAAAPGAAGTQAELPHR	0.67	4.06	1.6	173000	275000	71200	3.86	1	3.86	1	Q9D0F3|LMAN1_MOUSE		3.86
TFWDR	0.72	4.4	2.4	1010000	1600000	417000	3.84	1	3.84	1	Q80XH2|IMPG2_MOUSE		3.84
TPAQK(+42.01)APAPK	0.95	9.39	0.7	1120000	1780000	471000	3.77	1	3.77	2	Q9CR57|RL14_MOUSE	Acetylation (K)	3.77
FSMVQVWPVR	0.84	6.6	0.1	240000	375000	104000	3.6	1	3.6	1	P50516|VATA_MOUSE		3.6
GK(+42.01)QGGK(+42.01)AR	1.71	9.82	0.4	8830000	13800000	3870000	3.57	1	3.57	2	Q64523|H2A2C_MOUSE	Acetylation (K)	3.57
HLQLAIR	0.72	4.2	0.5	15200000	23700000	6670000	3.55	1	3.55	3	P27661|H2AX_MOUSE	Q8R1M2|H2AJ_MOUSE	3.55	P0C0S6|H2AZ_MOUSE
QATVGDVNTDRPGLLDLK(+42.01)GK	0.85	5.83	0.6	2380000	3720000	1050000	3.55	1	3.55	2	P31786|ACBP_MOUSE	Acetylation (K)	3.55
TTLLGFVNFR	0.86	6.02	0.3	156000	242000	69800	3.47	1	3.47	1	Q9EQ61|PESC_MOUSE		3.47
LIADVAPSAIR	0.58	2.55	0.5	62000	96100	27900	3.44	1	3.44	2	P39749|FEN1_MOUSE		3.44
IGNSTAIQELFKR	0.49	2.14	1.9	583000	902000	263000	3.43	1	3.43	1	P99024|TBB5_MOUSE	P68372|TBB4B_MOUSE	3.43
VTNPNAR	0.89	7.69	0.3	160000	247000	72800	3.39	1	3.39	2	P62911|RL32_MOUSE		3.39
GGK(+42.01)GLGK(+42.01)GGAK	1.04	8.99	0.9	3490000	5370000	1610000	3.35	1	3.35	2	P62806|H4_MOUSE	Acetylation (K)	3.35
VATAQDDITGDGTTSNVLIIGELLK	0.71	3.57	1.2	152000	233000	70200	3.32	1	3.32	1	P80317|TCPZ_MOUSE		3.32
SDGK(+42.01)ISEQSDAK	0.71	3.58	0.4	157000	242000	72800	3.32	1	3.32	2	Q03265|ATPA_MOUSE	Acetylation (K)	3.32
K(+42.01)QLATK(+42.01)AAR	1.19	9.05	2.2	157000000	241000000	73500000	3.28	1	3.28	2	P84228|H32_MOUSE	P84244|H33_MOUSE	3.28
LQSNGPVTK	0.66	3.34	0.3	91500	140000	42900	3.26	1	3.26	2	E9Q5C9|NOLC1_MOUSE		3.26
PMFIVNTNVPR	0.88	5.34	0.2	664000	1010000	314000	3.23	1	3.23	2	P34884|MIF_MOUSE		3.23
GPIK(+42.01)FN(+.98)VWDTAGQEK	0.8	5.14	0.3	212000	323000	99900	3.23	1	3.23	1	P62827|RAN_MOUSE	Acetylation (K); Deamidation (NQ)	3.23
QVAQQEAQR	0.65	2.88	0.3	66300	101000	31500	3.21	1	3.21	2	O35129|PHB2_MOUSE		3.21
SPVMK	0.66	2.93	0.2	486000	740000	232000	3.2	1	3.2	1	B1AYB6|MBD5_MOUSE		3.2
IVEMSTSK(+42.01)TGK	1.35	8.69	0.4	3660000	5560000	1750000	3.17	1	3.17	1	P63242|IF5A1_MOUSE	Acetylation (K)	3.17
TLLTQENPFFR	0.54	1.98	1.7	489000	742000	237000	3.14	1	3.14	2	Q1HFZ0|NSUN2_MOUSE		3.14
QIFLGGVDKR	0.59	2.27	2.9	348000	528000	169000	3.13	1	3.13	2	P51881|ADT2_MOUSE		3.13
TIRYPDPLIK	0.91	8.93	1.1	607000	917000	296000	3.09	1	3.09	1	P62702|RS4X_MOUSE		3.09
K(+42.01)GGGSPPR	0.72	3.67	3.2	415000	626000	204000	3.07	1	3.07	2	Q8CFK2|TF3B_MOUSE	Acetylation (K)	3.07
TLASLSPETSLFIIASK	0.64	2.78	0.1	132000	199000	65100	3.05	1	3.05	1	P06745|G6PI_MOUSE		3.05
KTTPDVIFVFGF	0.81	5.18	1.2	319000	480000	157000	3.05	1	3.05	1	P62849|RS24_MOUSE		3.05
Q(+.98)MSLLLR	0.83	5.07	1	111000	167000	55100	3.02	1	3.02	1	Q03265|ATPA_MOUSE	Deamidation (NQ)	3.02
VVVSQTK	0.84	5.74	1.1	173000	259000	86400	3	1	3	2	P09405|NUCL_MOUSE		3
VLAPEGSVANK	0.85	4.93	1.2	3550000	5330000	1780000	3	1	3	1	P97855|G3BP1_MOUSE		3
VLIAAHGNSLR	0.62	2.45	1	1720000	2570000	858000	3	1	3	2	Q9DBJ1|PGAM1_MOUSE		3
TVTNAVVTVPAYFN(+.98)DSQR	0.63	2.55	1.8	60100	90100	30200	2.98	1	2.98	2	P63017|HSP7C_MOUSE	Deamidation (NQ)	2.98
ALLAGKDSETGENIR	0.66	2.97	0.5	106000	158000	53200	2.97	1	2.97	1	P38647|GRP75_MOUSE		2.97
NLPLPPPPPPR	0.49	1.83	1.2	816000	1220000	412000	2.96	1	2.96	3	P61979|HNRPK_MOUSE		2.96
STGGK(+42.01)APR	1.44	7.5	0.5	36900000	55200000	18600000	2.96	1	2.96	3	P84228|H32_MOUSE	P84244|H33_MOUSE	2.96			Interesting
LVSEK(+42.01)LASYQAAR	0.92	7.55	1.2	21600000	32300000	11000000	2.94	1	2.94	7	P01108|MYC_MOUSE	Acetylation (K)	2.94			Interesting
TLAVSGLGVVGR	0.63	2.54	1.7	133000	199000	67700	2.93	1	2.93	1	Q01320|TOP2A_MOUSE		2.93
AIIIFVPVPQLK	0.87	4.71	0.2	3250000	4850000	1660000	2.92	1	2.92	3	P62082|RS7_MOUSE		2.92
NTVVPTKK	0.74	3.84	0.5	56200	83600	28700	2.91	1	2.91	1	P20029|BIP_MOUSE		2.91
DGAYK(+42.01)VSR	0.3	2.47	6.3	193000	287000	99700	2.88	1	2.88	1	Q9D051|ODPB_MOUSE	Acetylation (K)	2.88
SGTIFDNFLITNDEAYAEEFGNETWGVTK	0.75	3.75	0	400000	591000	208000	2.85	1	2.85	2	P14211|CALR_MOUSE		2.85
TLYPFINSR	0.61	2.07	1.1	148000	220000	77200	2.85	1	2.85	1	Q1HFZ0|NSUN2_MOUSE		2.85
VVFIFGPDKK	0.94	7.24	2.1	1150000	1700000	599000	2.84	1	2.84	1	O08709|PRDX6_MOUSE		2.84
LLGQFTLIGIPPAPR	0.77	3.56	1.5	377000	558000	196000	2.84	1	2.84	1	P38647|GRP75_MOUSE		2.84
LSVDLTAPLGVLQSK	0.89	4.73	0.6	93200	138000	48500	2.84	1	2.84	1	Q7TPV4|MBB1A_MOUSE		2.84
AK(+42.01)WDSWNK	1.08	8.65	0.7	2280000	3370000	1190000	2.83	1	2.83	1	P31786|ACBP_MOUSE	Acetylation (K)	2.83
INFPIYVWSSK	0.89	6.03	0.2	626000	924000	327000	2.82	1	2.82	2	P08113|ENPL_MOUSE		2.82
IVEM(+15.99)STSK(+42.01)TGK	0.87	4.56	0.8	29600000	43700000	15500000	2.82	1	2.82	13	P63242|IF5A1_MOUSE	Oxidation (M); Acetylation (K)	2.82
SDGTPTEGK(+42.01)R	0.65	2.46	1.3	254000	374000	133000	2.81	1	2.81	2	Q8BKT7|THOC5_MOUSE	Acetylation (K)	2.81
ILKSPEIQR	0.7	2.64	0.3	253000	372000	133000	2.8	1	2.8	1	Q9D8E6|RL4_MOUSE		2.8
NITPAK(+42.01)VIPTPGK	0.72	3.09	1.8	465000	684000	245000	2.79	1	2.79	2	P09405|NUCL_MOUSE	Acetylation (K)	2.79
ATLVKPTPVNVPVSQKF	0.7	2.64	2	140000	206000	73900	2.79	1	2.79	1	Q9WU78|PDC6I_MOUSE		2.79
SDYVGSGPPSGTGLHR	0.62	2.07	1.2	245000	361000	130000	2.78	1	2.78	1	P70296|PEBP1_MOUSE		2.78
VIPTPGK(+42.01)K	1.27	8.01	0.3	4100000	6020000	2180000	2.77	1	2.77	2	P09405|NUCL_MOUSE	Acetylation (K)	2.77
ATYIGPSTVFGSSGK(+42.01)LANVEQWR	0.7	2.71	1.4	149000	219000	79500	2.76	1	2.76	1	Q61666|HIRA_MOUSE	Acetylation (K)	2.76
STFVLDEFKR	0.87	4.39	1.5	298000	437000	159000	2.76	1	2.76	1	Q9D8N0|EF1G_MOUSE		2.76
HYGYSLY	0.77	3.44	1.5	1390000	2040000	740000	2.75	1	2.75	2	O35639|ANXA3_MOUSE		2.75
TLVLLDNLNVR	0.92	6.73	0.3	205000	301000	109000	2.75	1	2.75	1	O54734|OST48_MOUSE		2.75
AYTPSK(+42.01)R	0.86	4.44	0.5	250000	366000	134000	2.73	1	2.73	1	Q8VDD9|PHIP_MOUSE	Acetylation (K)	2.73
ALVPTPGK(+42.01)K	1.16	6.07	1.4	4400000	6430000	2370000	2.72	1	2.72	2	P09405|NUCL_MOUSE	Acetylation (K)	2.72
TVDGPSGK	0.92	6.72	0.8	577000	844000	310000	2.72	1	2.72	2	P16858|G3P_MOUSE		2.72
GGK(+42.01)GLGK(+42.01)GGAK(+42.01)R	0.88	4.27	0.5	38000000	55500000	20600000	2.7	1	2.7	7	P62806|H4_MOUSE	Acetylation (K)	2.7
TGFQAVTGK	0.65	2.28	0.1	282000	410000	154000	2.66	1	2.66	2	Q99L45|IF2B_MOUSE		2.66
TLDGFKK	0.89	4.36	0.2	182000	264000	100000	2.63	1	2.63	1	P09103|PDIA1_MOUSE		2.63
NLFIGNLNPNK	0.51	1.6	0.9	1350000	1950000	748000	2.6	1	2.6	1	P09405|NUCL_MOUSE		2.6
GK(+42.01)LDGNQDLIRF	0.62	2	1.4	86000	124000	47700	2.6	1	2.6	1	P54071|IDHP_MOUSE	Acetylation (K)	2.6
ISEQSDAK(+42.01)LK	1.03	7.07	0.2	760000	1100000	422000	2.6	1	2.6	2	Q03265|ATPA_MOUSE	Acetylation (K)	2.6
AQFEGIVTDLIK(+42.01)R	0.7	2.44	1.2	982000	1420000	547000	2.59	1	2.59	3	P38647|GRP75_MOUSE	Acetylation (K)	2.59
TGAFLLQGFIQDR	1.06	8.74	0.3	413000	596000	230000	2.59	1	2.59	1	Q07813|BAX_MOUSE		2.59
ALADDDFLTVTGK(+42.01)TVR	0.62	2.03	0.4	225000	323000	126000	2.56	1	2.56	3	P49717|MCM4_MOUSE	Acetylation (K)	2.56
HVSPAGAAVGVPL	0.5	1.59	3.9	266000	382000	150000	2.55	1	2.55	1	Q9CWJ9|PUR9_MOUSE		2.55
HSQFIGYPITL	0.79	3.52	0.6	334000	480000	189000	2.54	1	2.54	2	P11499|HS90B_MOUSE	P07901|HS90A_MOUSE	2.54
IEDLSQQAQLAAAEK(+42.01)FK	0.63	2.08	0.9	708000	1020000	400000	2.54	1	2.54	2	P70670|NACAM_MOUSE	Acetylation (K)	2.54
VVLIGGKPDR	0.34	2.02	8.7	136000	195000	77300	2.53	1	2.53	1	P61979|HNRPK_MOUSE		2.53
RDIM(+15.99)LATGK(+42.01)LSPDAIPGK	1.03	7.85	0.6	1010000	1440000	573000	2.52	1	2.52	1	P19096|FAS_MOUSE	Oxidation (M); Acetylation (K)	2.52
FVNVVPTFGK(+42.01)K	0.94	6.27	0.5	495000	708000	283000	2.5	1	2.5	2	P62862|RS30_MOUSE	Acetylation (K)	2.5
NSYLEVLLK	1	5.99	0.8	331000	472000	189000	2.5	1	2.5	1	Q922R8|PDIA6_MOUSE		2.5
TVLK(+42.01)SFLSPNQILK	0.77	3.21	1.1	539000	770000	308000	2.5	1	2.5	3	Q9DB20|ATPO_MOUSE	Acetylation (K)	2.5
PAAAPK(+42.01)LEDK	1.05	6.32	0.7	486000	694000	277000	2.5	1	2.5	1	Q9EQU5|SET_MOUSE	Acetylation (K)	2.5
TLQAPSK(+42.01)LTNSSSTGTAGK	0.86	3.86	1.1	244000	348000	140000	2.48	1	2.48	1	Q80WC1|UBN2_MOUSE	Acetylation (K)	2.48
AGK(+42.01)DSGK(+42.01)AK	1.23	6.78	1.2	3760000	5360000	2170000	2.47	1	2.47	2	P0C0S6|H2AZ_MOUSE	Acetylation (K)	2.47
TFIAIKPDGVQR	1.06	8.39	1.4	1690000	2410000	975000	2.47	1	2.47	1	P15532|NDKA_MOUSE		2.47
MSVQ(+.98)PTVSLGGFEITPPVVLR	0.6	1.72	1.3	12200	17400	7050	2.47	1	2.47	1	Q61937|NPM_MOUSE	Deamidation (NQ)	2.47
PM(+15.99)FIVNTNVPR	0.8	3.65	1.1	3350000	4760000	1950000	2.45	1	2.45	2	P34884|MIF_MOUSE	Oxidation (M)	2.45
AAGDGGSGPPEK(+42.01)K	0.98	6.36	0.5	1440000	2040000	838000	2.44	1	2.44	2	Q3U319|BRE1B_MOUSE	Acetylation (K)	2.44
NNK(+42.01)K(+42.01)TSK(+42.01)NK	0.92	5.79	0.3	1370000	1940000	798000	2.43	1	2.43	2	B2RWS6|EP300_MOUSE	Acetylation (K)	2.43
AQVVQAFPQTHLVSSQTQLSLPQSK	0.51	1.47	1.1	2160000	3060000	1270000	2.42	1	2.42	4	P10598|CASB_MOUSE		2.42
ETVVLPLDETAFEK	0.56	1.54	1.9	74800	106000	43800	2.42	1	2.42	1	Q61823|PDCD4_MOUSE		2.42
SSQPLASKQEK	0.77	3.02	0.2	78200	110000	46000	2.4	1	2.4	1	P17095|HMGA1_MOUSE		2.4
K(+42.01)STGGK(+42.01)APR	1.24	6.67	0.1	43200000	61000000	25400000	2.4	1	2.4	5	P84228|H32_MOUSE	P84244|H33_MOUSE	2.4			Interesting
EWFFLISK	0.48	1.44	4.8	206000	290000	122000	2.39	1	2.39	1	P46935|NEDD4_MOUSE		2.39
IIWQFIK	0.73	2.6	1.9	285000	401000	168000	2.39	1	2.39	1	P54071|IDHP_MOUSE		2.39
SLIAYVGDSTVLK	0.59	1.59	3.5	110000	155000	65100	2.38	1	2.38	1	P21995|EMB_MOUSE		2.38
AADNK	0.94	5.89	0.5	157000	221000	92800	2.38	1	2.38	1	Q01320|TOP2A_MOUSE	Q64511|TOP2B_MOUSE	2.38
GK(+42.01)GGK(+42.01)GLGK(+42.01)GGAK	0.67	2.28	0.8	6260000	8790000	3730000	2.35	1	2.35	3	P62806|H4_MOUSE	Acetylation (K)	2.35
GEDFPANNIVK	0.9	5.79	0.9	900000	1260000	537000	2.35	1	2.35	2	Q9CY50|SSRA_MOUSE		2.35
LEDK(+42.01)SASPGLPK	0.89	3.99	0.8	536000	752000	320000	2.35	1	2.35	2	Q9EQU5|SET_MOUSE	Acetylation (K)	2.35
TGGSEIVVTNK	0.73	2.75	0.2	181000	254000	108000	2.34	1	2.34	2	P46935|NEDD4_MOUSE		2.34
DLEK(+42.01)WQ(+.98)NNLLPSR	0.72	2.75	2.6	711000	997000	425000	2.34	1	2.34	2	P62245|RS15A_MOUSE	Acetylation (K); Deamidation (NQ)	2.34
DIIFAVK(+42.01)K	0.6	1.58	3	704000	986000	422000	2.34	1	2.34	2	Q9D051|ODPB_MOUSE	Acetylation (K)	2.34
TQVNSEDK(+42.01)GALAK	0.65	1.88	1.9	144000	202000	87000	2.32	1	2.32	1	P12970|RL7A_MOUSE	Acetylation (K)	2.32
EGDVVK(+42.01)R	0.93	5.57	0.3	321000	448000	193000	2.32	1	2.32	2	Q03265|ATPA_MOUSE	Acetylation (K)	2.32
DDTDSTLK(+42.01)K	0.71	2.36	0.9	194000	272000	117000	2.32	1	2.32	2	Q80X82|SYMPK_MOUSE	Acetylation (K)	2.32
K(+42.01)FIIPNIVK	0.54	1.38	2.2	58500	81700	35300	2.31	1	2.31	1	P06151|LDHA_MOUSE	Acetylation (K)	2.31
TIEKFEK	0.84	4.07	0.8	261000	364000	157000	2.31	1	2.31	1	P10126|EF1A1_MOUSE		2.31
GLGK(+42.01)GGAK	1.27	6.02	0.5	5380000	7500000	3270000	2.3	1	2.3	2	P62806|H4_MOUSE	Acetylation (K)	2.3
GIEESLK(+42.01)R	0.64	1.98	1.9	123000	171000	74500	2.3	1	2.3	1	Q61425|HCDH_MOUSE	Acetylation (K)	2.3
GAK(+42.01)LTPEEEEILNK	1.02	5.85	0.5	873000	1210000	531000	2.29	1	2.29	2	P62242|RS8_MOUSE	Acetylation (K)	2.29
GVITVKDGK(+42.01)	0.86	3.34	0.6	146000	203000	89000	2.28	1	2.28	1	P63038|CH60_MOUSE	Acetylation (K)	2.28
LTQGEVYK	0.97	4.86	1.2	13600000	18900000	8370000	2.25	1	2.25	1	P19096|FAS_MOUSE		2.25
GK(+42.01)TGGK(+42.01)AR	1.47	5.23	0.1	1340000	1850000	822000	2.25	1	2.25	1	P27661|H2AX_MOUSE	Acetylation (K)	2.25
EAGGGGVGGPGAK	0.79	3.23	1	226000	313000	140000	2.24	1	2.24	2	Q9CY58|PAIRB_MOUSE		2.24
DDPEVQK(+42.01)DTK	0.82	3.31	1.3	575000	794000	356000	2.23	1	2.23	2	P38647|GRP75_MOUSE	Acetylation (K)	2.23
GEGEK(+42.01)	0.32	1.75	9.7	336000	464000	209000	2.23	1	2.23	1	Q3V0K9|PLSI_MOUSE	Acetylation (K)	2.23
AGEK(+42.01)SIK	0.78	2.61	0.9	751000	1040000	467000	2.22	1	2.22	2	Q0P678|ZCH18_MOUSE	Acetylation (K)	2.22
SLTNDWEDHLAVK	0.81	3.31	2	628000	866000	391000	2.21	1	2.21	1	P11499|HS90B_MOUSE		2.21
GTIEILSDVQLIK	0.63	1.7	2.3	125000	172000	78000	2.2	1	2.2	1	P14869|RLA0_MOUSE		2.2
VNVVPTFGK(+42.01)K	0.99	4.79	1.3	14900000	20500000	9390000	2.18	1	2.18	2	P62862|RS30_MOUSE	Acetylation (K)	2.18
HNQLPLVIEF	0.58	1.43	1.9	307000	420000	193000	2.17	1	2.17	1	P09103|PDIA1_MOUSE		2.17
GAAQNIIPASTGAAK(+42.01)AVGK	0.87	3.05	0.5	411000	561000	261000	2.15	1	2.15	1	P16858|G3P_MOUSE	Acetylation (K)	2.15
AWYPLGR	0.78	2.67	0.4	265000	361000	168000	2.15	1	2.15	1	P46978|STT3A_MOUSE	Q3TDQ1|STT3B_MOUSE	2.15
IDMVK	1.11	5.25	0.3	5110000	6970000	3250000	2.14	1	2.14	1			2.14
SIYGEK(+42.01)FEDEN(+.98)FILK	0.93	4.82	1.2	5190000	7060000	3310000	2.13	1	2.13	3	P17742|PPIA_MOUSE	Acetylation (K); Deamidation (NQ)	2.13
AHSSM(+15.99)VGVNLPQK	0.74	2.49	0.9	483000	657000	309000	2.12	1	2.12	1	P09411|PGK1_MOUSE	Oxidation (M)	2.12
SVAK(+42.01)LQDER	0.84	3.1	1.8	269000	364000	173000	2.11	1	2.11	1	Q9Z2U0|PSA7_MOUSE	Acetylation (K)	2.11
VVPSDLYPLVLR	0.71	2.04	0.4	129000	175000	83200	2.1	1	2.1	2	E9Q5C9|NOLC1_MOUSE		2.1
NQK(+42.01)LTATTQK	1.38	4.17	0.3	3070000	4150000	1990000	2.09	1	2.09	2	F6ZDS4|TPR_MOUSE	Acetylation (K)	2.09
GLQFPVGR	0.71	2.02	1.6	1280000	1730000	829000	2.09	1	2.09	3	P27661|H2AX_MOUSE	Q8R1M2|H2AJ_MOUSE	2.09	P0C0S6|H2AZ_MOUSE
GK(+42.01)GGK(+42.01)GLGK	1.26	6.07	0.6	4300000	5820000	2780000	2.09	1	2.09	2	P62806|H4_MOUSE	Acetylation (K)	2.09
LAK(+42.01)LSDGVAVLK	0.82	3.28	0.8	642000	868000	415000	2.09	1	2.09	2	P63038|CH60_MOUSE	Acetylation (K)	2.09
LIPWVQKPIIF	1	3.52	0.5	184000	247000	120000	2.06	1	2.06	1	P67778|PHB_MOUSE		2.06
DYYINIR	0.34	1.5	6.4	34400	46200	22600	2.05	1	2.05	1	O35286|DHX15_MOUSE		2.05
YSEGYPGK(+42.01)R	0.76	2.26	1.2	504000	678000	331000	2.05	1	2.05	2	Q9CZN7|GLYM_MOUSE	Acetylation (K)	2.05
LTPQGQR	0.91	4.83	0.8	84000	113000	55000	2.05	1	2.05	1	Q9CZX8|RS19_MOUSE		2.05
GAQAPVK(+42.01)AP	1	3.36	0.2	246000	330000	161000	2.04	1	2.04	1	P47915|RL29_MOUSE	Acetylation (K)	2.04
QIESSDYDSSSSK(+42.01)GK(+42.01)K	0.78	2.42	1.6	3020000	4050000	1980000	2.04	1	2.04	4	Q8C0D7|ING4_MOUSE	Acetylation (K)	2.04
QFYPDLIR	1.09	4.94	0.1	514000	688000	339000	2.03	1	2.03	1	P17563|SBP1_MOUSE		2.03
LNFKEK	0.43	1.26	0.4	170000	227000	112000	2.03	1	2.03	1	V9GXG1|SLN14_MOUSE		2.03
TSNIYTR	0.71	1.89	1.4	92100	123000	61000	2.02	1	2.02	1	P07742|RIR1_MOUSE		2.02
TDAAVSFAK(+42.01)DFLAGGVAAAISK(+42.01)TAVAPIER	0.79	2.63	1.2	617000	825000	408000	2.02	1	2.02	3	P51881|ADT2_MOUSE	Acetylation (K)	2.02
ALLELQLEPEELYQTFQR	0.44	1.23	4.5	163000	218000	108000	2.02	1	2.02	1	P58252|EF2_MOUSE		2.02
LYHAK	0.54	1.12	2.9	101000	134000	67000	2.01	1	2.01	1	P40749|SYT4_MOUSE		2.01
VEQNFPAIAIHR	0.81	3.48	1.6	360000	482000	239000	2.01	1	2.01	1	Q8VDW0|DX39A_MOUSE		2.01
KVGINYQPPTVVPGGDLAK	1.09	4.86	0.4	1550000	2070000	1030000	2	1	2	1	P68373|TBA1C_MOUSE	P68368|TBA4A_MOUSE	2
VEAK(+42.01)FINYVK	0.95	4.18	2.2	2750000	3670000	1840000	2	1	2	2	Q61937|NPM_MOUSE	Acetylation (K)	2
YNLTPTIFF	0.7	1.68	0.2	48400	64500	32300	2	1	2	1	Q64442|DHSO_MOUSE		2
YFPTQALNFAFK	0.91	4.35	0.2	239000	317000	160000	1.98	1	1.98	1	P51881|ADT2_MOUSE		1.98
TNK(+42.01)NK(+42.01)SSISR	0.9	4.24	0.6	141000	188000	95100	1.97	1	1.97	1	P45481|CBP_MOUSE	Acetylation (K)	1.97
AQLLQPTLEINPR	0.63	1.43	1.3	59600	79100	40100	1.97	1	1.97	1	Q9CQN1|TRAP1_MOUSE		1.97
TTQVPQYILDDFIQNDR	0.88	2.56	0.2	120000	159000	80900	1.96	1	1.96	1	O70133|DHX9_MOUSE		1.96
AGGK(+42.01)AGK(+42.01)DSGK	0.85	2.59	0.9	763000	1010000	516000	1.96	1	1.96	2	P0C0S6|H2AZ_MOUSE	Acetylation (K)	1.96
FVGGNWK	0.71	1.84	2.9	343000	454000	232000	1.96	1	1.96	1	P17751|TPIS_MOUSE		1.96
DDEVQVVR	0.48	1.06	2.7	145000	192000	98200	1.96	1	1.96	1	P61255|RL26_MOUSE		1.96
KDSPSVWAAVPGK	0.85	2.81	2.2	523000	691000	354000	1.95	1	1.95	1	P62962|PROF1_MOUSE		1.95
TTLSTFQSPEFSVTR	0.72	1.94	0.6	257000	339000	174000	1.95	1	1.95	2	Q9D8U8|SNX5_MOUSE		1.95
TIEK(+42.01)FEK	0.58	1.18	1.8	125000	165000	84900	1.94	1	1.94	1	P10126|EF1A1_MOUSE	Acetylation (K)	1.94
EELLLR	0.54	1.05	0.2	400000	528000	272000	1.94	1	1.94	1	Q61233|PLSL_MOUSE	Q3V0K9|PLSI_MOUSE	1.94
AFGGQSLK(+42.01)FGK	0.65	1.48	1.4	223000	294000	151000	1.94	1	1.94	1	Q8K2B3|SDHA_MOUSE	Acetylation (K)	1.94
SSIVGLPASK(+42.01)LGGPTLGPGAFSSDDR	0.88	2.69	0.2	514000	677000	350000	1.93	1	1.93	2	Q6PDK2|KMT2D_MOUSE	Acetylation (K)	1.93
QAQILASEAEK(+42.01)AEQINQAAGEASAVLAK	0.6	1.19	1.1	203000	267000	138000	1.93	1	1.93	1	Q99JB2|STML2_MOUSE	Acetylation (K)	1.93
SVDETLR	0.99	3.72	0	111000	146000	75800	1.92	1	1.92	1	O08807|PRDX4_MOUSE		1.92
IGNLNPNK	0.76	2.03	2	592000	779000	406000	1.92	1	1.92	1	P09405|NUCL_MOUSE		1.92
TGNVSIR	1.17	3.52	1	2720000	3580000	1860000	1.92	1	1.92	2	P62281|RS11_MOUSE		1.92
LVTLEEFLR	0.92	3.85	0.3	85900	113000	58800	1.92	1	1.92	1	P81117|NUCB2_MOUSE		1.92
SVLISLK(+42.01)QAPLVH	0.66	1.44	0.7	137000	180000	94900	1.9	1	1.9	2	O08585|CLCA_MOUSE	Acetylation (K)	1.9
QLEEER	0.81	2.56	0.5	38200	50000	26400	1.9	1	1.9	1	P26040|EZRI_MOUSE	Q4QRL3|CC88B_MOUSE	1.9
IVDPNGLAR	0.78	2.03	2	415000	543000	287000	1.9	1	1.9	1	P97360|ETV6_MOUSE		1.9
ADK(+42.01)LAEEHGS	0.67	1.55	3.7	1010000	1320000	698000	1.89	1	1.89	2	P56480|ATPB_MOUSE	Acetylation (K)	1.89
YLSPK(+42.01)YIK	0.92	3.67	1.5	401000	524000	278000	1.89	1	1.89	1	P60843|IF4A1_MOUSE	Acetylation (K)	1.89
LVQK(+42.01)SLAR	0.77	2	1.7	448000	586000	311000	1.89	1	1.89	1	Q8JZK9|HMCS1_MOUSE	Acetylation (K)	1.89
LAVLITNSNVR	0.64	1.4	1.4	618000	806000	431000	1.87	1	1.87	2	Q9R0N0|GALK1_MOUSE		1.87
LGLGIDEDEVTAEEPSAAVPDEIPPLEGDEDASR	0.62	1.24	0.4	124000	161000	86500	1.86	1	1.86	1	P11499|HS90B_MOUSE		1.86
IGFAEK(+42.01)VAAK	0.9	3.74	0.5	264000	343000	186000	1.85	1	1.85	1	P97807|FUMH_MOUSE	Acetylation (K)	1.85
ALSTGEK	0.85	2.46	0.9	244000	316000	172000	1.84	1	1.84	2	P17742|PPIA_MOUSE		1.84
TDNLVR	0.72	1.74	1.6	239000	310000	169000	1.84	1	1.84	2	P68040|RACK1_MOUSE		1.84
QEVISTSSK	0.73	1.91	1.1	80200	104000	56600	1.84	1	1.84	1	P68040|RACK1_MOUSE		1.84
M(+15.99)SATFIGNSTAIQELFKR	0.69	1.35	0.6	302000	391000	213000	1.84	1	1.84	1	P68372|TBB4B_MOUSE	Oxidation (M)	1.84
RVIGAK(+42.01)K(+42.01)DQYF	0.74	1.94	2.1	2420000	3140000	1710000	1.84	1	1.84	2	Q9CW03|SMC3_MOUSE	Acetylation (K)	1.84
EALEAAK(+42.01)R	0.88	2.31	1.1	139000	181000	98200	1.84	1	1.84	1	Q9Z2I8|SUCB2_MOUSE	Acetylation (K)	1.84
QFLLAAEAIDDIPFGITSNSGVFSK	0.96	3.39	0	324000	418000	230000	1.82	1	1.82	1	P09103|PDIA1_MOUSE		1.82
FSTPLLLGK(+42.01)K	0.74	1.99	1.2	349000	450000	248000	1.81	1	1.81	2	P08249|MDHM_MOUSE	Acetylation (K)	1.81
YVTIIDAPGHR	0.9	3.55	0.9	4130000	5310000	2940000	1.81	1	1.81	3	P10126|EF1A1_MOUSE		1.81
TNEKVELQELNDR	0.65	1.33	0.5	74300	95600	52900	1.81	1	1.81	1	P20152|VIME_MOUSE		1.81
SLTQVR	0.7	1.42	0.2	112000	145000	79900	1.81	1	1.81	2	P24547|IMDH2_MOUSE		1.81
GLLNAIVIR	0.83	2.36	0.5	539000	694000	384000	1.81	1	1.81	2	P29758|OAT_MOUSE		1.81
FNDGTDEKK(+42.01)	0.81	2.67	1.8	187000	240000	133000	1.81	1	1.81	1	Q03265|ATPA_MOUSE	Acetylation (K)	1.81
TPAYIPIR	0.69	1.33	1	212000	273000	151000	1.81	1	1.81	2	Q8K297|GT251_MOUSE		1.81
GRPTSTNPIASIF	0.89	2.2	1.3	474000	608000	339000	1.8	1	1.8	1	P54071|IDHP_MOUSE		1.8
EGFEK(+42.01)ISK	0.89	2.47	1.7	649000	834000	464000	1.8	1	1.8	1	P63038|CH60_MOUSE	Acetylation (K)	1.8
WPLYLSTK	0.56	0.97	3.6	111000	143000	79900	1.79	1	1.79	1	O88844|IDHC_MOUSE	P54071|IDHP_MOUSE	1.79
APAVGK(+42.01)K	1.17	3.11	0.2	3270000	4200000	2340000	1.79	1	1.79	2	P27661|H2AX_MOUSE	Acetylation (K)	1.79
TDYYAR	1.02	3	0	118000	152000	85000	1.79	1	1.79	1	P47962|RL5_MOUSE		1.79
AVNQGK(+42.01)IFK	0.95	3.45	1.7	1770000	2270000	1270000	1.79	1	1.79	2	Q9D8N0|EF1G_MOUSE	Acetylation (K)	1.79
TGWRPGSGFTN	0.78	1.87	2.4	4760000	6100000	3420000	1.78	1	1.78	2	P52480|KPYM_MOUSE		1.78
KLAVNM(+15.99)VPFPR	1.09	3.7	1	676000	865000	486000	1.78	1	1.78	1	P99024|TBB5_MOUSE	P68372|TBB4B_MOUSE	1.78	Oxidation (M)
FAISELFAK	0.77	1.77	0.8	798000	1020000	576000	1.77	1	1.77	3	P09405|NUCL_MOUSE		1.77
TGGLAFHSY	0.8	2.13	0.1	196000	251000	142000	1.77	1	1.77	1	P19096|FAS_MOUSE		1.77
SPPFK	1.04	3.26	0.6	321000	410000	231000	1.77	1	1.77	1	Q69ZK0|PREX1_MOUSE		1.77
YGLIGLNGIGK	0.53	0.89	3.3	75000	95900	54100	1.77	1	1.77	1	Q99LE6|ABCF2_MOUSE		1.77
IGK(+42.01)FPFAANSR	1.07	4.28	1.1	3010000	3850000	2180000	1.76	1	1.76	2	O08749|DLDH_MOUSE	Acetylation (K)	1.76
VFDKDGNGYISAAELR	0.61	1.02	0.6	77900	99300	56500	1.76	1	1.76	1	P0DP28|CALM3_MOUSE		1.76
IAVHVVPDQLM(+15.99)TF	0.64	1.21	1.5	91500	117000	66200	1.76	1	1.76	1	P34884|MIF_MOUSE	Oxidation (M)	1.76
SLVGNVFELNFK	0.62	1.05	1.1	436000	557000	315000	1.76	1	1.76	1	Q9DBG6|RPN2_MOUSE		1.76
VTIIDAPGHR	0.9	3.03	1.9	2780000	3540000	2020000	1.75	1	1.75	2	P10126|EF1A1_MOUSE		1.75
HVLVTLGEK	0.92	3.11	0.4	240000	306000	175000	1.75	1	1.75	1	Q60605|MYL6_MOUSE		1.75
HFVALSTNTAK	0.85	2.05	0.3	3040000	3860000	2210000	1.74	1	1.74	3	P06745|G6PI_MOUSE		1.74
GEK(+42.01)FEDEN(+.98)FILK	0.95	3.28	1.5	2320000	2940000	1690000	1.74	1	1.74	1	P17742|PPIA_MOUSE	Acetylation (K); Deamidation (NQ)	1.74
TYGQSTYSR	1.04	3.09	0.1	395000	501000	288000	1.74	1	1.74	2	P46471|PRS7_MOUSE		1.74
GLGK(+42.01)GGAK(+42.01)R	2.57	3.21	1.3	5190000000	6590000000	3780000000	1.74	1	1.74	5	P62806|H4_MOUSE	Acetylation (K)	1.74
AVFPSIVGRPR	1.13	3.43	0.6	32500000	41200000	23700000	1.74	1	1.74	4	P63260|ACTG_MOUSE	P63268|ACTH_MOUSE	1.74
VWQVTIGTR	0.64	1.23	0.1	1040000	1320000	758000	1.74	1	1.74	4	P68040|RACK1_MOUSE		1.74
GK(+42.01)ISVNDFIIK	0.7	1.28	1.8	134000	171000	98100	1.74	1	1.74	1	Q8BMF4|ODP2_MOUSE	Acetylation (K)	1.74
SLASLGLSLVASGGTAK	0.52	0.86	1.4	192000	244000	140000	1.74	1	1.74	2	Q9CWJ9|PUR9_MOUSE		1.74
VFEGNRPTNSIVFTK	0.64	1.21	3.6	786000	997000	576000	1.73	1	1.73	1	P06745|G6PI_MOUSE		1.73
HSGNITF	0.93	2.91	0.4	2930000	3700000	2150000	1.73	1	1.73	2	P35979|RL12_MOUSE		1.73
VANSGITR	0.85	2.2	1.1	264000	335000	193000	1.73	1	1.73	2	P80315|TCPD_MOUSE		1.73
SNTIQSIIAIIR	0.62	1.12	2.9	205000	260000	150000	1.73	1	1.73	1	Q9DC51|GNAI3_MOUSE		1.73
QGAEIDGR	0.94	3.17	0.3	248000	314000	182000	1.72	1	1.72	2	P09405|NUCL_MOUSE		1.72
LGPILK(+42.01)FGSAQQK	0.88	1.99	1	1010000	1270000	739000	1.72	1	1.72	2	Q07417|ACADS_MOUSE	Acetylation (K)	1.72
GK(+42.01)QGGK(+42.01)VR	1.25	3.59	0.8	964000	1220000	708000	1.72	1	1.72	1	Q8R1M2|H2AJ_MOUSE	Acetylation (K)	1.72
HTGPGILSM(+15.99)AN(+.98)AGPNTNGSQFF	0.58	0.95	1.1	1360000	1710000	999000	1.71	1	1.71	1	P17742|PPIA_MOUSE	Oxidation (M); Deamidation (NQ)	1.71
DIM(+15.99)LATGK(+42.01)LSPDAIPGK	0.76	1.62	1.1	3850000	4860000	2850000	1.71	1	1.71	7	P19096|FAS_MOUSE	Oxidation (M); Acetylation (K)	1.71
FPSIVGRPR	1.45	2.98	0.5	2630000	3320000	1930000	1.71	1	1.71	1	P63260|ACTG_MOUSE	P63268|ACTH_MOUSE	1.71
TLVLSNLSYSATK	0.84	2.02	0.2	1090000	1370000	809000	1.7	1	1.7	3	P09405|NUCL_MOUSE		1.7
QVSNAIVR	0.8	2.12	0.5	116000	146000	85700	1.7	1	1.7	1	P11247|PERM_MOUSE		1.7
LLLQVQHASK	1.2	3.56	0.5	1810000	2280000	1340000	1.7	1	1.7	1	P51881|ADT2_MOUSE		1.7
GK(+42.01)LSEQLK	1.03	3.31	1	281000	353000	208000	1.7	1	1.7	1	Q7JJ13|BRD2_MOUSE	Acetylation (K)	1.7
K(+42.01)GSK(+42.01)K(+42.01)AVTK	1.65	2.97	1.2	21200000	26600000	15800000	1.69	1	1.69	2	P10854|H2B1M_MOUSE	Q8CGP2|H2B1P_MOUSE	1.69	Acetylation (K)
HTGPGILSM(+15.99)ANAGPNTNGSQFF	0.72	1.44	2.2	11900000	15000000	8860000	1.69	1	1.69	3	P17742|PPIA_MOUSE	Oxidation (M)	1.69
AQTLQQSR	0.8	2.31	1.6	355000	446000	264000	1.69	1	1.69	2	Q01853|TERA_MOUSE		1.69
NVTSVTSLTTQQR	0.57	0.87	2.3	559000	703000	415000	1.69	1	1.69	2	Q7TPV4|MBB1A_MOUSE		1.69
LGYPVLVR	0.74	1.79	0.2	192000	241000	143000	1.68	1	1.68	1	B2RQC6|PYR1_MOUSE		1.68
LTRDETNYGIPQR	0.6	0.92	0.8	251000	315000	187000	1.68	1	1.68	1	P68040|RACK1_MOUSE		1.68
ELGVGLALR	0.75	1.62	0.7	688000	864000	513000	1.68	1	1.68	2	Q05816|FABP5_MOUSE		1.68
TQIEPGSR	0.72	1.39	1.8	72400	90800	54100	1.68	1	1.68	1	Q8R2Y8|PTH2_MOUSE		1.68
SPEIQR	0.8	1.8	1	198000	248000	148000	1.68	1	1.68	2	Q9D8E6|RL4_MOUSE		1.68
VLVGANFEEVAFDEK	0.54	0.81	2.9	211000	264000	158000	1.67	1	1.67	1	P09103|PDIA1_MOUSE		1.67
WLPVVR	0.79	1.82	0.1	121000	151000	90400	1.67	1	1.67	1	Q9DBJ1|PGAM1_MOUSE		1.67
EEK(+42.01)MIAEAIPELK	0.78	1.63	1.5	264000	329000	199000	1.66	1	1.66	2	P08249|MDHM_MOUSE	Acetylation (K)	1.66
ALVPTPGK	0.67	1.25	1.6	402000	503000	302000	1.66	1	1.66	2	P09405|NUCL_MOUSE		1.66
VGLQVVAVK	1.24	3.32	0.1	1540000	1920000	1160000	1.66	1	1.66	1	P63038|CH60_MOUSE		1.66
GSYNIK(+42.01)SR	0.9	2.56	0.9	109000	136000	81800	1.66	1	1.66	1	Q99PT1|GDIR1_MOUSE	Acetylation (K)	1.66
TFLVGER	0.82	1.89	1.5	7000000	8730000	5260000	1.66	1	1.66	3	Q9D8N0|EF1G_MOUSE		1.66
QIFLGGVDK(+42.01)R	1.11	2.99	0.8	2580000	3200000	1950000	1.64	1	1.64	2	P51881|ADT2_MOUSE	Acetylation (K)	1.64
NILFVITKPDVY	1.05	2.92	1.1	788000	979000	597000	1.64	1	1.64	1	P70670|NACAM_MOUSE		1.64
FLQFFK	0.79	1.74	0.2	381000	474000	288000	1.64	1	1.64	2	Q8BFY9|TNPO1_MOUSE		1.64
EFSIDVGYER	0.6	0.86	2.7	352000	437000	267000	1.64	1	1.64	1	Q99JY9|ARP3_MOUSE		1.64
TGPVMPIR	0.57	0.81	1.5	102000	126000	77800	1.62	1	1.62	1	P47963|RL13_MOUSE		1.62
WFNVR	1.04	2.67	0.3	269000	333000	205000	1.62	1	1.62	1	P62960|YBOX1_MOUSE	Q9JKB3|YBOX3_MOUSE	1.62
GK(+42.01)LDGNQDLIR	0.75	1.47	2	220000	271000	168000	1.61	1	1.61	1	P54071|IDHP_MOUSE	Acetylation (K)	1.61
VTGGAASK(+42.01)LSK	0.97	2.47	1.9	4070000	5010000	3120000	1.61	1	1.61	2	Q6ZWV7|RL35_MOUSE	Acetylation (K)	1.61
QVTGVTR	1.04	2.59	0.8	507000	624000	390000	1.6	1	1.6	2	P70670|NACAM_MOUSE		1.6
SEINVEGPPR	0.72	1.25	0.2	124000	152000	95600	1.59	1	1.59	2	P18572|BASI_MOUSE		1.59
VSLAVLNPYIK	0.84	1.8	1	92200	113000	71200	1.59	1	1.59	1	Q9DB20|ATPO_MOUSE		1.59
TLGVDLVALATR	0.7	1.05	2.4	135000	166000	105000	1.58	1	1.58	1	B2RQC6|PYR1_MOUSE		1.58
EAFQ(+.98)EALAAAGDK	0.78	1.42	2.8	483000	591000	375000	1.58	1	1.58	1	P10639|THIO_MOUSE	Deamidation (NQ)	1.58
AVTK(+42.01)AQK	1.62	2.53	0.3	7780000	9540000	6030000	1.58	1	1.58	2	P10854|H2B1M_MOUSE	Q8CGP2|H2B1P_MOUSE	1.58
KTSGPPVSELITK	0.7	1.07	2.7	221000	270000	171000	1.58	1	1.58	1	P43274|H14_MOUSE		1.58
EATESFASDPILYRPVAVALDTK	0.53	0.69	3.8	331000	405000	257000	1.58	1	1.58	1	P52480|KPYM_MOUSE		1.58
Q(+.98)GAN(+.98)INEIRQMSGAQIK	0.8	1.88	0.2	150000	184000	116000	1.58	1	1.58	1	P60335|PCBP1_MOUSE	Deamidation (NQ)	1.58
SGLSSPVYIDLR	0.53	0.69	1.1	53400	65100	41600	1.57	1	1.57	1	P13439|UMPS_MOUSE		1.57
AAYQVAALPR	0.56	0.73	1.7	191000	233000	148000	1.57	1	1.57	1	P52760|RIDA_MOUSE		1.57
TFSWASVTSK	0.65	0.99	3	1190000	1460000	928000	1.57	1	1.57	2	P97855|G3BP1_MOUSE		1.57
YGPPGTGK	0.57	0.71	0.9	414000	506000	322000	1.57	1	1.57	1	Q01853|TERA_MOUSE	P62192|PRS4_MOUSE	1.57	Q925I1|ATAD3_MOUSE	P62334|PRS10_MOUSE	Q99J62|RFC4_MOUSE
TAK(+42.01)LQDFK	1.05	2.5	1.7	2590000	3170000	2020000	1.57	1	1.57	1	Q9CZN7|GLYM_MOUSE	Acetylation (K)	1.57
LIGWGQIR	0.98	2.55	1.1	217000	265000	169000	1.57	1	1.57	1	Q9Z0N1|IF2G_MOUSE		1.57
VVQESGGK(+42.01)LTR	1.11	2.86	0.5	347000	423000	271000	1.56	1	1.56	1	O88665|BRD7_MOUSE	Acetylation (K)	1.56
TLTLVDTGIGM(+15.99)TK	0.77	1.3	1.8	6880000	8390000	5370000	1.56	1	1.56	11	P11499|HS90B_MOUSE	Oxidation (M)	1.56
SGVVSTGLK(+42.01)VR	1.03	2.85	0.3	156000	190000	122000	1.56	1	1.56	1	P58252|EF2_MOUSE	Acetylation (K)	1.56
TNVANFPGHSGPITSIAF	0.93	2.53	0.4	312000	380000	244000	1.56	1	1.56	1	Q99KP6|PRP19_MOUSE		1.56
LASPLLK(+42.01)R	0.93	2.41	0.4	156000	190000	122000	1.56	1	1.56	1	Q9Z110|P5CS_MOUSE	Acetylation (K)	1.56
LEDLK(+42.01)SFVK	1.19	2.74	1.8	4300000	5240000	3370000	1.55	1	1.55	2	O35658|C1QBP_MOUSE	Acetylation (K)	1.55
AVVGVVAGGGR	0.9	2.4	0.8	1560000	1890000	1220000	1.55	1	1.55	2	P62918|RL8_MOUSE		1.55
DFTLPISDVR	0.8	1.59	0.1	232000	282000	182000	1.55	1	1.55	2	Q3V3R1|C1TM_MOUSE		1.55
GNPGEK(+42.01)LVK	1.08	2.66	0.4	444000	540000	349000	1.55	1	1.55	1	Q61656|DDX5_MOUSE	Acetylation (K)	1.55
SNNITK(+42.01)LLK	1.06	3.01	0.2	318000	386000	249000	1.55	1	1.55	1	Q61941|NNTM_MOUSE	Acetylation (K)	1.55
LSDK(+42.01)GLK	0.82	1.56	2	231000	281000	181000	1.55	1	1.55	1	Q8VEK3|HNRPU_MOUSE	Acetylation (K)	1.55
LVTLPVSFAQLK	0.9	2.49	1.4	188000	229000	148000	1.55	1	1.55	1	Q922Q8|LRC59_MOUSE		1.55
SPAPSNPTLSPSTPAK	0.88	1.55	0.9	81600	98800	64300	1.54	1	1.54	1	Q7TPV4|MBB1A_MOUSE		1.54
FVPNLPK	0.46	0.67	0.3	393000	477000	309000	1.54	1	1.54	1	Q99KK7|DPP3_MOUSE		1.54
FLWAPEQAPLK(+42.01)SK	0.7	1	2.4	95900	116000	75500	1.54	1	1.54	1	Q9R0P5|DEST_MOUSE	Acetylation (K)	1.54
LAPEFAK(+42.01)R	0.93	2.37	0.3	147000	178000	116000	1.53	1	1.53	1	O08709|PRDX6_MOUSE	Acetylation (K)	1.53
VLQATVVAVGSGGK	1	1.91	0.3	2070000	2500000	1640000	1.53	1	1.53	3	Q64433|CH10_MOUSE		1.53
TGFFEFQAAK	0.98	2.41	1	175000	212000	138000	1.53	1	1.53	1	Q8BMJ2|SYLC_MOUSE		1.53
GINQDRLK	2.58	2.27	0.2	73900000	89200000	58700000	1.52	1	1.52	1	E9Q634|MYO1E_MOUSE		1.52
LGIHEDSTNR	0.9	2.12	0.9	1110000	1340000	881000	1.52	1	1.52	2	P11499|HS90B_MOUSE		1.52
LAQYESK	0.93	2.26	0.2	165000	199000	131000	1.51	1	1.51	2	O70251|EF1B_MOUSE		1.51
VNDAFGTAHR	0.91	2.21	2.1	553000	665000	441000	1.51	1	1.51	1	P09411|PGK1_MOUSE		1.51
MSVQPTVSLGGFEITPPVVLR	0.82	1.66	1.9	862000	1040000	686000	1.51	1	1.51	2	Q61937|NPM_MOUSE		1.51
GIVVSWLSR	0.92	2.13	0.2	96900	116000	77500	1.5	1	1.5	1	A2BE28|LAS1L_MOUSE		1.5
SNFEEALAAHK	0.79	1.38	0.5	450000	541000	360000	1.5	1	1.5	1	P09103|PDIA1_MOUSE		1.5
TNIIPVIEDAR	0.89	1.49	1	530000	637000	424000	1.5	1	1.5	2	P35550|FBRL_MOUSE		1.5
LTDLDK(+42.01)AQLLEIAK	0.81	1.47	0.4	307000	368000	245000	1.5	1	1.5	3	Q9QX47|SON_MOUSE	Acetylation (K)	1.5
ISTQLDFASK(+42.01)R	0.7	0.92	0.5	259000	311000	208000	1.49	1	1.49	2	F6ZDS4|TPR_MOUSE	Acetylation (K)	1.49
IWVLDYFGGPK	1.07	2.66	0.4	295000	353000	237000	1.49	1	1.49	1	O88668|CREG1_MOUSE		1.49
YSQFINFPIYVWSSK	0.79	1.36	0.5	130000	156000	105000	1.49	1	1.49	1	P08113|ENPL_MOUSE		1.49
AIGVSHPLSISIF	0.59	0.68	3.4	378000	453000	303000	1.49	1	1.49	1	Q3THS6|METK2_MOUSE		1.49
QSQLPR	0.8	1.34	0.8	197000	236000	159000	1.49	1	1.49	1	Q3U2A8|SYVM_MOUSE		1.49
GFGGIGGILR	0.8	1.33	0.5	358000	428000	288000	1.49	1	1.49	2	Q8BWY3|ERF1_MOUSE		1.49
AGK(+42.01)DSGK(+42.01)AK(+42.01)TK	1.15	1.87	0.6	2130000	2540000	1720000	1.48	1	1.48	2	P0C0S6|H2AZ_MOUSE	Acetylation (K)	1.48
TVIIEQSWGSPK	1.04	2.05	1	1130000	1350000	911000	1.48	1	1.48	1	P63038|CH60_MOUSE		1.48
TTGINVR	0.76	1.14	2.4	1210000	1440000	974000	1.48	1	1.48	2	P80315|TCPD_MOUSE		1.48
TQLVSNLK(+42.01)K	0.86	1.3	1.7	490000	583000	397000	1.47	1	1.47	1	P05202|AATM_MOUSE	Acetylation (K)	1.47
SGVSLAALKK	0.99	2.04	0.6	1490000	1780000	1210000	1.47	1	1.47	2	P15864|H12_MOUSE	P43274|H14_MOUSE	1.47	P43275|H11_MOUSE
VLQSALAAIR	0.64	0.81	0.8	201000	239000	163000	1.47	1	1.47	2	Q9CXY6|ILF2_MOUSE		1.47
WASVVVPLGK	0.74	1.28	2.1	126000	150000	102000	1.47	1	1.47	1			1.47
NQLTSNPENTVFDAKR	0.74	1.18	1.4	1010000	1200000	818000	1.46	1	1.46	2	P20029|BIP_MOUSE		1.46
TIYENR	0.92	1.95	0.6	81000	96300	65800	1.46	1	1.46	1	Q9CZY3|UB2V1_MOUSE		1.46
GSSPPAPSLK	0.29	0.76	3.4	140000	165000	114000	1.45	1	1.45	1	O88307|SORL_MOUSE		1.45
GIPEFWLTVFK	0.69	0.82	2	79100	93700	64500	1.45	1	1.45	1	P28656|NP1L1_MOUSE		1.45
IIFEDDR	0.88	1.22	1.6	1340000	1580000	1090000	1.45	1	1.45	2	P70349|HINT1_MOUSE		1.45
ISEQFTAMFR	0.85	1.29	1	206000	244000	168000	1.45	1	1.45	1	P99024|TBB5_MOUSE	P68372|TBB4B_MOUSE	1.45
QDVKLK	1.01	1.6	0.3	221000	261000	181000	1.45	1	1.45	1	Q8VCH0|THIKB_MOUSE		1.45
DFLLKPELLR	0.74	1.19	1	138000	164000	113000	1.45	1	1.45	1	Q8VDW0|DX39A_MOUSE		1.45
GLQTSQDAR	0.86	1.26	1.3	255000	301000	209000	1.44	1	1.44	2	P14211|CALR_MOUSE		1.44
GFGFVSFER	1.01	1.75	0.3	251000	297000	206000	1.44	1	1.44	1	P29341|PABP1_MOUSE		1.44
TVLIMELINNVAK	1.07	2.41	0.6	311000	367000	256000	1.44	1	1.44	1	P56480|ATPB_MOUSE		1.44
VVSSSIVDK(+42.01)YIGESAR	0.69	0.78	1.1	56600	66800	46400	1.44	1	1.44	1	P62334|PRS10_MOUSE	Acetylation (K)	1.44
TPAASAVNLAGAR	0.85	1.29	1.5	148000	175000	122000	1.44	1	1.44	1	Q8BTI8|SRRM2_MOUSE		1.44
TSFFQALGITTK	0.8	1.2	0.8	1300000	1530000	1070000	1.43	1	1.43	3	P14869|RLA0_MOUSE		1.43
STVAQLVK(+42.01)R	1.08	2.04	0.1	289000	340000	238000	1.43	1	1.43	1	Q03265|ATPA_MOUSE	Acetylation (K)	1.43
FGQGGAGPVGGQGPR	0.53	0.54	1.7	420000	495000	346000	1.43	1	1.43	1	Q8VIJ6|SFPQ_MOUSE		1.43
ALAIVEALVGK	0.64	0.75	2.8	80200	94500	65900	1.43	1	1.43	1	Q99LX0|PARK7_MOUSE		1.43
VVTIAPGLFATPLLTTLPEK(+42.01)VR	0.92	1.83	1	279000	328000	231000	1.42	1	1.42	1	O08756|HCD2_MOUSE	Acetylation (K)	1.42
GGGGNFGPGPGSNFR	1.04	1.81	1.5	2850000	3350000	2350000	1.42	1	1.42	2	O88569|ROA2_MOUSE		1.42
NLIDAGVDALR	0.94	1.82	0.1	244000	287000	202000	1.42	1	1.42	1	P24547|IMDH2_MOUSE		1.42
WQNNLLPSR	1.07	2.35	0.4	986000	1160000	813000	1.42	1	1.42	2	P62245|RS15A_MOUSE		1.42
EGDVLTLLESER	0.77	1.03	1.6	72700	85300	60000	1.42	1	1.42	1	P62858|RS28_MOUSE		1.42
SISVQQEK(+42.01)ETIAK	0.73	0.99	1.1	446000	524000	368000	1.42	1	1.42	2	Q9CQQ7|AT5F1_MOUSE	Acetylation (K)	1.42
WIVNLIR	0.97	1.82	1.1	240000	281000	199000	1.41	1	1.41	1	P60229|EIF3E_MOUSE		1.41
YEK(+42.01)DIAAYR	0.65	0.75	3	82500	96500	68500	1.41	1	1.41	1	P63158|HMGB1_MOUSE	Acetylation (K)	1.41
FIFLLSTR	1.12	2.06	0.1	373000	436000	309000	1.41	1	1.41	1	Q3TKT4|SMCA4_MOUSE		1.41
IFTASNVSSVPLPAENVTITAGQR	0.71	0.84	1.3	109000	128000	90700	1.41	1	1.41	1	Q80X50|UBP2L_MOUSE		1.41
TGEAIVDAALSAL	0.96	1.82	0.6	255000	298000	211000	1.41	1	1.41	1	Q922R8|PDIA6_MOUSE		1.41
LTFK(+42.01)YER	0.7	0.76	2.3	152000	178000	127000	1.4	1	1.4	1	P26443|DHE3_MOUSE	Acetylation (K)	1.4
IAVHVVPDQLMTF	0.71	0.81	1.4	139000	162000	116000	1.4	1	1.4	1	P34884|MIF_MOUSE		1.4
GVIDLIFEK	0.93	1.79	0.2	76800	89700	64000	1.4	1	1.4	1	Q6NZJ6|IF4G1_MOUSE		1.4
TLLENTAITIGR	1	1.71	0.4	167000	195000	140000	1.4	1	1.4	1	Q8BFY9|TNPO1_MOUSE		1.4
LLDNLLALVR	0.66	0.73	1.9	56300	65600	47000	1.4	1	1.4	1	Q924C1|XPO5_MOUSE		1.4
ILEQQNSSR	0.82	1.11	0.7	115000	134000	96300	1.39	1	1.39	1	O55131|SEPT7_MOUSE		1.39
TLIVRPDNTYEVK	0.92	1.78	2.1	2960000	3440000	2470000	1.39	1	1.39	1	P14211|CALR_MOUSE		1.39
QM(+15.99)QQIR	0.75	0.96	2	133000	155000	111000	1.39	1	1.39	1	P14869|RLA0_MOUSE	Oxidation (M)	1.39
TILSNQTVDIPENVEITLK	1	1.44	0.3	276000	321000	230000	1.39	1	1.39	1	P51410|RL9_MOUSE		1.39
IAEFK(+42.01)R	0.68	0.7	3	382000	444000	320000	1.39	1	1.39	1	P63017|HSP7C_MOUSE	Acetylation (K)	1.39
TPIGSFLGSLASQPATK	0.69	0.71	2	91400	106000	76400	1.39	1	1.39	1	Q8QZT1|THIL_MOUSE		1.39
STPLLLGK(+42.01)K	0.93	1.63	2	655000	759000	551000	1.38	1	1.38	1	P08249|MDHM_MOUSE	Acetylation (K)	1.38
AEVNSDLVYITAK	0.68	0.71	2.7	94400	109000	79300	1.38	1	1.38	1	Q8BH61|F13A_MOUSE		1.38
NEK(+42.01)LFYR	0.68	0.68	2.2	382000	443000	322000	1.38	1	1.38	2	Q99KE1|MAOM_MOUSE	Acetylation (K)	1.38
DISTNYYASQKK	0.94	1.53	0.6	424000	490000	358000	1.37	1	1.37	1	P08113|ENPL_MOUSE		1.37
VLLPEYGGTK	0.63	0.6	3.5	816000	943000	689000	1.37	1	1.37	2	Q64433|CH10_MOUSE		1.37
SFSQFGK	0.56	0.49	3.4	94700	109000	80000	1.37	1	1.37	1	Q7TMK9|HNRPQ_MOUSE		1.37
ITFLLQAIR	0.91	1.72	0	463000	535000	391000	1.37	1	1.37	2	Q8BKC5|IPO5_MOUSE		1.37
TVLK(+42.01)SFLSPNQIL	0.35	0.59	8.8	148000	171000	125000	1.37	1	1.37	1	Q9DB20|ATPO_MOUSE	Acetylation (K)	1.37
GILAADESTGSIAK(+42.01)R	1.26	1.99	1.2	5140000	5930000	4350000	1.36	1	1.36	4	P05064|ALDOA_MOUSE	Acetylation (K)	1.36
FVTVQTISGTGALR	0.79	0.99	1.8	1850000	2130000	1560000	1.36	1	1.36	5	P05202|AATM_MOUSE		1.36
ALLQSSASR	0.89	1.1	1.6	272000	313000	230000	1.36	1	1.36	1	P50580|PA2G4_MOUSE		1.36
RSPGR	1.04	1.57	0.1	1010000	1160000	855000	1.36	1	1.36	1	Q3U9G9|LBR_MOUSE	Q6PH08|ERC2_MOUSE	1.36
NSLILGFR	0.5	0.46	4.2	226000	261000	192000	1.36	1	1.36	1	Q6PB66|LPPRC_MOUSE		1.36
LSLDK(+42.01)VFR	0.47	0.46	5.4	143000	165000	121000	1.36	1	1.36	1	Q99JB2|STML2_MOUSE	Acetylation (K)	1.36
FIVIADFR	0.75	0.87	0.7	303000	347000	258000	1.35	1	1.35	1	P47968|RPIA_MOUSE		1.35
TLVLTDPDAPSR	0.68	0.64	3.4	381000	438000	325000	1.35	1	1.35	2	P70296|PEBP1_MOUSE		1.35
IQEAGTEVVK(+42.01)AK	0.89	1.09	1.4	3120000	3570000	2670000	1.34	1	1.34	3	P08249|MDHM_MOUSE	Acetylation (K)	1.34
AGGK(+42.01)AGK(+42.01)DSGK(+42.01)AK	1.3	1.56	1.6	21000000	24000000	17900000	1.34	1	1.34	2	P0C0S6|H2AZ_MOUSE	Acetylation (K)	1.34
ATGK(+42.01)LSPDAIPGK	1.06	1.55	0.9	1020000	1170000	869000	1.34	1	1.34	2	P19096|FAS_MOUSE	Acetylation (K)	1.34
IGGVQQDTILAEGLHF	0.89	0.98	0.1	94300	108000	80900	1.33	1	1.33	1	O35129|PHB2_MOUSE		1.33
TLVSVTK	1.07	1.86	1.7	4600000	5260000	3950000	1.33	1	1.33	2	P07901|HS90A_MOUSE		1.33
YVASYLLAALGGNSSPSAK	0.8	1.01	0.9	533000	609000	458000	1.33	1	1.33	2	P99027|RLA2_MOUSE		1.33
SLGIAPLPLQR	0.63	0.56	0.7	72800	83100	62600	1.33	1	1.33	2	Q8C052|MAP1S_MOUSE		1.33
AGVIFPVGR	0.46	0.44	0.6	222000	253000	190000	1.33	1	1.33	1	Q9QZQ8|H2AY_MOUSE		1.33
EAQAK	0.74	0.81	0.4	211000	241000	181000	1.33	1	1.33	1			1.33
VVDSLQLTGTKPVATPVDWK	0.79	0.91	0.5	636000	724000	547000	1.32	1	1.32	1	O08709|PRDX6_MOUSE		1.32
SVSDYDGK	0.97	1.35	0.9	449000	511000	388000	1.32	1	1.32	2	P09103|PDIA1_MOUSE		1.32
SGAPTAGPGSR	0.87	0.93	0.7	216000	245000	186000	1.32	1	1.32	1	P80315|TCPD_MOUSE		1.32
SAPATGGVK	1.06	1.46	1	856000	976000	737000	1.32	1	1.32	2	P84228|H32_MOUSE		1.32
VTLATLK	0.87	0.93	2.1	1120000	1280000	968000	1.32	1	1.32	1	Q61937|NPM_MOUSE		1.32
LDHK(+42.01)TLYYDVEPF	1.18	1.3	2.1	10200000	11600000	8810000	1.32	1	1.32	1	Q8BZ21|KAT6A_MOUSE	Q8BRB7|KAT6B_MOUSE	1.32
EETQPPVALKK	1.01	1.29	0.4	226000	257000	195000	1.32	1	1.32	1	Q9CY58|PAIRB_MOUSE		1.32
TIAPALVSKK(+42.01)	0.73	0.7	2.1	701000	795000	606000	1.31	1	1.31	1	P17182|ENOA_MOUSE	Acetylation (K)	1.31
NIVEAAAVR	0.55	0.41	2.9	1230000	1390000	1070000	1.31	1	1.31	1	P62855|RS26_MOUSE		1.31
TQNVLGEK	1.38	1.28	0.7	3860000	4380000	3330000	1.31	1	1.31	2	P62908|RS3_MOUSE		1.31
LLYGFLVR	1.05	1.3	0.4	184000	208000	160000	1.3	1	1.3	1	P57716|NICA_MOUSE		1.3
NSSYFVEWIPNNVK	1.02	1.2	0.6	285000	322000	247000	1.3	1	1.3	1	P99024|TBB5_MOUSE	P68372|TBB4B_MOUSE	1.3
GVLFR	1.2	1.5	1.7	1480000	1680000	1290000	1.3	1	1.3	1	Q3TRM8|HXK3_MOUSE	P08030|APT_MOUSE	1.3
AAVELVEK	0.38	0.49	1	164000	186000	143000	1.3	1	1.3	1	Q3V3R1|C1TM_MOUSE		1.3
FGNPGEK(+42.01)LVK	0.7	0.58	2.9	1470000	1660000	1280000	1.3	1	1.3	2	Q61656|DDX5_MOUSE	Acetylation (K)	1.3
GAWSNVLR	0.73	0.65	2.7	1550000	1750000	1360000	1.29	1	1.29	2	P51881|ADT2_MOUSE		1.29
VLDSGAPIK(+42.01)IPVGPETLGR	1.14	1.17	1.4	3480000	3920000	3030000	1.29	1	1.29	4	P56480|ATPB_MOUSE	Acetylation (K)	1.29
VNAIINSGPR	0.89	0.96	1.1	315000	355000	274000	1.29	1	1.29	1	P97461|RS5_MOUSE		1.29
FINYVK	1.45	1.25	0.1	1130000	1270000	986000	1.29	1	1.29	1	Q61937|NPM_MOUSE		1.29
VTEK(+42.01)IPVR	0.68	0.53	1.9	52100	58700	45500	1.29	1	1.29	1	Q8VEK3|HNRPU_MOUSE	Acetylation (K)	1.29
SIQLDGLVWGASK	0.78	0.73	1.5	405000	454000	355000	1.28	1	1.28	2	P57776|EF1D_MOUSE		1.28
GLFPASYVQVIR	0.94	1.2	0.5	108000	121000	94600	1.28	1	1.28	1	Q91ZR2|SNX18_MOUSE		1.28
TTGK(+42.01)LIAQGR	0.93	1.25	1.1	157000	177000	138000	1.28	1	1.28	1	Q9CQR4|ACO13_MOUSE	Acetylation (K)	1.28
DYIWNTLNSGR	0.72	0.62	1.7	265000	297000	232000	1.28	1	1.28	2	Q9CZU6|CISY_MOUSE		1.28
TVDGPSGK(+42.01)LWR	1.26	1.52	1.7	16600000	18600000	14600000	1.27	1	1.27	3	P16858|G3P_MOUSE	Acetylation (K)	1.27
VLQLYPSNK	0.84	0.81	1.6	649000	725000	572000	1.27	1	1.27	2	P30416|FKBP4_MOUSE		1.27
ELAQTTR	0.91	1.27	0.3	127000	142000	112000	1.27	1	1.27	2	P42932|TCPQ_MOUSE		1.27
HSQFIGYPITLF	0.75	0.66	3.6	1320000	1470000	1170000	1.26	1	1.26	1	P07901|HS90A_MOUSE		1.26
FVFSLVDAMNGK	0.58	0.39	2.7	97200	108000	85900	1.26	1	1.26	1	P08249|MDHM_MOUSE		1.26
RYEEIVK	1.24	1.28	0.4	449000	500000	398000	1.26	1	1.26	1	P10126|EF1A1_MOUSE		1.26
IAWGYPNLK	1.19	1.07	0.3	2380000	2650000	2110000	1.26	1	1.26	2	P14148|RL7_MOUSE		1.26
TAENFR	0.91	1.23	3	4260000	4740000	3770000	1.26	1	1.26	1	P17742|PPIA_MOUSE	Q9ERU9|RBP2_MOUSE	1.26
IQLPVVSK(+42.01)R	0.81	0.79	0.9	223000	247000	198000	1.25	1	1.25	2	E9PVX6|KI67_MOUSE	Acetylation (K)	1.25
ADK(+42.01)TLATQK	1.08	1.35	0.1	376000	417000	335000	1.25	1	1.25	2	Q91YE5|BAZ2A_MOUSE	Acetylation (K)	1.25
TPEFLR	1.34	1.1	0.9	3970000	4410000	3540000	1.25	1	1.25	2	Q9D8N0|EF1G_MOUSE		1.25
TNAIQDSLTR	1.06	1.19	0.4	316000	352000	280000	1.25	1	1.25	2	Q9Z1Q9|SYVC_MOUSE		1.25
KPWSRCK	0.55	0.33	1.6	38600	42700	34500	1.24	1	1.24	1	Q60651|KLRA4_MOUSE		1.24
INGLPIFLK	0.71	0.51	1.1	52100	57600	46500	1.24	1	1.24	1	Q8K2I4|MANBA_MOUSE		1.24
DITYFIQQLLR	0.97	0.97	0.3	84400	93300	75500	1.24	1	1.24	1	Q99JY9|ARP3_MOUSE		1.24
SAAQAAAQTNSNAAGK	0.92	1.01	1.3	937000	1040000	837000	1.24	1	1.24	3	Q9CY58|PAIRB_MOUSE		1.24
AAVLVQQWVSY	0.91	1.13	0.2	71400	79000	63800	1.24	1	1.24	1	Q9Z1Q9|SYVC_MOUSE		1.24
VDK(+42.01)GVVPLAGTNGETTTQGLDGLSER	0.83	0.72	2	7240000	7990000	6490000	1.23	1	1.23	2	P05064|ALDOA_MOUSE	Acetylation (K)	1.23
SRGFGFVTY	0.66	0.45	3.3	1330000	1460000	1190000	1.23	1	1.23	1	P49312|ROA1_MOUSE	Q8BG05|ROA3_MOUSE	1.23
GLFIIDAK	0.63	0.4	0.4	119000	132000	107000	1.23	1	1.23	2	Q61171|PRDX2_MOUSE		1.23
RVIGAK(+42.01)K(+42.01)DQY	1.01	0.91	1.2	360000	397000	323000	1.23	1	1.23	1	Q9CW03|SMC3_MOUSE	Acetylation (K)	1.23
AVGTQALSGAGLLK	0.63	0.4	3.4	163000	180000	147000	1.23	1	1.23	1	Q9WV80|SNX1_MOUSE		1.23
LISWYDNEYGYSNR	0.73	0.5	1.6	1540000	1690000	1390000	1.22	1	1.22	3	P16858|G3P_MOUSE		1.22
TGWRPGSGF	0.9	0.91	1	893000	984000	803000	1.22	1	1.22	1	P52480|KPYM_MOUSE		1.22
VGEVIVTK	0.83	0.69	1.2	99000	109000	89200	1.22	1	1.22	1	P63038|CH60_MOUSE		1.22
RVTIM(+15.99)PK	1.68	0.97	0.4	3730000	4110000	3360000	1.22	1	1.22	1	P84228|H32_MOUSE	P84244|H33_MOUSE	1.22
VINEEYK	0.59	0.32	0.5	251000	276000	226000	1.22	1	1.22	1	Q60972|RBBP4_MOUSE		1.22
TLISF	0.76	0.56	0.2	418000	460000	377000	1.22	1	1.22	1	Q61941|NNTM_MOUSE		1.22
GSFSEQGINEFLR	0.68	0.42	2.2	1410000	1550000	1270000	1.22	1	1.22	2	Q922R8|PDIA6_MOUSE		1.22
IAGQVAAANK	1.08	1.07	0.5	1150000	1260000	1040000	1.22	1	1.22	2	Q9CZX8|RS19_MOUSE		1.22
ALELTGLKVF	1.02	0.9	0.9	411000	450000	372000	1.21	1	1.21	1	P09405|NUCL_MOUSE		1.21
VFTTVGSAEK(+42.01)R	0.92	0.88	1.2	3540000	3870000	3210000	1.21	1	1.21	4	P19096|FAS_MOUSE	Acetylation (K)	1.21
IGYPAPNFK	0.64	0.38	3.2	597000	653000	541000	1.21	1	1.21	1	P35700|PRDX1_MOUSE		1.21
TIIQNPTDQQK	0.96	0.94	0.8	153000	168000	138000	1.21	1	1.21	1	P50580|PA2G4_MOUSE		1.21
LFVDK(+42.01)IR	0.92	0.89	1.2	340000	373000	308000	1.21	1	1.21	1	P97450|ATP5J_MOUSE	Acetylation (K)	1.21
AVLIDK(+42.01)DQTPK	1.12	1.07	0.4	751000	822000	680000	1.21	1	1.21	2	Q8QZS1|HIBCH_MOUSE	Acetylation (K)	1.21
GKLGLVGVNL	0.95	0.89	0.7	196000	215000	177000	1.21	1	1.21	1	Q91V92|ACLY_MOUSE		1.21
ELIEIISGAAALD	0.78	0.55	1.5	167000	182000	151000	1.21	1	1.21	1	Q91VR2|ATPG_MOUSE		1.21
VSADNTVGR	0.9	0.95	0	52700	57800	47700	1.21	1	1.21	1	Q9DCH4|EIF3F_MOUSE		1.21
TLTLVDTGIGMTK	0.82	0.62	1	1190000	1300000	1080000	1.2	1	1.2	4	P11499|HS90B_MOUSE		1.2
SEAAPAAPAAAPPAEK(+42.01)APAK	0.55	0.28	4.3	130000	141000	118000	1.2	1	1.2	1	P15864|H12_MOUSE	Acetylation (K)	1.2
VSFELFADK	0.61	0.31	2.5	77900	85100	70700	1.2	1	1.2	1	P17742|PPIA_MOUSE		1.2
TIGGGDDSFNTFFSETGAGK	0.68	0.37	2.3	168000	183000	153000	1.2	1	1.2	1	P68373|TBA1C_MOUSE		1.2
TPPGFDR	0.78	0.52	1.9	820000	893000	747000	1.2	1	1.2	2	Q3TDQ1|STT3B_MOUSE		1.2
TTLTAAITK	0.89	0.76	0.9	474000	517000	431000	1.2	1	1.2	2	Q8BFR5|EFTU_MOUSE		1.2
SLLVVHF	1.15	0.76	0.5	1330000	1460000	1210000	1.2	1	1.2	1	Q9CQM9|GLRX3_MOUSE		1.2
DVK(+42.01)LAQFIEK	0.84	0.61	2.4	618000	674000	562000	1.2	1	1.2	2	Q9CZL5|PHS2_MOUSE	Acetylation (K)	1.2
TFEINPR	1.33	0.83	0.6	12100000	13100000	11100000	1.19	1	1.19	2	P08113|ENPL_MOUSE		1.19
SQAVEHINK	0.65	0.35	0.7	204000	221000	186000	1.19	1	1.19	1	P17182|ENOA_MOUSE		1.19
AYLQAR	0.82	0.55	2.3	374000	406000	342000	1.19	1	1.19	2	P19096|FAS_MOUSE		1.19
GLFIIDDK	0.79	0.58	1.8	446000	485000	407000	1.19	1	1.19	2	P35700|PRDX1_MOUSE	O08807|PRDX4_MOUSE	1.19
PSVDIANIR	0.93	0.86	1.7	612000	667000	558000	1.19	1	1.19	1	P40142|TKT_MOUSE		1.19
ATLPSPDKLPGFK	0.39	0.31	4.8	288000	313000	263000	1.19	1	1.19	1	Q02053|UBA1_MOUSE		1.19
TSIAIDTIINQK	0.93	0.87	0.6	2150000	2340000	1960000	1.19	1	1.19	3	Q03265|ATPA_MOUSE		1.19
TTGIPIHVF	1.01	0.71	1.1	548000	595000	500000	1.19	1	1.19	1	Q91V92|ACLY_MOUSE		1.19
IVPNILLEQGK(+42.01)AK	0.95	0.79	0.3	94700	103000	86500	1.19	1	1.19	1	Q9CZU6|CISY_MOUSE	Acetylation (K)	1.19
SIQADGLVWGSSK	0.54	0.24	2.4	933000	1010000	854000	1.18	1	1.18	2	O70251|EF1B_MOUSE		1.18
SVSLYYTGEK	0.82	0.55	2.1	916000	993000	839000	1.18	1	1.18	2	P09405|NUCL_MOUSE		1.18
FSYLAVIEGAK	0.89	0.56	0.6	107000	116000	97800	1.18	1	1.18	1	P35821|PTN1_MOUSE		1.18
ASTPSQVNGITGAK	1.02	0.7	0.5	399000	431000	366000	1.18	1	1.18	2	Q7TPV4|MBB1A_MOUSE		1.18
SIILTIPK	0.95	0.73	0.1	520000	563000	478000	1.18	1	1.18	1	Q8BH61|F13A_MOUSE		1.18
EAGPETESPVR	0.82	0.53	1.8	91200	98500	83800	1.18	1	1.18	1	Q9D1M7|FKB11_MOUSE		1.18
SLGTADVHFER	1.08	0.95	0.4	350000	378000	323000	1.17	1	1.17	1	O08583|THOC4_MOUSE		1.17
ALELTGLK	0.73	0.4	2.7	762000	823000	701000	1.17	1	1.17	2	P09405|NUCL_MOUSE		1.17
LGLK(+42.01)SLVSK	1.07	0.89	0.4	1670000	1790000	1540000	1.17	1	1.17	2	P15864|H12_MOUSE	P43274|H14_MOUSE	1.17	P43276|H15_MOUSE	Acetylation (K)
GVDLVLNSLAEEK(+42.01)LQASVR	0.64	0.31	0.4	1820000	1960000	1680000	1.17	1	1.17	6	P19096|FAS_MOUSE	Acetylation (K)	1.17
SGSVKPVALPQASK	1.05	0.74	1.7	5450000	5880000	5020000	1.17	1	1.17	3	P28293|CATG_MOUSE		1.17
APIIAVTR	0.97	0.7	1.1	3200000	3440000	2950000	1.17	1	1.17	2	P52480|KPYM_MOUSE		1.17
TLLVNNNR	0.83	0.53	1.8	849000	914000	783000	1.17	1	1.17	2	P57784|RU2A_MOUSE		1.17
DLLEK(+42.01)NINIVR	0.69	0.32	2.4	360000	388000	332000	1.17	1	1.17	2	Q99KI0|ACON_MOUSE	Acetylation (K)	1.17
IGITILGTGAK	0.77	0.43	0.2	120000	129000	111000	1.17	1	1.17	1	Q9D2R0|AACS_MOUSE		1.17
TGQEVVFVAEPDNK	0.99	0.76	0.9	588000	636000	541000	1.17	1	1.17	2	Q9DBG6|RPN2_MOUSE		1.17
VEVTEFEDIK	0.51	0.23	3	128000	138000	118000	1.17	1	1.17	1	Q9EQU5|SET_MOUSE		1.17
VLVPK	1.04	0.66	0	110000	118000	103000	1.16	1	1.16	1	A2BE28|LAS1L_MOUSE		1.16
TYLPSQVSR	0.99	0.71	1	572000	615000	528000	1.16	1	1.16	2	O55029|COPB2_MOUSE		1.16
EAQIFDYNEIPNFPQSTVQGHAGR	0.42	0.23	3	125000	134000	116000	1.16	1	1.16	1	P23492|PNPH_MOUSE		1.16
TNRPPLSL	0.97	0.69	1.9	7820000	8380000	7250000	1.16	1	1.16	2	P35980|RL18_MOUSE		1.16
ALAENSGVK	1.04	0.68	0.5	249000	267000	230000	1.16	1	1.16	1	P42932|TCPQ_MOUSE		1.16
TAYGPNGM(+15.99)NK	0.77	0.43	1.5	49800	53600	46100	1.16	1	1.16	1	P42932|TCPQ_MOUSE	Oxidation (M)	1.16
SGNPIKVSF	1.09	0.78	0.7	375000	402000	347000	1.16	1	1.16	1	P56959|FUS_MOUSE		1.16
AAVENLPTFLVELSR	0.82	0.48	0.6	208000	223000	193000	1.16	1	1.16	2	P70168|IMB1_MOUSE		1.16
SGPFGQIFRPDNF	0.44	0.23	4.8	120000	129000	112000	1.16	1	1.16	1	P99024|TBB5_MOUSE	P68372|TBB4B_MOUSE	1.16
TNVIQSLLAR	0.79	0.47	1.5	82500	88700	76300	1.16	1	1.16	1	Q9EP69|SAC1_MOUSE		1.16
LAM(+15.99)QEFM(+15.99)ILPVGASSF	0.61	0.24	2.3	228000	244000	212000	1.15	1	1.15	1	P17182|ENOA_MOUSE	Oxidation (M)	1.15
ADWSSLSR	0.73	0.36	0.5	107000	115000	99800	1.15	1	1.15	1	P19783|COX41_MOUSE		1.15
LLQFVTGTSR	1.03	0.73	1	326000	348000	304000	1.15	1	1.15	1	P46935|NEDD4_MOUSE		1.15
VLGVPIIVQASQAEK	0.56	0.21	1	218000	233000	203000	1.15	1	1.15	2	Q8VH51|RBM39_MOUSE		1.15
TSDLIVLGLPWK	0.65	0.26	2.7	83900	89700	78200	1.15	1	1.15	1	Q921F2|TADBP_MOUSE		1.15
AAVAGEDGR	0.93	0.64	0.8	243000	259000	226000	1.15	1	1.15	2	Q9Z204|HNRPC_MOUSE		1.15
NILLTIGSYK	1.05	0.62	0.4	207000	220000	193000	1.14	1	1.14	1	B2RQC6|PYR1_MOUSE		1.14
TVTPGK(+42.01)LATR	0.79	0.41	1.5	348000	371000	325000	1.14	1	1.14	2	E9PVX6|KI67_MOUSE	Acetylation (K)	1.14
TLVPGPK	0.6	0.2	0.5	131000	139000	122000	1.14	1	1.14	2	O35465|FKBP8_MOUSE		1.14
SSQPLASK(+42.01)QEK	1.19	0.68	0.3	897000	956000	839000	1.14	1	1.14	2	P17095|HMGA1_MOUSE	Acetylation (K)	1.14
LQTTATSR	1.06	0.62	0.7	495000	527000	464000	1.14	1	1.14	2	P19096|FAS_MOUSE		1.14
ELAGNAAR	1.17	0.55	0.1	193000	205000	181000	1.14	1	1.14	1	P27661|H2AX_MOUSE	Q8R1M2|H2AJ_MOUSE	1.14	Q9QZQ8|H2AY_MOUSE
LTIQNR	1.02	0.66	0.3	1910000	2030000	1780000	1.14	1	1.14	2	P35979|RL12_MOUSE		1.14
AAGDETGAKVER	0.73	0.33	1.5	277000	295000	259000	1.14	1	1.14	2	P97351|RS3A_MOUSE		1.14
ILETTTFFQR	0.65	0.26	2.9	116000	124000	108000	1.14	1	1.14	1	Q6P5E4|UGGG1_MOUSE		1.14
SAITPGGLR	0.93	0.6	1	1640000	1750000	1530000	1.14	1	1.14	2	Q9CZN7|GLYM_MOUSE		1.14
INLLENFR	0.56	0.2	2.6	136000	145000	127000	1.14	1	1.14	1	Q9QZ82|CP11A_MOUSE		1.14
NYYEQWGK	0.75	0.34	1.9	283000	300000	265000	1.13	1	1.13	1	O88569|ROA2_MOUSE		1.13
TQEEIVAK	1.07	0.72	0.3	764000	810000	717000	1.13	1	1.13	2	P08003|PDIA4_MOUSE		1.13
LKVPPAINQF	1.28	0.58	0.3	2260000	2390000	2130000	1.13	1	1.13	1	P12970|RL7A_MOUSE		1.13
TGVAPIIDVVR	1.15	0.49	0.3	4950000	5260000	4650000	1.13	1	1.13	2	P14115|RL27A_MOUSE		1.13
GINGVSPK	1.2	0.66	0.4	1490000	1590000	1400000	1.13	1	1.13	2	P14148|RL7_MOUSE		1.13
GSSNSYAIK	0.93	0.58	1.5	929000	986000	872000	1.13	1	1.13	2	P97461|RS5_MOUSE		1.13
ILDSVGIEADDDRLNK	0.86	0.41	0.9	226000	240000	212000	1.13	1	1.13	1	P99027|RLA2_MOUSE		1.13
LASVPAGGAVAVSAAPGSAAPAAGSAPAAAEEK	1.21	0.67	0.4	810000	861000	758000	1.13	1	1.13	2	P99027|RLA2_MOUSE		1.13
SLSQNYGVLK	1.16	0.53	0.1	193000	205000	181000	1.13	1	1.13	1	Q61171|PRDX2_MOUSE		1.13
PEPVK(+42.01)SVPAPK	1.08	0.65	1.3	1290000	1370000	1210000	1.13	1	1.13	2	Q8CGP2|H2B1P_MOUSE	Acetylation (K)	1.13
IQLLVFK	1	0.46	0.6	404000	428000	380000	1.13	1	1.13	1	Q8QZY1|EIF3L_MOUSE		1.13
LGEYGFQNAILVR	0.71	0.26	2.7	134000	142000	126000	1.12	1	1.12	1	P07724|ALBU_MOUSE		1.12
VLDSGAPIKIPVGPETLGR	0.73	0.27	0.2	1290000	1360000	1220000	1.12	1	1.12	2	P56480|ATPB_MOUSE		1.12
TTVVAQLK	0.57	0.17	1.1	431000	455000	407000	1.12	1	1.12	1	P60229|EIF3E_MOUSE		1.12
SNIFVIGK	1.12	0.54	0.6	2130000	2250000	2010000	1.12	1	1.12	2	P62702|RS4X_MOUSE		1.12
TFFTPNNIK	1.27	0.59	0.8	4410000	4660000	4150000	1.12	1	1.12	2	Q61656|DDX5_MOUSE		1.12
NQVVIFVK	0.73	0.29	1.3	687000	727000	647000	1.12	1	1.12	2	Q8VDW0|DX39A_MOUSE		1.12
IQAVLLPK	0.99	0.49	0.2	4210000	4430000	3980000	1.11	1	1.11	1	P27661|H2AX_MOUSE	Q8R1M2|H2AJ_MOUSE	1.11
ENPVYEK	0.97	0.44	1	154000	162000	146000	1.11	1	1.11	1	P47962|RL5_MOUSE		1.11
TPGPGAQSALR	0.96	0.49	0.8	958000	1010000	906000	1.11	1	1.11	2	P62264|RS14_MOUSE		1.11
FEELNADLFR	0.52	0.15	5.1	309000	326000	293000	1.11	1	1.11	1	P63017|HSP7C_MOUSE		1.11
AVDAVIAELK	1.05	0.48	1.1	304000	320000	288000	1.11	1	1.11	1	P63038|CH60_MOUSE		1.11
DTTASAVAVGLR	0.62	0.19	0.9	159000	167000	151000	1.11	1	1.11	2	Q8BMS1|ECHA_MOUSE		1.11
SQFINFPIYVWSSK	0.94	0.45	1	1260000	1320000	1190000	1.1	1	1.1	2	P08113|ENPL_MOUSE		1.1
ILEFFGLK	0.88	0.28	0.3	6160000	6450000	5880000	1.1	1	1.1	6	P09103|PDIA1_MOUSE		1.1
YEEIVK	0.85	0.32	1.5	695000	729000	660000	1.1	1	1.1	1	P10126|EF1A1_MOUSE		1.1
IGDLQAFVGR	0.54	0.13	2.7	252000	263000	240000	1.1	1	1.1	2	P10852|4F2_MOUSE		1.1
TWNDPSVQQDIK	1.46	0.45	1	6560000	6880000	6240000	1.1	1	1.1	2	P20029|BIP_MOUSE		1.1
VHLVGIDIF	0.81	0.33	0.6	4040000	4240000	3850000	1.1	1	1.1	3	P63242|IF5A1_MOUSE		1.1
TGPLSGK(+42.01)K	0.89	0.34	1	91900	96200	87700	1.1	1	1.1	1	Q61656|DDX5_MOUSE	Acetylation (K)	1.1
TGNFQVTELGR	0.6	0.15	4.8	530000	555000	505000	1.1	1	1.1	2	Q6P4T2|U520_MOUSE		1.1
GGGYGSGGGSGGYGSR	1.14	0.41	1.3	883000	926000	839000	1.1	1	1.1	1	Q8BG05|ROA3_MOUSE		1.1
APVPGAQNSSQSR	0.7	0.2	1.3	53800	56300	51300	1.1	1	1.1	1	Q99JB2|STML2_MOUSE		1.1
HGVVPLATY	1.11	0.43	0.5	1800000	1870000	1720000	1.09	1	1.09	2	O09167|RL21_MOUSE		1.09
LGVIEDHSNR	0.89	0.31	2.2	828000	865000	792000	1.09	1	1.09	1	P08113|ENPL_MOUSE		1.09
PEPTK(+42.01)SAPAPK	1.48	0.38	0.6	3400000	3540000	3250000	1.09	1	1.09	2	P10854|H2B1M_MOUSE	Acetylation (K)	1.09
IINEPTAAAIAYGLDKK	1.13	0.47	1.4	875000	914000	835000	1.09	1	1.09	1	P63017|HSP7C_MOUSE		1.09
EAESLIAK	1.17	0.36	0	262000	274000	251000	1.09	1	1.09	1	P80314|TCPB_MOUSE		1.09
TVQ(+.98)FEENGR	0.96	0.4	1.5	1280000	1330000	1220000	1.09	1	1.09	1	P80318|TCPG_MOUSE	Deamidation (NQ)	1.09
GQPLLVFR	0.8	0.25	1.6	1360000	1420000	1310000	1.09	1	1.09	2	Q61753|SERA_MOUSE		1.09
SSVGTGLLLK	0.84	0.3	0.4	198000	207000	190000	1.09	1	1.09	1	Q62351|TFR1_MOUSE		1.09
SPGSVAVSNGVIK	0.52	0.12	4.1	43300	45100	41400	1.09	1	1.09	1	Q6NZC7|S23IP_MOUSE		1.09
SPSLLQSGVK	0.88	0.29	0.2	92200	96400	88000	1.09	1	1.09	1	Q7TPV4|MBB1A_MOUSE		1.09
ALTGVQPAR	1.22	0.46	0.2	600000	627000	574000	1.09	1	1.09	1	Q9JMA1|UBP14_MOUSE		1.09
TLPGGQPPPR	0.95	0.4	0.4	90000	94000	86000	1.09	1	1.09	1	Q9R0E1|PLOD3_MOUSE		1.09
TLLPVPGYK	0.85	0.26	0.6	128000	134000	123000	1.09	1	1.09	1	Q9Z1Q9|SYVC_MOUSE		1.09
TLGIETVGGVMTK	0.79	0.22	0.6	129000	134000	124000	1.08	1	1.08	1	P20029|BIP_MOUSE		1.08
ISVSAASK	0.83	0.22	1	251000	261000	242000	1.08	1	1.08	2	P28063|PSB8_MOUSE		1.08
QAASSLQQASLK	0.94	0.33	1	1330000	1380000	1280000	1.08	1	1.08	2	P38647|GRP75_MOUSE		1.08
SETAPAAPAAPAPAEK(+42.01)TPVK	0.97	0.33	0.6	487000	506000	468000	1.08	1	1.08	2	P43274|H14_MOUSE	Acetylation (K)	1.08
TVTIVVR	1.19	0.33	0.3	1270000	1320000	1220000	1.08	1	1.08	1	P80315|TCPD_MOUSE		1.08
TTDGYLLR	1.05	0.37	1.3	1660000	1730000	1600000	1.08	1	1.08	2	P97351|RS3A_MOUSE		1.08
IREEYPDR	0.59	0.12	2	123000	127000	118000	1.08	1	1.08	1	P99024|TBB5_MOUSE	P68372|TBB4B_MOUSE	1.08
LDK(+42.01)LEPSK	0.84	0.25	0.4	237000	246000	228000	1.08	1	1.08	1	Q03265|ATPA_MOUSE	Acetylation (K)	1.08
PEPAK(+42.01)SAPAPK	0.82	0.28	2.7	37500000	39000000	36000000	1.08	1	1.08	1	Q64478|H2B1H_MOUSE	Acetylation (K)	1.08
WLLLTGISAQQNR	0.65	0.16	1.2	627000	652000	601000	1.08	1	1.08	3	Q68FD5|CLH1_MOUSE		1.08
TGGAASK(+42.01)LSK	0.85	0.24	1.1	84700	88000	81400	1.08	1	1.08	1	Q6ZWV7|RL35_MOUSE	Acetylation (K)	1.08
VLELNASDER	0.81	0.27	1.8	387000	402000	372000	1.08	1	1.08	1	Q99J62|RFC4_MOUSE		1.08
NLGIGK(+42.01)ITPF	1.01	0.29	1	359000	372000	347000	1.07	1	1.07	1	P08249|MDHM_MOUSE	Acetylation (K)	1.07
EM(+15.99)LQQSK	0.78	0.17	3.2	662000	683000	640000	1.07	1	1.07	2	P11499|HS90B_MOUSE	P07901|HS90A_MOUSE	1.07
GVSQAVEHINK	0.76	0.18	1.7	4140000	4290000	4000000	1.07	1	1.07	2	P17182|ENOA_MOUSE		1.07
QYGSETFLAK	0.67	0.14	0.6	246000	255000	237000	1.07	1	1.07	1	P42932|TCPQ_MOUSE		1.07
GGKPEPPAMPQPVPTA	0.75	0.18	2.2	102000	105000	98300	1.07	1	1.07	1	P62908|RS3_MOUSE		1.07
LEAFTQATPVPLEFVQQAQSLTPQDYNLR	0.75	0.18	1.6	88800	91600	85900	1.07	1	1.07	1	Q3UPH1|PRRC1_MOUSE		1.07
ILGEDSSK	0.83	0.23	0.4	152000	158000	147000	1.07	1	1.07	1	Q60854|SPB6_MOUSE		1.07
TGYTLDVTTGQR	0.76	0.16	2.8	361000	373000	350000	1.07	1	1.07	1	Q7TMK9|HNRPQ_MOUSE		1.07
TLNTEGVVK	1.19	0.33	0.1	629000	652000	607000	1.07	1	1.07	2	Q8BH61|F13A_MOUSE		1.07
YPASTVQILGAEK	0.84	0.23	0.4	63600	65800	61400	1.07	1	1.07	1	Q9D6Z1|NOP56_MOUSE		1.07
TQIPTQR	1.11	0.33	1	1100000	1130000	1060000	1.07	1	1.07	2	Q9R1P4|PSA1_MOUSE		1.07
IAGEASR	0.81	0.18	3.1	1410000	1450000	1370000	1.06	1	1.06	3	P10854|H2B1M_MOUSE	Q64478|H2B1H_MOUSE	1.06
TVGVEPAADGK	1.29	0.26	0.2	1000000	1030000	973000	1.06	1	1.06	2	P41105|RL28_MOUSE		1.06
SSPSIVLSAR	0.79	0.16	0.6	140000	143000	136000	1.06	1	1.06	1	P46978|STT3A_MOUSE		1.06
AQASAPAQAPK	1.11	0.3	1.1	2200000	2270000	2140000	1.06	1	1.06	2	P47915|RL29_MOUSE		1.06
QFSQYIK	1.02	0.25	1.1	928000	953000	903000	1.06	1	1.06	2	P47962|RL5_MOUSE		1.06
DVSILTIEDGIFEVK	0.68	0.12	2.3	107000	111000	104000	1.06	1	1.06	1	P63017|HSP7C_MOUSE		1.06
TSLGPNGLDK	0.51	0.08	4.6	303000	312000	294000	1.06	1	1.06	1	P80316|TCPE_MOUSE		1.06
VSEK(+42.01)PAPAK	1.19	0.28	0.1	448000	462000	434000	1.06	1	1.06	2	Q01320|TOP2A_MOUSE	Acetylation (K)	1.06
TFFTPGNLK	1.19	0.3	0.5	529000	544000	513000	1.06	1	1.06	1	Q501J6|DDX17_MOUSE		1.06
TAVSAQLR	1.03	0.28	0.8	585000	601000	569000	1.06	1	1.06	2	Q6P5E4|UGGG1_MOUSE		1.06
ATVTPSPVK	0.66	0.11	0.4	133000	137000	129000	1.06	1	1.06	1	Q80XU3|NUCKS_MOUSE		1.06
SSGLTAVWVAR	0.82	0.19	1.1	175000	180000	170000	1.06	1	1.06	1	Q8CIE6|COPA_MOUSE		1.06
ATEK(+42.01)ISEDLR	0.83	0.18	1.1	239000	246000	232000	1.06	1	1.06	1	Q925I1|ATAD3_MOUSE	Acetylation (K)	1.06
LFIGGLNVQTSESGLR	0.81	0.19	1.2	446000	459000	432000	1.06	1	1.06	1	Q9CX86|ROA0_MOUSE		1.06
ASGTVNIR	0.61	0.09	3.7	133000	136000	129000	1.06	1	1.06	1	Q9D0R2|SYTC_MOUSE		1.06
LGGIGQFLAK	0.87	0.16	0.4	590000	605000	575000	1.05	1	1.05	1	O70133|DHX9_MOUSE		1.05
TSWLDGK	0.95	0.21	1.7	745000	763000	726000	1.05	1	1.05	1	P24369|PPIB_MOUSE		1.05
TTAQVLIR	0.86	0.15	0.2	847000	868000	825000	1.05	1	1.05	2	P45376|ALDR_MOUSE		1.05
TGPVM(+15.99)PIR	1.07	0.25	0.7	1570000	1600000	1530000	1.05	1	1.05	2	P47963|RL13_MOUSE	Oxidation (M)	1.05
YYGGGNEGGR	0.89	0.15	0.8	78500	80200	76700	1.05	1	1.05	1	Q8R081|HNRPL_MOUSE		1.05
LSSGYYDFSVR	0.56	0.06	3.2	204000	208000	199000	1.05	1	1.05	1	Q9DBG6|RPN2_MOUSE		1.05
FILNLPTFSVR	1.25	0.23	0.4	624000	638000	610000	1.05	1	1.05	1	Q9R1P3|PSB2_MOUSE		1.05
SSVPPPSVPLPK	0.85	0.12	2.2	243000	248000	238000	1.04	1	1.04	1	E9Q5C9|NOLC1_MOUSE		1.04
STIVAIFPSPM(+15.99)LY	1.09	0.21	0.5	160000	164000	157000	1.04	1	1.04	1	O88428|PAPS2_MOUSE	Oxidation (M)	1.04
TDAIPGR	1.13	0.22	0.6	288000	294000	282000	1.04	1	1.04	1	P00405|COX2_MOUSE		1.04
SLVSVTK	0.78	0.11	3.2	10600000	10800000	10400000	1.04	1	1.04	3	P11499|HS90B_MOUSE		1.04
ALLFIPR	1.21	0.18	0.4	3600000	3670000	3540000	1.04	1	1.04	2	P11499|HS90B_MOUSE		1.04
ALSTGEK(+42.01)GFGYK	0.99	0.16	1	451000	460000	442000	1.04	1	1.04	2	P17742|PPIA_MOUSE	Acetylation (K)	1.04
NLDK(+42.01)SIDNK	1.01	0.15	0.8	190000	194000	186000	1.04	1	1.04	1	P29341|PABP1_MOUSE	Acetylation (K)	1.04
LAQSPQVK	1	0.14	0.3	207000	211000	203000	1.04	1	1.04	1	Q64737|PUR2_MOUSE		1.04
NLILVVR	0.72	0.09	0.5	1310000	1340000	1280000	1.04	1	1.04	2	Q68FD5|CLH1_MOUSE		1.04
SASQGAYYIPGQGR	0.9	0.16	0.5	89300	90900	87700	1.04	1	1.04	1	Q6NZJ6|IF4G1_MOUSE		1.04
FGVIFAGAQK	0.82	0.11	1.9	1040000	1060000	1020000	1.04	1	1.04	1	Q99K85|SERC_MOUSE		1.04
TVLFGVSR	1.01	0.16	0.9	516000	527000	506000	1.04	1	1.04	1	Q9CZU6|CISY_MOUSE		1.04
LYLGDKELNIVSY	0.44	0.04	5.8	94500	95800	93200	1.03	1	1.03	1	O55029|COPB2_MOUSE		1.03
VDQSILTGESVSVIK	0.83	0.09	1.2	99300	101000	97900	1.03	1	1.03	1	O55143|AT2A2_MOUSE		1.03
LIVSNPVDILTY	0.77	0.08	0.5	253000	257000	250000	1.03	1	1.03	1	P06151|LDHA_MOUSE		1.03
TVIDYNGER	1.6	0.13	0.3	7120000	7230000	7020000	1.03	1	1.03	2	P09103|PDIA1_MOUSE		1.03
VETGVLKPGM(+15.99)VVTFAPVNVTTEVK	0.57	0.04	1.3	3540000	3590000	3490000	1.03	1	1.03	5	P10126|EF1A1_MOUSE	Oxidation (M)	1.03
YTLGESQGYKGSPM(+15.99)EISLPIALSK	0.51	0.04	1.1	106000	108000	104000	1.03	1	1.03	2	P24527|LKHA4_MOUSE	Oxidation (M)	1.03
TQAPAVATT	0.62	0.04	1.4	1260000	1280000	1240000	1.03	1	1.03	1	P25444|RS2_MOUSE		1.03
TVENATSGETLEENGAGD	0.66	0.06	0.7	1180000	1200000	1160000	1.03	1	1.03	2	P50580|PA2G4_MOUSE		1.03
ILM(+15.99)VGLDAAGK	0.74	0.08	1.3	765000	776000	754000	1.03	1	1.03	2	P61750|ARF4_MOUSE	Q8BSL7|ARF2_MOUSE	1.03
SDNQPGVLIQVYEGER	0.78	0.08	0.7	778000	790000	767000	1.03	1	1.03	2	P63017|HSP7C_MOUSE		1.03
NAGVEGSLIVEK	1.15	0.1	0.2	694000	703000	686000	1.03	1	1.03	1	P63038|CH60_MOUSE		1.03
TLGTGSFGR	0.81	0.11	0.2	216000	219000	212000	1.03	1	1.03	1	P68181|KAPCB_MOUSE		1.03
VNIVPVIAK	0.54	0.04	0	134000	136000	131000	1.03	1	1.03	2	Q80UG5|SEPT9_MOUSE		1.03
TPAGLAPTNLSSSR	0.81	0.08	1.2	377000	382000	372000	1.03	1	1.03	2	Q8BTI8|SRRM2_MOUSE		1.03
IASEASR	1.28	0.13	0.9	2590000	2630000	2550000	1.03	1	1.03	2	Q8CGP2|H2B1P_MOUSE	Q64475|H2B1B_MOUSE	1.03
TIAIIAEGIPEAL	0.82	0.08	0.7	106000	108000	105000	1.03	1	1.03	1	Q91V92|ACLY_MOUSE		1.03
GLSQSTVGIVGLGR	0.61	0.05	3.4	129000	131000	127000	1.03	1	1.03	1	Q91Z53|GRHPR_MOUSE		1.03
GTWVQLK	1.13	0.11	0.4	528000	534000	522000	1.02	1	1.02	1	O09167|RL21_MOUSE		1.02
VAPAPAVVK	1.31	0.08	0.9	2070000	2090000	2050000	1.02	1	1.02	2	P12970|RL7A_MOUSE		1.02
TDNSLIAR	1.35	0.09	0.4	4010000	4050000	3970000	1.02	1	1.02	2	P14148|RL7_MOUSE		1.02
TIAPALVSK(+42.01)K	0.57	0.03	5	794000	803000	786000	1.02	1	1.02	1	P17182|ENOA_MOUSE	Acetylation (K)	1.02
DIMLATGK(+42.01)LSPDAIPGK	0.92	0.08	1.4	998000	1010000	988000	1.02	1	1.02	4	P19096|FAS_MOUSE	Acetylation (K)	1.02
LAADVGK(+42.01)AGAER	1.01	0.07	0.2	117000	118000	116000	1.02	1	1.02	1	P51881|ADT2_MOUSE	Acetylation (K)	1.02
DFLAGGVAAAISK(+42.01)TAVAPIER	0.67	0.04	0.4	698000	705000	691000	1.02	1	1.02	3	P51881|ADT2_MOUSE	Acetylation (K)	1.02
IGVNQPK	1.24	0.07	0	348000	351000	345000	1.02	1	1.02	1	P80314|TCPB_MOUSE		1.02
M(+15.99)SVQPTVSLGGFEITPPVVLR	0.64	0.03	0.9	1460000	1470000	1450000	1.02	1	1.02	5	Q61937|NPM_MOUSE	Oxidation (M)	1.02
PDPAK(+42.01)SAPAPK	1.1	0.09	2.2	3280000	3310000	3240000	1.02	1	1.02	2	Q64525|H2B2B_MOUSE	Acetylation (K)	1.02
FINFFR	0.74	0.06	1.6	226000	228000	223000	1.02	1	1.02	1	Q8BGQ7|SYAC_MOUSE		1.02
LSESQLSFR	0.51	0.02	3.2	39100	39500	38800	1.02	1	1.02	1	Q8C2Q3|RBM14_MOUSE		1.02
GSTAPVGGGSFPTITPR	1.22	0.09	1.2	4690000	4730000	4640000	1.02	1	1.02	3	Q922R8|PDIA6_MOUSE		1.02
QVVNFGPGPAK	0.9	0.07	1.3	123000	124000	122000	1.02	1	1.02	1	Q99K85|SERC_MOUSE		1.02
TATFAQALQSVPETQVSILDNGLR	0.68	0.04	1.1	73000	73700	72200	1.02	1	1.02	1	Q9CZ13|QCR1_MOUSE		1.02
TDGLVSLLTTSK	0.9	0.09	0.4	190000	193000	188000	1.02	1	1.02	2	Q9R0N0|GALK1_MOUSE		1.02
FFLWAPEQAPLK	0.55	0.03	2.4	109000	110000	107000	1.02	1	1.02	1	Q9R0P5|DEST_MOUSE		1.02
AVLIAGQPGTGK	0.83	0.05	1.9	625000	631000	619000	1.02	1	1.02	2	Q9WTM5|RUVB2_MOUSE		1.02
SILFVPTSAPR	0.5	0.01	3.2	794000	797000	790000	1.01	1	1.01	1	P08113|ENPL_MOUSE		1.01
LGASNLPAGISLPASAK	0.82	0.03	1.6	691000	695000	687000	1.01	1	1.01	2	P10852|4F2_MOUSE		1.01
KASGPPVSELITK	1.35	0.06	0.4	899000	905000	893000	1.01	1	1.01	1	P15864|H12_MOUSE	P43277|H13_MOUSE	1.01
SEAVVAVLLTK	1.02	0.04	0.2	165000	166000	164000	1.01	1	1.01	1	P19096|FAS_MOUSE		1.01
VQQTVQDLFGR	0.91	0.03	1	800000	804000	797000	1.01	1	1.01	2	P38647|GRP75_MOUSE		1.01
NAVITVPAYFNDSQR	0.97	0.04	0.6	125000	126000	124000	1.01	1	1.01	1	P38647|GRP75_MOUSE		1.01
ANDSK(+42.01)YGLAAAVFTK	0.88	0.02	0.4	138000	138000	137000	1.01	1	1.01	1	P47738|ALDH2_MOUSE	Acetylation (K)	1.01
AAGVSVEPFWPGLFAK	0.81	0.04	2.4	2130000	2150000	2120000	1.01	1	1.01	2	P47955|RLA1_MOUSE		1.01
AVLLAGPPGTGK	0.7	0.01	0.6	131000	132000	131000	1.01	1	1.01	1	P60122|RUVB1_MOUSE		1.01
VGVDPLIIPTDYWK(+42.01)K	0.79	0.01	2.1	97800	98100	97500	1.01	1	1.01	1	Q6P1B1|XPP1_MOUSE	Acetylation (K)	1.01
TLTLSQIGR	0.95	0.03	0.2	502000	504000	501000	1.01	1	1.01	2	Q8BJY1|PSMD5_MOUSE		1.01
AFLWAGGR	0.94	0.06	1.1	747000	752000	742000	1.01	1	1.01	1	Q8VEK3|HNRPU_MOUSE		1.01
IQAATLQAR	0.75	60	0	353000	706000	0	1	0	256	1	A2ACP1|TT39A_MOUSE		1
VFNAGGAPR	0.53	60	0	52100	104000	0	1	0	256	1	B2RQC6|PYR1_MOUSE		1
QVVAK(+42.01)APVK	0.52	60	0	34900	69800	0	1	0	256	1	E9Q5C9|NOLC1_MOUSE	Acetylation (K)	1
LQSNGPVTK(+42.01)K	0.53	60	0	37600	75200	0	1	0	256	1	E9Q5C9|NOLC1_MOUSE	Acetylation (K)	1
AAGGAVSTPAPGK(+42.01)K	0.58	60	0	75800	152000	0	1	0	256	1	E9Q5C9|NOLC1_MOUSE	Acetylation (K)	1
AAGGAVSTPAPGK	0.54	60	0	45400	90800	0	1	0	256	1	E9Q5C9|NOLC1_MOUSE		1
LTATTQK(+42.01)QEQIINTMTQDLR	0.55	60	0	51500	103000	0	1	0	256	1	F6ZDS4|TPR_MOUSE	Acetylation (K)	1
SQNTK(+42.01)ISTQLDFASK	0.56	60	0	94400	189000	0	1	0	256	1	F6ZDS4|TPR_MOUSE	Acetylation (K)	1
NQK(+42.01)LTATTQKQEQIINTMTQDLR	0.63	60	0	239000	479000	0	1	0	256	2	F6ZDS4|TPR_MOUSE	Acetylation (K)	1
SAQLGFK	0.55	60	0	85200	170000	0	1	0	256	1	O08749|DLDH_MOUSE		1
KISSPTGSK	0.52	60	0	20700	41400	0	1	0	256	1	O35129|PHB2_MOUSE		1
HLNLSGNK	0.68	60	0	162000	324000	0	1	0	256	1	O35381|AN32A_MOUSE		1
M(+15.99)EARPRR	1.26	60	0	9440000	18900000	0	1	0	256	1	O35691|PININ_MOUSE	Oxidation (M)	1
HSEVQQANLK	0.46	60	0	20200	40400	0	1	0	256	1	O55029|COPB2_MOUSE		1
DINTDFLLVVLR	0.44	60	0	10700	21400	0	1	0	256	1	O70133|DHX9_MOUSE		1
TNLEQR	0.46	60	0	15600	31200	0	1	0	256	1	O70133|DHX9_MOUSE		1
LGLHVSPSTVDQVSTPLAAK(+42.01)K	0.58	60	0	96000	192000	0	1	0	256	1	O88379|BAZ1A_MOUSE	Acetylation (K)	1
GGSDGYGSGR	0.46	60	0	11900	23800	0	1	0	256	1	O88569|ROA2_MOUSE		1
DNATK	0.64	60	0	94800	190000	0	1	0	256	1	O88967|YMEL1_MOUSE		1
GGVVGIK(+42.01)VDKGVVPLAGTN(+.98)GETTTQGLDGLSER	0.33	60	0	45800	91600	0	1	0	256	1	P05064|ALDOA_MOUSE	Acetylation (K); Deamidation (NQ)	1
QLLLTADDR	0.47	60	0	26800	53500	0	1	0	256	1	P05064|ALDOA_MOUSE		1
ATLK(+42.01)DQLIVNLLKEEQAPQNK	0.69	60	0	224000	448000	0	1	0	256	1	P06151|LDHA_MOUSE	Acetylation (K)	1
KFIIPNIVK	0.76	60	0	434000	868000	0	1	0	256	1	P06151|LDHA_MOUSE		1
VWFVSNIDGTHIAK	0.68	60	0	278000	555000	0	1	0	256	1	P06745|G6PI_MOUSE		1
TFYILVVR	0.44	60	0	56700	113000	0	1	0	256	1	P06800|PTPRC_MOUSE		1
HIYFITGETK	0.45	60	0	47800	95600	0	1	0	256	2	P07901|HS90A_MOUSE		1
TDTGEPMGR	0.44	60	0	21500	43100	0	1	0	256	1	P07901|HS90A_MOUSE		1
RALLFVPR	0.69	60	0	163000	327000	0	1	0	256	1	P07901|HS90A_MOUSE		1
YETALLSSGFSLEDPQTHANR	0.47	60	0	15000	30000	0	1	0	256	1	P07901|HS90A_MOUSE		1
HGVYNPNK	0.78	60	0	199000	398000	0	1	0	256	1	P08249|MDHM_MOUSE		1
SAVTTVVNPK	0.47	60	0	32600	65200	0	1	0	256	1	P09055|ITB1_MOUSE		1
LSSFKR	0.6	60	0	68900	138000	0	1	0	256	1	P09103|PDIA1_MOUSE		1
LKAEGSEIR	0.6	60	0	55600	111000	0	1	0	256	1	P09103|PDIA1_MOUSE		1
VLVGANFEEVAFDEKK	0.68	60	0	315000	630000	0	1	0	256	1	P09103|PDIA1_MOUSE		1
HNQLPLVIEFTEQTAPK	0.88	60	0	515000	1030000	0	1	0	256	1	P09103|PDIA1_MOUSE		1
TGPAATTLSDTAAAESLVDSSEVTVIGFFK	0.54	60	0	48600	97200	0	1	0	256	1	P09103|PDIA1_MOUSE		1
VVVSQTK(+42.01)K	0.6	60	0	63200	126000	0	1	0	256	1	P09405|NUCL_MOUSE	Acetylation (K)	1
NITPAK(+42.01)VIPTPGKK	0.71	60	0	250000	499000	0	1	0	256	1	P09405|NUCL_MOUSE	Acetylation (K)	1
TGK(+42.01)TSTWSGESK	0.57	60	0	74300	149000	0	1	0	256	1	P09405|NUCL_MOUSE	Acetylation (K)	1
ATTTPAK(+42.01)K	0.65	60	0	63700	127000	0	1	0	256	1	P09405|NUCL_MOUSE	Acetylation (K)	1
ASFEDAK	0.53	60	0	26300	52600	0	1	0	256	1	P09405|NUCL_MOUSE		1
KVVVSQTK	0.61	60	0	66700	133000	0	1	0	256	1	P09405|NUCL_MOUSE		1
LVSQDGK	0.53	60	0	27600	55200	0	1	0	256	1	P09405|NUCL_MOUSE		1
SVAEEEDDEEEDEDDEDEDDEEEDDEDDDEEEEEEEPVK	0.64	60	0	194000	388000	0	1	0	256	1	P09405|NUCL_MOUSE		1
AAPGK	0.71	60	0	296000	592000	0	1	0	256	1	P09405|NUCL_MOUSE	Q7JJ13|BRD2_MOUSE	1
KNNQITNNQR	0.55	60	0	32800	65600	0	1	0	256	1	P09411|PGK1_MOUSE		1
ALESPERPFLAILGGAK	0.61	60	0	74200	148000	0	1	0	256	1	P09411|PGK1_MOUSE		1
AGGK(+42.01)AGKDSGK(+42.01)AK	0.7	60	0	89900	180000	0	1	0	256	1	P0C0S6|H2AZ_MOUSE	Acetylation (K)	1
RQTVAVGVIK	0.75	60	0	282000	564000	0	1	0	256	1	P10126|EF1A1_MOUSE		1
EHALLAYTLGVK	0.59	60	0	207000	414000	0	1	0	256	4	P10126|EF1A1_MOUSE		1
HAVSEGTK	0.75	60	0	230000	461000	0	1	0	256	1	P10854|H2B1M_MOUSE	Q64478|H2B1H_MOUSE	1	Q64475|H2B1B_MOUSE	Q64525|H2B2B_MOUSE
YLPQYR	0.52	60	0	76100	152000	0	1	0	256	2	P11247|PERM_MOUSE		1
N(+.98)LK(+42.01)LGIHEDSTNR	0.72	60	0	233000	465000	0	1	0	256	1	P11499|HS90B_MOUSE	Deamidation (NQ); Acetylation (K)	1
RALLFIPR	0.79	60	0	321000	642000	0	1	0	256	1	P11499|HS90B_MOUSE		1
FETALLSSGFSLEDPQTHSNR	0.71	60	0	276000	553000	0	1	0	256	1	P11499|HS90B_MOUSE		1
HFSVEGQLEF	0.77	60	0	554000	1110000	0	1	0	256	1	P11499|HS90B_MOUSE	P07901|HS90A_MOUSE	1
NDALRVKKK	0.59	60	0	207000	414000	0	1	0	256	1	P13542|MYH8_MOUSE		1
AAEK(+42.01)QM(+15.99)K	0.62	60	0	57500	115000	0	1	0	256	1	P14211|CALR_MOUSE	Acetylation (K); Oxidation (M)	1
TLIEILATR	0.62	60	0	54800	110000	0	1	0	256	1	P14824|ANXA6_MOUSE		1
GHLENNPALEK	0.66	60	0	114000	229000	0	1	0	256	1	P14869|RLA0_MOUSE		1
GNVGFVFTKEDLTEIR	0.51	60	0	41500	82900	0	1	0	256	1	P14869|RLA0_MOUSE		1
AFLADPSAFAAAAPAAAATTAAPAAAAAPAK	0.39	60	0	17700	35500	0	1	0	256	1	P14869|RLA0_MOUSE		1
AASGEAKPQAK	0.6	60	0	35900	71700	0	1	0	256	1	P15864|H12_MOUSE		1
KPAAAAVTK	0.54	60	0	31400	62800	0	1	0	256	1	P15864|H12_MOUSE		1
KATGAATPK	0.7	60	0	57000	114000	0	1	0	256	1	P15864|H12_MOUSE	P43277|H13_MOUSE	1
GAAQNIIPASTGAAKAVGK(+42.01)	0.51	60	0	48600	97300	0	1	0	256	1	P16858|G3P_MOUSE	Acetylation (K)	1
VIISAPSADAPMFVMGVNHEKY	0.41	60	0	46600	93100	0	1	0	256	1	P16858|G3P_MOUSE		1
HAITATQK	0.59	60	0	33200	66400	0	1	0	256	1	P16858|G3P_MOUSE		1
KVTTAPGR	0.58	60	0	112000	225000	0	1	0	256	2	P17095|HMGA1_MOUSE		1
AGAVEK(+42.01)GVPLYR	0.36	60	0	24500	49100	0	1	0	256	1	P17182|ENOA_MOUSE	Acetylation (K)	1
LAQSNGWGVMVSHR	0.58	60	0	227000	454000	0	1	0	256	1	P17182|ENOA_MOUSE		1
FTASAGIQVVGDDLTVTNPK	0.5	60	0	20500	41000	0	1	0	256	1	P17182|ENOA_MOUSE		1
GLSVPNVHGALAPLAIPSAAAAAAASR	0.73	60	0	286000	571000	0	1	0	256	1	P17225|PTBP1_MOUSE		1
SIYGEK(+42.01)FEDENFILK	0.57	60	0	58500	117000	0	1	0	256	1	P17742|PPIA_MOUSE	Acetylation (K)	1
DLGATWVVLGHSER	0.55	60	0	61000	122000	0	1	0	256	1	P17751|TPIS_MOUSE		1
SEAVVAVLLTK(+42.01)K	0.53	60	0	53400	107000	0	1	0	256	1	P19096|FAS_MOUSE	Acetylation (K)	1
EGGFLLVHTVLK	0.59	60	0	106000	211000	0	1	0	256	1	P19096|FAS_MOUSE		1
VHLTGINVNPNALFPPVEFPAPR	0.55	60	0	55800	112000	0	1	0	256	1	P19096|FAS_MOUSE		1
GGNVGIN(+.98)SFGFGGSNVHVILQPNTR	0.39	60	0	50300	101000	0	1	0	256	1	P19096|FAS_MOUSE	Deamidation (NQ)	1
TGGLAFHSYF	0.66	60	0	220000	440000	0	1	0	256	1	P19096|FAS_MOUSE		1
RSTM(+15.99)KPVQK	0.67	60	0	64500	129000	0	1	0	256	1	P20029|BIP_MOUSE	Oxidation (M)	1
KSDIDEIVLVGGSTR	0.67	60	0	157000	315000	0	1	0	256	1	P20029|BIP_MOUSE		1
TKPYIQVDIGGGQTK	0.55	60	0	212000	424000	0	1	0	256	2	P20029|BIP_MOUSE		1
DYGVLLESAGIALR	0.48	60	0	31200	62300	0	1	0	256	1	P20108|PRDX3_MOUSE		1
LVVDLKDVDPDVAYSSIPYEK	0.51	60	0	26800	53700	0	1	0	256	1	P24527|LKHA4_MOUSE		1
TSPVTAR	0.47	60	0	23900	47800	0	1	0	256	1	P25206|MCM3_MOUSE		1
IIAEGANGPTTPEADK(+42.01)IFLER	0.5	60	0	32700	65400	0	1	0	256	1	P26443|DHE3_MOUSE	Acetylation (K)	1
NNASTDYDLSDKSINPLGGFVHY	0.52	60	0	58600	117000	0	1	0	256	1	P27659|RL3_MOUSE		1
KSSATVGPK	0.57	60	0	45600	91200	0	1	0	256	1	P27661|H2AX_MOUSE		1
TFSHELSDFGLESTTGEVPVVAIR	0.65	60	0	199000	397000	0	1	0	256	1	P27773|PDIA3_MOUSE		1
GSNYWR	0.53	60	0	75000	150000	0	1	0	256	1	P27773|PDIA3_MOUSE		1
SGSVKPVALPQASKK	0.66	60	0	157000	313000	0	1	0	256	1	P28293|CATG_MOUSE		1
RSGSVKPVALPQASK	0.8	60	0	641000	1280000	0	1	0	256	1	P28293|CATG_MOUSE		1
SQVDK(+42.01)LTLTSR	0.41	60	0	19600	39100	0	1	0	256	1	P29758|OAT_MOUSE	Acetylation (K)	1
TPFVVEVPDW	0.48	60	0	15900	31700	0	1	0	256	1	P30412|PPIC_MOUSE		1
IVIGLFGNVVPK	0.54	60	0	41600	83200	0	1	0	256	1	P30412|PPIC_MOUSE		1
NEPLLTPIPLK(+42.01)R	0.48	60	0	25500	51100	0	1	0	256	1	P33609|DPOLA_MOUSE	Acetylation (K)	1
ASVPEGFLSELTQQLAQATGKPAQY	0.55	60	0	56200	112000	0	1	0	256	1	P34884|MIF_MOUSE		1
IGGAQNR	0.55	60	0	39900	79800	0	1	0	256	1	P34884|MIF_MOUSE		1
AQFEGIVTDLIKR	0.61	60	0	93600	187000	0	1	0	256	1	P38647|GRP75_MOUSE		1
HVDWVR	0.54	60	0	40400	80800	0	1	0	256	1	P40124|CAP1_MOUSE		1
WDLRRLCK	0.72	60	0	318000	635000	0	1	0	256	1	P42932|TCPQ_MOUSE		1
KPAAAAGAK(+42.01)K	0.61	60	0	79700	159000	0	1	0	256	1	P43274|H14_MOUSE	P43277|H13_MOUSE	1
KPAAAAGAKK(+42.01)	0.46	60	0	7980	16000	0	1	0	256	1	P43274|H14_MOUSE	P43277|H13_MOUSE	1
AITTK(+42.01)VSVK	0.61	60	0	88300	177000	0	1	0	256	1	P43275|H11_MOUSE	Acetylation (K)	1
TGAAAGK(+42.01)R	0.55	60	0	68600	137000	0	1	0	256	2	P43277|H13_MOUSE	Acetylation (K)	1
AGEK(+42.01)APDTK	0.63	60	0	50900	102000	0	1	0	256	1	P47911|RL6_MOUSE	Acetylation (K)	1
KAGSDAAASRPR	0.54	60	0	29200	58400	0	1	0	256	1	P47911|RL6_MOUSE		1
ALVKPQAIKPK	0.72	60	0	288000	576000	0	1	0	256	1	P47915|RL29_MOUSE		1
TNFFGTR	0.54	60	0	41100	82200	0	1	0	256	1	P48758|CBR1_MOUSE		1
KLFIGGLSFETTDESLR	0.6	60	0	78000	156000	0	1	0	256	1	P49312|ROA1_MOUSE		1
AFFK(+42.01)GAWSNVLR	0.62	60	0	82700	165000	0	1	0	256	1	P51881|ADT2_MOUSE	Acetylation (K)	1
IENHEGVR	0.41	60	0	8250	16500	0	1	0	256	1	P52480|KPYM_MOUSE		1
GVNLPGAAVDLPAVSEKDIQ(+.98)DLK	0.51	60	0	52300	105000	0	1	0	256	1	P52480|KPYM_MOUSE	Deamidation (NQ)	1
FASFPDYLVIQIK	0.52	60	0	32900	65900	0	1	0	256	1	P56399|UBP5_MOUSE		1
GQK(+42.01)VLDSGAPIKIPVGPETLGR	0.58	60	0	88400	177000	0	1	0	256	1	P56480|ATPB_MOUSE	Acetylation (K)	1
AAQASAAPK	0.56	60	0	81200	162000	0	1	0	256	2	P56480|ATPB_MOUSE		1
ASSIEAR	0.46	60	0	13300	26600	0	1	0	256	1	P57759|ERP29_MOUSE		1
AVLIGPPSGGK	0.51	60	0	32200	64300	0	1	0	256	1	P57787|MOT4_MOUSE		1
QVTITGSAASISLAQYLINAR	0.5	60	0	31500	62900	0	1	0	256	1	P60335|PCBP1_MOUSE		1
LQMEAPHIIVGTPGR	0.58	60	0	95800	192000	0	1	0	256	1	P60843|IF4A1_MOUSE		1
AFK(+42.01)DTGK(+42.01)TPVEPEVAIHR	0.68	60	0	231000	462000	0	1	0	256	1	P60867|RS20_MOUSE	Acetylation (K)	1
LLAEPVPGIK	0.62	60	0	56200	112000	0	1	0	256	1	P61089|UBE2N_MOUSE		1
MWVQLLIPR	0.56	60	0	58600	117000	0	1	0	256	1	P61290|PSME3_MOUSE		1
KVTAAM(+15.99)GK	0.51	60	0	52400	105000	0	1	0	256	1	P61358|RL27_MOUSE	Oxidation (M)	1
LLIHQSLAGGIIGVK	0.64	60	0	402000	804000	0	1	0	256	2	P61979|HNRPK_MOUSE		1
IILDLISESPIKGR	0.6	60	0	121000	242000	0	1	0	256	1	P61979|HNRPK_MOUSE		1
ILPKPTR	0.49	60	0	28800	57600	0	1	0	256	1	P62082|RS7_MOUSE		1
KAIIIFVPVPQLK	0.61	60	0	87800	176000	0	1	0	256	1	P62082|RS7_MOUSE		1
TKTPGPGAQSALR	0.6	60	0	88600	177000	0	1	0	256	1	P62264|RS14_MOUSE		1
KNIGLGFK(+42.01)TPK	0.82	60	0	362000	723000	0	1	0	256	1	P62281|RS11_MOUSE	Acetylation (K)	1
KIFVGTK	0.8	60	0	250000	500000	0	1	0	256	1	P62702|RS4X_MOUSE		1
TVTAMDVVYALKR	0.85	60	0	340000	680000	0	1	0	256	1	P62806|H4_MOUSE		1
TTFVKR	0.61	60	0	79900	160000	0	1	0	256	1	P62827|RAN_MOUSE		1
GHVQPIR	0.58	60	0	51000	102000	0	1	0	256	1	P62855|RS26_MOUSE		1
SMPEQTGEK	0.44	60	0	19000	37900	0	1	0	256	1	P62889|RL30_MOUSE		1
KVGLIAAR	0.71	60	0	241000	482000	0	1	0	256	1	P62918|RL8_MOUSE		1
GTLDPVEK(+42.01)ALR	0.55	60	0	41600	83100	0	1	0	256	1	P63017|HSP7C_MOUSE	Acetylation (K)	1
IQK(+42.01)LLQDFFNGK	0.5	60	0	35800	71600	0	1	0	256	1	P63017|HSP7C_MOUSE	Acetylation (K)	1
IQ(+.98)K(+42.01)LLQDFFNGK	0.65	60	0	95200	190000	0	1	0	256	1	P63017|HSP7C_MOUSE	Deamidation (NQ); Acetylation (K)	1
ITITNDK(+42.01)GR	0.53	60	0	40300	80600	0	1	0	256	1	P63017|HSP7C_MOUSE	Acetylation (K)	1
DISENKR	0.55	60	0	178000	357000	0	1	0	256	1	P63017|HSP7C_MOUSE		1
RNTTIPTK	0.46	60	0	13100	26200	0	1	0	256	1	P63017|HSP7C_MOUSE	P38647|GRP75_MOUSE	1
VGLQVVAVK(+42.01)APGFGDNR	0.62	60	0	70000	140000	0	1	0	256	1	P63038|CH60_MOUSE	Acetylation (K)	1
ISSVQSIVPALEIANAHR	0.69	60	0	124000	248000	0	1	0	256	1	P63038|CH60_MOUSE		1
IVEM(+15.99)STSKTGK(+42.01)	0.5	60	0	24300	48500	0	1	0	256	1	P63242|IF5A1_MOUSE	Oxidation (M); Acetylation (K)	1
VHLVGIDIFTGK	0.55	60	0	40000	80100	0	1	0	256	1	P63242|IF5A1_MOUSE		1
KDLYANTVLSGGTTMYPGIADR	0.75	60	0	344000	687000	0	1	0	256	1	P63260|ACTG_MOUSE		1
HQGVM(+15.99)VGM(+15.99)GQK	0.85	60	0	1270000	2550000	0	1	0	256	1	P63260|ACTG_MOUSE	P63268|ACTH_MOUSE	1
IIVDELKQEVISTSSK	0.72	60	0	203000	405000	0	1	0	256	1	P68040|RACK1_MOUSE		1
TLYVGNLSR	0.53	60	0	32900	65800	0	1	0	256	1	P70318|TIAR_MOUSE		1
LALVTGGEIASTFDHPELVK	0.51	60	0	65800	132000	0	1	0	256	1	P80314|TCPB_MOUSE		1
KISTPVDVNNR	0.41	60	0	21500	43100	0	1	0	256	1	P80318|TCPG_MOUSE		1
HSLYLK	0.83	60	0	386000	772000	0	1	0	256	1	P84099|RL19_MOUSE		1
RVTIMPK	0.68	60	0	1100000	2210000	0	1	0	256	4	P84228|H32_MOUSE	P84244|H33_MOUSE	1
GVLLMLFGGVPK	0.59	60	0	55900	112000	0	1	0	256	1	P97311|MCM6_MOUSE		1
ETVVEVPQVTWEDIGGLEDVKR	0.59	60	0	75100	150000	0	1	0	256	1	Q01853|TERA_MOUSE		1
VGSAAQTR	0.56	60	0	50500	101000	0	1	0	256	2	Q03265|ATPA_MOUSE		1
KLLLAIVGQ	0.49	60	0	31200	62500	0	1	0	256	1	Q07076|ANXA7_MOUSE		1
LVDVLEKTPLDLVGGAVR	0.47	60	0	27500	54900	0	1	0	256	1	Q09200|B4GN1_MOUSE		1
QGK(+42.01)TALAVAAR	0.49	60	0	16900	33800	0	1	0	256	1	Q14DN9|AKD1B_MOUSE	Acetylation (K)	1
MIGGLYLGELVR	0.47	60	0	15200	30400	0	1	0	256	1	Q3TRM8|HXK3_MOUSE		1
AAVESLGFILFR	0.46	60	0	16100	32100	0	1	0	256	1	Q3TXS7|PSMD1_MOUSE		1
HSVGVVIGR	0.65	60	0	151000	302000	0	1	0	256	1	Q3U0V1|FUBP2_MOUSE		1
TYEVSLR	0.73	60	0	129000	259000	0	1	0	256	1	Q3U1J4|DDB1_MOUSE		1
GPAPLGTFQVTTPQRK	0.71	60	0	179000	357000	0	1	0	256	1	Q3U9G9|LBR_MOUSE		1
YVLVAGITPTPLGEGK	0.49	60	0	33700	67500	0	1	0	256	1	Q3V3R1|C1TM_MOUSE		1
TDPASNTK(+42.01)LIAMK	0.55	60	0	128000	255000	0	1	0	256	2	Q61026|NCOA2_MOUSE	Acetylation (K)	1
IKVPVDWNR	0.57	60	0	66900	134000	0	1	0	256	1	Q61233|PLSL_MOUSE		1
QTLMWSATWPK	0.51	60	0	36600	73200	0	1	0	256	1	Q61656|DDX5_MOUSE	Q501J6|DDX17_MOUSE	1
PGGGNKVPQK(+42.01)K	0.75	60	0	354000	708000	0	1	0	256	1	Q61937|NPM_MOUSE	Acetylation (K)	1
HAIPIIK	0.64	60	0	200000	400000	0	1	0	256	1	Q62167|DDX3X_MOUSE		1
HVINFDLPSDIEEY	0.64	60	0	88200	176000	0	1	0	256	1	Q62167|DDX3X_MOUSE		1
NNEDVSIIPPLFTVSVDHR	0.6	60	0	120000	239000	0	1	0	256	1	Q62186|SSRD_MOUSE		1
STAVTTGSAK(+42.01)IK	0.57	60	0	57100	114000	0	1	0	256	1	Q64012|RALY_MOUSE	Acetylation (K)	1
SGEIEPVSVK(+42.01)VGDKVLLPEYGGTK	0.44	60	0	8720	17400	0	1	0	256	1	Q64433|CH10_MOUSE	Acetylation (K)	1
SAAETVTK	0.56	60	0	80600	161000	0	1	0	256	2	Q64433|CH10_MOUSE		1
KAISK(+42.01)AQK	0.52	60	0	30300	60500	0	1	0	256	1	Q64475|H2B1B_MOUSE	Acetylation (K)	1
KGSK(+42.01)K(+42.01)ALTK	0.88	60	0	499000	998000	0	1	0	256	1	Q64478|H2B1H_MOUSE	Acetylation (K)	1
VLVIGSGGR	0.57	60	0	120000	241000	0	1	0	256	1	Q64737|PUR2_MOUSE		1
TPDTIR	0.65	60	0	54500	109000	0	1	0	256	1	Q68FD5|CLH1_MOUSE		1
LHIIEVGTPPTGNQPFPK	0.5	60	0	36500	72900	0	1	0	256	1	Q68FD5|CLH1_MOUSE		1
VAPSK(+42.01)WEAVDESELEAQAVTTSK	0.53	60	0	53600	107000	0	1	0	256	1	Q6NV83|SR140_MOUSE	Acetylation (K)	1
LLSEEVFDFSSGQITQVK	0.6	60	0	56900	114000	0	1	0	256	1	Q6P5F9|XPO1_MOUSE		1
NDK(+42.01)FYKDVLEVGELAK	0.78	60	0	212000	424000	0	1	0	256	1	Q6PGB6|NAA50_MOUSE	Acetylation (K)	1
NDKFYK(+42.01)DVLEVGELAK	0.79	60	0	500000	1000000	0	1	0	256	1	Q6PGB6|NAA50_MOUSE	Acetylation (K)	1
KGQGGAGAGDDEEED	0.38	60	0	11800	23500	0	1	0	256	1	Q6ZWN5|RS9_MOUSE		1
HDEVK	0.61	60	0	117000	235000	0	1	0	256	1	Q6ZWR6|SYNE1_MOUSE	O70435|PSA3_MOUSE	1
LK(+42.01)LYLPK	0.5	60	0	13700	27400	0	1	0	256	1	Q78PY7|SND1_MOUSE	Acetylation (K)	1
SPAPSNPTLSPSTPAK(+42.01)TPK	0.5	60	0	44800	89500	0	1	0	256	1	Q7TPV4|MBB1A_MOUSE	Acetylation (K)	1
SPAPSNPTLSPSTPAKTPK	0.55	60	0	46600	93200	0	1	0	256	1	Q7TPV4|MBB1A_MOUSE		1
LATASEK(+42.01)GTVIR	0.53	60	0	43600	87300	0	1	0	256	1	Q80W47|WIPI2_MOUSE	Acetylation (K)	1
TLTPEQWTR	0.62	60	0	91300	183000	0	1	0	256	1	Q8BGS2|BOLA2_MOUSE		1
QYASLTGTQALPPLFSLGYHQSR	0.45	60	0	33100	66100	0	1	0	256	1	Q8BHN3|GANAB_MOUSE		1
STVFGTALNYVALR	0.49	60	0	30300	60700	0	1	0	256	1	Q8BLN5|ERG7_MOUSE		1
QSSAK(+42.01)VQSK(+42.01)NK	0.52	60	0	36200	72300	0	1	0	256	1	Q8BRB7|KAT6B_MOUSE	Acetylation (K)	1
EGRPQEPTPAK(+42.01)R	0.66	60	0	160000	321000	0	1	0	256	1	Q8BTI8|SRRM2_MOUSE	Acetylation (K)	1
TPAALAALSLTGSGTPPTAANYPSSSR	0.46	60	0	36800	73600	0	1	0	256	1	Q8BTI8|SRRM2_MOUSE		1
VNILDVASGALLR	0.47	60	0	14200	28300	0	1	0	256	1	Q8C4J7|TBL3_MOUSE		1
LLHDQVGVIQFGPY	0.5	60	0	33000	66000	0	1	0	256	1	Q8CIE6|COPA_MOUSE		1
HGIIGFTR	0.76	60	0	303000	605000	0	1	0	256	1	Q8VCC1|PGDH_MOUSE		1
GIHFQDYDISPLLVK	0.54	60	0	39200	78400	0	1	0	256	1	Q8VCC1|PGDH_MOUSE		1
VALVTGAAQGIGK	0.92	60	0	1600000	3200000	0	1	0	256	2	Q8VCC1|PGDH_MOUSE		1
VSHLLGINVTDFTR	0.61	60	0	114000	228000	0	1	0	256	1	Q8VDD5|MYH9_MOUSE		1
VISGVLQLGNIAFKK	0.75	60	0	201000	402000	0	1	0	256	1	Q8VDD5|MYH9_MOUSE		1
GIVEFASK(+42.01)PAAR	0.67	60	0	102000	204000	0	1	0	256	1	Q8VIJ6|SFPQ_MOUSE	Acetylation (K)	1
NLTNPNTVIILIGNK	0.46	60	0	20500	41100	0	1	0	256	1	Q91V41|RAB14_MOUSE		1
GYPTLLLFR	0.66	60	0	124000	248000	0	1	0	256	1	Q91W90|TXND5_MOUSE		1
FAVGIVIGR	0.64	60	0	238000	476000	0	1	0	256	1	Q91WJ8|FUBP1_MOUSE		1
SISQQSGAR	0.47	60	0	30200	60400	0	1	0	256	2	Q91WJ8|FUBP1_MOUSE		1
VTAEVVLVHPGGGSTSR	0.54	60	0	172000	344000	0	1	0	256	2	Q91YQ5|RPN1_MOUSE		1
APAGILNGK(+42.01)LVSAQIR	0.44	60	0	22600	45100	0	1	0	256	1	Q922D8|C1TC_MOUSE	Acetylation (K)	1
MASTFIGNSTAIQELFKR	0.52	60	0	49300	98600	0	1	0	256	1	Q922F4|TBB6_MOUSE		1
LVNLQHLDLLNNR	0.47	60	0	27400	54700	0	1	0	256	1	Q922Q8|LRC59_MOUSE		1
WLDLKDNPLDPVLAK	0.56	60	0	52600	105000	0	1	0	256	1	Q922Q8|LRC59_MOUSE		1
SIVDNWPENHVK(+42.01)AVVVTDGER	0.59	60	0	129000	259000	0	1	0	256	1	Q99KE1|MAOM_MOUSE	Acetylation (K)	1
FSLFAGGMLR	0.53	60	0	38900	77800	0	1	0	256	1	Q99KF1|TMED9_MOUSE		1
AIITK(+42.01)SFAR	0.52	60	0	31600	63100	0	1	0	256	1	Q99KI0|ACON_MOUSE	Acetylation (K)	1
QQLQTTR	0.49	60	0	16000	31900	0	1	0	256	1	Q99KP6|PRP19_MOUSE		1
K(+42.01)FQVLDFTNPK	0.57	60	0	51500	103000	0	1	0	256	1	Q99N96|RM01_MOUSE	Acetylation (K)	1
ISLQAIQQLVR	0.4	60	0	14100	28100	0	1	0	256	1	Q99P88|NU155_MOUSE		1
SSFLIMWR	0.58	60	0	58600	117000	0	1	0	256	1	Q9CQ80|VPS25_MOUSE		1
IVVLFYK	0.56	60	0	41300	82600	0	1	0	256	1	Q9CQC6|BZW1_MOUSE		1
NQQTIGAR	0.47	60	0	18400	36900	0	1	0	256	1	Q9CQC6|BZW1_MOUSE		1
TFSNWPTYPQLYVR	0.61	60	0	104000	208000	0	1	0	256	1	Q9CQM9|GLRX3_MOUSE		1
AQQALVQK(+42.01)R	0.54	60	0	52300	105000	0	1	0	256	1	Q9CQQ7|AT5F1_MOUSE	Acetylation (K)	1
AGK(+42.01)LVAIVDVIDQNR	0.56	60	0	61200	122000	0	1	0	256	1	Q9CR57|RL14_MOUSE	Acetylation (K)	1
GQK(+42.01)TPAQK	0.79	60	0	188000	377000	0	1	0	256	1	Q9CR57|RL14_MOUSE	Acetylation (K)	1
AAIAAAAAAAAAK	0.55	60	0	125000	250000	0	1	0	256	1	Q9CR57|RL14_MOUSE		1
HVSPAGAAVGVPLSEDEAR	0.48	60	0	21600	43200	0	1	0	256	1	Q9CWJ9|PUR9_MOUSE		1
LFALVLTPTR	0.55	60	0	48800	97700	0	1	0	256	1	Q9CWX9|DDX47_MOUSE		1
LVLLELNFLPTTGTK	0.54	60	0	29900	59900	0	1	0	256	1	Q9CX56|PSMD8_MOUSE		1
FLVGFTNK	0.78	60	0	634000	1270000	0	1	0	256	2	Q9CY50|SSRA_MOUSE		1
TLHVEEVVPSVIEPSFGLGR	0.68	60	0	112000	224000	0	1	0	256	1	Q9CZD3|GARS_MOUSE		1
AQVTGQSAR	0.45	60	0	11900	23900	0	1	0	256	1	Q9CZD3|GARS_MOUSE		1
MEDTLKR	1.51	60	0	3940000	7880000	0	1	0	256	1	Q9CZD3|GARS_MOUSE		1
ALGVLAQLIWSR	0.56	60	0	65700	131000	0	1	0	256	1	Q9CZU6|CISY_MOUSE		1
KLTPQGQR	0.62	60	0	82000	164000	0	1	0	256	1	Q9CZX8|RS19_MOUSE		1
IQFFAIEIAR	0.61	60	0	78000	156000	0	1	0	256	1	Q9D0B6|PBDC1_MOUSE		1
ANLEK(+42.01)AQSELSGAADEAAR	0.51	60	0	49800	99700	0	1	0	256	1	Q9D3D9|ATPD_MOUSE	Acetylation (K)	1
TKGTSSFGK	0.53	60	0	24800	49500	0	1	0	256	1	Q9D823|RL37_MOUSE		1
ILGLLDTHLK(+42.01)TR	0.62	60	0	183000	366000	0	1	0	256	1	Q9D8N0|EF1G_MOUSE	Acetylation (K)	1
KQVLEPSFR	0.57	60	0	95200	190000	0	1	0	256	1	Q9D8N0|EF1G_MOUSE		1
TYPENWR	0.86	60	0	964000	1930000	0	1	0	256	2	Q9D8N0|EF1G_MOUSE		1
TVTELVTK(+42.01)K	0.76	60	0	821000	1640000	0	1	0	256	2	Q9DBE9|SPB1_MOUSE	Acetylation (K)	1
NFESLSEAFSVASAAAALSQNR	0.6	60	0	89400	179000	0	1	0	256	1	Q9DBG6|RPN2_MOUSE		1
FQLVDVNTGAELTPHQTFVR	0.57	60	0	72800	146000	0	1	0	256	1	Q9DBG6|RPN2_MOUSE		1
YHVPVVVVPEGSTSDTQEQAILR	0.62	60	0	123000	246000	0	1	0	256	1	Q9DBG6|RPN2_MOUSE		1
ISTEVGITNVDLSTVDKDQSIAPK	0.6	60	0	109000	219000	0	1	0	256	1	Q9DBG6|RPN2_MOUSE		1
THWVVDF	0.57	60	0	54400	109000	0	1	0	256	1	Q9DC23|DJC10_MOUSE		1
TIAALIYGK	0.73	60	0	194000	387000	0	1	0	256	1	Q9DC23|DJC10_MOUSE		1
ILYDILAFAK	0.72	60	0	128000	255000	0	1	0	256	1	Q9DC23|DJC10_MOUSE		1
SSVLFLNSLDAK	0.64	60	0	156000	313000	0	1	0	256	2	Q9DC23|DJC10_MOUSE		1
EVDGLLR	0.51	60	0	24200	48400	0	1	0	256	1	Q9DC23|DJC10_MOUSE	Q9D898|ARP5L_MOUSE	1
GIHVEIPGAQAESLGPLQVAR	0.49	60	0	26500	53000	0	1	0	256	1	Q9DCW4|ETFB_MOUSE		1
LASLSEKPPAIDWAYY	0.42	60	0	17900	35900	0	1	0	256	1	Q9DCX2|ATP5H_MOUSE		1
LAALSASLAR	0.49	60	0	34800	69500	0	1	0	256	1	Q9EQ61|PESC_MOUSE		1
AIFIFLSNAGAER	0.55	60	0	50600	101000	0	1	0	256	1	Q9ER39|TOR1A_MOUSE		1
SVFGGFINYFK	0.47	60	0	23700	47400	0	1	0	256	1	Q9ERB0|SNP29_MOUSE		1
FVTAIWNLLVTTGR	0.49	60	0	22300	44600	0	1	0	256	1	Q9ERK4|XPO2_MOUSE		1
LAEELPSLTHLNLSGNNLK	0.57	60	0	41500	83000	0	1	0	256	1	Q9EST5|AN32B_MOUSE		1
NLYVTFPIPDLQQYYK	0.41	60	0	22400	44700	0	1	0	256	1	Q9JHR7|IDE_MOUSE		1
NAVLAIYTIYR	0.65	60	0	98600	197000	0	1	0	256	1	Q9JIF7|COPB_MOUSE		1
SGAK(+42.01)LGSDGAEESMETLPKPSEK	0.54	60	0	93300	187000	0	1	0	256	1	Q9JIK5|DDX21_MOUSE	Acetylation (K)	1
AGAVSALAK	0.55	60	0	60400	121000	0	1	0	256	1	Q9QZE5|COPG1_MOUSE		1
IVTSTYK	0.51	60	0	52000	104000	0	1	0	256	1	Q9WUU7|CATZ_MOUSE		1
SPPYG	0.59	60	0	106000	213000	0	1	0	256	1			1
DAFLVFR	0.57	60	0	45200	0	90500	0	1	256	1	A2A5R2|BIG2_MOUSE		0
VADPVGVLK	0.89	5.01	1.3	1940000	974000	2910000	0.33	1	2.99	2	A2A935|PRD16_MOUSE		0
AAFLNEVLR	0.69	3.43	0.4	620000	260000	980000	0.26	1	3.78	1	A2A9C3|SZT2_MOUSE		0
TDLIIR	0.62	0.97	3	4050000	3000000	5090000	0.59	1	1.7	1	A2ARZ3|FSIP2_MOUSE		0
STLSLSEVCGK	1.29	2.04	1	2800000	2290000	3310000	0.69	1	1.45	2	A6H6T1|PRS40_MOUSE		0
QSYLR	0.58	60	0	134000	0	269000	0	1	256	1	B1AZP2|DLGP4_MOUSE		0
TGSLSNSR	0.73	0.33	3	243000	228000	259000	0.88	1	1.13	1	B1AZP2|DLGP4_MOUSE		0
LSLDDLLQR	0.77	2.05	0	147000	102000	192000	0.53	1	1.88	2	B2RQC6|PYR1_MOUSE		0
ELSDLESAR	0.89	2.53	0.5	101000	72000	130000	0.55	1	1.81	1	B2RQC6|PYR1_MOUSE		0
VLGTSPEAIDSAENR	0.65	1.08	2.3	65000	49400	80600	0.61	1	1.63	1	B2RQC6|PYR1_MOUSE		0
GIPGLQGVDTR	0.91	1.94	1.2	149000	121000	176000	0.69	1	1.45	1	B2RQC6|PYR1_MOUSE		0
EAAAGNIGGQTVR	0.9	1.85	0.4	120000	99600	141000	0.71	1	1.41	1	B2RQC6|PYR1_MOUSE		0
LALGIPLPELR	0.77	0.36	1.9	143000	134000	153000	0.87	1	1.15	1	B2RQC6|PYR1_MOUSE		0
VPQFSFSR	0.78	0	0.6	158000	158000	157000	1	1	1	1	B2RQC6|PYR1_MOUSE		0
TSK(+42.01)NK(+42.01)SSLSR	0.53	60	0	59100	0	118000	0	1	256	1	B2RWS6|EP300_MOUSE	Acetylation (K)	0
QSTAV	0.51	60	0	31700	0	63400	0	1	256	1	B2RWS6|EP300_MOUSE		0
VVLPTFILEPR	0.54	60	0	49900	0	99900	0	1	256	1	B9EJ86|OSBL8_MOUSE		0
GVPVISVK	0.35	1.22	2.9	183000	129000	236000	0.55	1	1.83	1	D3YXK2|SAFB1_MOUSE		0
DTPSPGDVVLR	0.59	60	0	200000	0	400000	0	1	256	2	D3Z6Q9|BIN2_MOUSE		0
ASPDASSNPEPAETR	0.57	60	0	135000	0	270000	0	1	256	2	D3Z6Q9|BIN2_MOUSE		0
LSVADAQAEAK	0.53	60	0	42000	0	84000	0	1	256	1	E9PVA8|GCN1_MOUSE		0
LLTWVIGTGSPR	0.59	0.17	3.5	82500	78300	86800	0.9	1	1.11	1	E9PVA8|GCN1_MOUSE		0
SNPLLSPK	0.62	60	0	95200	0	190000	0	1	256	1	E9PVX6|KI67_MOUSE		0
IQLPVVSK	0.55	60	0	188000	0	376000	0	1	256	1	E9PVX6|KI67_MOUSE		0
ETQLLVSGR	0.53	60	0	28900	0	57800	0	1	256	1	E9PVX6|KI67_MOUSE		0
FDASAENVGIK	0.45	60	0	64600	0	129000	0	1	256	2	E9PVX6|KI67_MOUSE		0
SGASEANLIVAK	0.57	60	0	131000	0	262000	0	1	256	2	E9PVX6|KI67_MOUSE		0
ISLESSQAEPVR	0.43	60	0	74200	0	148000	0	1	256	2	E9PVX6|KI67_MOUSE		0
SPQLGPVR	0.47	60	0	43800	0	87700	0	1	256	1	E9PVX6|KI67_MOUSE		0
APGTPAPVQEENDSTAF	0.75	9.59	0.3	148000	34300	262000	0.13	1	7.64	1	E9PVX6|KI67_MOUSE		0
TSVGNIAVR	0.99	4.05	0.5	176000	119000	233000	0.51	1	1.96	1	E9PVX6|KI67_MOUSE		0
LASDFSTR	0.67	60	0	89300	0	179000	0	1	256	1	E9Q1P8|I2BP2_MOUSE		0
AGAGLPQSAAQQSAPANGILVPNGFSK	0.62	0.92	1.3	64500	49900	79200	0.63	1	1.59	1	E9Q1P8|I2BP2_MOUSE		0
ALKDELR	0.91	5.94	1.8	572000	347000	797000	0.43	1	2.3	1	E9Q309|CE350_MOUSE		0
LTVDNAVAR	1.01	0.73	0.4	293000	269000	317000	0.85	1	1.18	1	E9Q557|DESP_MOUSE		0
LETPNTFPK	0.82	0.74	1.5	187000	167000	208000	0.8	1	1.25	1	E9Q5C9|NOLC1_MOUSE		0
IGSVLISVNPFK	0.69	4.87	0.3	191000	58800	323000	0.18	1	5.48	1	E9Q634|MYO1E_MOUSE		0
NNYPMR	0.59	2.77	2.9	377000	153000	601000	0.25	1	3.92	1	E9Q634|MYO1E_MOUSE		0
ELEELR	0.59	60	0	60500	0	121000	0	1	256	1	E9Q7G0|NUMA1_MOUSE		0
LATDNTQLQTR	0.55	60	0	49800	0	99700	0	1	256	1	E9Q7G0|NUMA1_MOUSE		0
LLQVETASNSAR	0.52	60	0	40700	0	81300	0	1	256	1	E9Q7G0|NUMA1_MOUSE		0
AQLQEQLR	0.41	4.57	4.9	90700	21800	160000	0.14	1	7.3	1	E9Q7G0|NUMA1_MOUSE		0
LAVAEVR	0.66	60	0	68800	0	138000	0	1	256	1	F6ZDS4|TPR_MOUSE		0
LNNQVK	1.65	5.47	0	36300000	21900000	50700000	0.43	1	2.31	1	F6ZDS4|TPR_MOUSE		0
SLNPPLTIVR	0.48	60	0	27800	0	55500	0	1	256	1	G5E870|TRIPC_MOUSE		0
LFLQFVTGSPR	1.02	1.39	0.5	136000	116000	157000	0.74	1	1.35	1	G5E870|TRIPC_MOUSE		0
ASLLLQK	0.81	1.76	0.3	218000	167000	268000	0.62	1	1.6	1	G5E8K5|ANK3_MOUSE		0
DVVDLIR	0.69	60	0	87400	0	175000	0	1	256	1	O08528|HXK2_MOUSE		0
AELLFQGK	0.79	4.67	0.4	142000	71400	212000	0.34	1	2.97	1	O08528|HXK2_MOUSE		0
NLGSINTELQDVQR	0.51	60	0	49000	0	98000	0	1	256	1	O08547|SC22B_MOUSE		0
GEALSALDSK	0.52	60	0	43300	0	86600	0	1	256	1	O08547|SC22B_MOUSE		0
ANNLSSLSK	0.44	1.26	6.1	169000	111000	228000	0.49	1	2.05	1	O08547|SC22B_MOUSE		0
SLSGAQIDDNIPR	0.66	3.5	1.8	186000	75700	296000	0.26	1	3.91	1	O08553|DPYL2_MOUSE		0
QIGENLIVPGGVK	0.92	7.71	0.6	195000	96400	293000	0.33	1	3.04	1	O08553|DPYL2_MOUSE		0
SAAEVIAQAR	0.92	7.38	1.1	315000	160000	469000	0.34	1	2.92	1	O08553|DPYL2_MOUSE		0
IVAPPGGR	1.06	6.25	0.2	116000	76400	156000	0.49	1	2.05	1	O08553|DPYL2_MOUSE		0
VFNLYPR	0.53	0.89	4.1	108000	78300	138000	0.57	1	1.77	1	O08553|DPYL2_MOUSE		0
GSPLVVISQGK	1.27	1.64	0.3	1030000	885000	1180000	0.75	1	1.34	1	O08553|DPYL2_MOUSE		0
FNENAVVR	0.67	60	0	182000	0	365000	0	1	256	1	O08573|LEG9_MOUSE		0
YTPIPNGLYPSK	0.67	1.24	3.3	210000	158000	262000	0.6	1	1.66	1	O08573|LEG9_MOUSE		0
DSGFGGGAGVETGGK	0.95	7.93	0.4	164000	78200	249000	0.31	1	3.19	1	O08583|THOC4_MOUSE		0
NIQLVTSQIDTQR	0.58	1.06	2.7	354000	250000	459000	0.54	1	1.84	2	O08583|THOC4_MOUSE		0
ELEEWYAR	0.42	60	0	17100	0	34200	0	1	256	1	O08585|CLCA_MOUSE		0
LQSEPESIR	0.64	5.1	0.6	201000	55600	346000	0.16	1	6.22	2	O08585|CLCA_MOUSE		0
LEALDANSR	0.71	3.36	1.2	318000	157000	480000	0.33	1	3.07	2	O08585|CLCA_MOUSE		0
AAEEAFVNDIDESSPGTEWER	0.49	1.91	3.9	161000	79200	243000	0.33	1	3.07	1	O08585|CLCA_MOUSE		0
SVLISLK	0.78	2.48	2.4	1330000	857000	1800000	0.48	1	2.1	2	O08585|CLCA_MOUSE		0
YEEIVDR	0.87	60	0	1630000	0	3260000	0	1	256	2	O08692|NGP_MOUSE		0
AIEAYNQGR	0.95	60	0	2340000	0	4670000	0	1	256	2	O08692|NGP_MOUSE		0
LLSATPPSSQNPATNIPLQFR	0.85	60	0	4760000	0	9520000	0	1	256	4	O08692|NGP_MOUSE		0
LLSATPPSSQNPATN(+.98)IPLQFR	0.36	60	0	715	0	1430	0	1	256	1	O08692|NGP_MOUSE	Deamidation (NQ)	0
LLSATPPSSQN(+.98)PATNIPLQFR	0.85	60	0	487000	0	974000	0	1	256	1	O08692|NGP_MOUSE	Deamidation (NQ)	0
VVFIFGPDK	0.44	2.3	1.7	825000	378000	1270000	0.3	1	3.37	2	O08709|PRDX6_MOUSE		0
LAPEFAK	1.23	5.15	0.3	3880000	2510000	5250000	0.48	1	2.09	2	O08709|PRDX6_MOUSE		0
NFDEILR	1.08	5.03	1	3140000	2050000	4240000	0.48	1	2.07	2	O08709|PRDX6_MOUSE		0
PGGLLLGDEAPNFEANTTIGR	0.82	2.56	1.5	2820000	1910000	3740000	0.51	1	1.96	5	O08709|PRDX6_MOUSE		0
KGESVM(+15.99)VVPTLSEEEAK	0.6	1.14	2.1	115000	79000	150000	0.53	1	1.9	1	O08709|PRDX6_MOUSE	Oxidation (M)	0
AAK(+42.01)LAPEFAK	0.74	1.97	0.9	779000	564000	994000	0.57	1	1.76	2	O08709|PRDX6_MOUSE	Acetylation (K)	0
LSILYPATTGR	1	1.73	1.8	5440000	4530000	6350000	0.71	1	1.4	2	O08709|PRDX6_MOUSE		0
GIEIPEVR	0.71	2.14	1.9	510000	328000	693000	0.47	1	2.12	2	O08749|DLDH_MOUSE		0
ADGSTQVIDTK	0.81	1.89	0.9	89800	68100	112000	0.61	1	1.64	1	O08749|DLDH_MOUSE		0
EANLAAAFGKPINF	0.73	0.3	1.9	221000	209000	234000	0.89	1	1.12	2	O08749|DLDH_MOUSE		0
ALLNNSHYY	1.01	0.28	0.4	157000	151000	163000	0.93	1	1.08	1	O08749|DLDH_MOUSE		0
ALTGGIAHLF	1.15	0.19	0.4	416000	405000	426000	0.95	1	1.05	1	O08749|DLDH_MOUSE		0
NFLASQVPFPSR	0.81	1.48	1.4	329000	272000	387000	0.7	1	1.42	2	O08756|HCD2_MOUSE		0
ATPLLTTLPEK(+42.01)VR	0.74	0.72	1.1	104000	90900	118000	0.77	1	1.3	2	O08756|HCD2_MOUSE	Acetylation (K)	0
LLELQAGK	0.47	60	0	41300	0	82700	0	1	256	1	O08795|GLU2B_MOUSE		0
ESLQQLAEVTR	0.72	60	0	173000	0	346000	0	1	256	1	O08795|GLU2B_MOUSE		0
SLEDQVETLR	0.67	1.95	2.5	1050000	664000	1430000	0.46	1	2.15	2	O08795|GLU2B_MOUSE		0
ILIEEWK	0.76	1.43	1	90700	69500	112000	0.62	1	1.61	1	O08795|GLU2B_MOUSE		0
EGPLCDELIR	0.6	60	0	96100	0	192000	0	1	256	1	O08810|U5S1_MOUSE		0
IAVEPVNPSELPK	0.77	3.47	1.3	376000	203000	550000	0.37	1	2.7	2	O08810|U5S1_MOUSE		0
TDILFTEQER	0.83	3.64	0.4	216000	128000	304000	0.42	1	2.36	1	O08810|U5S1_MOUSE		0
STPVTVVLPDTK	0.68	1.01	1.5	353000	273000	432000	0.63	1	1.59	2	O08810|U5S1_MOUSE		0
VLELDPALAPVVSR	0.54	60	0	92200	0	184000	0	1	256	2	O08915|AIP_MOUSE		0
ILGLAIESQDAGIK	0.41	60	0	25900	0	51800	0	1	256	1	O09044|SNP23_MOUSE		0
EALENEFK	0.72	3.68	1.9	171000	83900	258000	0.32	1	3.08	1	O09131|GSTO1_MOUSE		0
GSAPPGPVPEGQIR	0.56	0.86	4.4	680000	505000	854000	0.59	1	1.69	2	O09131|GSTO1_MOUSE		0
VPPLIASFVR	0.83	0.43	2.7	533000	497000	569000	0.87	1	1.14	1	O09131|GSTO1_MOUSE		0
SPEFNAK	0.51	60	0	40000	0	80000	0	1	256	1	O09159|MA2B1_MOUSE		0
QNVVNDYAR	0.56	60	0	133000	0	267000	0	1	256	2	O09159|MA2B1_MOUSE		0
QQTSATQDAVR	0.54	60	0	67900	0	136000	0	1	256	1	O09159|MA2B1_MOUSE		0
LQETTLAANQPLSR	0.51	60	0	58300	0	117000	0	1	256	1	O09159|MA2B1_MOUSE		0
FLQDTFGSDGLPR	0.65	6.02	0.1	270000	64000	476000	0.13	1	7.44	2	O09159|MA2B1_MOUSE		0
FQVTLYNPLGR	0.78	5.89	0.4	118000	45000	191000	0.24	1	4.25	1	O09159|MA2B1_MOUSE		0
TNGKEPELLEPIPY	0.73	0.31	3.7	1300000	1220000	1370000	0.89	1	1.13	1	O09167|RL21_MOUSE		0
TLNEWSSQISPDLVR	0.38	4.3	2.9	45600	13200	78000	0.17	1	5.89	1	O09172|GSH0_MOUSE		0
LFIVGSNSSSSTR	1.21	2.03	0.7	1380000	1150000	1600000	0.72	1	1.39	2	O09172|GSH0_MOUSE		0
AQFLVEK	0.8	6.14	1.9	532000	225000	839000	0.27	1	3.74	1	O35129|PHB2_MOUSE		0
VLNLQDESFTR	0.79	2.88	0.8	308000	194000	423000	0.46	1	2.18	2	O35129|PHB2_MOUSE		0
IVQAEGEAEAAK	0.96	2.94	0.6	139000	102000	175000	0.58	1	1.72	1	O35129|PHB2_MOUSE		0
VLPSIVNEVLK	0.56	0.75	2.5	598000	461000	736000	0.63	1	1.6	3	O35129|PHB2_MOUSE		0
AIFFNR	0.8	1.78	0.3	156000	121000	191000	0.63	1	1.58	1	O35129|PHB2_MOUSE		0
NASQLITQR	0.94	0.83	1.2	827000	757000	896000	0.84	1	1.18	2	O35129|PHB2_MOUSE		0
AQVSLLIR	0.81	0.43	1.8	390000	368000	412000	0.89	1	1.12	1	O35129|PHB2_MOUSE		0
NGDFLPTR	0.63	1.49	2.7	124000	82700	164000	0.5	1	1.99	1	O35226|PSMD4_MOUSE		0
FTDILVR	0.6	60	0	95900	0	192000	0	1	256	1	O35286|DHX15_MOUSE		0
IFEPPPPK	0.57	2.93	0.3	377000	137000	618000	0.22	1	4.51	1	O35286|DHX15_MOUSE		0
EVDDLGPEVGDIK	0.76	5.27	1.1	331000	131000	531000	0.25	1	4.06	2	O35286|DHX15_MOUSE		0
NEFVLTTK	0.69	2.49	1.2	457000	243000	671000	0.36	1	2.76	2	O35286|DHX15_MOUSE		0
SNLGSVVLQLK	0.79	1.83	2.1	391000	292000	491000	0.6	1	1.68	1	O35286|DHX15_MOUSE		0
IYLELR	0.95	1.34	0.5	368000	321000	416000	0.77	1	1.29	1	O35381|AN32A_MOUSE		0
INLIYSR	0.79	0.61	1.5	103000	93200	113000	0.82	1	1.22	1	O35459|ECH1_MOUSE		0
SEAIPILR	0.51	60	0	65300	0	131000	0	1	256	1	O35465|FKBP8_MOUSE		0
AVAVVVDPIQSVK	0.96	4.12	0.8	670000	450000	889000	0.51	1	1.97	2	O35593|PSDE_MOUSE		0
SITINYR	1.1	2.07	0.4	280000	231000	330000	0.7	1	1.43	1	O35593|PSDE_MOUSE		0
SLGDDISSETSGDFR	0.51	60	0	228000	0	455000	0	1	256	2	O35639|ANXA3_MOUSE		0
VLCLR	0.54	60	0	48200	0	96300	0	1	256	1	O35639|ANXA3_MOUSE		0
DYPGFSPSVDAEAIR	0.44	4.48	3.8	191000	43300	338000	0.13	1	7.81	2	O35639|ANXA3_MOUSE		0
GTGTDEDALIEILTTR	0.82	7.89	0.3	693000	237000	1150000	0.21	1	4.84	3	O35639|ANXA3_MOUSE		0
LTFDEYR	0.99	10.01	1.1	1580000	627000	2540000	0.25	1	4.05	2	O35639|ANXA3_MOUSE		0
SEIDLLDIR	0.82	6.33	0.8	2640000	1070000	4210000	0.25	1	3.95	3	O35639|ANXA3_MOUSE		0
NTPAFLAER	1.1	11.59	1.2	4050000	1810000	6290000	0.29	1	3.47	3	O35639|ANXA3_MOUSE		0
GAGTDEFTLNR	1.35	8	0.1	2230000	1130000	3330000	0.34	1	2.96	2	O35639|ANXA3_MOUSE		0
ALLTLADGR	1.13	7.75	0.3	1490000	791000	2190000	0.36	1	2.77	1	O35639|ANXA3_MOUSE		0
SLGDDISSETSGDFRK	0.56	1.76	3.4	315000	172000	458000	0.38	1	2.66	1	O35639|ANXA3_MOUSE		0
TLINILTER	0.82	2.9	2	4950000	3180000	6710000	0.47	1	2.11	2	O35639|ANXA3_MOUSE		0
SFPQLK	0.87	2.91	1.5	3050000	1980000	4110000	0.48	1	2.08	2	O35639|ANXA3_MOUSE	Q07076|ANXA7_MOUSE	0
LLSTDPVAAK	0.68	3.2	0	95900	44500	147000	0.3	1	3.31	1	O35643|AP1B1_MOUSE		0
IQPGNPSFTLSLK	0.95	1.1	0.3	159000	140000	178000	0.79	1	1.27	1	O35643|AP1B1_MOUSE		0
LVTSDPEINTK	0.93	3.25	1.4	531000	375000	688000	0.54	1	1.84	2	O35685|NUDC_MOUSE		0
FSGLEIVPNGITLPVDFQGR	0.86	2.21	0.9	152000	111000	192000	0.58	1	1.73	2	O35737|HNRH1_MOUSE		0
IQNGAQGIR	1.05	0.58	0.6	633000	594000	672000	0.88	1	1.13	2	O35737|HNRH1_MOUSE		0
STGEAFVQFASQEIAEK	0.58	0.2	1.4	103000	96300	110000	0.88	1	1.14	1	O35737|HNRH1_MOUSE	P70333|HNRH2_MOUSE	0
DGYTGEN(+.98)SPLYK(+42.01)SPYDIGK	0.7	60	0	156000	0	311000	0	1	256	1	O35744|CHIL3_MOUSE	Deamidation (NQ); Acetylation (K)	0
HFPLTSTL	1.13	60	0	5150000	0	10300000	0	1	256	2	O35744|CHIL3_MOUSE		0
AFEEESVEKDIPR	0.88	60	0	4680000	0	9360000	0	1	256	3	O35744|CHIL3_MOUSE		0
AFEEESVEK	0.65	60	0	216000	0	432000	0	1	256	2	O35744|CHIL3_MOUSE		0
STGAGIIDVIK	0.74	60	0	748000	0	1500000	0	1	256	2	O35744|CHIL3_MOUSE		0
SAMVSTPQNR	0.85	60	0	1440000	0	2870000	0	1	256	2	O35744|CHIL3_MOUSE		0
QIFIQSVIR	0.59	60	0	1840000	0	3670000	0	1	256	6	O35744|CHIL3_MOUSE		0
SAM(+15.99)VSTPQNR	0.76	60	0	6920000	0	13800000	0	1	256	8	O35744|CHIL3_MOUSE	Oxidation (M)	0
AYQGNEWVGYDNVR	0.69	60	0	1010000	0	2010000	0	1	256	3	O35744|CHIL3_MOUSE		0
DGYTGENSPLYK	0.91	60	0	1000000	0	2000000	0	1	256	1	O35744|CHIL3_MOUSE		0
DGYTGENSPLYKSPYDIGK	0.57	60	0	108000	0	216000	0	1	256	1	O35744|CHIL3_MOUSE		0
QGNEWVGYDNVR	0.64	60	0	147000	0	294000	0	1	256	1	O35744|CHIL3_MOUSE		0
SADLNVDSIISYWK	0.7	60	0	212000	0	423000	0	1	256	1	O35744|CHIL3_MOUSE		0
LNEGATEVWDAPQEVPYAYQGNEWVGYDNVR	0.71	60	0	307000	0	615000	0	1	256	1	O35744|CHIL3_MOUSE		0
HFPLTSTLK	0.73	60	0	1110000	0	2210000	0	1	256	2	O35744|CHIL3_MOUSE		0
TGIGAPTISTGPPGK	0.93	60	0	1300000	0	2590000	0	1	256	1	O35744|CHIL3_MOUSE		0
QIFIQSVIRF	1.16	29.48	0.1	3910000	335000	7480000	0.04	1	22.35	2	O35744|CHIL3_MOUSE		0
LLLTSTGAGIIDVIK	0.63	4.94	0.4	9860000	2600000	17100000	0.15	1	6.59	24	O35744|CHIL3_MOUSE		0
ILSDPSK	0.79	60	0	692000	0	1380000	0	1	256	2	O35744|CHIL3_MOUSE	Q91Z98|CHIL4_MOUSE	0
DYEALNGLK	0.77	60	0	754000	0	1510000	0	1	256	2	O35744|CHIL3_MOUSE	Q91Z98|CHIL4_MOUSE	0
QYNFDGLNLDWQYPGSR	0.84	60	0	1290000	0	2580000	0	1	256	2	O35744|CHIL3_MOUSE	Q91Z98|CHIL4_MOUSE	0
Q(+.98)YNFDGLNLDWQYPGSR	0.4	60	0	2210	0	4420	0	1	256	1	O35744|CHIL3_MOUSE	Q91Z98|CHIL4_MOUSE	0
DGLNLDWQYPGSR	0.52	60	0	50600	0	101000	0	1	256	1	O35744|CHIL3_MOUSE	Q91Z98|CHIL4_MOUSE	0
NFDGLNLDWQYPGSR	0.76	60	0	387000	0	775000	0	1	256	1	O35744|CHIL3_MOUSE	Q91Z98|CHIL4_MOUSE	0
YTSWAK	0.85	60	0	668000	0	1340000	0	1	256	1	O35744|CHIL3_MOUSE	Q91Z98|CHIL4_MOUSE	0
LIVGFPAYGHTF	0.73	60	0	859000	0	1720000	0	1	256	2	O35744|CHIL3_MOUSE	Q91Z98|CHIL4_MOUSE	0
IPELSQSLDYIQVMTY	0.59	60	0	42600	0	85300	0	1	256	1	O35744|CHIL3_MOUSE	Q91Z98|CHIL4_MOUSE	0
ELPQFATGENLPR	1.02	4.54	0.5	195000	120000	270000	0.45	1	2.24	1	O35841|API5_MOUSE		0
SLQTVSGR	1.11	1.03	0.1	170000	153000	186000	0.82	1	1.22	1	O35841|API5_MOUSE		0
QSLLDLAR	1.03	6.61	0.1	251000	145000	357000	0.41	1	2.47	1	O35855|BCAT2_MOUSE		0
LGGNYGPTVAVQR	1.21	1.94	0.3	294000	246000	341000	0.72	1	1.39	1	O35855|BCAT2_MOUSE		0
LDNLNVR	1.06	4.45	0	583000	417000	750000	0.56	1	1.8	1	O54734|OST48_MOUSE		0
SIIIEQLSNGK	0.94	2.67	1.1	1150000	880000	1430000	0.62	1	1.62	2	O54734|OST48_MOUSE		0
GFELTFK	1.51	2.6	0.1	1690000	1300000	2080000	0.63	1	1.6	1	O54734|OST48_MOUSE		0
SDAFFNSAVQK	1.29	2.46	0.3	1260000	996000	1530000	0.65	1	1.53	2	O54734|OST48_MOUSE		0
TADDPSLSLIK	1.32	0.64	0.4	1930000	1800000	2060000	0.87	1	1.15	2	O54734|OST48_MOUSE		0
SSLNPILFR	1	0.44	1.7	3040000	2860000	3220000	0.89	1	1.13	2	O54734|OST48_MOUSE		0
NTLLIAGLQAR	0.98	0.29	2	2520000	2440000	2600000	0.94	1	1.07	2	O54734|OST48_MOUSE		0
EEGVLR	0.76	1.85	0.2	83500	59400	108000	0.55	1	1.81	1	O54734|OST48_MOUSE	Q99K01|PDXD1_MOUSE	0
GLGSVVAVEER	0.58	60	0	62400	0	125000	0	1	256	1	O54782|MA2B2_MOUSE		0
VGPLDLNR	0.71	2.97	1.8	137000	71500	202000	0.35	1	2.83	1	O54782|MA2B2_MOUSE		0
ALSPDPLLR	0.53	60	0	191000	0	383000	0	1	256	2	O54824|IL16_MOUSE		0
STNPGISIGDVAK	0.54	1.41	1	176000	105000	247000	0.43	1	2.34	2	O54879|HMGB3_MOUSE		0
LVVTGAEAR	0.56	60	0	108000	0	215000	0	1	256	2	O54988|SLK_MOUSE		0
LADFGVSAK	0.73	4.82	1.8	194000	79500	308000	0.26	1	3.88	1	O54988|SLK_MOUSE		0
LQVSQQEDITK	0.72	6.2	0.3	382000	121000	643000	0.19	1	5.32	2	O55023|IMPA1_MOUSE		0
VFNYNTLER	0.54	60	0	68400	0	137000	0	1	256	1	O55029|COPB2_MOUSE		0
DNNQFASASLDR	0.48	1.58	5.1	137000	77000	197000	0.39	1	2.56	1	O55029|COPB2_MOUSE		0
QLAELAISK	0.89	3.89	1	174000	105000	244000	0.43	1	2.32	1	O55029|COPB2_MOUSE		0
GGFLLGVR	0.59	1.09	2.7	230000	160000	300000	0.53	1	1.87	1	O55029|COPB2_MOUSE		0
VNIIPLIAK	0.74	1.18	0.9	401000	321000	481000	0.67	1	1.5	2	O55131|SEPT7_MOUSE		0
EWGSGSDTLR	0.64	60	0	58600	0	117000	0	1	256	1	O55143|AT2A2_MOUSE		0
EFDELSPSAQR	0.44	60	0	26700	0	53400	0	1	256	1	O55143|AT2A2_MOUSE		0
IGIFGQDEDVTSK	0.54	2.27	4.3	529000	229000	828000	0.28	1	3.62	2	O55143|AT2A2_MOUSE		0
GAPEGVIDR	0.95	6.56	0.9	245000	134000	355000	0.38	1	2.64	1	O55143|AT2A2_MOUSE		0
EFTLEFSR	0.37	1.42	8.5	406000	266000	547000	0.49	1	2.06	1	O55143|AT2A2_MOUSE	Q64518|AT2A3_MOUSE	0
DVVLAYPEVR	0.67	2.94	2.2	431000	215000	646000	0.33	1	3.01	2	O70133|DHX9_MOUSE		0
ELDALDANDELTPLGR	0.72	2.48	1.8	114000	67900	160000	0.43	1	2.35	2	O70133|DHX9_MOUSE		0
LPIEPR	0.8	3.02	0.7	519000	329000	709000	0.46	1	2.16	2	O70133|DHX9_MOUSE		0
FEPVVIPVGR	0.45	60	0	35100	0	70200	0	1	256	1	O70145|NCF2_MOUSE		0
LFEPVVIPVGR	0.75	8.88	1.6	247000	62700	431000	0.15	1	6.87	1	O70145|NCF2_MOUSE		0
TLNEWDSR	0.89	2.59	0.7	119000	81600	157000	0.52	1	1.92	1	O70194|EIF3D_MOUSE		0
PVGYGIK	0.46	60	0	16900	0	33900	0	1	256	1	O70251|EF1B_MOUSE		0
LVPVGYGIK	1.11	0.9	0.4	1970000	1800000	2140000	0.84	1	1.19	2	O70251|EF1B_MOUSE		0
LFNVDR	0.99	4.25	0.2	870000	556000	1180000	0.47	1	2.13	2	O70435|PSA3_MOUSE		0
AVENSSTAIGIR	0.93	4.01	1.4	1320000	873000	1770000	0.49	1	2.03	2	O70435|PSA3_MOUSE		0
SNFGYNIPLK	0.96	0.56	1	946000	889000	1000000	0.89	1	1.13	2	O70435|PSA3_MOUSE		0
TLNQLGTPQDSPELR	0.54	60	0	81500	0	163000	0	1	256	1	O70439|STX7_MOUSE		0
VVVPPLPGK	0.86	2.28	1.1	615000	441000	789000	0.56	1	1.79	2	O70492|SNX3_MOUSE		0
TNLPIFK	0.86	2.93	0.1	185000	120000	249000	0.48	1	2.07	1	O70492|SNX3_MOUSE	O70493|SNX12_MOUSE	0
IVVPPLPGK	0.75	2.79	0.4	389000	240000	538000	0.45	1	2.25	2	O70493|SNX12_MOUSE		0
IIETLSQQLQAK	0.49	60	0	88400	0	177000	0	1	256	1	O70591|PFD2_MOUSE		0
GAVSAEQVIAGFNR	0.73	2.68	1.5	273000	163000	383000	0.43	1	2.35	2	O70591|PFD2_MOUSE		0
IEVANPDGDFR	0.5	60	0	29000	0	57900	0	1	256	1	O88307|SORL_MOUSE		0
ESAPGLIIATGSVGK	0.53	60	0	55400	0	111000	0	1	256	1	O88307|SORL_MOUSE		0
ASNLLLGFDR	0.73	4.58	0.8	145000	59200	231000	0.26	1	3.91	1	O88307|SORL_MOUSE		0
ITTVSLSAPDALK	0.78	2.72	1.1	95800	59000	133000	0.44	1	2.25	1	O88307|SORL_MOUSE		0
AVIQAAR	0.95	1.26	1.8	528000	462000	593000	0.78	1	1.28	1	O88307|SORL_MOUSE		0
ASLPQVER	0.63	5.2	0.9	225000	55500	394000	0.14	1	7.09	2	O88342|WDR1_MOUSE		0
VWTLSDPETK	0.69	4.84	1.6	270000	82700	458000	0.18	1	5.54	1	O88342|WDR1_MOUSE		0
DYSGQGVVK	0.86	6.23	1	244000	103000	384000	0.27	1	3.71	1	O88342|WDR1_MOUSE		0
IAVVGEGR	1.05	9.39	0.9	1420000	654000	2190000	0.3	1	3.35	2	O88342|WDR1_MOUSE		0
VFASLPQVER	0.57	1.8	0.6	710000	390000	1030000	0.38	1	2.64	2	O88342|WDR1_MOUSE		0
IASGDISGK	0.94	6.25	0.9	535000	296000	774000	0.38	1	2.61	2	O88342|WDR1_MOUSE		0
YTNLTLR	0.84	4.05	1.1	1600000	918000	2290000	0.4	1	2.49	2	O88342|WDR1_MOUSE		0
FSPDGNR	0.78	2.52	1.6	144000	95500	193000	0.5	1	2.02	1	O88342|WDR1_MOUSE		0
VINSVDIK	0.27	0.15	2.5	275000	263000	286000	0.92	1	1.08	1	O88342|WDR1_MOUSE		0
AEAETLPSLPITK	0.9	1.96	0.2	73300	57900	88600	0.65	1	1.53	1	O88428|PAPS2_MOUSE		0
LTGLSGAGK	0.76	0.14	2	130000	127000	134000	0.95	1	1.06	1	O88428|PAPS2_MOUSE		0
ATTADGSSILDR	0.56	2.41	0.7	99100	42100	156000	0.27	1	3.71	2	O88544|CSN4_MOUSE		0
QEM(+15.99)QEVQSSR	0.96	11.81	0.3	621000	236000	1010000	0.23	1	4.26	2	O88569|ROA2_MOUSE	Oxidation (M)	0
QEMQEVQSSR	0.59	2.44	3.2	148000	67600	228000	0.3	1	3.37	1	O88569|ROA2_MOUSE		0
IGGLSFETTEESLR	0.82	2.59	0.5	169000	116000	222000	0.52	1	1.92	1	O88569|ROA2_MOUSE		0
GGNFGFGDSR	1.07	4.65	1.9	4350000	3030000	5660000	0.54	1	1.87	2	O88569|ROA2_MOUSE		0
TLETVPLER	0.7	1.48	3.7	807000	564000	1050000	0.54	1	1.86	1	O88569|ROA2_MOUSE		0
LFVGGIK	0.52	0.83	2.8	46100	34300	57900	0.59	1	1.69	1	O88569|ROA2_MOUSE		0
LFIGGLSFETTEESLR	0.74	1.25	0.3	132000	107000	157000	0.68	1	1.46	2	O88569|ROA2_MOUSE		0
SRGFGFVTF	0.97	0.51	2.8	1740000	1640000	1830000	0.89	1	1.12	1	O88569|ROA2_MOUSE		0
AALNLLECGVSRG	0.57	60	0	57700	0	115000	0	1	256	1	O88593|PGRP1_MOUSE		0
DAFALAK	0.73	4.18	1	151000	66500	235000	0.28	1	3.53	1	O88685|PRS6A_MOUSE		0
YATDLLNVALNR	0.51	60	0	39100	0	78300	0	1	256	1	O88736|DHB7_MOUSE		0
GSLPTSGNISGFVR	0.48	60	0	23300	0	46600	0	1	256	1	O88738|BIRC6_MOUSE		0
GLPNVQR	1.22	3.06	0.5	1600000	1220000	1980000	0.62	1	1.62	2	O88844|IDHC_MOUSE		0
YFEITSEAPFLHYLSM(+15.99)FSSK	0.55	60	0	71200	0	142000	0	1	256	1	O89053|COR1A_MOUSE	Oxidation (M)	0
QEDLYPPTAGPDPALTAEEWLGGR	0.48	60	0	33300	0	66700	0	1	256	1	O89053|COR1A_MOUSE		0
ATPEPSGTPSSDTVSR	0.63	60	0	113000	0	225000	0	1	256	1	O89053|COR1A_MOUSE		0
QVALWDTK	0.7	8.5	1	510000	82300	938000	0.09	1	11.39	2	O89053|COR1A_MOUSE		0
LDRLEETVQAK	0.77	7.05	0.6	451000	138000	765000	0.18	1	5.54	1	O89053|COR1A_MOUSE		0
DAGPLLISLK	0.7	5.24	0.5	244000	77000	411000	0.19	1	5.34	2	O89053|COR1A_MOUSE		0
NLNAIVQK	0.62	3.64	1.2	1170000	381000	1960000	0.19	1	5.13	1	O89053|COR1A_MOUSE		0
ILTTGFSR	1.31	11.67	0.4	2840000	1030000	4650000	0.22	1	4.5	1	O89053|COR1A_MOUSE		0
VVLPMELPIR	0.73	6.61	0.5	302000	93200	511000	0.18	1	5.49	2	P00405|COX2_MOUSE		0
VVLPM(+15.99)ELPIR	0.7	4.87	0.4	127000	41500	212000	0.2	1	5.11	1	P00405|COX2_MOUSE	Oxidation (M)	0
LLEVDNR	0.97	5.64	0.9	1880000	1080000	2680000	0.4	1	2.49	2	P00405|COX2_MOUSE		0
ADLLDYIK	0.59	60	0	74700	0	149000	0	1	256	1	P00493|HPRT_MOUSE		0
ALDYNEYFR	0.51	2.32	1.5	67500	29000	106000	0.27	1	3.65	1	P00493|HPRT_MOUSE		0
VIGGDDLSTLTGK	0.54	1.56	3	579000	330000	828000	0.4	1	2.51	2	P00493|HPRT_MOUSE		0
INLNVR	0.53	60	0	25000	0	50100	0	1	256	1	P01027|CO3_MOUSE		0
LPYSVVR	0.71	60	0	123000	0	247000	0	1	256	1	P01027|CO3_MOUSE		0
QPLTITVR	0.66	60	0	177000	0	355000	0	1	256	1	P01027|CO3_MOUSE		0
LSINTPNSR	0.81	60	0	305000	0	611000	0	1	256	1	P01027|CO3_MOUSE		0
ALTQDDGVAK	0.69	60	0	195000	0	390000	0	1	256	2	P01027|CO3_MOUSE		0
IFTVDNNLLPVGK	0.64	60	0	109000	0	219000	0	1	256	1	P01027|CO3_MOUSE		0
VVIEDGVGDAVLTR	0.64	60	0	258000	0	516000	0	1	256	2	P01027|CO3_MOUSE		0
EQEELKVR	0.53	60	0	18100	0	36200	0	1	256	1	P01027|CO3_MOUSE		0
IGQQEVEVK	0.6	60	0	83000	0	166000	0	1	256	1	P01027|CO3_MOUSE		0
YTLIGASGQR	0.48	3.97	1.8	111000	25800	196000	0.13	1	7.59	1	P01027|CO3_MOUSE		0
SELEEDIIPEEDIISR	0.38	2.3	4	74800	37700	112000	0.34	1	2.96	2	P01027|CO3_MOUSE		0
LLVVYPWTQR	1.11	2.2	0.8	1920000	1550000	2280000	0.68	1	1.47	2	P02088|HBB1_MOUSE		0
IGDFGLATVK	0.52	60	0	59400	0	119000	0	1	256	1	P04627|ARAF_MOUSE		0
ALQASALNAWR	0.5	2.23	3.4	99900	44000	156000	0.28	1	3.54	1	P05063|ALDOC_MOUSE		0
TVPPAVTGVTFL	0.75	4.25	1.8	231000	114000	348000	0.33	1	3.05	1	P05064|ALDOA_MOUSE		0
AGTNGETTTQGLDGLSER	0.75	3.7	0.8	266000	139000	394000	0.35	1	2.83	2	P05064|ALDOA_MOUSE		0
GVVPLAGTNGETTTQGLDGLSER	0.88	3.92	1.2	3770000	2020000	5530000	0.36	1	2.74	3	P05064|ALDOA_MOUSE		0
LQSIGTENTEENR	0.95	6.9	1.1	561000	312000	811000	0.38	1	2.6	2	P05064|ALDOA_MOUSE		0
GVVPLAGTN(+.98)GETTTQGLDGLSER	0.57	1.69	3	89100	49800	128000	0.39	1	2.58	1	P05064|ALDOA_MOUSE	Deamidation (NQ)	0
GILAADESTGSIAK	1.33	6.34	1	7280000	4130000	10400000	0.4	1	2.52	2	P05064|ALDOA_MOUSE		0
AAQEEYIK	0.78	2.8	1.2	143000	87100	199000	0.44	1	2.29	1	P05064|ALDOA_MOUSE		0
VDKGVVPLAGTNGETTTQGLDGLSER	0.61	1.31	0.5	1940000	1250000	2630000	0.48	1	2.1	7	P05064|ALDOA_MOUSE		0
TVPPAVTGVTF	0.95	4.13	2	4110000	2750000	5470000	0.5	1	1.98	1	P05064|ALDOA_MOUSE		0
ALQASALK	1.36	3.69	0.8	6740000	4600000	8890000	0.52	1	1.93	2	P05064|ALDOA_MOUSE		0
GILAADESTGSIAKR	0.91	3.99	0.3	2430000	1690000	3170000	0.53	1	1.87	3	P05064|ALDOA_MOUSE		0
RTVPPAVTGVTF	1.04	3.13	0	360000	263000	458000	0.57	1	1.74	1	P05064|ALDOA_MOUSE		0
AAQEEYIKR	1.07	1.85	0.2	490000	420000	561000	0.75	1	1.34	1	P05064|ALDOA_MOUSE		0
VLAAVYK	0.92	3.34	0.6	870000	625000	1120000	0.56	1	1.78	1	P05064|ALDOA_MOUSE	P05063|ALDOC_MOUSE	0
DGADFAK	0.89	2.33	1.5	607000	460000	754000	0.61	1	1.64	2	P05064|ALDOA_MOUSE	P05063|ALDOC_MOUSE	0
DGADFAK(+42.01)WR	0.91	1.83	3	2080000	1750000	2420000	0.72	1	1.38	2	P05064|ALDOA_MOUSE	P05063|ALDOC_MOUSE	0
VGGVQSLGGTGALR	0.93	0.65	0.3	112000	105000	120000	0.88	1	1.14	1	P05201|AATC_MOUSE		0
IAATILTSPDLR	1.08	0.78	0.3	1740000	1610000	1870000	0.86	1	1.16	2	P05202|AATM_MOUSE		0
EIASVVK	0.94	0.1	0.3	160000	158000	162000	0.98	1	1.03	1	P05202|AATM_MOUSE		0
ASAELALGENNEVLK	1.13	0.04	0	269000	268000	270000	0.99	1	1.01	1	P05202|AATM_MOUSE		0
GGQVSVCPLPRG	0.64	60	0	129000	0	257000	0	1	256	1	P05555|ITAM_MOUSE		0
TLTPEEEAR	0.57	60	0	52700	0	105000	0	1	256	1	P06151|LDHA_MOUSE		0
VTLTPEEEAR	1.23	3.93	1.2	5780000	4100000	7470000	0.55	1	1.82	2	P06151|LDHA_MOUSE		0
LLIVSNPVDILTY	1.61	2.69	0.5	6900000	5270000	8540000	0.62	1	1.62	2	P06151|LDHA_MOUSE		0
QVVDSAYEVIK	1.17	2.07	1.1	3320000	2640000	4010000	0.66	1	1.52	2	P06151|LDHA_MOUSE		0
FIIPNIVK	0.79	1.16	1.9	1020000	844000	1200000	0.7	1	1.42	2	P06151|LDHA_MOUSE		0
SADTLWGIQK	1.04	1.14	2	3510000	3090000	3920000	0.79	1	1.27	2	P06151|LDHA_MOUSE		0
LVIITAGAR	1.2	0.83	0.3	20100000	18500000	21600000	0.86	1	1.17	2	P06151|LDHA_MOUSE		0
LNLVQR	1.38	0.66	0.1	5290000	4900000	5690000	0.86	1	1.16	1	P06151|LDHA_MOUSE		0
VDPVNFK	1.07	11.55	0.4	2070000	1000000	3140000	0.32	1	3.12	2	P06467|HBAZ_MOUSE		0
DNM(+15.99)FSGSK	0.56	60	0	142000	0	285000	0	1	256	3	P06745|G6PI_MOUSE	Oxidation (M)	0
ELFEADPER	0.53	60	0	58700	0	117000	0	1	256	1	P06745|G6PI_MOUSE		0
LTPFILGALIAMYEHK	0.69	60	0	91600	0	183000	0	1	256	1	P06745|G6PI_MOUSE		0
LTPFILGALIAM(+15.99)YEHK	0.79	60	0	337000	0	674000	0	1	256	1	P06745|G6PI_MOUSE	Oxidation (M)	0
ANFLAQTEALMK	0.67	60	0	140000	0	281000	0	1	256	1	P06745|G6PI_MOUSE		0
DVM(+15.99)PEVNR	0.61	7.06	1.1	548000	68800	1030000	0.07	1	14.92	3	P06745|G6PI_MOUSE	Oxidation (M)	0
FAAYFQQGDMESNGK	0.67	5.69	2	139000	37300	241000	0.15	1	6.46	1	P06745|G6PI_MOUSE		0
FAAYFQQGDM(+15.99)ESNGK	0.78	7.99	2.3	437000	129000	744000	0.17	1	5.76	1	P06745|G6PI_MOUSE	Oxidation (M)	0
ELFEADPERF	0.9	14.09	0.2	322000	101000	543000	0.19	1	5.39	1	P06745|G6PI_MOUSE		0
ILLANFLAQTEALMK	0.85	4.64	0.1	42100	21400	62700	0.34	1	2.93	1	P06745|G6PI_MOUSE		0
SPEDLEK	0.77	3.35	1.8	454000	248000	659000	0.38	1	2.66	2	P06745|G6PI_MOUSE		0
VFEGNRPTNSIVF	0.75	2.72	1.3	1740000	1070000	2410000	0.44	1	2.25	2	P06745|G6PI_MOUSE		0
TFTTQETITNAETAK	0.92	2.93	0.6	174000	128000	219000	0.58	1	1.71	1	P06745|G6PI_MOUSE		0
INYTENR	1.05	2.31	1.2	690000	549000	831000	0.66	1	1.51	1	P06745|G6PI_MOUSE		0
SNTPIKVDGK	1.14	1.94	0.3	679000	544000	814000	0.67	1	1.5	2	P06745|G6PI_MOUSE		0
LAEFQSIPR	0.69	60	0	284000	0	568000	0	1	256	2	P06800|PTPRC_MOUSE		0
NTFIPER	0.73	10.69	0.1	328000	55700	601000	0.09	1	10.79	2	P06800|PTPRC_MOUSE		0
YILVVR	0.65	3.3	2	62800	26600	99100	0.27	1	3.73	1	P06800|PTPRC_MOUSE		0
AIVVTDGER	0.54	60	0	44500	0	89000	0	1	256	1	P06801|MAOX_MOUSE		0
ELPSALK	0.59	60	0	135000	0	270000	0	1	256	2	P07356|ANXA2_MOUSE		0
QDIAFAYQR	0.52	60	0	37300	0	74600	0	1	256	1	P07356|ANXA2_MOUSE		0
TNQELQEINRVY	0.72	4.7	1.1	477000	194000	759000	0.26	1	3.91	2	P07356|ANXA2_MOUSE		0
TNQELQEINR	0.63	3.19	1.1	275000	118000	432000	0.27	1	3.65	2	P07356|ANXA2_MOUSE		0
TPAQYDASELK	0.97	5.2	1.2	442000	264000	620000	0.43	1	2.35	1	P07356|ANXA2_MOUSE		0
GVDEVTIVNILTNR	0.91	5.93	0.7	321000	195000	447000	0.43	1	2.3	2	P07356|ANXA2_MOUSE		0
KELPSALK	0.83	2.22	0.5	223000	158000	288000	0.55	1	1.82	1	P07356|ANXA2_MOUSE		0
SNQQNLGTIK	1.02	1.45	0.2	111000	96200	125000	0.77	1	1.3	1	P07742|RIR1_MOUSE		0
TRPAANPIQF	1.05	0.51	0.8	1120000	1060000	1180000	0.9	1	1.12	1	P07742|RIR1_MOUSE		0
VFIM(+15.99)DNCEELIPEYLNFIR	0.78	60	0	129000	0	258000	0	1	256	1	P07901|HS90A_MOUSE	Oxidation (M)	0
DQVANSAFVER	0.82	3.15	2.4	1610000	1050000	2160000	0.49	1	2.05	2	P07901|HS90A_MOUSE		0
DQVANSAF	0.69	1.46	1.2	396000	272000	519000	0.52	1	1.91	1	P07901|HS90A_MOUSE		0
FYEQFSK	0.84	2.11	2.5	518000	387000	649000	0.6	1	1.68	1	P07901|HS90A_MOUSE		0
TDTGEPM(+15.99)GR	0.94	0.49	1.6	243000	230000	256000	0.9	1	1.11	1	P07901|HS90A_MOUSE	Oxidation (M)	0
ALLFVPR	0.92	0.32	1	1690000	1630000	1760000	0.93	1	1.07	2	P07901|HS90A_MOUSE		0
ESDDK	0.88	0.01	0.2	2900000	2910000	2900000	1	1	1	1	P07901|HS90A_MOUSE		0
VDATEQTDLAK	0.94	5.92	0.3	912000	532000	1290000	0.41	1	2.43	2	P08003|PDIA4_MOUSE		0
LAPEYEK	0.8	3.17	1.1	243000	149000	337000	0.44	1	2.27	2	P08003|PDIA4_MOUSE		0
QLEPIYTSLGK	1.05	5.22	0.2	205000	127000	282000	0.45	1	2.21	1	P08003|PDIA4_MOUSE		0
FDVSGYPTIK	0.74	1.84	2.4	394000	282000	507000	0.56	1	1.8	2	P08003|PDIA4_MOUSE		0
SPPIPLAK	0.76	0.91	1.6	684000	574000	793000	0.72	1	1.38	2	P08003|PDIA4_MOUSE		0
AATQFWR	0.94	0.29	0.8	350000	339000	362000	0.94	1	1.07	1	P08003|PDIA4_MOUSE		0
SFPDFPIPGVLF	0.86	7.69	0.5	614000	214000	1010000	0.21	1	4.73	2	P08030|APT_MOUSE		0
IDYIAGLDSR	0.49	1.17	3.1	273000	178000	367000	0.48	1	2.06	2	P08030|APT_MOUSE		0
SGYAGALR	0.73	60	0	442000	0	884000	0	1	256	2	P08071|TRFL_MOUSE		0
AGNVAFLK	0.79	60	0	665000	0	1330000	0	1	256	2	P08071|TRFL_MOUSE		0
QASGFQLF	0.84	60	0	430000	0	859000	0	1	256	1	P08071|TRFL_MOUSE		0
DQQVQFGR	0.52	60	0	40500	0	80900	0	1	256	1	P08071|TRFL_MOUSE		0
EYVIATER	0.73	60	0	614000	0	1230000	0	1	256	2	P08071|TRFL_MOUSE		0
LRPVAAEVY	0.86	60	0	742000	0	1480000	0	1	256	1	P08071|TRFL_MOUSE		0
IPIGTLRPY	0.86	60	0	1250000	0	2490000	0	1	256	2	P08071|TRFL_MOUSE		0
QLFASPSGQK	0.54	60	0	57700	0	115000	0	1	256	1	P08071|TRFL_MOUSE		0
DNAGDVAFTR	0.86	60	0	1060000	0	2120000	0	1	256	2	P08071|TRFL_MOUSE		0
LDQQVQFGR	0.75	60	0	794000	0	1590000	0	1	256	2	P08071|TRFL_MOUSE		0
LLDQQVQFGR	0.67	60	0	192000	0	385000	0	1	256	1	P08071|TRFL_MOUSE		0
SYTTSIQNLNK	0.69	60	0	133000	0	267000	0	1	256	1	P08071|TRFL_MOUSE		0
VLFETATLR	0.62	60	0	76000	0	152000	0	1	256	1	P08113|ENPL_MOUSE		0
FETATLR	0.98	6.06	0.5	2750000	1610000	3900000	0.41	1	2.43	2	P08113|ENPL_MOUSE		0
GVVDSDDLPLNVSR	0.88	3.55	2.6	2960000	1810000	4110000	0.44	1	2.27	2	P08113|ENPL_MOUSE		0
GLFDEYGSK	1.04	3.83	1.1	1860000	1270000	2450000	0.52	1	1.93	2	P08113|ENPL_MOUSE		0
DISTNYYASQK	0.88	2.52	0.5	630000	435000	824000	0.53	1	1.89	2	P08113|ENPL_MOUSE		0
SDDLPLNVSR	1.15	2.23	0.3	1510000	1160000	1850000	0.63	1	1.59	2	P08113|ENPL_MOUSE		0
FAFQAEVNR	1.18	2.1	0.4	4400000	3500000	5300000	0.66	1	1.52	2	P08113|ENPL_MOUSE		0
IYFM(+15.99)AGSSR	0.8	1.63	2	2520000	2030000	3010000	0.67	1	1.48	3	P08113|ENPL_MOUSE	Oxidation (M)	0
SGTSEFLNK	1.13	2.17	0.9	4610000	3790000	5420000	0.7	1	1.43	2	P08113|ENPL_MOUSE		0
SGYLLPDTK	0.92	1.83	2.1	3480000	2870000	4100000	0.7	1	1.43	2	P08113|ENPL_MOUSE		0
FDEYGSK	0.89	0.87	0.4	105000	94200	116000	0.81	1	1.23	1	P08113|ENPL_MOUSE		0
LIINSLYK	1.48	0.67	0.7	5130000	4770000	5490000	0.87	1	1.15	2	P08113|ENPL_MOUSE		0
EFGTNIK	1.08	0.64	0.5	222000	209000	236000	0.89	1	1.13	1	P08113|ENPL_MOUSE		0
SAFLVADK	0.64	0.15	0.1	140000	134000	145000	0.93	1	1.08	1	P08113|ENPL_MOUSE		0
YLNFVK	0.97	0.18	1.6	615000	602000	628000	0.96	1	1.04	1	P08113|ENPL_MOUSE		0
M(+15.99)IAEAIPELK	0.64	60	0	135000	0	271000	0	1	256	1	P08249|MDHM_MOUSE	Oxidation (M)	0
VDFPQDQLATLTGR	0.93	4.7	1.1	2200000	1370000	3030000	0.45	1	2.2	3	P08249|MDHM_MOUSE		0
IQEAGTEVVK	1.28	3.67	1	2440000	1740000	3140000	0.55	1	1.81	2	P08249|MDHM_MOUSE		0
FSTPLLLGK	0.67	1.45	2.6	669000	477000	861000	0.55	1	1.8	2	P08249|MDHM_MOUSE		0
ANTFVAELK	1.13	3.45	0.3	1450000	1060000	1850000	0.57	1	1.74	2	P08249|MDHM_MOUSE		0
NSPLVSR	1.38	2.95	0	1530000	1120000	1950000	0.57	1	1.74	1	P08249|MDHM_MOUSE		0
GYLGPEQLPDCLKG	0.81	1.94	2.4	407000	317000	497000	0.64	1	1.57	1	P08249|MDHM_MOUSE		0
STPLLLGK	0.62	0.59	0.1	393000	332000	455000	0.73	1	1.37	1	P08249|MDHM_MOUSE		0
M(+15.99)IAEAIPELK(+42.01)ASIK	0.32	0.3	7.7	92800	85400	100000	0.85	1	1.17	1	P08249|MDHM_MOUSE	Oxidation (M); Acetylation (K)	0
IFGVTTLDIVR	0.87	0.47	0.2	956000	887000	1030000	0.87	1	1.16	3	P08249|MDHM_MOUSE		0
IAQSDYIPTQQDVLR	0.86	8.76	0.6	1120000	344000	1900000	0.18	1	5.51	3	P08752|GNAI2_MOUSE		0
SNTIQSIMAIVK	0.96	7.43	0.7	268000	138000	399000	0.35	1	2.89	1	P08752|GNAI2_MOUSE		0
DLFEEK	0.98	14.75	0.4	442000	149000	734000	0.2	1	4.91	1	P08752|GNAI2_MOUSE	Q9DC51|GNAI3_MOUSE	0
LLLLGAGESGK	1.15	7.76	0.5	3720000	1710000	5730000	0.3	1	3.36	2	P08752|GNAI2_MOUSE	Q9DC51|GNAI3_MOUSE	0
FVLTAAHCK(+42.01)	0.97	9.7	0.4	321000	143000	499000	0.29	1	3.49	1	P08882|GRAC_MOUSE	Acetylation (K)	0
GIFQINSR	0.8	60	0	266000	0	531000	0	1	256	1	P08905|LYZ2_MOUSE		0
GDQSTDYGIFQINSR	0.67	60	0	678000	0	1360000	0	1	256	3	P08905|LYZ2_MOUSE		0
ATNYNRGDQSTDYGIF	0.87	60	0	897000	0	1790000	0	1	256	1	P08905|LYZ2_MOUSE		0
AHCQNR	1.99	4.17	0.1	11100000	7430000	14700000	0.51	1	1.98	1	P08905|LYZ2_MOUSE		0
GGAGGAEQLLGAR	0.86	5.27	1.7	1170000	549000	1790000	0.31	1	3.26	2	P09066|HME2_MOUSE		0
ALAPEYAK	1.14	8.1	0.6	3200000	1460000	4940000	0.3	1	3.37	2	P09103|PDIA1_MOUSE		0
LITLEEEMTK	0.55	1.59	1.6	335000	191000	480000	0.4	1	2.51	2	P09103|PDIA1_MOUSE		0
LLVEF	0.43	1.49	4.9	416000	255000	578000	0.44	1	2.27	1	P09103|PDIA1_MOUSE		0
IFGGEIK	1.53	3.85	0.5	4550000	3140000	5960000	0.53	1	1.9	1	P09103|PDIA1_MOUSE		0
DALEEEDNVLVLK	1.14	4.15	0.8	1260000	866000	1650000	0.53	1	1.9	1	P09103|PDIA1_MOUSE		0
EADDIVNWLK	1.31	3.47	0.6	2770000	1930000	3610000	0.53	1	1.87	2	P09103|PDIA1_MOUSE		0
NNFEGEITK	0.85	2.12	1.3	138000	99300	176000	0.56	1	1.77	1	P09103|PDIA1_MOUSE		0
VDATEESDLAQQYGVR	0.76	1.67	2.6	1810000	1320000	2310000	0.57	1	1.75	4	P09103|PDIA1_MOUSE		0
DALEEEDNVLVLKK	1.1	3.45	1.1	1080000	805000	1350000	0.6	1	1.68	1	P09103|PDIA1_MOUSE		0
LLDFIK	1.08	1.74	1.7	5020000	4290000	5750000	0.75	1	1.34	2	P09103|PDIA1_MOUSE		0
FFPASADR	1.14	0.79	0.2	3420000	3140000	3700000	0.85	1	1.18	1	P09103|PDIA1_MOUSE		0
NDLAVVDVR	1.26	2.68	0.5	1610000	1290000	1920000	0.67	1	1.49	2	P09405|NUCL_MOUSE		0
ETLEEVFEK	1.24	2	0.3	1280000	1070000	1490000	0.71	1	1.4	2	P09405|NUCL_MOUSE		0
VDFNSEEDAK	0.79	0.8	1.5	433000	378000	488000	0.77	1	1.29	1	P09405|NUCL_MOUSE		0
GFGFVDFNSEEDAK	0.92	0.73	1.3	848000	782000	915000	0.85	1	1.17	2	P09405|NUCL_MOUSE		0
LELQGSNSR	1.17	0.07	1.6	2230000	2210000	2240000	0.98	1	1.02	2	P09405|NUCL_MOUSE		0
PGVDALSNV	0.45	60	0	20000	0	40000	0	1	256	1	P09411|PGK1_MOUSE		0
SLM(+15.99)DEVVK	0.66	60	0	537000	0	1070000	0	1	256	3	P09411|PGK1_MOUSE	Oxidation (M)	0
QIVWNGPVGVFEWEAFAR	0.82	60	0	477000	0	954000	0	1	256	2	P09411|PGK1_MOUSE		0
ITLPVDFVTADKF	0.52	60	0	37700	0	75400	0	1	256	1	P09411|PGK1_MOUSE		0
ITLPVDFVTADKFDEN(+.98)AK	0.78	5.35	0.3	94700	38800	151000	0.26	1	3.88	1	P09411|PGK1_MOUSE	Deamidation (NQ)	0
SLMDEVVK	0.82	4.9	2.5	1090000	549000	1640000	0.34	1	2.98	2	P09411|PGK1_MOUSE		0
AEPAKIDAF	0.97	7.38	1.8	2230000	1180000	3270000	0.36	1	2.77	1	P09411|PGK1_MOUSE		0
SLEPVAAELK	1.02	5.86	0.2	435000	239000	630000	0.38	1	2.64	1	P09411|PGK1_MOUSE		0
ALESPERPF	1.33	6.64	0.8	5400000	2980000	7820000	0.38	1	2.62	2	P09411|PGK1_MOUSE		0
ELNYFAK	0.98	5.96	1.1	2690000	1560000	3810000	0.41	1	2.44	2	P09411|PGK1_MOUSE		0
LAILGGAK	1.24	3.97	0.3	2160000	1530000	2790000	0.55	1	1.82	1	P09411|PGK1_MOUSE		0
YAEAVGR	0.9	3.1	1.6	870000	639000	1100000	0.58	1	1.72	2	P09411|PGK1_MOUSE		0
DVLFLK	0.88	1.9	1.6	183000	138000	228000	0.61	1	1.65	1	P09411|PGK1_MOUSE		0
AAVPSIKF	0.83	1.66	1.6	4210000	3300000	5120000	0.65	1	1.55	1	P09411|PGK1_MOUSE		0
ITLPVDFVTADKFDENAK	0.68	0.87	2.4	1550000	1250000	1860000	0.68	1	1.48	2	P09411|PGK1_MOUSE		0
NNQITNNQR	0.91	0.1	0.8	163000	161000	164000	0.98	1	1.02	2	P09411|PGK1_MOUSE		0
TDQAQKAEGAGDAK	0.77	2.27	0	35900	23600	48200	0.49	1	2.05	1	P09602|HMGN2_MOUSE		0
AEVLELAGNASK	0.65	60	0	108000	0	216000	0	1	256	1	P0C0S6|H2AZ_MOUSE		0
LTAEVLELAGNASK	0.83	5.31	1.8	4410000	2060000	6760000	0.3	1	3.29	4	P0C0S6|H2AZ_MOUSE		0
ATIAGGGVIPH	0.97	3.61	1.2	496000	350000	643000	0.54	1	1.84	1	P0C0S6|H2AZ_MOUSE		0
TTILTSR	0.76	60	0	695000	0	1390000	0	1	256	2	P10107|ANXA1_MOUSE		0
DITSDTSGDFR	0.52	60	0	98500	0	197000	0	1	256	2	P10107|ANXA1_MOUSE		0
TPAQFDADELR	0.78	60	0	865000	0	1730000	0	1	256	2	P10107|ANXA1_MOUSE		0
GVDEATIIDILTK	0.61	60	0	89300	0	179000	0	1	256	1	P10107|ANXA1_MOUSE		0
FLENQEQEYVQAVK	0.67	60	0	212000	0	424000	0	1	256	1	P10107|ANXA1_MOUSE		0
GLGTDEDTLIEILTTR	0.49	60	0	47400	0	94700	0	1	256	1	P10107|ANXA1_MOUSE		0
IGYNPDTVAFVPISGWNGDNM(+15.99)LEPSANMPWFK	0.66	60	0	499000	0	998000	0	1	256	2	P10126|EF1A1_MOUSE	Oxidation (M)	0
IGYNPDTVAFVPISGWNGDN(+.98)MLEPSANMPWFK	0.45	60	0	217000	0	434000	0	1	256	1	P10126|EF1A1_MOUSE	Deamidation (NQ)	0
VETGVLKPGMVVTFAPVNVTTEVK	0.66	5.87	0	623000	148000	1100000	0.14	1	7.4	2	P10126|EF1A1_MOUSE		0
QLIVGVNKM(+15.99)DSTEPPYSQK	0.99	13.08	0.9	519000	173000	865000	0.2	1	5.01	1	P10126|EF1A1_MOUSE	Oxidation (M)	0
AAGVGEFEAGISK	0.79	7.02	1.9	372000	133000	611000	0.22	1	4.58	1	P10126|EF1A1_MOUSE		0
M(+15.99)DSTEPPYSQK	0.91	11.27	0.9	1920000	820000	3020000	0.27	1	3.69	4	P10126|EF1A1_MOUSE	Oxidation (M)	0
VETGVLKPGM(+15.99)VVTFAPVN(+.98)VTTEVK	0.65	2.16	1.1	78100	44600	112000	0.4	1	2.5	1	P10126|EF1A1_MOUSE	Oxidation (M); Deamidation (NQ)	0
MDSTEPPYSQK	0.91	5.68	1.4	291000	175000	406000	0.43	1	2.32	1	P10126|EF1A1_MOUSE		0
FAPVNVTTEVK	0.84	3.52	0.2	84000	52200	116000	0.45	1	2.22	1	P10126|EF1A1_MOUSE		0
YEEIVKEVSTY	0.92	4.24	2.4	2430000	1590000	3260000	0.49	1	2.04	2	P10126|EF1A1_MOUSE		0
IGYNPDTVAF	0.81	3.38	1.6	164000	109000	220000	0.49	1	2.03	1	P10126|EF1A1_MOUSE		0
TFAPVNVTTEVK	0.64	1.55	2.5	380000	256000	504000	0.51	1	1.96	2	P10126|EF1A1_MOUSE		0
LPLQDVYK	0.6	1.14	3.3	214000	148000	281000	0.53	1	1.9	1	P10126|EF1A1_MOUSE		0
IGYNPDTVAFVPISGW	0.82	2.37	1.9	648000	457000	838000	0.55	1	1.83	2	P10126|EF1A1_MOUSE		0
EVSTYIK	1.04	2.91	0.8	1080000	807000	1360000	0.59	1	1.68	2	P10126|EF1A1_MOUSE		0
SDYPPLGR	1.35	2.31	1.5	17000000	13200000	20800000	0.64	1	1.57	2	P10126|EF1A1_MOUSE		0
EHALLAY	1.46	2.37	1.1	7930000	6240000	9630000	0.65	1	1.54	2	P10126|EF1A1_MOUSE		0
APVNVTTEVK	1.02	1.72	1	1060000	870000	1250000	0.7	1	1.44	2	P10126|EF1A1_MOUSE		0
IGGIGTVPVGR	1.87	1.45	1.1	52100000	44700000	59500000	0.75	1	1.33	3	P10126|EF1A1_MOUSE		0
AWVLDK	0.94	1.32	1.1	1470000	1280000	1660000	0.77	1	1.3	2	P10126|EF1A1_MOUSE		0
QLIVGVNK	1.42	1.03	0.9	22900000	20400000	25400000	0.8	1	1.25	2	P10126|EF1A1_MOUSE		0
SGDAAIVDMVPGK(+42.01)PM(+15.99)CVESF	0.47	0.26	1	15700	14300	17100	0.84	1	1.19	1	P10126|EF1A1_MOUSE	Acetylation (K); Oxidation (M)	0
STTTGHLIY	1.39	0.68	1.3	22600000	20900000	24400000	0.86	1	1.17	2	P10126|EF1A1_MOUSE		0
QTVAVGVIK	1.56	0.65	0.9	21900000	20400000	23400000	0.87	1	1.15	2	P10126|EF1A1_MOUSE		0
LNSETVLR	0.77	60	0	217000	0	435000	0	1	256	1	P10598|CASB_MOUSE		0
QM(+15.99)PLLNSETVLR	0.75	7.66	0.3	3460000	1000000	5920000	0.17	1	5.91	7	P10598|CASB_MOUSE	Oxidation (M)	0
LELLNPTVQFPATPQHSVSV	0.77	3.36	1.2	14000000	7850000	20200000	0.39	1	2.58	12	P10598|CASB_MOUSE		0
QMPLLNSETVLR	1.22	7.47	0.2	2640000	1480000	3800000	0.39	1	2.56	2	P10598|CASB_MOUSE		0
VNLMGQLQAEDVLQAK	0.73	2.66	0.4	2080000	1250000	2900000	0.43	1	2.33	4	P10598|CASB_MOUSE		0
VHSSIQSQPQAFPY	1.29	3.09	1.2	3220000	2410000	4030000	0.6	1	1.67	1	P10598|CASB_MOUSE		0
LPETFDAR	0.76	3.25	1.8	168000	94000	242000	0.39	1	2.57	1	P10605|CATB_MOUSE		0
VGEFSGANK	1.05	2.78	0.8	822000	627000	1020000	0.62	1	1.62	2	P10639|THIO_MOUSE		0
ADIVENQVMDTR	0.54	60	0	140000	0	280000	0	1	256	2	P10649|GSTM1_MOUSE		0
VDFLAYDILDQY	0.87	5.68	1.2	508000	226000	789000	0.29	1	3.49	2	P10649|GSTM1_MOUSE		0
DILDQYR	0.63	2.71	3.7	539000	256000	821000	0.31	1	3.21	1	P10649|GSTM1_MOUSE		0
SQWLNEK(+42.01)FK	0.55	1.84	1.1	59900	31300	88400	0.35	1	2.83	1	P10649|GSTM1_MOUSE	Acetylation (K)	0
IATPIFSK	1.05	6.48	0.6	6550000	3700000	9390000	0.39	1	2.53	2	P10649|GSTM1_MOUSE		0
VDFLAYDILDQYR	0.82	3.27	1.1	173000	111000	236000	0.47	1	2.12	1	P10649|GSTM1_MOUSE		0
ITQSNAILR	0.95	4.6	0.7	7870000	5080000	10700000	0.48	1	2.1	3	P10649|GSTM1_MOUSE		0
LGLDFPNLPYLIDGSHK	0.71	1.6	0.5	316000	224000	408000	0.55	1	1.82	1	P10649|GSTM1_MOUSE		0
NAAGALDLLK	0.37	2.12	7.9	130000	69200	192000	0.36	1	2.77	1	P10711|TCEA1_MOUSE		0
LLLSTDSAR	0.75	0.86	2	497000	424000	570000	0.74	1	1.34	2	P10852|4F2_MOUSE		0
SAPAPK(+42.01)K(+42.01)GSK	1.23	1.05	1	2120000	1910000	2330000	0.82	1	1.22	2	P10854|H2B1M_MOUSE	Q64478|H2B1H_MOUSE	0	Q64525|H2B2B_MOUSE	Acetylation (K)
SAPAPK(+42.01)K(+42.01)GSK(+42.01)K	1.38	0.68	0.7	5960000	5500000	6420000	0.86	1	1.17	4	P10854|H2B1M_MOUSE	Q64478|H2B1H_MOUSE	0	Q64525|H2B2B_MOUSE	Acetylation (K)
AMGIM(+15.99)NSFVNDIFER	0.41	60	0	47000	0	94100	0	1	256	1	P10854|H2B1M_MOUSE	Q64478|H2B1H_MOUSE	0	Q64475|H2B1B_MOUSE	Q64525|H2B2B_MOUSE	Oxidation (M)
STITSR	0.45	60	0	13900	0	27900	0	1	256	1	P10854|H2B1M_MOUSE	Q64478|H2B1H_MOUSE	0	Q64475|H2B1B_MOUSE	Q64525|H2B2B_MOUSE
N(+.98)SFVNDIFER	0.66	6.39	0.9	184000	39000	328000	0.12	1	8.41	2	P10854|H2B1M_MOUSE	Q64478|H2B1H_MOUSE	0	Q64475|H2B1B_MOUSE	Q64525|H2B2B_MOUSE	Deamidation (NQ)
NDIFER	1.51	14.33	0.3	13900000	4560000	23300000	0.2	1	5.12	2	P10854|H2B1M_MOUSE	Q64478|H2B1H_MOUSE	0	Q64475|H2B1B_MOUSE	Q64525|H2B2B_MOUSE
AM(+15.99)GIM(+15.99)NSFVNDIFER	0.73	4.16	1.1	1060000	456000	1650000	0.28	1	3.63	3	P10854|H2B1M_MOUSE	Q64478|H2B1H_MOUSE	0	Q64475|H2B1B_MOUSE	Q64525|H2B2B_MOUSE	Oxidation (M)
LLLPGELAK	1.18	8.13	1.8	122000000	54700000	189000000	0.29	1	3.45	2	P10854|H2B1M_MOUSE	Q64478|H2B1H_MOUSE	0	Q64475|H2B1B_MOUSE	Q64525|H2B2B_MOUSE
AM(+15.99)GIMNSFVNDIFER	0.76	4.23	0.5	423000	195000	652000	0.3	1	3.35	1	P10854|H2B1M_MOUSE	Q64478|H2B1H_MOUSE	0	Q64475|H2B1B_MOUSE	Q64525|H2B2B_MOUSE	Oxidation (M)
VNDIFER	1.69	7.58	0.9	69400000	35600000	103000000	0.35	1	2.89	2	P10854|H2B1M_MOUSE	Q64478|H2B1H_MOUSE	0	Q64475|H2B1B_MOUSE	Q64525|H2B2B_MOUSE
NSFVNDIFER	1.64	7.05	1.2	9710000	5190000	14200000	0.36	1	2.74	1	P10854|H2B1M_MOUSE	Q64478|H2B1H_MOUSE	0	Q64475|H2B1B_MOUSE	Q64525|H2B2B_MOUSE
KESYSVY	1.14	6.84	0.9	5110000	2760000	7450000	0.37	1	2.7	2	P10854|H2B1M_MOUSE	Q64478|H2B1H_MOUSE	0	Q64475|H2B1B_MOUSE	Q64525|H2B2B_MOUSE
LLLPGELAK(+42.01)HAV	0.96	6.34	1.3	381000	216000	546000	0.4	1	2.53	1	P10854|H2B1M_MOUSE	Q64478|H2B1H_MOUSE	0	Q64475|H2B1B_MOUSE	Q64525|H2B2B_MOUSE	Acetylation (K)
EIQTAVR	2.08	5.45	0.3	48000000	29000000	67000000	0.43	1	2.31	2	P10854|H2B1M_MOUSE	Q64478|H2B1H_MOUSE	0	Q64475|H2B1B_MOUSE	Q64525|H2B2B_MOUSE
SFVNDIFER	0.98	5.27	1.4	28500000	17500000	39400000	0.45	1	2.25	3	P10854|H2B1M_MOUSE	Q64478|H2B1H_MOUSE	0	Q64475|H2B1B_MOUSE	Q64525|H2B2B_MOUSE
LLPGELAK	1.59	5.05	0.5	17400000	10900000	23900000	0.45	1	2.2	2	P10854|H2B1M_MOUSE	Q64478|H2B1H_MOUSE	0	Q64475|H2B1B_MOUSE	Q64525|H2B2B_MOUSE
AMGIMNSFVNDIFER	0.52	0.57	0.6	129000	105000	153000	0.69	1	1.45	2	P10854|H2B1M_MOUSE	Q64478|H2B1H_MOUSE	0	Q64475|H2B1B_MOUSE	Q64525|H2B2B_MOUSE
PAPK(+42.01)K(+42.01)GSK(+42.01)K	0.79	0.98	1.7	81700	69500	93800	0.74	1	1.35	1	P10854|H2B1M_MOUSE	Q64478|H2B1H_MOUSE	0	Q64475|H2B1B_MOUSE	Q64525|H2B2B_MOUSE	Acetylation (K)
QVHPDTGISSK	1.29	0.25	1	21100000	20500000	21600000	0.95	1	1.05	4	P10854|H2B1M_MOUSE	Q64478|H2B1H_MOUSE	0	Q64475|H2B1B_MOUSE	Q64525|H2B2B_MOUSE
K(+42.01)AVTK(+42.01)AQK	1.32	3.8	0.5	9200000	6380000	12000000	0.53	1	1.88	2	P10854|H2B1M_MOUSE	Q8CGP2|H2B1P_MOUSE	0
K(+42.01)AVTK(+42.01)AQK(+42.01)K	1.28	2.46	1.7	7980000	6320000	9640000	0.66	1	1.53	2	P10854|H2B1M_MOUSE	Q8CGP2|H2B1P_MOUSE	0
AVTK(+42.01)AQK(+42.01)K	1.12	0.06	1	29900000	29700000	30100000	0.99	1	1.01	2	P10854|H2B1M_MOUSE	Q8CGP2|H2B1P_MOUSE	0
VGENADSQIK	0.54	60	0	111000	0	222000	0	1	256	2	P10922|H10_MOUSE		0
EQISDIDDAVR	0.69	2.84	1.3	256000	125000	388000	0.32	1	3.1	2	P11031|TCP4_MOUSE		0
VDASGVYGSEDPLAR	0.82	2.33	0.7	137000	96800	176000	0.55	1	1.82	1	P11247|PERM_MOUSE		0
QALASISLPR	0.78	1.49	0.3	701000	540000	862000	0.63	1	1.6	3	P11247|PERM_MOUSE		0
QNQIVVDEIR	0.86	1.11	0.8	80700	67800	93500	0.73	1	1.38	1	P11247|PERM_MOUSE		0
VVLEGGIDPILR	0.87	0.4	2.1	535000	502000	568000	0.88	1	1.13	2	P11247|PERM_MOUSE		0
M(+15.99)LSLNVF	0.67	60	0	90400	0	181000	0	1	256	1	P11438|LAMP1_MOUSE	Oxidation (M)	0
ALQATVGNSYK	0.83	2.16	2.1	955000	691000	1220000	0.57	1	1.76	1	P11438|LAMP1_MOUSE		0
SVQVQAFK	0.98	1.83	0.4	375000	311000	438000	0.71	1	1.41	1	P11438|LAMP1_MOUSE		0
SPEVLLGSAR	0.63	2.92	1.4	281000	129000	433000	0.3	1	3.36	2	P11440|CDK1_MOUSE		0
AFGIPIR	0.74	0.8	0.9	69400	59800	78900	0.76	1	1.32	1	P11440|CDK1_MOUSE		0
LADFGLAR	0.96	5.95	0.5	1160000	654000	1670000	0.39	1	2.56	3	P11440|CDK1_MOUSE	P97377|CDK2_MOUSE	0
IEDVGSDEEDDSGK	1	15.19	0.1	374000	111000	636000	0.18	1	5.7	1	P11499|HS90B_MOUSE		0
LGLGIDEDEVTAEEPSAAVPDEIPPLEGDEDASRMEEVD	0.31	3.47	9.4	195000	77400	312000	0.25	1	4.03	1	P11499|HS90B_MOUSE		0
IDIIPNPQER	1.26	4.29	1.8	9440000	6770000	12100000	0.56	1	1.79	2	P11499|HS90B_MOUSE		0
FYEAFSK	1.16	1.43	0.4	1010000	857000	1170000	0.73	1	1.36	1	P11499|HS90B_MOUSE		0
EQVANSAFVER	1.03	1.37	0.4	2920000	2510000	3320000	0.76	1	1.32	2	P11499|HS90B_MOUSE		0
NPDDITQEEYGEFYK	0.67	0.22	2.8	131000	124000	138000	0.9	1	1.11	1	P11499|HS90B_MOUSE		0
SIYYITGESK	1.48	0.27	0.6	5500000	5340000	5660000	0.94	1	1.06	2	P11499|HS90B_MOUSE		0
VDSEDLPLNISR	0.65	4.75	4.2	1240000	387000	2100000	0.18	1	5.43	2	P11499|HS90B_MOUSE	P07901|HS90A_MOUSE	0
AFQAEIAQLM	0.95	13.27	0.5	410000	147000	673000	0.22	1	4.57	1	P11499|HS90B_MOUSE	P07901|HS90A_MOUSE	0
GVVDSEDLPLNISR	1.1	4.78	1.9	12300000	8310000	16300000	0.51	1	1.96	3	P11499|HS90B_MOUSE	P07901|HS90A_MOUSE	0
YIDQEELNK	1.23	4.33	0.4	1980000	1360000	2590000	0.52	1	1.91	2	P11499|HS90B_MOUSE	P07901|HS90A_MOUSE	0
SLIINTFYSNK	0.89	1.23	1.8	3380000	2800000	3960000	0.71	1	1.41	2	P11499|HS90B_MOUSE	P07901|HS90A_MOUSE	0
YESLTDPSKLDSGK	0.76	0.95	0.7	302000	253000	351000	0.72	1	1.39	1	P11499|HS90B_MOUSE	P07901|HS90A_MOUSE	0
RAPFDLF	1.31	1.58	1	3880000	3260000	4510000	0.72	1	1.38	1	P11499|HS90B_MOUSE	P07901|HS90A_MOUSE	0
SAYLVAEK	1.17	1.48	1	5210000	4400000	6010000	0.73	1	1.37	2	P11499|HS90B_MOUSE	P07901|HS90A_MOUSE	0
ADLINNLGTIAK	1.42	1.55	2.3	10300000	8720000	12000000	0.73	1	1.37	1	P11499|HS90B_MOUSE	P07901|HS90A_MOUSE	0
LSELLR	1	2.47	1.6	8590000	6330000	10900000	0.58	1	1.72	2	P11499|HS90B_MOUSE	P07901|HS90A_MOUSE	0	P45481|CBP_MOUSE
ELISNASDALDK	0.74	1.25	1	448000	354000	541000	0.65	1	1.53	2	P11499|HS90B_MOUSE	P08113|ENPL_MOUSE	0
ELISNASDALDKIR	0.89	1.22	0	430000	361000	498000	0.73	1	1.38	1	P11499|HS90B_MOUSE	P08113|ENPL_MOUSE	0
TFVPSSR	1.01	60	0	2980000	0	5960000	0	1	256	2	P11672|NGAL_MOUSE		0
ELSPELK	0.81	60	0	763000	0	1530000	0	1	256	2	P11672|NGAL_MOUSE		0
VPLQPDFR	0.8	60	0	768000	0	1540000	0	1	256	2	P11672|NGAL_MOUSE		0
VVGLAGNAVQK	0.7	60	0	786000	0	1570000	0	1	256	2	P11672|NGAL_MOUSE		0
WYVVGLAGNAVQK	0.83	60	0	398000	0	795000	0	1	256	1	P11672|NGAL_MOUSE		0
LTEIIPK	0.76	60	0	556000	0	1110000	0	1	256	2	P11835|ITB2_MOUSE		0
IGFGSFVDK	0.61	60	0	100000	0	201000	0	1	256	1	P11835|ITB2_MOUSE		0
SAVGELSDDSSNVVQLIK	0.66	60	0	171000	0	342000	0	1	256	1	P11835|ITB2_MOUSE		0
SQWNNDNPLFK	0.56	60	0	83900	0	168000	0	1	256	1	P11835|ITB2_MOUSE		0
LSESNIQPIFAVTK	0.65	60	0	140000	0	279000	0	1	256	1	P11835|ITB2_MOUSE		0
LTDNSNQFQTEVGK	0.69	60	0	471000	0	942000	0	1	256	2	P11835|ITB2_MOUSE		0
SAVGELSDDSSN(+.98)VVQLIK	0.25	60	0	9.88	0	19.8	0	1	256	1	P11835|ITB2_MOUSE	Deamidation (NQ)	0
SIANPEFDQR	0.78	60	0	467000	0	934000	0	1	256	1	P11835|ITB2_MOUSE		0
TLQQK	0.57	1.68	1.9	107000	61600	153000	0.4	1	2.49	1	P11835|ITB2_MOUSE	Q6P4T2|U520_MOUSE	0
SLLVIPNTLAVNAAQDSTDLVAK	1.05	4.03	1	1240000	850000	1630000	0.52	1	1.92	3	P11983|TCPA_MOUSE		0
QAGVFEPTIVK	0.9	2.94	0.5	1140000	857000	1430000	0.6	1	1.66	2	P11983|TCPA_MOUSE		0
EQLAIAEFAR	0.89	1.43	1.4	911000	730000	1090000	0.67	1	1.5	2	P11983|TCPA_MOUSE		0
SQNVMAAASIANIVK	0.73	0.92	1.1	60500	50100	70900	0.71	1	1.42	1	P11983|TCPA_MOUSE		0
SSFGPVGLDK	1.25	1.63	0.4	559000	482000	636000	0.76	1	1.32	1	P11983|TCPA_MOUSE		0
SLLVIPNTLAVN(+.98)AAQDSTDLVAK	0.58	0.16	1.6	3890	3700	4090	0.9	1	1.11	1	P11983|TCPA_MOUSE	Deamidation (NQ)	0
YPVNSVNILK	0.79	0.23	1.1	1060000	1020000	1100000	0.92	1	1.08	2	P11983|TCPA_MOUSE		0
TSASIILR	0.72	0	3.4	1480000	1480000	1480000	1	1	1	1	P11983|TCPA_MOUSE		0
ATEAAITILR	0.87	0	0.5	106000	106000	106000	1	1	1	1	P11983|TCPA_MOUSE		0
IIDAALR	0.91	5.27	1.5	2180000	1380000	2980000	0.46	1	2.16	2	P12787|COX5A_MOUSE		0
LNDFASAVR	0.71	1.61	2.7	651000	458000	844000	0.54	1	1.84	1	P12787|COX5A_MOUSE		0
VPPAINQF	1.31	3.92	0.3	1120000	754000	1490000	0.51	1	1.97	1	P12970|RL7A_MOUSE		0
QTQVSVLPEGGETPLFK	0.7	60	0	392000	0	784000	0	1	256	2	P13020|GELS_MOUSE		0
IEGSNKVPVDPATY	0.69	60	0	525000	0	1050000	0	1	256	2	P13020|GELS_MOUSE		0
SQHVQVEEGSEPDAF	0.69	60	0	242000	0	484000	0	1	256	1	P13020|GELS_MOUSE		0
DGGQTAPASIR	0.73	60	0	424000	0	848000	0	1	256	1	P13020|GELS_MOUSE		0
YIETDPANR	0.66	60	0	155000	0	309000	0	1	256	1	P13020|GELS_MOUSE		0
FDLVPVPPNLY	0.67	60	0	66200	0	132000	0	1	256	1	P13020|GELS_MOUSE		0
TVQLDDYLNGR	0.96	18.23	0.6	533000	139000	926000	0.15	1	6.65	1	P13020|GELS_MOUSE		0
TASDFISK	1.02	11.58	0.5	1500000	520000	2480000	0.21	1	4.77	2	P13020|GELS_MOUSE		0
TPITVVR	0.95	12.35	0.6	2130000	809000	3450000	0.23	1	4.26	2	P13020|GELS_MOUSE		0
GSDVIIVGR	0.82	2.58	0.4	199000	134000	264000	0.51	1	1.96	2	P13439|UMPS_MOUSE		0
FGSFVLK	0.6	0.98	2	37200	27200	47200	0.58	1	1.73	1	P13439|UMPS_MOUSE		0
LMSNLR	1.18	4.83	0.5	645000	396000	894000	0.44	1	2.26	1	P13541|MYH3_MOUSE		0
EAEFLK	0.52	0.85	5.4	557000	409000	705000	0.58	1	1.72	1	P13541|MYH3_MOUSE		0
KLEGDLK	1.06	0.91	0.1	562000	519000	605000	0.86	1	1.17	1	P13542|MYH8_MOUSE	P13541|MYH3_MOUSE	0
SQGFPDSYR	0.5	60	0	56700	0	113000	0	1	256	1	P13864|DNMT1_MOUSE		0
QVGNAVPPPLAK	0.43	60	0	52000	0	104000	0	1	256	1	P13864|DNMT1_MOUSE		0
VLEQIEEVDGR	0.47	60	0	8150	0	16300	0	1	256	1	P13864|DNMT1_MOUSE		0
FTEDSLLR	0.67	7.46	0.7	225000	46100	405000	0.11	1	8.78	2	P13864|DNMT1_MOUSE		0
DLPNIQVR	0.78	4.81	1.3	142000	69900	215000	0.33	1	3.07	1	P13864|DNMT1_MOUSE		0
ELTIGSK	0.81	60	0	257000	0	514000	0	1	256	1	P14069|S10A6_MOUSE		0
LQDAEIAR	0.85	60	0	615000	0	1230000	0	1	256	1	P14069|S10A6_MOUSE		0
TGVAPIIDVV	0.87	2.85	1.5	649000	432000	866000	0.5	1	2	1	P14115|RL27A_MOUSE		0
DILIQYDR	0.52	60	0	189000	0	378000	0	1	256	1	P14131|RS16_MOUSE		0
FAGVDIR	1.01	9.24	1.3	3870000	1470000	6270000	0.23	1	4.28	1	P14131|RS16_MOUSE		0
TLLVADPR	0.88	1.32	1	1170000	957000	1380000	0.69	1	1.44	2	P14131|RS16_MOUSE		0
GPLQSVQVF	1.07	0.88	1.5	1160000	1070000	1240000	0.86	1	1.16	1	P14131|RS16_MOUSE		0
IALTDNSLIAR	0.76	2.99	1	63400	36000	90800	0.4	1	2.52	1	P14148|RL7_MOUSE		0
VATVPGTLK	1.17	3.87	0.4	986000	657000	1320000	0.5	1	2	1	P14148|RL7_MOUSE		0
VPAVPETLK	1.05	3.86	0.3	200000	138000	261000	0.53	1	1.89	1	P14148|RL7_MOUSE		0
FVEGLPINDFSR	1.03	8.04	0.9	1180000	620000	1750000	0.36	1	2.82	2	P14152|MDHC_MOUSE		0
VLVTGAAGQIAY	0.96	4.17	1.8	1420000	958000	1890000	0.51	1	1.97	2	P14152|MDHC_MOUSE		0
SFPVVIK	0.77	1.21	1.1	1350000	1080000	1610000	0.67	1	1.49	2	P14152|MDHC_MOUSE		0
IENPADVSVISSR	0.45	60	0	97000	0	194000	0	1	256	2	P14206|RSSA_MOUSE		0
GAHSVGLMWWML	0.55	60	0	34800	0	69500	0	1	256	1	P14206|RSSA_MOUSE		0
FAAATGATPIAGR	0.59	1.31	4.3	478000	312000	644000	0.48	1	2.07	1	P14206|RSSA_MOUSE		0
LLVVTDPR	1.2	3.83	1.3	5730000	4150000	7300000	0.57	1	1.76	2	P14206|RSSA_MOUSE		0
AIVAIENPADVSVISSR	1.04	2.17	1.8	4700000	3760000	5640000	0.67	1	1.5	4	P14206|RSSA_MOUSE		0
AAATGATPIAGR	1.36	0.81	0.6	4500000	4100000	4900000	0.84	1	1.2	2	P14206|RSSA_MOUSE		0
LGLDLWQVK	0.57	60	0	52500	0	105000	0	1	256	1	P14211|CALR_MOUSE		0
AEEFGNETWGVTK	0.71	6.23	2.1	1360000	383000	2350000	0.16	1	6.12	2	P14211|CALR_MOUSE		0
GLDLWQVK	0.88	8.9	0.5	202000	66600	337000	0.2	1	5.07	1	P14211|CALR_MOUSE		0
SGTIFDNFLITNDEAY	1.03	17.02	0.7	1680000	564000	2800000	0.2	1	4.96	2	P14211|CALR_MOUSE		0
LFPSGLDQK	1.16	1.53	1.8	4100000	3430000	4770000	0.72	1	1.39	1	P14211|CALR_MOUSE		0
FEPFSNK	0.88	0.76	1.4	800000	709000	890000	0.8	1	1.25	2	P14211|CALR_MOUSE		0
QIDNPDYK	1.16	0.99	1	1450000	1290000	1610000	0.8	1	1.25	2	P14211|CALR_MOUSE		0
FVLSSGK	1.09	0.54	1	7750000	7340000	8170000	0.9	1	1.11	3	P14211|CALR_MOUSE		0
GQTLVVQF	0.77	0.15	1.6	2530000	2460000	2600000	0.95	1	1.06	1	P14211|CALR_MOUSE		0
FYALSAK	0.76	0.1	1.6	2760000	2710000	2820000	0.96	1	1.04	3	P14211|CALR_MOUSE		0
ALDLVAAK	0.47	2.19	3	129000	57600	200000	0.29	1	3.47	1	P14685|PSMD3_MOUSE		0
LQLDSPEDAEFIVAK	0.89	3.56	0.4	121000	74000	169000	0.44	1	2.28	1	P14685|PSMD3_MOUSE		0
ISLADIAQK	0.96	3.59	0.8	196000	139000	254000	0.55	1	1.83	1	P14685|PSMD3_MOUSE		0
LVEVDSGR	0.76	6.67	0.5	352000	107000	598000	0.18	1	5.61	2	P14733|LMNB1_MOUSE		0
QIEYEYK	0.76	5.33	0.5	113000	44800	181000	0.25	1	4.05	1	P14733|LMNB1_MOUSE		0
NSQGEEVAQR	0.61	2.83	0.8	68500	28000	109000	0.26	1	3.89	2	P14733|LMNB1_MOUSE		0
ESDLSGAQIK	0.73	4.49	1	307000	129000	485000	0.27	1	3.75	2	P14733|LMNB1_MOUSE		0
ASAPATPLSPTR	1.28	4.9	0.2	664000	433000	896000	0.48	1	2.07	1	P14733|LMNB1_MOUSE		0
LSPSPSSR	0.89	1.77	0.7	443000	338000	548000	0.62	1	1.62	2	P14733|LMNB1_MOUSE		0
IESLSSQLSNLQK	0.94	2.56	0.3	144000	112000	176000	0.64	1	1.57	1	P14733|LMNB1_MOUSE		0
LVFDEYLK	0.58	1.44	3.7	198000	123000	274000	0.45	1	2.23	1	P14824|ANXA6_MOUSE		0
DAFVAIVQSVK	0.76	0.22	2.1	184000	177000	192000	0.92	1	1.09	1	P14824|ANXA6_MOUSE		0
FLEGVR	0.85	1.96	2	3360000	2490000	4240000	0.59	1	1.7	2	P14869|RLA0_MOUSE		0
IVGADNVGSK	0.76	1.21	1.7	933000	739000	1130000	0.66	1	1.52	1	P14869|RLA0_MOUSE		0
FQALGITTK	1.06	2.34	0.9	1760000	1450000	2060000	0.71	1	1.42	2	P14869|RLA0_MOUSE		0
QALGITTK	1.05	1.11	1.1	1300000	1160000	1440000	0.8	1	1.25	2	P14869|RLA0_MOUSE		0
LVINGGNGTVEDR	0.62	60	0	111000	0	221000	0	1	256	1	P15379|CD44_MOUSE		0
YGFIEGNVVIPR	0.78	4.38	2	231000	109000	353000	0.31	1	3.24	1	P15379|CD44_MOUSE		0
VM(+15.99)LGETNPADSKPGTIR	0.95	2.75	1.1	486000	371000	601000	0.62	1	1.62	1	P15532|NDKA_MOUSE	Oxidation (M)	0
GLVGEIIK	0.8	1.01	1.3	2670000	2280000	3060000	0.74	1	1.34	2	P15532|NDKA_MOUSE		0
TGALTLSGGGK	0.47	60	0	23300	0	46600	0	1	256	1	P15702|LEUK_MOUSE		0
PAAPAAAPPAEKAPAK	0.87	6.78	0.3	193000	76600	310000	0.25	1	4.04	1	P15864|H12_MOUSE		0
AAPPAEK(+42.01)APAK	1.01	7.24	0.9	1370000	680000	2070000	0.33	1	3.04	2	P15864|H12_MOUSE	Acetylation (K)	0
GILVQTK	1.27	5.44	1	11700000	7400000	15900000	0.46	1	2.15	2	P15864|H12_MOUSE		0
PAAPAAAPPAEK(+42.01)APAK	0.82	0.97	1.2	1510000	1290000	1730000	0.75	1	1.34	2	P15864|H12_MOUSE	Acetylation (K)	0
PPAEK(+42.01)APAK	0.6	0.31	2.7	241000	219000	264000	0.83	1	1.2	1	P15864|H12_MOUSE	Acetylation (K)	0
ALAAAGYDVEK	1.13	10.43	0.9	4310000	2100000	6520000	0.32	1	3.1	2	P15864|H12_MOUSE	P43274|H14_MOUSE	0
ALAAAGYDVEKN	1.12	7.06	0.3	882000	500000	1260000	0.4	1	2.53	1	P15864|H12_MOUSE	P43274|H14_MOUSE	0
ALAAAGYDVEKNNSR	0.92	5.6	0.9	2940000	1730000	4140000	0.42	1	2.4	1	P15864|H12_MOUSE	P43274|H14_MOUSE	0
KALAAAGYDVEK	0.65	1.32	0.5	161000	114000	209000	0.55	1	1.83	1	P15864|H12_MOUSE	P43274|H14_MOUSE	0
SGVSLAALK	1.21	7.54	1.2	24300000	14300000	34300000	0.42	1	2.41	3	P15864|H12_MOUSE	P43274|H14_MOUSE	0	P43275|H11_MOUSE
SGVSLAALK(+42.01)K	0.63	1.21	2.9	148000	105000	190000	0.55	1	1.81	1	P15864|H12_MOUSE	P43274|H14_MOUSE	0	P43275|H11_MOUSE	Acetylation (K)
GTGASGSFK	1.31	0.88	0.1	1170000	1060000	1280000	0.83	1	1.21	2	P15864|H12_MOUSE	P43274|H14_MOUSE	0	P43276|H15_MOUSE
ASGPPVSEL	1.34	12.5	0.3	1840000	684000	2990000	0.23	1	4.36	1	P15864|H12_MOUSE	P43277|H13_MOUSE	0
ASGPPVSELITK	1.38	9.14	0.5	10400000	4470000	16300000	0.27	1	3.64	2	P15864|H12_MOUSE	P43277|H13_MOUSE	0
KASGPPVSEL	1.29	9.23	0.4	7810000	3730000	11900000	0.31	1	3.19	2	P15864|H12_MOUSE	P43277|H13_MOUSE	0
SFVLNLGK	1	1.25	1.5	2710000	2320000	3110000	0.74	1	1.34	2	P16045|LEG1_MOUSE		0
VLETAEDIQER	0.52	60	0	42100	0	84100	0	1	256	1	P16546|SPTN1_MOUSE		0
VVDLM(+15.99)AYMASKE	0.48	60	0	57200	0	114000	0	1	256	1	P16858|G3P_MOUSE	Oxidation (M)	0
VVESTGVFTTMEK	0.48	60	0	87200	0	174000	0	1	256	1	P16858|G3P_MOUSE		0
VVESTGVFTTM(+15.99)EK	0.48	60	0	61700	0	123000	0	1	256	1	P16858|G3P_MOUSE	Oxidation (M)	0
AINDPFIDLNYM(+15.99)VY	1.16	60	0	1330000	0	2650000	0	1	256	1	P16858|G3P_MOUSE	Oxidation (M)	0
AINDPFIDLNYMVY	0.71	5.27	2.1	980000	325000	1630000	0.2	1	5.03	2	P16858|G3P_MOUSE		0
RVIISAPSADAPMFV	0.58	3.47	3.9	291000	96800	484000	0.2	1	5	1	P16858|G3P_MOUSE		0
VVDLMAYMASKE	0.85	6.06	1.8	1820000	815000	2830000	0.29	1	3.47	3	P16858|G3P_MOUSE		0
VIPELN(+.98)GK	0.8	4.58	1.6	369000	182000	555000	0.33	1	3.04	2	P16858|G3P_MOUSE	Deamidation (NQ)	0
VGVN(+.98)GFGR	0.88	4.1	1.5	1070000	587000	1550000	0.38	1	2.64	2	P16858|G3P_MOUSE	Deamidation (NQ)	0
RVPTPNVSVVDL	1.44	5.7	0.6	7500000	4330000	10700000	0.41	1	2.46	2	P16858|G3P_MOUSE		0
DNEYGYSNR	0.93	4.92	0.4	755000	465000	1050000	0.44	1	2.25	2	P16858|G3P_MOUSE		0
VIPELNGK	1.1	5.45	0.3	35100000	22200000	48100000	0.46	1	2.17	2	P16858|G3P_MOUSE		0
LVIN(+.98)GKPITIF	0.53	1.01	4.2	156000	107000	205000	0.52	1	1.92	1	P16858|G3P_MOUSE	Deamidation (NQ)	0
GAAQNIIPASTGAAK	1.56	3.1	1.7	56600000	41700000	71600000	0.58	1	1.72	4	P16858|G3P_MOUSE		0
VGVNGFGR	1.89	3.06	0.3	11200000	8290000	14200000	0.59	1	1.71	1	P16858|G3P_MOUSE		0
VIHDNFGIVEGL	1.22	3.3	0.3	994000	745000	1240000	0.6	1	1.67	1	P16858|G3P_MOUSE		0
LVINGKPITIF	1.46	2.73	0.9	34300000	26100000	42500000	0.61	1	1.63	3	P16858|G3P_MOUSE		0
NDNFVK	0.82	1.83	0.1	995000	767000	1220000	0.63	1	1.59	1	P16858|G3P_MOUSE		0
QASEGPLK	1.06	0.91	2.3	6070000	5600000	6540000	0.86	1	1.17	2	P16858|G3P_MOUSE		0
SGKVEIVAINDPF	1.13	0.18	1.1	2100000	2060000	2130000	0.96	1	1.04	1	P16858|G3P_MOUSE		0
AVGK(+42.01)VIPELNGK	0.77	0.03	1.8	485000	482000	488000	0.99	1	1.01	2	P16858|G3P_MOUSE	Acetylation (K)	0
VPLDVIFK	0.88	3.67	0.1	201000	119000	283000	0.42	1	2.38	1	P17047|LAMP2_MOUSE		0
EQVLSVSR	0.99	3.57	0.2	653000	447000	858000	0.52	1	1.92	2	P17047|LAMP2_MOUSE		0
LDFIFAVK	1.02	0.07	1	714000	707000	721000	0.98	1	1.02	1	P17047|LAMP2_MOUSE		0
AFQINTFNLK	0.95	0.02	1.6	892000	894000	889000	1	1	1	2	P17047|LAMP2_MOUSE		0
KQPPVSPGTAL	0.67	0.67	4.6	941000	803000	1080000	0.74	1	1.35	1	P17095|HMGA1_MOUSE		0
LAMQEFMILPVGASSF	0.97	8.06	0.5	401000	200000	601000	0.33	1	3	2	P17182|ENOA_MOUSE		0
SFVQNYPVVSIEDPFDQDDWGAWQK	0.87	4.14	1.5	397000	216000	578000	0.37	1	2.68	1	P17182|ENOA_MOUSE		0
EALELLK	1.58	5.13	0.2	6480000	4020000	8940000	0.45	1	2.23	2	P17182|ENOA_MOUSE		0
TASAGIQVVGDDLTVTNPK	0.83	3.12	0.8	441000	275000	606000	0.45	1	2.2	2	P17182|ENOA_MOUSE		0
LAM(+15.99)QEFM(+15.99)ILPVGASSFR	0.78	2.97	1.4	471000	295000	646000	0.46	1	2.19	3	P17182|ENOA_MOUSE	Oxidation (M)	0
LAMQEFM(+15.99)ILPVGASSF	1.13	5.96	0.5	490000	308000	672000	0.46	1	2.18	1	P17182|ENOA_MOUSE	Oxidation (M)	0
IEEELGSK	1.68	4.38	0.5	9850000	6490000	13200000	0.49	1	2.03	2	P17182|ENOA_MOUSE		0
EIFDSR	0.97	3.94	1.8	8560000	5740000	11400000	0.5	1	1.98	2	P17182|ENOA_MOUSE		0
YITPDQLADLYK	1.22	4.74	1.6	8580000	5770000	11400000	0.51	1	1.98	2	P17182|ENOA_MOUSE		0
AAVPSGASTGIYEALELR	0.97	3.8	0.4	1570000	1070000	2070000	0.52	1	1.94	2	P17182|ENOA_MOUSE		0
DATNVGDEGGFAPNILENK	0.82	2.49	1.9	1310000	897000	1730000	0.52	1	1.93	3	P17182|ENOA_MOUSE		0
GNPTVEVDLYTAK	0.73	1.66	2.8	213000	156000	270000	0.58	1	1.73	1	P17182|ENOA_MOUSE		0
GVPLYR	0.84	1.55	0.7	2410000	1910000	2900000	0.66	1	1.52	2	P17182|ENOA_MOUSE		0
LAM(+15.99)QEFMILPVGASSF	0.8	1.39	2	281000	223000	339000	0.66	1	1.52	1	P17182|ENOA_MOUSE	Oxidation (M)	0
LAMQEFMILPVGASSFR	0.99	1.14	0.4	121000	106000	136000	0.78	1	1.29	1	P17182|ENOA_MOUSE		0
TIAPALVSK	0.97	1.2	1.6	32100000	28200000	36000000	0.78	1	1.28	2	P17182|ENOA_MOUSE		0
DATNVGDEGGFAPN(+.98)ILENK	0.53	0.24	1.2	1300	1190	1400	0.85	1	1.18	1	P17182|ENOA_MOUSE	Deamidation (NQ)	0
LAM(+15.99)QEFMILPVGASSFR	0.77	0.1	1.2	414000	406000	422000	0.96	1	1.04	3	P17182|ENOA_MOUSE	Oxidation (M)	0
DATNVGDEGGFAPNILENKEALELLK	0.69	0.01	1.6	323000	321000	324000	0.99	1	1.01	1	P17182|ENOA_MOUSE		0
DYTRPDLPSGDSQPSLDQTMAAAF	0.7	4.88	0.8	83400	27100	140000	0.19	1	5.16	1	P17225|PTBP1_MOUSE		0
YTSVAPVLR	0.64	0.77	2.2	517000	422000	612000	0.69	1	1.45	1	P17225|PTBP1_MOUSE		0
TSVAPVLR	0.67	0.74	1.6	1050000	874000	1220000	0.72	1	1.39	2	P17225|PTBP1_MOUSE		0
SLFSSNGGVVK	1.19	1.16	0.8	1430000	1270000	1600000	0.79	1	1.26	2	P17225|PTBP1_MOUSE		0
IAIPGLAGAGNSVLLVSNLNPER	0.75	0.11	2.6	1140000	1120000	1170000	0.96	1	1.05	2	P17225|PTBP1_MOUSE		0
LTSLNVK	1.09	2.05	0.7	2770000	2290000	3260000	0.7	1	1.42	2	P17225|PTBP1_MOUSE	Q8BHD7|PTBP3_MOUSE	0
EGQEDQGLTK	0.83	1.07	0.2	242000	204000	279000	0.73	1	1.37	2	P17225|PTBP1_MOUSE	Q8BHD7|PTBP3_MOUSE	0
VTNLLM(+15.99)LK	1.1	0.89	0.5	780000	713000	846000	0.84	1	1.19	1	P17225|PTBP1_MOUSE	Q8BHD7|PTBP3_MOUSE	0
NADVELQQR	0.52	60	0	55400	0	111000	0	1	256	1	P17426|AP2A1_MOUSE		0
ATIQGVLR	0.81	0.8	0.4	185000	166000	204000	0.81	1	1.23	1	P17426|AP2A1_MOUSE		0
LILPGLISSR	0.95	0.49	0.2	525000	496000	555000	0.89	1	1.12	2	P17563|SBP1_MOUSE		0
GAALITAVGVR	0.63	60	0	128000	0	257000	0	1	256	1	P17710|HXK1_MOUSE		0
ASGVEGADVVK	0.49	60	0	39600	0	79300	0	1	256	1	P17710|HXK1_MOUSE		0
ESLLFEGR	1	7.98	0.1	286000	123000	450000	0.27	1	3.65	1	P17710|HXK1_MOUSE		0
ITPELLTR	0.72	4.11	1.3	792000	365000	1220000	0.3	1	3.34	2	P17710|HXK1_MOUSE		0
DYNPTASVK	0.64	1.37	0.5	196000	138000	255000	0.54	1	1.85	1	P17710|HXK1_MOUSE		0
NILIDFTK	0.61	1.5	2.6	387000	242000	532000	0.46	1	2.19	2	P17710|HXK1_MOUSE	O08528|HXK2_MOUSE	0
EGM(+15.99)NIVEAMER	0.61	60	0	316000	0	631000	0	1	256	2	P17742|PPIA_MOUSE	Oxidation (M)	0
EGM(+15.99)NIVEAM(+15.99)ER	0.76	60	0	550000	0	1100000	0	1	256	1	P17742|PPIA_MOUSE	Oxidation (M)	0
FDITADDEPLGR	0.7	60	0	136000	0	273000	0	1	256	1	P17742|PPIA_MOUSE		0
ALSTGEKGFGY	0.6	2.39	3.4	2200000	1020000	3390000	0.3	1	3.33	2	P17742|PPIA_MOUSE		0
DITADDEPLGR	0.54	2.07	3.3	834000	391000	1280000	0.31	1	3.27	1	P17742|PPIA_MOUSE		0
FEDENFILK	0.79	4.66	0.4	239000	121000	356000	0.34	1	2.95	1	P17742|PPIA_MOUSE		0
EDENFILK	1.04	6.02	1.7	3870000	2230000	5520000	0.4	1	2.48	2	P17742|PPIA_MOUSE		0
EGMNIVEAMER	0.69	1.78	1.1	381000	242000	519000	0.47	1	2.14	1	P17742|PPIA_MOUSE		0
VNPTVFFDITADDEPLGR	0.73	0.42	1.9	1490000	1360000	1610000	0.84	1	1.19	3	P17742|PPIA_MOUSE		0
TEWLDGK	1.45	0.77	0.8	10800000	9890000	11600000	0.85	1	1.18	2	P17742|PPIA_MOUSE		0
SIYGEKFEDENFILK	0.88	0.43	0	1140000	1060000	1220000	0.87	1	1.14	2	P17742|PPIA_MOUSE		0
VTNGAFTGEISPGM(+15.99)IK	0.54	2.33	2.1	281000	119000	442000	0.27	1	3.72	1	P17751|TPIS_MOUSE	Oxidation (M)	0
VTNGAFTGEISPGMIK	1.01	3.8	1.3	398000	258000	537000	0.48	1	2.08	1	P17751|TPIS_MOUSE		0
VVFEQTK	1.15	1.77	0.4	2830000	2290000	3370000	0.68	1	1.47	2	P17751|TPIS_MOUSE		0
SNVNDGVAQSTR	1.12	2.33	1.2	2490000	2020000	2960000	0.68	1	1.46	2	P17751|TPIS_MOUSE		0
VVLAYEPVWAIGTGK	1.05	1.49	0.5	2880000	2470000	3280000	0.75	1	1.33	4	P17751|TPIS_MOUSE		0
VIADNVK	1.15	0.44	0.3	339000	320000	358000	0.9	1	1.12	1	P17751|TPIS_MOUSE		0
M(+15.99)PSGEFAR	0.57	60	0	49000	0	97900	0	1	256	1	P17918|PCNA_MOUSE	Oxidation (M)	0
LIQGSILK	0.82	60	0	343000	0	686000	0	1	256	1	P17918|PCNA_MOUSE		0
YYLAPKIEDEEAS	0.77	10.03	0.2	509000	128000	890000	0.14	1	6.94	1	P17918|PCNA_MOUSE		0
MPSGEFAR	0.66	5.05	0.5	130000	40500	221000	0.18	1	5.45	1	P17918|PCNA_MOUSE		0
LNFFTK	1.23	6.57	0.3	2940000	1730000	4150000	0.42	1	2.4	2	P17918|PCNA_MOUSE		0
FSASGELGNGNIK	0.98	5.47	1.6	2720000	1650000	3790000	0.44	1	2.3	2	P17918|PCNA_MOUSE		0
SEGFDTYR	0.96	4.77	1.2	1080000	678000	1480000	0.46	1	2.18	2	P17918|PCNA_MOUSE		0
YLNFFTK	1.18	0.17	0.4	493000	483000	504000	0.96	1	1.04	1	P17918|PCNA_MOUSE		0
EPVSELLK	0.89	5.04	0.5	274000	157000	391000	0.4	1	2.49	1	P18242|CATD_MOUSE		0
TTEPVSELLK	0.82	2.51	1	1790000	1220000	2360000	0.52	1	1.93	2	P18242|CATD_MOUSE		0
QIFGEATKQPGIVF	1.11	4.1	0.3	599000	417000	781000	0.53	1	1.87	1	P18242|CATD_MOUSE		0
VSSLPTVYLK	1	1.78	0.4	1860000	1490000	2230000	0.67	1	1.5	2	P18242|CATD_MOUSE		0
FDTEFTSR	0.71	60	0	102000	0	204000	0	1	256	1	P18653|KS6A1_MOUSE		0
GGDLFTR	0.53	60	0	65200	0	130000	0	1	256	1	P18653|KS6A1_MOUSE		0
DILADVNHPF	0.8	9.72	1.1	202000	57800	346000	0.17	1	5.98	1	P18653|KS6A1_MOUSE		0
ALYDATYETK	0.85	7.5	0.5	199000	71700	326000	0.22	1	4.54	1	P18760|COF1_MOUSE		0
LGGSAVISLEGKPL	0.57	2.94	0.2	571000	210000	932000	0.23	1	4.43	3	P18760|COF1_MOUSE		0
YALYDATYETK	1	3.99	1.4	1470000	901000	2050000	0.44	1	2.27	2	P18760|COF1_MOUSE		0
WAPENAPLK	0.94	5.36	2.1	2160000	1330000	2990000	0.45	1	2.24	2	P18760|COF1_MOUSE		0
IFWAPENAPLK	1.11	3.93	1.1	2220000	1570000	2870000	0.55	1	1.83	2	P18760|COF1_MOUSE		0
SSTPEEVK	0.96	1.71	0.9	349000	289000	409000	0.71	1	1.41	2	P18760|COF1_MOUSE		0
M(+15.99)IYASSK	0.8	7.84	0.8	662000	235000	1090000	0.22	1	4.65	3	P18760|COF1_MOUSE	Q9R0P5|DEST_MOUSE	0
VFTTVGSAEK	0.49	60	0	15500	0	30900	0	1	256	1	P19096|FAS_MOUSE		0
LKEDTQVADVTTSR	0.66	60	0	148000	0	297000	0	1	256	1	P19096|FAS_MOUSE		0
VYLWEDPNSK	0.57	60	0	81500	0	163000	0	1	256	1	P19096|FAS_MOUSE		0
VSDLLLSTDERTF	0.53	60	0	49400	0	98800	0	1	256	1	P19096|FAS_MOUSE		0
VHLTGINVNPN(+.98)ALFPPVEFPAPR	0.41	60	0	42100	0	84300	0	1	256	1	P19096|FAS_MOUSE	Deamidation (NQ)	0
EAIVDGGINPASLR	0.61	60	0	90000	0	180000	0	1	256	1	P19096|FAS_MOUSE		0
LLLPEDPLISGLLNSQALK	0.6	4.32	0.2	188000	47100	328000	0.14	1	6.97	3	P19096|FAS_MOUSE		0
QQEQLVPTLEK	0.82	6.03	0.9	93800	44100	143000	0.31	1	3.25	1	P19096|FAS_MOUSE		0
TLEAVQDLLEQGR	0.75	3.53	2.3	1220000	673000	1770000	0.38	1	2.63	2	P19096|FAS_MOUSE		0
AQVEDAFRY	0.75	3.52	2.2	272000	154000	390000	0.4	1	2.52	1	P19096|FAS_MOUSE		0
VGDPQELNGITR	0.86	3.85	0.9	1030000	592000	1460000	0.4	1	2.47	1	P19096|FAS_MOUSE		0
FPQLDDTSFANSR	0.96	5.71	1.8	1420000	827000	2010000	0.41	1	2.43	2	P19096|FAS_MOUSE		0
VSDLLLSTDER	1.14	4.78	0.5	1190000	721000	1650000	0.44	1	2.29	2	P19096|FAS_MOUSE		0
LDPGSPELQQVLK	0.69	1.89	2.2	256000	158000	354000	0.45	1	2.23	1	P19096|FAS_MOUSE		0
TGK(+42.01)LSPDAIPGK	1.37	4.32	0.8	1720000	1110000	2340000	0.47	1	2.11	1	P19096|FAS_MOUSE	Acetylation (K)	0
GDLASIR	0.57	1.28	4.2	1220000	785000	1650000	0.48	1	2.1	2	P19096|FAS_MOUSE		0
GVDLVLNSLAEEK	0.64	1.72	2.8	263000	170000	356000	0.48	1	2.1	1	P19096|FAS_MOUSE		0
ALIAEATK	0.91	4.98	1.3	943000	614000	1270000	0.48	1	2.07	2	P19096|FAS_MOUSE		0
LSPDAIPGK	0.99	4.1	1.4	738000	493000	983000	0.5	1	1.99	1	P19096|FAS_MOUSE		0
YNGTLNLDR	1.15	3.42	0.3	540000	364000	716000	0.51	1	1.97	1	P19096|FAS_MOUSE		0
SDEAVKPLGVK	0.91	4.25	0.9	239000	162000	315000	0.51	1	1.95	1	P19096|FAS_MOUSE		0
YASLNFR	0.94	4	0.4	155000	105000	205000	0.51	1	1.95	1	P19096|FAS_MOUSE		0
SYIITGGLGGF	1.17	3.67	0.2	389000	264000	513000	0.52	1	1.94	1	P19096|FAS_MOUSE		0
VSTSNVSSLEGAR	0.99	3.69	1.2	1990000	1350000	2620000	0.52	1	1.93	2	P19096|FAS_MOUSE		0
VQEVQQVSTNK	0.9	3.3	1.1	319000	224000	415000	0.54	1	1.85	2	P19096|FAS_MOUSE		0
QAPLLIGSTK	1.15	2.99	0.1	714000	514000	914000	0.56	1	1.78	1	P19096|FAS_MOUSE		0
VLEALLPLK	1.12	3.33	0.7	1550000	1140000	1960000	0.58	1	1.71	2	P19096|FAS_MOUSE		0
EVAALLK	0.89	2.15	0.5	127000	95800	158000	0.61	1	1.65	1	P19096|FAS_MOUSE		0
TSSAEYNVNN(+.98)LVSPVLF	0.67	1.14	1.6	30000	22800	37200	0.61	1	1.63	1	P19096|FAS_MOUSE	Deamidation (NQ)	0
TGTVALEVR	1.13	2.78	0.4	1590000	1230000	1960000	0.63	1	1.6	1	P19096|FAS_MOUSE		0
GVDLVLNSLAEEK(+42.01)LQ(+.98)ASVR	0.45	0.75	2.3	4860	3750	5970	0.63	1	1.59	1	P19096|FAS_MOUSE	Acetylation (K); Deamidation (NQ)	0
GK(+42.01)LSPDAIPGK	0.74	1.16	1.7	249000	200000	298000	0.67	1	1.49	1	P19096|FAS_MOUSE	Acetylation (K)	0
VAASVDLITK	0.95	2.02	2.5	1030000	837000	1220000	0.68	1	1.46	1	P19096|FAS_MOUSE		0
KLQ(+.98)EMSSK	0.71	0.89	2.1	239000	195000	282000	0.69	1	1.45	1	P19096|FAS_MOUSE	Deamidation (NQ)	0
STSIPEAQWQSSLAR	0.99	1.87	1.1	736000	603000	870000	0.69	1	1.44	2	P19096|FAS_MOUSE		0
TSSAEYNVNNLVSPVLF	0.93	1.68	2.2	757000	628000	886000	0.71	1	1.41	1	P19096|FAS_MOUSE		0
GYTVLGVEGR	0.9	1.33	0.4	350000	303000	397000	0.76	1	1.31	2	P19096|FAS_MOUSE		0
VLVQVR	0.69	0.44	2.5	731000	652000	810000	0.8	1	1.24	2	P19096|FAS_MOUSE		0
WVSSPLK	0.77	0.51	1.5	355000	323000	386000	0.84	1	1.2	1	P19096|FAS_MOUSE		0
EAVLAAYWR	1.24	0.25	0.5	660000	644000	676000	0.95	1	1.05	1	P19096|FAS_MOUSE		0
TIVYFPVR	0.84	1.76	0.6	364000	279000	449000	0.62	1	1.61	1	P19157|GSTP1_MOUSE		0
AEGQVLVLDGR	1.1	6.61	0	412000	242000	583000	0.42	1	2.41	1	P19253|RL13A_MOUSE		0
M(+15.99)VVPAALK	1.01	3.27	0.9	372000	255000	490000	0.52	1	1.92	1	P19253|RL13A_MOUSE	Oxidation (M)	0
ASGGGVPTDEEQATGLER	0.66	2.69	1.6	785000	398000	1170000	0.34	1	2.94	3	P19536|COX5B_MOUSE		0
ANPIQGFSAK	0.78	0.17	1.8	95900	92800	98900	0.94	1	1.07	1	P19783|COX41_MOUSE		0
STASDNQPTVTIK	0.98	13.87	0.1	620000	221000	1020000	0.22	1	4.6	2	P20029|BIP_MOUSE		0
DAGTIAGLNVMR	0.86	4.45	0.9	374000	200000	548000	0.36	1	2.74	1	P20029|BIP_MOUSE		0
FEGEDFSETLTR	0.93	5.53	2.2	4600000	2780000	6410000	0.43	1	2.31	2	P20029|BIP_MOUSE		0
NDPSVQQDIK	0.98	5.33	0.6	228000	141000	315000	0.45	1	2.23	1	P20029|BIP_MOUSE		0
ELEEIVQPIISK	1.12	5.42	0.9	3110000	2030000	4200000	0.48	1	2.07	2	P20029|BIP_MOUSE		0
DAGTIAGLNVM(+15.99)R	0.72	2.1	1.2	3660000	2410000	4910000	0.49	1	2.04	7	P20029|BIP_MOUSE	Oxidation (M)	0
VLEDSDLK	0.94	3.93	2.2	4930000	3310000	6550000	0.51	1	1.98	2	P20029|BIP_MOUSE		0
LTPEEIER	1.42	3.83	0	2460000	1660000	3260000	0.51	1	1.96	1	P20029|BIP_MOUSE		0
NQLTSNPENTVFDAK	0.98	4.03	0.9	2350000	1610000	3090000	0.52	1	1.92	4	P20029|BIP_MOUSE		0
ITPSYVAFTPEGER	1.21	4.48	1	5740000	3960000	7520000	0.53	1	1.9	4	P20029|BIP_MOUSE		0
ITITNDQNR	1.01	3.13	1.6	5820000	4130000	7500000	0.55	1	1.82	3	P20029|BIP_MOUSE		0
LYGSGGPPPTGEEDTSEKDEL	0.87	1.56	2	1500000	1180000	1820000	0.65	1	1.54	2	P20029|BIP_MOUSE		0
TFAPEEISAMVLTK	0.9	1.95	2.1	3170000	2510000	3830000	0.66	1	1.53	4	P20029|BIP_MOUSE		0
IQVDIGGGQTK	1.01	1.91	1	868000	698000	1040000	0.67	1	1.49	2	P20029|BIP_MOUSE		0
TFAPEEISAM(+15.99)VLTK	0.87	1.43	0.6	817000	661000	974000	0.68	1	1.47	4	P20029|BIP_MOUSE	Oxidation (M)	0
SQIFSTASDNQPTVTIK	1.11	2.26	0.6	5800000	4750000	6840000	0.69	1	1.44	4	P20029|BIP_MOUSE		0
VTHAVVTVPAYF	1.19	1.04	0.3	4400000	3910000	4880000	0.8	1	1.25	2	P20029|BIP_MOUSE		0
IQQLVK	1.21	1.13	1	6610000	5960000	7260000	0.82	1	1.22	2	P20029|BIP_MOUSE		0
NELESYAYSLK	0.87	0.57	0.5	1590000	1450000	1730000	0.84	1	1.19	2	P20029|BIP_MOUSE		0
IINEPTAAAIAY	1.35	4.44	1.5	13700000	9070000	18400000	0.49	1	2.03	2	P20029|BIP_MOUSE	P63017|HSP7C_MOUSE	0
VEIIANDQGNR	1.35	3.52	0.3	5110000	3650000	6570000	0.56	1	1.8	2	P20029|BIP_MOUSE	P63017|HSP7C_MOUSE	0
GDAAK	0.94	0.55	0.3	119000	111000	126000	0.88	1	1.13	1	P20029|BIP_MOUSE	P63017|HSP7C_MOUSE	0
GILIDTSR	0.73	10.28	0.1	371000	67000	676000	0.1	1	10.08	2	P20060|HEXB_MOUSE		0
SLLVQEPVAVLK	0.72	6.97	1.1	156000	40300	272000	0.15	1	6.73	1	P20060|HEXB_MOUSE		0
LQPALWPFPR	0.75	5.41	0.9	101000	41200	161000	0.26	1	3.91	1	P20060|HEXB_MOUSE		0
SDK(+42.01)PDM(+15.99)AEIEKFDK	1.01	16.31	1	2580000	594000	4560000	0.13	1	7.69	1	P20065|TYB4_MOUSE	Acetylation (K); Oxidation (M)	0
SDK(+42.01)PDMAEIEKFDK	0.81	4.13	0.2	904000	522000	1290000	0.41	1	2.47	1	P20065|TYB4_MOUSE	Acetylation (K)	0
SDK(+42.01)PDM(+15.99)AEIEKFDK(+42.01)SK	0.87	2.4	1.1	508000	351000	666000	0.53	1	1.9	1	P20065|TYB4_MOUSE	Acetylation (K); Oxidation (M)	0
ELSLDDFK	0.79	1.97	2	238000	172000	304000	0.57	1	1.76	1	P20108|PRDX3_MOUSE		0
GLFIIDPNGVVK	0.87	1.2	2.3	844000	704000	983000	0.72	1	1.4	2	P20108|PRDX3_MOUSE		0
GTAVVNGEFK	0.32	0.25	7.5	110000	103000	118000	0.88	1	1.14	1	P20108|PRDX3_MOUSE		0
QVDQLTNDK	0.57	60	0	159000	0	318000	0	1	256	2	P20152|VIME_MOUSE		0
LGDLYEEEMR	0.58	60	0	190000	0	379000	0	1	256	2	P20152|VIME_MOUSE		0
LGDLYEEEM(+15.99)R	0.46	60	0	206000	0	411000	0	1	256	2	P20152|VIME_MOUSE	Oxidation (M)	0
EM(+15.99)EENFALEAANYQDTIGR	0.48	60	0	65400	0	131000	0	1	256	1	P20152|VIME_MOUSE	Oxidation (M)	0
QDVDNASLAR	0.49	60	0	138000	0	276000	0	1	256	1	P20152|VIME_MOUSE		0
LLEGEESR	0.87	12.87	0.7	1130000	232000	2030000	0.11	1	8.76	2	P20152|VIME_MOUSE		0
EYQDLLNVK	0.97	12.18	1.1	1930000	725000	3130000	0.23	1	4.31	2	P20152|VIME_MOUSE		0
FADLSEAANR	0.91	12.94	1.2	1980000	782000	3190000	0.25	1	4.08	2	P20152|VIME_MOUSE		0
QQYESVAAK	0.99	8.01	0.6	901000	431000	1370000	0.31	1	3.18	2	P20152|VIME_MOUSE		0
SSSPGGAYVTR	1.03	6.2	0.9	1590000	893000	2280000	0.39	1	2.55	2	P20152|VIME_MOUSE		0
FLEQQNK	1.07	5.96	0.6	1790000	1170000	2410000	0.48	1	2.07	2	P20152|VIME_MOUSE		0
SYVTTSTR	1.19	4.51	0.1	1090000	750000	1430000	0.52	1	1.91	2	P20152|VIME_MOUSE		0
ISLPLPTFSSLNLR	0.94	3.91	0.3	3140000	2160000	4120000	0.52	1	1.91	4	P20152|VIME_MOUSE		0
NLQEAEEWYK	0.58	1.01	3.4	393000	283000	504000	0.56	1	1.78	1	P20152|VIME_MOUSE		0
AADAEAEVASLNR	0.62	3.04	2.2	177000	76100	279000	0.27	1	3.66	1	P21107|TPM3_MOUSE		0
AEFAER	1.03	4.16	0.7	380000	264000	497000	0.53	1	1.88	1	P21107|TPM3_MOUSE		0
EYVLTQQGFIY	0.51	60	0	39500	0	79100	0	1	256	1	P21981|TGM2_MOUSE		0
SVEVSDPVPAGDLVK	0.93	4.04	1.5	953000	647000	1260000	0.51	1	1.94	2	P21981|TGM2_MOUSE		0
SSPIYVGR	0.72	1.49	0.8	190000	141000	239000	0.59	1	1.7	2	P21981|TGM2_MOUSE		0
GLLIEPAANSYLLAER	0.75	1.2	1.4	59300	47600	71100	0.67	1	1.49	1	P21981|TGM2_MOUSE		0
SDDSNGIENNVPR	0.7	1.81	2	315000	204000	426000	0.48	1	2.09	2	P21995|EMB_MOUSE		0
EFEQIEQLK	0.83	2.09	1.2	164000	120000	208000	0.58	1	1.73	1	P21995|EMB_MOUSE		0
APVPASTSVLGTASK	0.55	60	0	158000	0	316000	0	1	256	2	P22682|CBL_MOUSE		0
GTEPIVVDPFDPR	0.51	60	0	45500	0	91000	0	1	256	1	P22682|CBL_MOUSE		0
YVALTSLLK	0.85	3.51	0.1	82400	50700	114000	0.44	1	2.25	1	P22892|AP1G1_MOUSE		0
VLAINILGR	0.72	0.94	0.5	150000	125000	176000	0.71	1	1.41	1	P22892|AP1G1_MOUSE		0
QSIEFSR	0.69	2.9	0.1	182000	91900	273000	0.34	1	2.97	2	P23116|EIF3A_MOUSE		0
VDAFQLER	0.85	4.12	1.6	788000	439000	1140000	0.39	1	2.59	2	P23116|EIF3A_MOUSE		0
SLEDVVR	0.71	2.25	2.1	605000	367000	843000	0.44	1	2.3	2	P23116|EIF3A_MOUSE		0
LGDDPLSR	0.74	3.02	1.7	160000	99300	220000	0.45	1	2.22	1	P23116|EIF3A_MOUSE		0
VSTVFWK	0.36	1.4	0.4	201000	134000	269000	0.5	1	2.01	1	P23116|EIF3A_MOUSE		0
LESLNIQR	1.03	4	0.9	305000	219000	391000	0.56	1	1.78	1	P23116|EIF3A_MOUSE		0
LATLLGLQAPPTR	1.05	1.61	0.5	243000	206000	280000	0.74	1	1.36	1	P23116|EIF3A_MOUSE		0
SVLQYVVPEVK	0.81	0.67	1.2	286000	258000	313000	0.82	1	1.22	2	P23116|EIF3A_MOUSE		0
LLLTPWVK	0.85	0.23	1.2	385000	370000	399000	0.93	1	1.08	2	P23116|EIF3A_MOUSE		0
FVSILM(+15.99)ESIPLPDRGS	0.51	60	0	44100	0	88200	0	1	256	1	P23492|PNPH_MOUSE	Oxidation (M)	0
VFGFSLITNK	0.9	8.27	1.1	7300000	3670000	10900000	0.34	1	2.98	4	P23492|PNPH_MOUSE		0
VTFPVR	0.9	6.66	0.2	2710000	1490000	3920000	0.38	1	2.64	2	P23492|PNPH_MOUSE		0
VTFPVRVF	0.77	3.08	2.5	446000	257000	635000	0.4	1	2.48	1	P23492|PNPH_MOUSE		0
LVFGLLNGR	0.84	3.2	0.8	3770000	2410000	5120000	0.47	1	2.12	2	P23492|PNPH_MOUSE		0
FVSILMESIPLPDRGS	0.88	1.1	0.7	118000	100000	136000	0.73	1	1.36	1	P23492|PNPH_MOUSE		0
VLNEEER	0.56	60	0	39500	0	79000	0	1	256	1	P24270|CATA_MOUSE		0
LAQEDPDYGLR	0.63	2.23	1.6	109000	59500	159000	0.37	1	2.68	1	P24270|CATA_MOUSE		0
FNSANEDNVTQVR	0.55	1.37	2.8	85200	52500	118000	0.44	1	2.25	1	P24270|CATA_MOUSE		0
NLPVGEAGR	0.8	2.58	1.3	121000	81400	160000	0.51	1	1.97	1	P24270|CATA_MOUSE		0
GPLLVQDVVF	0.83	2.59	1.5	212000	143000	281000	0.51	1	1.96	1	P24270|CATA_MOUSE		0
VLEGMDVVR	0.4	60	0	18000	0	36000	0	1	256	1	P24369|PPIB_MOUSE		0
FDLQIGDESVGR	0.53	0.86	5	856000	623000	1090000	0.57	1	1.75	1	P24369|PPIB_MOUSE		0
VVFGLFGK	1.22	1.02	0.3	2850000	2580000	3120000	0.83	1	1.21	1	P24369|PPIB_MOUSE		0
TVDNFVALATGEK	0.92	0.79	2.1	1520000	1390000	1650000	0.84	1	1.19	2	P24369|PPIB_MOUSE		0
YSPNTQVEILPQGR	0.52	60	0	67800	0	136000	0	1	256	1	P24452|CAPG_MOUSE		0
SNILER	0.65	60	0	85500	0	171000	0	1	256	1	P24452|CAPG_MOUSE		0
VVGALESR	0.52	60	0	100000	0	201000	0	1	256	1	P24527|LKHA4_MOUSE		0
QSVTTDDWK	0.5	60	0	45300	0	90500	0	1	256	1	P24527|LKHA4_MOUSE		0
M(+15.99)QEVYNFNAINNSEIR	0.62	60	0	87800	0	176000	0	1	256	1	P24527|LKHA4_MOUSE	Oxidation (M)	0
SANEFSETESM(+15.99)LK	0.56	60	0	201000	0	402000	0	1	256	2	P24527|LKHA4_MOUSE	Oxidation (M)	0
LVVDLKDVDPDVAY	0.64	60	0	104000	0	209000	0	1	256	1	P24527|LKHA4_MOUSE		0
GSPMEISLPIALSK	0.75	7.61	0.4	87000	26400	148000	0.18	1	5.58	1	P24527|LKHA4_MOUSE		0
DGEAPDPEDPSR	0.54	2.71	2	655000	243000	1070000	0.23	1	4.39	2	P24527|LKHA4_MOUSE		0
GSPM(+15.99)EISLPIALSK	0.67	3.92	0.8	44900	18300	71600	0.26	1	3.91	1	P24527|LKHA4_MOUSE	Oxidation (M)	0
SANEFSETESMLK	0.79	5.25	0.5	298000	131000	466000	0.28	1	3.56	1	P24527|LKHA4_MOUSE		0
NFNAINNSEIR	0.84	5.58	1	250000	118000	382000	0.31	1	3.25	1	P24527|LKHA4_MOUSE		0
ELVALMSAIR	0.63	2.56	2.5	176000	87900	264000	0.33	1	3	1	P24527|LKHA4_MOUSE		0
VVINGQEVK	1.24	6.62	1.2	3280000	1930000	4630000	0.42	1	2.4	2	P24527|LKHA4_MOUSE		0
YTLGESQGYK	0.95	5.21	0.6	230000	144000	316000	0.46	1	2.2	1	P24527|LKHA4_MOUSE		0
GFALLFY	1.03	5.88	1	775000	488000	1060000	0.46	1	2.18	1	P24527|LKHA4_MOUSE		0
SSALQWLTPEQTSGK	0.83	2.97	2.5	1250000	797000	1690000	0.47	1	2.13	2	P24527|LKHA4_MOUSE		0
SLTLDTK	1.29	4.41	0.2	2820000	1880000	3770000	0.5	1	2	2	P24527|LKHA4_MOUSE		0
LTYTAEVSVPK	0.6	0.86	1.9	1280000	964000	1590000	0.61	1	1.65	2	P24527|LKHA4_MOUSE		0
SFLYSHF	1.03	2.11	0.4	321000	258000	384000	0.67	1	1.49	1	P24527|LKHA4_MOUSE		0
EANEILQR	0.94	1.39	0.5	244000	212000	277000	0.76	1	1.31	2	P24547|IMDH2_MOUSE		0
LVGIISSR	0.97	0	0	463000	464000	463000	1	1	1	1	P24547|IMDH2_MOUSE		0
DIQPAFSADDIAK	0.67	6.81	0.1	326000	72700	580000	0.13	1	7.97	2	P25206|MCM3_MOUSE		0
AIPTTGR	0.58	1.97	0.5	116000	60500	171000	0.35	1	2.83	1	P25206|MCM3_MOUSE		0
ELISDNQYR	0.8	4.35	1.2	94600	55700	134000	0.42	1	2.4	1	P25206|MCM3_MOUSE		0
IQVVGTYR	0.94	2.8	0.4	150000	112000	187000	0.6	1	1.68	1	P25206|MCM3_MOUSE		0
ATFDAISK	1.35	3.14	1	5820000	4280000	7360000	0.58	1	1.72	3	P25444|RS2_MOUSE		0
LSIVPVR	0.69	0.6	0.5	409000	353000	466000	0.76	1	1.32	2	P25444|RS2_MOUSE		0
GTGIVSAPVPK	1.37	1.15	0.7	7110000	6230000	8000000	0.78	1	1.28	2	P25444|RS2_MOUSE		0
EVATAIR	0.75	0.7	2.8	584000	518000	650000	0.8	1	1.26	1	P25444|RS2_MOUSE		0
TATLGNFAK	0.81	0.74	1.2	169000	153000	185000	0.83	1	1.21	1	P25444|RS2_MOUSE		0
VIEDNEYTAR	0.52	60	0	52800	0	106000	0	1	256	1	P25911|LYN_MOUSE		0
GLAGAVSELLR	0.56	60	0	50800	0	102000	0	1	256	1	P26039|TLN1_MOUSE		0
STVLQQQYNR	0.41	60	0	93000	0	186000	0	1	256	1	P26039|TLN1_MOUSE		0
LLGEIAQGNENYAGIAAR	0.58	60	0	169000	0	339000	0	1	256	2	P26039|TLN1_MOUSE		0
VLVEDTK	0.68	60	0	156000	0	311000	0	1	256	1	P26039|TLN1_MOUSE		0
NLGTALAELR	0.55	5.45	1.4	223000	33100	412000	0.08	1	12.44	2	P26039|TLN1_MOUSE		0
ALDGDFTEENR	0.61	5.84	0.9	455000	75300	834000	0.09	1	11.08	2	P26039|TLN1_MOUSE		0
NGNLPEFGDAIATASK	0.66	7.65	0.5	503000	97100	909000	0.11	1	9.36	3	P26039|TLN1_MOUSE		0
VGDDPAVWQLK	0.72	9.01	0.5	351000	71600	630000	0.11	1	8.8	2	P26039|TLN1_MOUSE		0
VLVQNAAGSQEK	0.64	6.19	0.9	443000	97900	789000	0.12	1	8.06	2	P26039|TLN1_MOUSE		0
LNEAAAGLNQAATELVQASR	0.6	4.49	0.5	756000	184000	1330000	0.14	1	7.22	4	P26039|TLN1_MOUSE		0
SNTSPEELGPLANQLTSDYGR	0.47	3.67	2.3	129000	32600	226000	0.14	1	6.93	1	P26039|TLN1_MOUSE		0
DLDQASLAAVSQQLAPR	0.65	4.38	1	497000	160000	834000	0.19	1	5.2	3	P26039|TLN1_MOUSE		0
ALSTDPASPNLK	0.89	9.59	1	1060000	353000	1770000	0.2	1	5.02	2	P26039|TLN1_MOUSE		0
TLAESALQLLYTAK	0.67	4.94	0.2	629000	211000	1050000	0.2	1	4.97	3	P26039|TLN1_MOUSE		0
GSQAQPDSPSAQLALIAASQSFLQPGGK	0.47	2.59	2.5	204000	77100	331000	0.23	1	4.29	2	P26039|TLN1_MOUSE		0
FEPLTLAAVGAASK	0.88	7.33	0.6	804000	305000	1300000	0.23	1	4.27	2	P26039|TLN1_MOUSE		0
GTPQDLAR	0.81	7.99	1.1	152000	64200	240000	0.27	1	3.74	1	P26039|TLN1_MOUSE		0
ALGDLISATK	0.86	5.8	1.2	1240000	530000	1950000	0.27	1	3.68	2	P26039|TLN1_MOUSE		0
LGAASLGAEDPETQVVLINAVK	0.73	4.35	2.5	608000	273000	943000	0.29	1	3.46	2	P26039|TLN1_MOUSE		0
AVAEQIPLLVQGVR	0.64	2.99	2.7	535000	254000	817000	0.31	1	3.22	3	P26039|TLN1_MOUSE		0
ISIGNVVK	0.8	5.21	1.2	859000	416000	1300000	0.32	1	3.13	2	P26039|TLN1_MOUSE		0
LAQAAQSSVATITR	0.79	3.99	2.2	548000	294000	802000	0.37	1	2.73	1	P26039|TLN1_MOUSE		0
QLETVR	0.68	2.49	2.2	109000	59200	159000	0.37	1	2.68	1	P26039|TLN1_MOUSE		0
AVTQALNR	0.82	4.13	1.9	815000	452000	1180000	0.38	1	2.61	2	P26039|TLN1_MOUSE		0
TSTPEDFIR	0.92	6.5	1.2	621000	344000	897000	0.38	1	2.61	2	P26039|TLN1_MOUSE		0
ILADATAK	0.89	5.23	0.7	462000	262000	663000	0.39	1	2.53	2	P26039|TLN1_MOUSE		0
VGAIPANALDDGQWSQGLISAAR	0.84	3.62	1.1	347000	207000	487000	0.43	1	2.35	2	P26039|TLN1_MOUSE		0
AVASAAAALVLK	0.8	2.43	1.2	134000	91000	177000	0.51	1	1.95	1	P26039|TLN1_MOUSE		0
QAAASATQTIAAAQHAASAPK	0.65	0.96	2	58200	45100	71200	0.63	1	1.58	1	P26039|TLN1_MOUSE		0
SLAQAAR	0.75	0.04	1.5	68300	67700	68900	0.98	1	1.02	1	P26039|TLN1_MOUSE		0
VM(+15.99)VTNVTSLLK	0.59	60	0	197000	0	394000	0	1	256	2	P26039|TLN1_MOUSE	Q71LX4|TLN2_MOUSE	0
QEDVIATANLSR	0.64	3.92	2	189000	71300	306000	0.23	1	4.3	1	P26039|TLN1_MOUSE	Q71LX4|TLN2_MOUSE	0
EVANSTANLVK	0.67	4	3.3	462000	184000	739000	0.25	1	4.02	1	P26039|TLN1_MOUSE	Q71LX4|TLN2_MOUSE	0
SIAAATSALVK	1.04	7.47	0.1	1300000	672000	1930000	0.35	1	2.87	2	P26039|TLN1_MOUSE	Q71LX4|TLN2_MOUSE	0
SGYLSSER	0.57	60	0	52600	0	105000	0	1	256	1	P26040|EZRI_MOUSE		0
IALLEEAR	0.63	60	0	98300	0	197000	0	1	256	1	P26040|EZRI_MOUSE		0
VSAQEVR	0.56	60	0	30400	0	60900	0	1	256	1	P26040|EZRI_MOUSE		0
ALLENEK	0.51	60	0	84600	0	169000	0	1	256	2	P26041|MOES_MOUSE		0
ALTSELANAR	0.62	3.36	2.7	753000	267000	1240000	0.22	1	4.63	2	P26041|MOES_MOUSE		0
GVNYFSIK	1	4.6	0.1	328000	188000	469000	0.4	1	2.5	1	P26041|MOES_MOUSE		0
VTAQDVR	0.75	2.95	1.4	111000	67000	155000	0.43	1	2.32	1	P26041|MOES_MOUSE		0
ALELEQER	0.81	6.36	1.5	815000	349000	1280000	0.27	1	3.66	1	P26041|MOES_MOUSE	P26043|RADI_MOUSE	0
QLFDQVVK	0.92	10.81	0.3	2500000	988000	4010000	0.25	1	4.06	2	P26041|MOES_MOUSE	P26043|RADI_MOUSE	0
IGFPWSEIR	0.94	5.92	0.7	281000	164000	397000	0.41	1	2.42	1	P26041|MOES_MOUSE	P26043|RADI_MOUSE	0
LFFLQVK	0.67	2.27	1.8	871000	523000	1220000	0.43	1	2.33	1	P26041|MOES_MOUSE	P26043|RADI_MOUSE	0
IALLEEAK	0.68	5.14	0.7	136000	40200	231000	0.17	1	5.75	1	P26043|RADI_MOUSE		0
RVAEDDEDDDVD	0.9	7.61	0.3	58800	31300	86200	0.36	1	2.75	1	P26350|PTMA_MOUSE		0
EVVEEAENGR	1.34	5.11	1.2	13100000	8190000	18100000	0.45	1	2.21	2	P26350|PTMA_MOUSE		0
VAEDDEDDDVDTK	0.84	3.26	0.7	457000	293000	621000	0.47	1	2.12	2	P26350|PTMA_MOUSE		0
VDTSSEITTK(+42.01)DLK	0.65	0.64	1.5	89200	75500	103000	0.73	1	1.36	1	P26350|PTMA_MOUSE	Acetylation (K)	0
ELLTSFGPLK	0.62	0.63	0.3	117000	97700	136000	0.72	1	1.4	2	P26369|U2AF2_MOUSE		0
STDVSVDEVK	0.78	4.16	1.2	326000	165000	488000	0.34	1	2.96	1	P26443|DHE3_MOUSE		0
HGGTIPVVPTAEF	0.94	1.9	2.4	1600000	1310000	1890000	0.69	1	1.44	2	P26443|DHE3_MOUSE		0
GVQVETISPGDGR	1.19	2.9	0.2	1070000	792000	1360000	0.58	1	1.71	2	P26883|FKB1A_MOUSE		0
PSELEK(+42.01)ALSNLIDVY	0.5	60	0	24600	0	49200	0	1	256	1	P27005|S10A8_MOUSE	Acetylation (K)	0
MPSELEK	0.76	60	0	761000	0	1520000	0	1	256	2	P27005|S10A8_MOUSE		0
M(+15.99)PSELEK	0.78	60	0	1230000	0	2460000	0	1	256	2	P27005|S10A8_MOUSE	Oxidation (M)	0
EEFLAMVIK	0.88	60	0	1660000	0	3330000	0	1	256	2	P27005|S10A8_MOUSE		0
EEFLAM(+15.99)VIK	0.76	60	0	4780000	0	9570000	0	1	256	9	P27005|S10A8_MOUSE	Oxidation (M)	0
QNINIENLFR	0.57	60	0	63900	0	128000	0	1	256	1	P27005|S10A8_MOUSE		0
ALSNLIDVYHNYSNIQGNHHALY	0.87	60	0	4410000	0	8820000	0	1	256	3	P27005|S10A8_MOUSE		0
VQNINIENLFR	0.6	60	0	235000	0	470000	0	1	256	2	P27005|S10A8_MOUSE		0
ELDINSDNAINF	1.36	60	0	4330000	0	8660000	0	1	256	1	P27005|S10A8_MOUSE		0
ALSNLIDVYHNY	0.79	60	0	1240000	0	2480000	0	1	256	2	P27005|S10A8_MOUSE		0
NNASTDYDLSDK	1	1.91	0.8	402000	316000	488000	0.65	1	1.54	2	P27659|RL3_MOUSE		0
SINPLGGFVHY	0.59	0.58	3.1	1450000	1200000	1690000	0.71	1	1.4	1	P27659|RL3_MOUSE		0
TAFLGYK	0.88	0.22	0.1	105000	102000	109000	0.93	1	1.07	1	P27659|RL3_MOUSE		0
SLLVQTK	1.25	0.26	1.2	1750000	1700000	1790000	0.95	1	1.05	1	P27659|RL3_MOUSE		0
IDVIGVTK	0.9	0.06	0.6	457000	453000	460000	0.98	1	1.02	2	P27659|RL3_MOUSE		0
NDEELNKLLGGVTIAQGGVLPNIQAV	0.84	10.23	1.2	1070000	303000	1840000	0.16	1	6.06	2	P27661|H2AX_MOUSE		0
GVTIAQGGVLPNIQAV	1.04	11.45	0.5	473000	181000	764000	0.24	1	4.21	1	P27661|H2AX_MOUSE		0
LLGGVTIAQGGVLPNIQAV	1.12	8.71	0.4	1350000	683000	2020000	0.34	1	2.96	2	P27661|H2AX_MOUSE		0
VGAGAPVYLAAV	0.81	8	1.1	1740000	645000	2830000	0.23	1	4.38	1	P27661|H2AX_MOUSE	Q8R1M2|H2AJ_MOUSE	0
VGAGAPVYLA	1.58	11.09	0.1	2840000	1140000	4530000	0.25	1	3.97	1	P27661|H2AX_MOUSE	Q8R1M2|H2AJ_MOUSE	0
VGAGAPVYL	1.25	8.45	1.4	2320000	1230000	3400000	0.36	1	2.76	1	P27661|H2AX_MOUSE	Q8R1M2|H2AJ_MOUSE	0
VGAGAPVYLAAVLEY	0.8	0.86	1.1	472000	412000	533000	0.77	1	1.29	2	P27661|H2AX_MOUSE	Q8R1M2|H2AJ_MOUSE	0
VTIAQGGVLPNIQA	0.97	9.37	1.1	540000	232000	849000	0.27	1	3.66	1	P27661|H2AX_MOUSE	Q8R1M2|H2AJ_MOUSE	0
VTIAQGGVLPNIQAV	1.79	8.55	2.5	118000000	56400000	179000000	0.31	1	3.18	1	P27661|H2AX_MOUSE	Q8R1M2|H2AJ_MOUSE	0
VGAGAPVY	0.92	6.87	2	899000	476000	1320000	0.36	1	2.78	1	P27661|H2AX_MOUSE	Q8R1M2|H2AJ_MOUSE	0
VTIAQGGVLPN(+.98)IQAVLLPK	0.92	3.87	0.6	635000	430000	839000	0.51	1	1.95	2	P27661|H2AX_MOUSE	Q8R1M2|H2AJ_MOUSE	0	Deamidation (NQ)
VTIAQGGVLPNIQAVLLPK	0.8	1.81	0.6	9970000	7540000	12400000	0.61	1	1.65	8	P27661|H2AX_MOUSE	Q8R1M2|H2AJ_MOUSE	0
VTIAQGGVLPN	1.34	2.46	1	10700000	8390000	13100000	0.64	1	1.56	2	P27661|H2AX_MOUSE	Q8R1M2|H2AJ_MOUSE	0
NDEELNK	1.06	0	0.3	350000	351000	350000	1	1	1	2	P27661|H2AX_MOUSE	Q8R1M2|H2AJ_MOUSE	0
LQ(+.98)FPVGR	0.19	60	0	137000	0	273000	0	1	256	1	P27661|H2AX_MOUSE	Q8R1M2|H2AJ_MOUSE	0	P0C0S6|H2AZ_MOUSE	Deamidation (NQ)
AGLQFPVGR	2.04	4.8	0.5	284000000	181000000	387000000	0.47	1	2.14	2	P27661|H2AX_MOUSE	Q8R1M2|H2AJ_MOUSE	0	P0C0S6|H2AZ_MOUSE
FPVGR	0.94	4.56	0.2	660000	426000	895000	0.48	1	2.1	1	P27661|H2AX_MOUSE	Q8R1M2|H2AJ_MOUSE	0	P0C0S6|H2AZ_MOUSE	Q9QZQ8|H2AY_MOUSE
EILELAGNAAR	0.93	16.39	0.4	1130000	332000	1920000	0.17	1	5.8	2	P27661|H2AX_MOUSE	Q8R1M2|H2AJ_MOUSE	0	Q9QZQ8|H2AY_MOUSE
AEILELAGNAAR	0.99	10.02	2	10100000	4300000	15800000	0.27	1	3.67	4	P27661|H2AX_MOUSE	Q8R1M2|H2AJ_MOUSE	0	Q9QZQ8|H2AY_MOUSE
LEYLTAEILELAGNAAR	0.9	8.33	1.1	6540000	2930000	10100000	0.29	1	3.46	5	P27661|H2AX_MOUSE	Q8R1M2|H2AJ_MOUSE	0	Q9QZQ8|H2AY_MOUSE
TAEILELAGNAAR	0.91	6.72	1.5	1380000	773000	1990000	0.39	1	2.58	3	P27661|H2AX_MOUSE	Q8R1M2|H2AJ_MOUSE	0	Q9QZQ8|H2AY_MOUSE
LTAEILELAGNAAR	0.8	3.47	1	35500000	20600000	50300000	0.41	1	2.44	10	P27661|H2AX_MOUSE	Q8R1M2|H2AJ_MOUSE	0	Q9QZQ8|H2AY_MOUSE
VLEYLTAEILELAGNAAR	0.32	2	9.9	282000	164000	400000	0.41	1	2.44	1	P27661|H2AX_MOUSE	Q8R1M2|H2AJ_MOUSE	0	Q9QZQ8|H2AY_MOUSE
M(+15.99)DATANDVPSPYEVK	0.68	5.5	1.3	423000	117000	728000	0.16	1	6.21	2	P27773|PDIA3_MOUSE	Oxidation (M)	0
FVMQEEFSR	0.88	5.09	0.4	195000	96600	294000	0.33	1	3.05	1	P27773|PDIA3_MOUSE		0
DGEEAGAYDGPR	0.77	3.6	1.1	365000	198000	531000	0.37	1	2.68	2	P27773|PDIA3_MOUSE		0
SDVLELTDENFESR	1.07	8.66	1.5	3700000	2030000	5370000	0.38	1	2.65	2	P27773|PDIA3_MOUSE		0
MDATANDVPSPYEVK	0.97	6.18	0.6	633000	364000	903000	0.4	1	2.48	2	P27773|PDIA3_MOUSE		0
LAPEYEAAATR	0.99	5.44	1.6	3170000	1860000	4480000	0.42	1	2.4	2	P27773|PDIA3_MOUSE		0
FISDKDASVVGFF	1.43	3.83	0.5	2280000	1540000	3010000	0.51	1	1.95	1	P27773|PDIA3_MOUSE		0
EATNPPIIQEEKPK	1.11	3.24	0.1	897000	684000	1110000	0.62	1	1.62	1	P27773|PDIA3_MOUSE		0
YGVSGYPTLK	1.39	2.04	0.4	4770000	3800000	5750000	0.66	1	1.51	2	P27773|PDIA3_MOUSE		0
SEPIPESNEGPVK	0.86	1.3	0.4	59800	49200	70300	0.7	1	1.43	1	P27773|PDIA3_MOUSE		0
LNFAVASR	1	1.29	1	2400000	2030000	2780000	0.73	1	1.37	2	P27773|PDIA3_MOUSE		0
LSKDPNIVIAK	1.24	1.08	0.3	2070000	1870000	2270000	0.82	1	1.22	2	P27773|PDIA3_MOUSE		0
LESVPTPPK	0.62	60	0	87900	0	176000	0	1	256	1	P27870|VAV_MOUSE		0
AGAEGILTNR	0.52	5.89	1.7	244000	30100	458000	0.07	1	15.22	2	P27870|VAV_MOUSE		0
ATAGSYISSLR	0.84	2.23	0.7	121000	88100	154000	0.57	1	1.75	1	P28063|PSB8_MOUSE		0
TTTLAF	1.06	3.27	0.5	242000	177000	307000	0.58	1	1.74	1	P28063|PSB8_MOUSE		0
GSNNGN(+.98)PPAVFTK	0.51	4.13	2	221000	49500	392000	0.13	1	7.91	1	P28293|CATG_MOUSE	Deamidation (NQ)	0
IQSFM(+15.99)PWIK	0.8	5.71	1.8	1620000	751000	2480000	0.3	1	3.31	2	P28293|CATG_MOUSE	Oxidation (M)	0
GSNNGNPPAVF	1.11	7.47	1.6	5200000	2840000	7560000	0.38	1	2.66	1	P28293|CATG_MOUSE		0
IQSFMPWIK	1.05	4.45	0.7	1640000	1080000	2210000	0.49	1	2.05	2	P28293|CATG_MOUSE		0
GTNVLQEVQLR	1.15	3.47	1.4	16600000	11400000	21800000	0.52	1	1.92	3	P28293|CATG_MOUSE		0
NDIMLLQLR	1.06	3.91	0.4	369000	260000	479000	0.54	1	1.85	1	P28293|CATG_MOUSE		0
NDIM(+15.99)LLQLR	0.79	1.67	2.2	4990000	3800000	6180000	0.61	1	1.63	5	P28293|CATG_MOUSE	Oxidation (M)	0
GSNNGNPPAVFTK	0.95	2.5	2.2	4930000	3860000	6000000	0.64	1	1.55	2	P28293|CATG_MOUSE		0
TVAGWGR	1.08	1.37	1	2220000	1970000	2460000	0.8	1	1.25	2	P28293|CATG_MOUSE		0
TQQLITVLR	1.11	1.06	0.6	13700000	12400000	15000000	0.83	1	1.2	3	P28293|CATG_MOUSE		0
FVLTAAH	0.78	6.01	0.1	234000	86200	382000	0.23	1	4.43	1	P28293|CATG_MOUSE	Q61096|PRTN3_MOUSE	0
VVDLLATDADIVSR	0.61	60	0	60700	0	121000	0	1	256	1	P28650|PURA1_MOUSE		0
[truncated: 2,473 more rows]

## Sheet: Sheet3
AYLPVNESFGFTADLR	0.49	6.07	3.3	183000	351000	14300	24.51	1	24.51	2	P58252|EF2_MOUSE		24.51
HSQFIGYPITLY	0.7	10.69	2.3	843000	1610000	72900	22.13	1	22.13	2	P11499|HS90B_MOUSE		22.13
KQLATK(+42.01)AAR	1.01	29.45	0.7	18800000	35600000	2040000	17.45	1	17.45	2	P84228|H32_MOUSE	P84244|H33_MOUSE	17.45			Interesting
INSPNSK(+42.01)VNTLNK	1.1	37.26	0.2	2780000	5210000	347000	15.01	1	15.01	2	Q8BMS1|ECHA_MOUSE	Acetylation (K)	15.01
THILLFLPK	0.71	10.76	0.1	1890000	3550000	239000	14.85	1	14.85	4	P09103|PDIA1_MOUSE		14.85
VGDK(+42.01)VLLPEYGGTK	0.54	4.98	1	114000	209000	18500	11.29	1	11.29	2	Q64433|CH10_MOUSE	Acetylation (K)	11.29
VTAK(+42.01)AAPAK	0.66	7.39	0.3	164000	298000	29300	10.18	1	10.18	2	E9Q5C9|NOLC1_MOUSE	Acetylation (K)	10.18
VVTVVTTK(+42.01)K	0.65	6.51	0.8	236000	426000	45500	9.36	1	9.36	2	Q569Z5|DDX46_MOUSE	Acetylation (K)	9.36
SSGPTSLFAVTVAPPGAR	0.6	5.14	0.5	293000	529000	57500	9.2	1	9.2	3	Q8VEK3|HNRPU_MOUSE		9.2
TGGK(+42.01)APR	0.69	6.66	0.3	260000	468000	51600	9.07	1	9.07	3	P84228|H32_MOUSE	P84244|H33_MOUSE	9.07
AAVPTPAK(+42.01)K	0.96	21.16	0.2	749000	1330000	165000	8.1	1	8.1	2	P09405|NUCL_MOUSE	Acetylation (K)	8.1
LQDFK(+42.01)SFLLKDPETSQR	0.63	5.7	0.2	275000	488000	62300	7.83	1	7.83	1	Q9CZN7|GLYM_MOUSE	Acetylation (K)	7.83
NLFLVIFQR	0.67	6.63	0.2	167000	296000	38600	7.68	1	7.68	1	Q3UYV9|NCBP1_MOUSE		7.68
KIGGIGTVPVGR	0.7	6.68	1.4	2720000	4810000	632000	7.62	1	7.62	2	P10126|EF1A1_MOUSE		7.62
M(+15.99)SVQ(+.98)PTVSLGGFEITPPVVLR	0.48	3.94	3.1	34100	60300	7970	7.56	1	7.56	1	Q61937|NPM_MOUSE	Oxidation (M); Deamidation (NQ)	7.56
TFGESHPFTK	0.42	4.42	4.4	555000	976000	133000	7.32	1	7.32	1	P24527|LKHA4_MOUSE		7.32
HTGPNSPDTANDGFVR	0.5	3.9	1.2	324000	568000	80000	7.09	1	7.09	1	O35737|HNRH1_MOUSE	P70333|HNRH2_MOUSE	7.09
ILFSR	0.36	4.87	3.1	57800	101000	14600	6.92	1	6.92	1	Q8R0G9|NU133_MOUSE		6.92
QLATK(+42.01)AAR	0.89	14.91	0.1	135000000	235000000	34500000	6.8	1	6.8	5	P84228|H32_MOUSE	P84244|H33_MOUSE	6.8			Interesting
LTNQK(+42.01)NSNSK	0.88	10.28	1.3	1230000	2140000	325000	6.57	1	6.57	2	Q2VPQ9|EAF6_MOUSE	Acetylation (K)	6.57
APQLVGQFIAR	0.7	6.03	0.7	404000	700000	107000	6.55	1	6.55	2	Q61823|PDCD4_MOUSE		6.55
IGEHTPSALAIMENANVLAR	0.58	4.15	0	412000	715000	110000	6.5	1	6.5	2	P05064|ALDOA_MOUSE		6.5
HPDYNPQNIR	0.9	16.05	0.1	3090000	5320000	851000	6.26	1	6.26	3	P28293|CATG_MOUSE		6.26
NIILEEGKEILVGDVGQTVDDPYTTFVK	0.66	5.6	0	1110000	1910000	307000	6.22	1	6.22	3	P18760|COF1_MOUSE		6.22
QATVGDVN(+.98)TDRPGLLDLK(+42.01)GK	0.61	4.19	0.7	18700	32300	5200	6.21	1	6.21	1	P31786|ACBP_MOUSE	Deamidation (NQ); Acetylation (K)	6.21
SLSLK(+42.01)LIQQLR	0.65	5.08	2.2	467000	803000	130000	6.17	1	6.17	1	Q8K224|NAT10_MOUSE	Acetylation (K)	6.17
AAVAAK(+42.01)AQTK	0.75	8.41	0.9	106000	182000	29700	6.12	1	6.12	1	E9Q5C9|NOLC1_MOUSE	Acetylation (K)	6.12
KLAPITYPQGLALAK	0.76	7.3	0.9	201000	344000	58700	5.86	1	5.86	1	Q05144|RAC2_MOUSE		5.86
VNVPVIGGHAGK	0.77	7.53	0.6	423000	723000	124000	5.83	1	5.83	1	P08249|MDHM_MOUSE		5.83
NIQQTVSTKGPPEK(+42.01)R	0.57	3.64	0.6	700000	1190000	207000	5.78	1	5.78	1	Q921D4|MED6_MOUSE	Acetylation (K)	5.78
RLTDLDK(+42.01)AQLLEIAK	0.62	3.86	0	327000	556000	98200	5.66	1	5.66	1	Q9QX47|SON_MOUSE	Acetylation (K)	5.66
KAVTK(+42.01)AQK(+42.01)K	0.82	8.89	0.7	274000	464000	84100	5.52	1	5.52	1	P10854|H2B1M_MOUSE	Q8CGP2|H2B1P_MOUSE	5.52
DLSK(+42.01)FDASFFGVHPK	0.51	3.26	3.2	78400	132000	24600	5.37	1	5.37	1	P19096|FAS_MOUSE	Acetylation (K)	5.37
GADFLVTEVEN(+.98)GGSLGSK	0.56	3.36	2.4	63800	107000	20000	5.37	1	5.37	1	P52480|KPYM_MOUSE	Deamidation (NQ)	5.37
KAVTK(+42.01)VQK	0.81	8.84	1	514000	865000	164000	5.27	1	5.27	2	Q64525|H2B2B_MOUSE	Acetylation (K)	5.27
TVVVETGK(+42.01)K	0.67	4.86	0.3	144000	241000	46200	5.22	1	5.22	2	Q8BU11|TOX4_MOUSE	Acetylation (K)	5.22
LFFVGSR	0.72	5.85	0.1	187000	312000	61700	5.07	1	5.07	1	Q9Z127|LAT1_MOUSE		5.07
LGDSQLVK	0.29	4.22	4.5	75500	126000	24900	5.06	1	5.06	1	Q3U1J4|DDB1_MOUSE		5.06
TSTWSGESK	0.8	8.37	0.3	411000	683000	139000	4.93	1	4.93	2	P09405|NUCL_MOUSE		4.93
LLLPGELAK(+42.01)HAVSEGTK	0.41	3.61	2.5	339000	563000	115000	4.9	1	4.9	1	P10854|H2B1M_MOUSE	Q64478|H2B1H_MOUSE	4.9	Q64475|H2B1B_MOUSE	Q64525|H2B2B_MOUSE	Acetylation (K)
NVIKEK	0.52	2.87	3.2	57600	95400	19700	4.84	1	4.84	1	P17182|ENOA_MOUSE		4.84
SSEM(+15.99)NVLIPTEGGDFN(+.98)EFPVPEQFK	0.46	3.01	2.4	32500	53800	11200	4.83	1	4.83	1	P40124|CAP1_MOUSE	Oxidation (M); Deamidation (NQ)	4.83
HLTDAYFK	0.62	3.85	2.1	578000	958000	199000	4.83	1	4.83	1	P47911|RL6_MOUSE		4.83
GTNNSSSISGVWVFR	0.57	2.96	3.4	413000	683000	143000	4.77	1	4.77	1	Q9D8N0|EF1G_MOUSE		4.77
NNK(+42.01)K(+42.01)TSK	0.77	6.11	1.1	159000	262000	55200	4.76	1	4.76	2	B2RWS6|EP300_MOUSE	Acetylation (K)	4.76
TEIIILATR	0.65	3.95	1.1	964000	1580000	351000	4.5	1	4.5	3	P62908|RS3_MOUSE		4.5
HLLQNVH	0.31	3.86	9.2	354000	578000	129000	4.49	1	4.49	1	Q8R180|ERO1A_MOUSE		4.49
SQIFSTASDNQ(+.98)PTVTIK	0.58	3.1	1.5	44700	72900	16400	4.45	1	4.45	1	P20029|BIP_MOUSE	Deamidation (NQ)	4.45
LVRPPVQVY	0.4	3.35	3.3	147000	241000	54100	4.45	1	4.45	1	Q9DB20|ATPO_MOUSE		4.45
VKVGVNGFGR	0.6	3.1	1.7	558000	908000	209000	4.35	1	4.35	1	P16858|G3P_MOUSE		4.35
K(+42.01)Q(+.98)LATK(+42.01)AAR	0.61	3.13	3.1	1450000	2360000	542000	4.35	1	4.35	3	P84228|H32_MOUSE	P84244|H33_MOUSE	4.35
HETLYQK	0.74	5.66	2.3	704000	1140000	271000	4.19	1	4.19	1	P05064|ALDOA_MOUSE	P05063|ALDOC_MOUSE	4.19
ILFIFIDSDHTDNQR	0.59	2.88	1.4	3710000	5980000	1440000	4.15	1	4.15	11	P09103|PDIA1_MOUSE		4.15
VIGAK(+42.01)K(+42.01)DQYFLDKK	0.93	11.48	0.8	2180000	3520000	850000	4.14	1	4.14	1	Q9CW03|SMC3_MOUSE	Acetylation (K)	4.14
KLPFQR	0.75	5.66	0.2	6280000	10100000	2450000	4.12	1	4.12	3	P84228|H32_MOUSE	P84244|H33_MOUSE	4.12
PGGLLLGDEAPNFEAN(+.98)TTIGR	0.42	2.86	3.4	1710	2760	670	4.11	1	4.11	1	O08709|PRDX6_MOUSE	Deamidation (NQ)	4.11
KLEDGPK	0.82	7.67	1	326000	523000	128000	4.09	1	4.09	2	P10126|EF1A1_MOUSE		4.09
LAKVDATEESDLAQQYGVR	0.44	2.76	2.4	357000	573000	141000	4.07	1	4.07	1	P09103|PDIA1_MOUSE		4.07
DNHLLGTFDLTGIPPAPR	0.42	2.88	6.3	378000	606000	150000	4.03	1	4.03	1	P20029|BIP_MOUSE		4.03
LFVGSIPK	0.56	2.64	0.2	3490000	5600000	1390000	4.03	1	4.03	2	Q7TMK9|HNRPQ_MOUSE		4.03
INSGGKLPNFGFVVF	0.54	2.49	1.3	279000	447000	111000	4.02	1	4.02	1	P97855|G3BP1_MOUSE		4.02
HQPTAIIAK	0.72	4.94	2	2550000	4070000	1020000	3.98	1	3.98	2	P40142|TKT_MOUSE		3.98
TGGAGK(+42.01)FR	0.45	2.63	4.5	300000	479000	122000	3.95	1	3.95	1	P39749|FEN1_MOUSE	Acetylation (K)	3.95
KAVTK(+42.01)AQK	0.84	7.78	0.3	690000	1100000	281000	3.92	1	3.92	2	P10854|H2B1M_MOUSE	Q8CGP2|H2B1P_MOUSE	3.92
NAFGAPLTK(+42.01)LQNIQFK	0.55	2.51	2.8	303000	482000	123000	3.92	1	3.92	2	Q07417|ACADS_MOUSE	Acetylation (K)	3.92
AAVTPGK(+42.01)K	0.77	6.02	0.5	1300000	2080000	533000	3.9	1	3.9	3	P09405|NUCL_MOUSE	Acetylation (K)	3.9
TGGDAAAPGAAGTQAELPHR	0.67	4.06	1.6	173000	275000	71200	3.86	1	3.86	1	Q9D0F3|LMAN1_MOUSE		3.86
TFWDR	0.72	4.4	2.4	1010000	1600000	417000	3.84	1	3.84	1	Q80XH2|IMPG2_MOUSE		3.84
TPAQK(+42.01)APAPK	0.95	9.39	0.7	1120000	1780000	471000	3.77	1	3.77	2	Q9CR57|RL14_MOUSE	Acetylation (K)	3.77
FSMVQVWPVR	0.84	6.6	0.1	240000	375000	104000	3.6	1	3.6	1	P50516|VATA_MOUSE		3.6
GK(+42.01)QGGK(+42.01)AR	1.71	9.82	0.4	8830000	13800000	3870000	3.57	1	3.57	2	Q64523|H2A2C_MOUSE	Acetylation (K)	3.57
HLQLAIR	0.72	4.2	0.5	15200000	23700000	6670000	3.55	1	3.55	3	P27661|H2AX_MOUSE	Q8R1M2|H2AJ_MOUSE	3.55	P0C0S6|H2AZ_MOUSE
QATVGDVNTDRPGLLDLK(+42.01)GK	0.85	5.83	0.6	2380000	3720000	1050000	3.55	1	3.55	2	P31786|ACBP_MOUSE	Acetylation (K)	3.55
TTLLGFVNFR	0.86	6.02	0.3	156000	242000	69800	3.47	1	3.47	1	Q9EQ61|PESC_MOUSE		3.47
LIADVAPSAIR	0.58	2.55	0.5	62000	96100	27900	3.44	1	3.44	2	P39749|FEN1_MOUSE		3.44
IGNSTAIQELFKR	0.49	2.14	1.9	583000	902000	263000	3.43	1	3.43	1	P99024|TBB5_MOUSE	P68372|TBB4B_MOUSE	3.43
VTNPNAR	0.89	7.69	0.3	160000	247000	72800	3.39	1	3.39	2	P62911|RL32_MOUSE		3.39
GGK(+42.01)GLGK(+42.01)GGAK	1.04	8.99	0.9	3490000	5370000	1610000	3.35	1	3.35	2	P62806|H4_MOUSE	Acetylation (K)	3.35
VATAQDDITGDGTTSNVLIIGELLK	0.71	3.57	1.2	152000	233000	70200	3.32	1	3.32	1	P80317|TCPZ_MOUSE		3.32
SDGK(+42.01)ISEQSDAK	0.71	3.58	0.4	157000	242000	72800	3.32	1	3.32	2	Q03265|ATPA_MOUSE	Acetylation (K)	3.32
K(+42.01)QLATK(+42.01)AAR	1.19	9.05	2.2	157000000	241000000	73500000	3.28	1	3.28	2	P84228|H32_MOUSE	P84244|H33_MOUSE	3.28
LQSNGPVTK	0.66	3.34	0.3	91500	140000	42900	3.26	1	3.26	2	E9Q5C9|NOLC1_MOUSE		3.26
PMFIVNTNVPR	0.88	5.34	0.2	664000	1010000	314000	3.23	1	3.23	2	P34884|MIF_MOUSE		3.23
GPIK(+42.01)FN(+.98)VWDTAGQEK	0.8	5.14	0.3	212000	323000	99900	3.23	1	3.23	1	P62827|RAN_MOUSE	Acetylation (K); Deamidation (NQ)	3.23
QVAQQEAQR	0.65	2.88	0.3	66300	101000	31500	3.21	1	3.21	2	O35129|PHB2_MOUSE		3.21
SPVMK	0.66	2.93	0.2	486000	740000	232000	3.2	1	3.2	1	B1AYB6|MBD5_MOUSE		3.2
IVEMSTSK(+42.01)TGK	1.35	8.69	0.4	3660000	5560000	1750000	3.17	1	3.17	1	P63242|IF5A1_MOUSE	Acetylation (K)	3.17
TLLTQENPFFR	0.54	1.98	1.7	489000	742000	237000	3.14	1	3.14	2	Q1HFZ0|NSUN2_MOUSE		3.14
QIFLGGVDKR	0.59	2.27	2.9	348000	528000	169000	3.13	1	3.13	2	P51881|ADT2_MOUSE		3.13
TIRYPDPLIK	0.91	8.93	1.1	607000	917000	296000	3.09	1	3.09	1	P62702|RS4X_MOUSE		3.09
K(+42.01)GGGSPPR	0.72	3.67	3.2	415000	626000	204000	3.07	1	3.07	2	Q8CFK2|TF3B_MOUSE	Acetylation (K)	3.07
TLASLSPETSLFIIASK	0.64	2.78	0.1	132000	199000	65100	3.05	1	3.05	1	P06745|G6PI_MOUSE		3.05
KTTPDVIFVFGF	0.81	5.18	1.2	319000	480000	157000	3.05	1	3.05	1	P62849|RS24_MOUSE		3.05
Q(+.98)MSLLLR	0.83	5.07	1	111000	167000	55100	3.02	1	3.02	1	Q03265|ATPA_MOUSE	Deamidation (NQ)	3.02
VVVSQTK	0.84	5.74	1.1	173000	259000	86400	3	1	3	2	P09405|NUCL_MOUSE		3
VLAPEGSVANK	0.85	4.93	1.2	3550000	5330000	1780000	3	1	3	1	P97855|G3BP1_MOUSE		3
VLIAAHGNSLR	0.62	2.45	1	1720000	2570000	858000	3	1	3	2	Q9DBJ1|PGAM1_MOUSE		3
TVTNAVVTVPAYFN(+.98)DSQR	0.63	2.55	1.8	60100	90100	30200	2.98	1	2.98	2	P63017|HSP7C_MOUSE	Deamidation (NQ)	2.98
ALLAGKDSETGENIR	0.66	2.97	0.5	106000	158000	53200	2.97	1	2.97	1	P38647|GRP75_MOUSE		2.97
NLPLPPPPPPR	0.49	1.83	1.2	816000	1220000	412000	2.96	1	2.96	3	P61979|HNRPK_MOUSE		2.96
STGGK(+42.01)APR	1.44	7.5	0.5	36900000	55200000	18600000	2.96	1	2.96	3	P84228|H32_MOUSE	P84244|H33_MOUSE	2.96			Interesting
LVSEK(+42.01)LASYQAAR	0.92	7.55	1.2	21600000	32300000	11000000	2.94	1	2.94	7	P01108|MYC_MOUSE	Acetylation (K)	2.94			Interesting
TLAVSGLGVVGR	0.63	2.54	1.7	133000	199000	67700	2.93	1	2.93	1	Q01320|TOP2A_MOUSE		2.93
AIIIFVPVPQLK	0.87	4.71	0.2	3250000	4850000	1660000	2.92	1	2.92	3	P62082|RS7_MOUSE		2.92
NTVVPTKK	0.74	3.84	0.5	56200	83600	28700	2.91	1	2.91	1	P20029|BIP_MOUSE		2.91
DGAYK(+42.01)VSR	0.3	2.47	6.3	193000	287000	99700	2.88	1	2.88	1	Q9D051|ODPB_MOUSE	Acetylation (K)	2.88
SGTIFDNFLITNDEAYAEEFGNETWGVTK	0.75	3.75	0	400000	591000	208000	2.85	1	2.85	2	P14211|CALR_MOUSE		2.85
TLYPFINSR	0.61	2.07	1.1	148000	220000	77200	2.85	1	2.85	1	Q1HFZ0|NSUN2_MOUSE		2.85
VVFIFGPDKK	0.94	7.24	2.1	1150000	1700000	599000	2.84	1	2.84	1	O08709|PRDX6_MOUSE		2.84
LLGQFTLIGIPPAPR	0.77	3.56	1.5	377000	558000	196000	2.84	1	2.84	1	P38647|GRP75_MOUSE		2.84
LSVDLTAPLGVLQSK	0.89	4.73	0.6	93200	138000	48500	2.84	1	2.84	1	Q7TPV4|MBB1A_MOUSE		2.84
AK(+42.01)WDSWNK	1.08	8.65	0.7	2280000	3370000	1190000	2.83	1	2.83	1	P31786|ACBP_MOUSE	Acetylation (K)	2.83
INFPIYVWSSK	0.89	6.03	0.2	626000	924000	327000	2.82	1	2.82	2	P08113|ENPL_MOUSE		2.82
IVEM(+15.99)STSK(+42.01)TGK	0.87	4.56	0.8	29600000	43700000	15500000	2.82	1	2.82	13	P63242|IF5A1_MOUSE	Oxidation (M); Acetylation (K)	2.82
SDGTPTEGK(+42.01)R	0.65	2.46	1.3	254000	374000	133000	2.81	1	2.81	2	Q8BKT7|THOC5_MOUSE	Acetylation (K)	2.81
ILKSPEIQR	0.7	2.64	0.3	253000	372000	133000	2.8	1	2.8	1	Q9D8E6|RL4_MOUSE		2.8
NITPAK(+42.01)VIPTPGK	0.72	3.09	1.8	465000	684000	245000	2.79	1	2.79	2	P09405|NUCL_MOUSE	Acetylation (K)	2.79
ATLVKPTPVNVPVSQKF	0.7	2.64	2	140000	206000	73900	2.79	1	2.79	1	Q9WU78|PDC6I_MOUSE		2.79
SDYVGSGPPSGTGLHR	0.62	2.07	1.2	245000	361000	130000	2.78	1	2.78	1	P70296|PEBP1_MOUSE		2.78
VIPTPGK(+42.01)K	1.27	8.01	0.3	4100000	6020000	2180000	2.77	1	2.77	2	P09405|NUCL_MOUSE	Acetylation (K)	2.77
ATYIGPSTVFGSSGK(+42.01)LANVEQWR	0.7	2.71	1.4	149000	219000	79500	2.76	1	2.76	1	Q61666|HIRA_MOUSE	Acetylation (K)	2.76
STFVLDEFKR	0.87	4.39	1.5	298000	437000	159000	2.76	1	2.76	1	Q9D8N0|EF1G_MOUSE		2.76
HYGYSLY	0.77	3.44	1.5	1390000	2040000	740000	2.75	1	2.75	2	O35639|ANXA3_MOUSE		2.75
TLVLLDNLNVR	0.92	6.73	0.3	205000	301000	109000	2.75	1	2.75	1	O54734|OST48_MOUSE		2.75
AYTPSK(+42.01)R	0.86	4.44	0.5	250000	366000	134000	2.73	1	2.73	1	Q8VDD9|PHIP_MOUSE	Acetylation (K)	2.73
ALVPTPGK(+42.01)K	1.16	6.07	1.4	4400000	6430000	2370000	2.72	1	2.72	2	P09405|NUCL_MOUSE	Acetylation (K)	2.72
TVDGPSGK	0.92	6.72	0.8	577000	844000	310000	2.72	1	2.72	2	P16858|G3P_MOUSE		2.72
GGK(+42.01)GLGK(+42.01)GGAK(+42.01)R	0.88	4.27	0.5	38000000	55500000	20600000	2.7	1	2.7	7	P62806|H4_MOUSE	Acetylation (K)	2.7
TGFQAVTGK	0.65	2.28	0.1	282000	410000	154000	2.66	1	2.66	2	Q99L45|IF2B_MOUSE		2.66
TLDGFKK	0.89	4.36	0.2	182000	264000	100000	2.63	1	2.63	1	P09103|PDIA1_MOUSE		2.63
NLFIGNLNPNK	0.51	1.6	0.9	1350000	1950000	748000	2.6	1	2.6	1	P09405|NUCL_MOUSE		2.6
GK(+42.01)LDGNQDLIRF	0.62	2	1.4	86000	124000	47700	2.6	1	2.6	1	P54071|IDHP_MOUSE	Acetylation (K)	2.6
ISEQSDAK(+42.01)LK	1.03	7.07	0.2	760000	1100000	422000	2.6	1	2.6	2	Q03265|ATPA_MOUSE	Acetylation (K)	2.6
AQFEGIVTDLIK(+42.01)R	0.7	2.44	1.2	982000	1420000	547000	2.59	1	2.59	3	P38647|GRP75_MOUSE	Acetylation (K)	2.59
TGAFLLQGFIQDR	1.06	8.74	0.3	413000	596000	230000	2.59	1	2.59	1	Q07813|BAX_MOUSE		2.59
ALADDDFLTVTGK(+42.01)TVR	0.62	2.03	0.4	225000	323000	126000	2.56	1	2.56	3	P49717|MCM4_MOUSE	Acetylation (K)	2.56
HVSPAGAAVGVPL	0.5	1.59	3.9	266000	382000	150000	2.55	1	2.55	1	Q9CWJ9|PUR9_MOUSE		2.55
HSQFIGYPITL	0.79	3.52	0.6	334000	480000	189000	2.54	1	2.54	2	P11499|HS90B_MOUSE	P07901|HS90A_MOUSE	2.54
IEDLSQQAQLAAAEK(+42.01)FK	0.63	2.08	0.9	708000	1020000	400000	2.54	1	2.54	2	P70670|NACAM_MOUSE	Acetylation (K)	2.54
VVLIGGKPDR	0.34	2.02	8.7	136000	195000	77300	2.53	1	2.53	1	P61979|HNRPK_MOUSE		2.53
RDIM(+15.99)LATGK(+42.01)LSPDAIPGK	1.03	7.85	0.6	1010000	1440000	573000	2.52	1	2.52	1	P19096|FAS_MOUSE	Oxidation (M); Acetylation (K)	2.52
FVNVVPTFGK(+42.01)K	0.94	6.27	0.5	495000	708000	283000	2.5	1	2.5	2	P62862|RS30_MOUSE	Acetylation (K)	2.5
NSYLEVLLK	1	5.99	0.8	331000	472000	189000	2.5	1	2.5	1	Q922R8|PDIA6_MOUSE		2.5
TVLK(+42.01)SFLSPNQILK	0.77	3.21	1.1	539000	770000	308000	2.5	1	2.5	3	Q9DB20|ATPO_MOUSE	Acetylation (K)	2.5
PAAAPK(+42.01)LEDK	1.05	6.32	0.7	486000	694000	277000	2.5	1	2.5	1	Q9EQU5|SET_MOUSE	Acetylation (K)	2.5
TLQAPSK(+42.01)LTNSSSTGTAGK	0.86	3.86	1.1	244000	348000	140000	2.48	1	2.48	1	Q80WC1|UBN2_MOUSE	Acetylation (K)	2.48
AGK(+42.01)DSGK(+42.01)AK	1.23	6.78	1.2	3760000	5360000	2170000	2.47	1	2.47	2	P0C0S6|H2AZ_MOUSE	Acetylation (K)	2.47
TFIAIKPDGVQR	1.06	8.39	1.4	1690000	2410000	975000	2.47	1	2.47	1	P15532|NDKA_MOUSE		2.47
MSVQ(+.98)PTVSLGGFEITPPVVLR	0.6	1.72	1.3	12200	17400	7050	2.47	1	2.47	1	Q61937|NPM_MOUSE	Deamidation (NQ)	2.47
PM(+15.99)FIVNTNVPR	0.8	3.65	1.1	3350000	4760000	1950000	2.45	1	2.45	2	P34884|MIF_MOUSE	Oxidation (M)	2.45
AAGDGGSGPPEK(+42.01)K	0.98	6.36	0.5	1440000	2040000	838000	2.44	1	2.44	2	Q3U319|BRE1B_MOUSE	Acetylation (K)	2.44
NNK(+42.01)K(+42.01)TSK(+42.01)NK	0.92	5.79	0.3	1370000	1940000	798000	2.43	1	2.43	2	B2RWS6|EP300_MOUSE	Acetylation (K)	2.43
AQVVQAFPQTHLVSSQTQLSLPQSK	0.51	1.47	1.1	2160000	3060000	1270000	2.42	1	2.42	4	P10598|CASB_MOUSE		2.42
ETVVLPLDETAFEK	0.56	1.54	1.9	74800	106000	43800	2.42	1	2.42	1	Q61823|PDCD4_MOUSE		2.42
SSQPLASKQEK	0.77	3.02	0.2	78200	110000	46000	2.4	1	2.4	1	P17095|HMGA1_MOUSE		2.4
K(+42.01)STGGK(+42.01)APR	1.24	6.67	0.1	43200000	61000000	25400000	2.4	1	2.4	5	P84228|H32_MOUSE	P84244|H33_MOUSE	2.4			Interesting
EWFFLISK	0.48	1.44	4.8	206000	290000	122000	2.39	1	2.39	1	P46935|NEDD4_MOUSE		2.39
IIWQFIK	0.73	2.6	1.9	285000	401000	168000	2.39	1	2.39	1	P54071|IDHP_MOUSE		2.39
SLIAYVGDSTVLK	0.59	1.59	3.5	110000	155000	65100	2.38	1	2.38	1	P21995|EMB_MOUSE		2.38
AADNK	0.94	5.89	0.5	157000	221000	92800	2.38	1	2.38	1	Q01320|TOP2A_MOUSE	Q64511|TOP2B_MOUSE	2.38
GK(+42.01)GGK(+42.01)GLGK(+42.01)GGAK	0.67	2.28	0.8	6260000	8790000	3730000	2.35	1	2.35	3	P62806|H4_MOUSE	Acetylation (K)	2.35
GEDFPANNIVK	0.9	5.79	0.9	900000	1260000	537000	2.35	1	2.35	2	Q9CY50|SSRA_MOUSE		2.35
LEDK(+42.01)SASPGLPK	0.89	3.99	0.8	536000	752000	320000	2.35	1	2.35	2	Q9EQU5|SET_MOUSE	Acetylation (K)	2.35
TGGSEIVVTNK	0.73	2.75	0.2	181000	254000	108000	2.34	1	2.34	2	P46935|NEDD4_MOUSE		2.34
DLEK(+42.01)WQ(+.98)NNLLPSR	0.72	2.75	2.6	711000	997000	425000	2.34	1	2.34	2	P62245|RS15A_MOUSE	Acetylation (K); Deamidation (NQ)	2.34
DIIFAVK(+42.01)K	0.6	1.58	3	704000	986000	422000	2.34	1	2.34	2	Q9D051|ODPB_MOUSE	Acetylation (K)	2.34
TQVNSEDK(+42.01)GALAK	0.65	1.88	1.9	144000	202000	87000	2.32	1	2.32	1	P12970|RL7A_MOUSE	Acetylation (K)	2.32
EGDVVK(+42.01)R	0.93	5.57	0.3	321000	448000	193000	2.32	1	2.32	2	Q03265|ATPA_MOUSE	Acetylation (K)	2.32
DDTDSTLK(+42.01)K	0.71	2.36	0.9	194000	272000	117000	2.32	1	2.32	2	Q80X82|SYMPK_MOUSE	Acetylation (K)	2.32
K(+42.01)FIIPNIVK	0.54	1.38	2.2	58500	81700	35300	2.31	1	2.31	1	P06151|LDHA_MOUSE	Acetylation (K)	2.31
TIEKFEK	0.84	4.07	0.8	261000	364000	157000	2.31	1	2.31	1	P10126|EF1A1_MOUSE		2.31
GLGK(+42.01)GGAK	1.27	6.02	0.5	5380000	7500000	3270000	2.3	1	2.3	2	P62806|H4_MOUSE	Acetylation (K)	2.3
GIEESLK(+42.01)R	0.64	1.98	1.9	123000	171000	74500	2.3	1	2.3	1	Q61425|HCDH_MOUSE	Acetylation (K)	2.3
GAK(+42.01)LTPEEEEILNK	1.02	5.85	0.5	873000	1210000	531000	2.29	1	2.29	2	P62242|RS8_MOUSE	Acetylation (K)	2.29
GVITVKDGK(+42.01)	0.86	3.34	0.6	146000	203000	89000	2.28	1	2.28	1	P63038|CH60_MOUSE	Acetylation (K)	2.28
LTQGEVYK	0.97	4.86	1.2	13600000	18900000	8370000	2.25	1	2.25	1	P19096|FAS_MOUSE		2.25
GK(+42.01)TGGK(+42.01)AR	1.47	5.23	0.1	1340000	1850000	822000	2.25	1	2.25	1	P27661|H2AX_MOUSE	Acetylation (K)	2.25
EAGGGGVGGPGAK	0.79	3.23	1	226000	313000	140000	2.24	1	2.24	2	Q9CY58|PAIRB_MOUSE		2.24
DDPEVQK(+42.01)DTK	0.82	3.31	1.3	575000	794000	356000	2.23	1	2.23	2	P38647|GRP75_MOUSE	Acetylation (K)	2.23
GEGEK(+42.01)	0.32	1.75	9.7	336000	464000	209000	2.23	1	2.23	1	Q3V0K9|PLSI_MOUSE	Acetylation (K)	2.23
AGEK(+42.01)SIK	0.78	2.61	0.9	751000	1040000	467000	2.22	1	2.22	2	Q0P678|ZCH18_MOUSE	Acetylation (K)	2.22
SLTNDWEDHLAVK	0.81	3.31	2	628000	866000	391000	2.21	1	2.21	1	P11499|HS90B_MOUSE		2.21
GTIEILSDVQLIK	0.63	1.7	2.3	125000	172000	78000	2.2	1	2.2	1	P14869|RLA0_MOUSE		2.2
VNVVPTFGK(+42.01)K	0.99	4.79	1.3	14900000	20500000	9390000	2.18	1	2.18	2	P62862|RS30_MOUSE	Acetylation (K)	2.18
HNQLPLVIEF	0.58	1.43	1.9	307000	420000	193000	2.17	1	2.17	1	P09103|PDIA1_MOUSE		2.17
GAAQNIIPASTGAAK(+42.01)AVGK	0.87	3.05	0.5	411000	561000	261000	2.15	1	2.15	1	P16858|G3P_MOUSE	Acetylation (K)	2.15
AWYPLGR	0.78	2.67	0.4	265000	361000	168000	2.15	1	2.15	1	P46978|STT3A_MOUSE	Q3TDQ1|STT3B_MOUSE	2.15
IDMVK	1.11	5.25	0.3	5110000	6970000	3250000	2.14	1	2.14	1			2.14
SIYGEK(+42.01)FEDEN(+.98)FILK	0.93	4.82	1.2	5190000	7060000	3310000	2.13	1	2.13	3	P17742|PPIA_MOUSE	Acetylation (K); Deamidation (NQ)	2.13
AHSSM(+15.99)VGVNLPQK	0.74	2.49	0.9	483000	657000	309000	2.12	1	2.12	1	P09411|PGK1_MOUSE	Oxidation (M)	2.12
SVAK(+42.01)LQDER	0.84	3.1	1.8	269000	364000	173000	2.11	1	2.11	1	Q9Z2U0|PSA7_MOUSE	Acetylation (K)	2.11
VVPSDLYPLVLR	0.71	2.04	0.4	129000	175000	83200	2.1	1	2.1	2	E9Q5C9|NOLC1_MOUSE		2.1
NQK(+42.01)LTATTQK	1.38	4.17	0.3	3070000	4150000	1990000	2.09	1	2.09	2	F6ZDS4|TPR_MOUSE	Acetylation (K)	2.09
GLQFPVGR	0.71	2.02	1.6	1280000	1730000	829000	2.09	1	2.09	3	P27661|H2AX_MOUSE	Q8R1M2|H2AJ_MOUSE	2.09	P0C0S6|H2AZ_MOUSE
GK(+42.01)GGK(+42.01)GLGK	1.26	6.07	0.6	4300000	5820000	2780000	2.09	1	2.09	2	P62806|H4_MOUSE	Acetylation (K)	2.09
LAK(+42.01)LSDGVAVLK	0.82	3.28	0.8	642000	868000	415000	2.09	1	2.09	2	P63038|CH60_MOUSE	Acetylation (K)	2.09
LIPWVQKPIIF	1	3.52	0.5	184000	247000	120000	2.06	1	2.06	1	P67778|PHB_MOUSE		2.06
DYYINIR	0.34	1.5	6.4	34400	46200	22600	2.05	1	2.05	1	O35286|DHX15_MOUSE		2.05
YSEGYPGK(+42.01)R	0.76	2.26	1.2	504000	678000	331000	2.05	1	2.05	2	Q9CZN7|GLYM_MOUSE	Acetylation (K)	2.05
LTPQGQR	0.91	4.83	0.8	84000	113000	55000	2.05	1	2.05	1	Q9CZX8|RS19_MOUSE		2.05
GAQAPVK(+42.01)AP	1	3.36	0.2	246000	330000	161000	2.04	1	2.04	1	P47915|RL29_MOUSE	Acetylation (K)	2.04
QIESSDYDSSSSK(+42.01)GK(+42.01)K	0.78	2.42	1.6	3020000	4050000	1980000	2.04	1	2.04	4	Q8C0D7|ING4_MOUSE	Acetylation (K)	2.04
QFYPDLIR	1.09	4.94	0.1	514000	688000	339000	2.03	1	2.03	1	P17563|SBP1_MOUSE		2.03
LNFKEK	0.43	1.26	0.4	170000	227000	112000	2.03	1	2.03	1	V9GXG1|SLN14_MOUSE		2.03
TSNIYTR	0.71	1.89	1.4	92100	123000	61000	2.02	1	2.02	1	P07742|RIR1_MOUSE		2.02
TDAAVSFAK(+42.01)DFLAGGVAAAISK(+42.01)TAVAPIER	0.79	2.63	1.2	617000	825000	408000	2.02	1	2.02	3	P51881|ADT2_MOUSE	Acetylation (K)	2.02
ALLELQLEPEELYQTFQR	0.44	1.23	4.5	163000	218000	108000	2.02	1	2.02	1	P58252|EF2_MOUSE		2.02
LYHAK	0.54	1.12	2.9	101000	134000	67000	2.01	1	2.01	1	P40749|SYT4_MOUSE		2.01
VEQNFPAIAIHR	0.81	3.48	1.6	360000	482000	239000	2.01	1	2.01	1	Q8VDW0|DX39A_MOUSE		2.01
KVGINYQPPTVVPGGDLAK	1.09	4.86	0.4	1550000	2070000	1030000	2	1	2	1	P68373|TBA1C_MOUSE	P68368|TBA4A_MOUSE	2
VEAK(+42.01)FINYVK	0.95	4.18	2.2	2750000	3670000	1840000	2	1	2	2	Q61937|NPM_MOUSE	Acetylation (K)	2
YNLTPTIFF	0.7	1.68	0.2	48400	64500	32300	2	1	2	1	Q64442|DHSO_MOUSE		2
YFPTQALNFAFK	0.91	4.35	0.2	239000	317000	160000	1.98	1	1.98	1	P51881|ADT2_MOUSE		1.98
TNK(+42.01)NK(+42.01)SSISR	0.9	4.24	0.6	141000	188000	95100	1.97	1	1.97	1	P45481|CBP_MOUSE	Acetylation (K)	1.97
AQLLQPTLEINPR	0.63	1.43	1.3	59600	79100	40100	1.97	1	1.97	1	Q9CQN1|TRAP1_MOUSE		1.97
TTQVPQYILDDFIQNDR	0.88	2.56	0.2	120000	159000	80900	1.96	1	1.96	1	O70133|DHX9_MOUSE		1.96
AGGK(+42.01)AGK(+42.01)DSGK	0.85	2.59	0.9	763000	1010000	516000	1.96	1	1.96	2	P0C0S6|H2AZ_MOUSE	Acetylation (K)	1.96
FVGGNWK	0.71	1.84	2.9	343000	454000	232000	1.96	1	1.96	1	P17751|TPIS_MOUSE		1.96
DDEVQVVR	0.48	1.06	2.7	145000	192000	98200	1.96	1	1.96	1	P61255|RL26_MOUSE		1.96
KDSPSVWAAVPGK	0.85	2.81	2.2	523000	691000	354000	1.95	1	1.95	1	P62962|PROF1_MOUSE		1.95
TTLSTFQSPEFSVTR	0.72	1.94	0.6	257000	339000	174000	1.95	1	1.95	2	Q9D8U8|SNX5_MOUSE		1.95
TIEK(+42.01)FEK	0.58	1.18	1.8	125000	165000	84900	1.94	1	1.94	1	P10126|EF1A1_MOUSE	Acetylation (K)	1.94
EELLLR	0.54	1.05	0.2	400000	528000	272000	1.94	1	1.94	1	Q61233|PLSL_MOUSE	Q3V0K9|PLSI_MOUSE	1.94
AFGGQSLK(+42.01)FGK	0.65	1.48	1.4	223000	294000	151000	1.94	1	1.94	1	Q8K2B3|SDHA_MOUSE	Acetylation (K)	1.94
SSIVGLPASK(+42.01)LGGPTLGPGAFSSDDR	0.88	2.69	0.2	514000	677000	350000	1.93	1	1.93	2	Q6PDK2|KMT2D_MOUSE	Acetylation (K)	1.93
QAQILASEAEK(+42.01)AEQINQAAGEASAVLAK	0.6	1.19	1.1	203000	267000	138000	1.93	1	1.93	1	Q99JB2|STML2_MOUSE	Acetylation (K)	1.93
SVDETLR	0.99	3.72	0	111000	146000	75800	1.92	1	1.92	1	O08807|PRDX4_MOUSE		1.92
IGNLNPNK	0.76	2.03	2	592000	779000	406000	1.92	1	1.92	1	P09405|NUCL_MOUSE		1.92
TGNVSIR	1.17	3.52	1	2720000	3580000	1860000	1.92	1	1.92	2	P62281|RS11_MOUSE		1.92
LVTLEEFLR	0.92	3.85	0.3	85900	113000	58800	1.92	1	1.92	1	P81117|NUCB2_MOUSE		1.92
SVLISLK(+42.01)QAPLVH	0.66	1.44	0.7	137000	180000	94900	1.9	1	1.9	2	O08585|CLCA_MOUSE	Acetylation (K)	1.9
QLEEER	0.81	2.56	0.5	38200	50000	26400	1.9	1	1.9	1	P26040|EZRI_MOUSE	Q4QRL3|CC88B_MOUSE	1.9
IVDPNGLAR	0.78	2.03	2	415000	543000	287000	1.9	1	1.9	1	P97360|ETV6_MOUSE		1.9
ADK(+42.01)LAEEHGS	0.67	1.55	3.7	1010000	1320000	698000	1.89	1	1.89	2	P56480|ATPB_MOUSE	Acetylation (K)	1.89
YLSPK(+42.01)YIK	0.92	3.67	1.5	401000	524000	278000	1.89	1	1.89	1	P60843|IF4A1_MOUSE	Acetylation (K)	1.89
LVQK(+42.01)SLAR	0.77	2	1.7	448000	586000	311000	1.89	1	1.89	1	Q8JZK9|HMCS1_MOUSE	Acetylation (K)	1.89
LAVLITNSNVR	0.64	1.4	1.4	618000	806000	431000	1.87	1	1.87	2	Q9R0N0|GALK1_MOUSE		1.87
LGLGIDEDEVTAEEPSAAVPDEIPPLEGDEDASR	0.62	1.24	0.4	124000	161000	86500	1.86	1	1.86	1	P11499|HS90B_MOUSE		1.86
IGFAEK(+42.01)VAAK	0.9	3.74	0.5	264000	343000	186000	1.85	1	1.85	1	P97807|FUMH_MOUSE	Acetylation (K)	1.85
ALSTGEK	0.85	2.46	0.9	244000	316000	172000	1.84	1	1.84	2	P17742|PPIA_MOUSE		1.84
TDNLVR	0.72	1.74	1.6	239000	310000	169000	1.84	1	1.84	2	P68040|RACK1_MOUSE		1.84
QEVISTSSK	0.73	1.91	1.1	80200	104000	56600	1.84	1	1.84	1	P68040|RACK1_MOUSE		1.84
M(+15.99)SATFIGNSTAIQELFKR	0.69	1.35	0.6	302000	391000	213000	1.84	1	1.84	1	P68372|TBB4B_MOUSE	Oxidation (M)	1.84
RVIGAK(+42.01)K(+42.01)DQYF	0.74	1.94	2.1	2420000	3140000	1710000	1.84	1	1.84	2	Q9CW03|SMC3_MOUSE	Acetylation (K)	1.84
EALEAAK(+42.01)R	0.88	2.31	1.1	139000	181000	98200	1.84	1	1.84	1	Q9Z2I8|SUCB2_MOUSE	Acetylation (K)	1.84
QFLLAAEAIDDIPFGITSNSGVFSK	0.96	3.39	0	324000	418000	230000	1.82	1	1.82	1	P09103|PDIA1_MOUSE		1.82
FSTPLLLGK(+42.01)K	0.74	1.99	1.2	349000	450000	248000	1.81	1	1.81	2	P08249|MDHM_MOUSE	Acetylation (K)	1.81
YVTIIDAPGHR	0.9	3.55	0.9	4130000	5310000	2940000	1.81	1	1.81	3	P10126|EF1A1_MOUSE		1.81
TNEKVELQELNDR	0.65	1.33	0.5	74300	95600	52900	1.81	1	1.81	1	P20152|VIME_MOUSE		1.81
SLTQVR	0.7	1.42	0.2	112000	145000	79900	1.81	1	1.81	2	P24547|IMDH2_MOUSE		1.81
GLLNAIVIR	0.83	2.36	0.5	539000	694000	384000	1.81	1	1.81	2	P29758|OAT_MOUSE		1.81
FNDGTDEKK(+42.01)	0.81	2.67	1.8	187000	240000	133000	1.81	1	1.81	1	Q03265|ATPA_MOUSE	Acetylation (K)	1.81
TPAYIPIR	0.69	1.33	1	212000	273000	151000	1.81	1	1.81	2	Q8K297|GT251_MOUSE		1.81
GRPTSTNPIASIF	0.89	2.2	1.3	474000	608000	339000	1.8	1	1.8	1	P54071|IDHP_MOUSE		1.8
EGFEK(+42.01)ISK	0.89	2.47	1.7	649000	834000	464000	1.8	1	1.8	1	P63038|CH60_MOUSE	Acetylation (K)	1.8
WPLYLSTK	0.56	0.97	3.6	111000	143000	79900	1.79	1	1.79	1	O88844|IDHC_MOUSE	P54071|IDHP_MOUSE	1.79
APAVGK(+42.01)K	1.17	3.11	0.2	3270000	4200000	2340000	1.79	1	1.79	2	P27661|H2AX_MOUSE	Acetylation (K)	1.79
TDYYAR	1.02	3	0	118000	152000	85000	1.79	1	1.79	1	P47962|RL5_MOUSE		1.79
AVNQGK(+42.01)IFK	0.95	3.45	1.7	1770000	2270000	1270000	1.79	1	1.79	2	Q9D8N0|EF1G_MOUSE	Acetylation (K)	1.79
TGWRPGSGFTN	0.78	1.87	2.4	4760000	6100000	3420000	1.78	1	1.78	2	P52480|KPYM_MOUSE		1.78
KLAVNM(+15.99)VPFPR	1.09	3.7	1	676000	865000	486000	1.78	1	1.78	1	P99024|TBB5_MOUSE	P68372|TBB4B_MOUSE	1.78	Oxidation (M)
FAISELFAK	0.77	1.77	0.8	798000	1020000	576000	1.77	1	1.77	3	P09405|NUCL_MOUSE		1.77
TGGLAFHSY	0.8	2.13	0.1	196000	251000	142000	1.77	1	1.77	1	P19096|FAS_MOUSE		1.77
SPPFK	1.04	3.26	0.6	321000	410000	231000	1.77	1	1.77	1	Q69ZK0|PREX1_MOUSE		1.77
YGLIGLNGIGK	0.53	0.89	3.3	75000	95900	54100	1.77	1	1.77	1	Q99LE6|ABCF2_MOUSE		1.77
IGK(+42.01)FPFAANSR	1.07	4.28	1.1	3010000	3850000	2180000	1.76	1	1.76	2	O08749|DLDH_MOUSE	Acetylation (K)	1.76
VFDKDGNGYISAAELR	0.61	1.02	0.6	77900	99300	56500	1.76	1	1.76	1	P0DP28|CALM3_MOUSE		1.76
IAVHVVPDQLM(+15.99)TF	0.64	1.21	1.5	91500	117000	66200	1.76	1	1.76	1	P34884|MIF_MOUSE	Oxidation (M)	1.76
SLVGNVFELNFK	0.62	1.05	1.1	436000	557000	315000	1.76	1	1.76	1	Q9DBG6|RPN2_MOUSE		1.76
VTIIDAPGHR	0.9	3.03	1.9	2780000	3540000	2020000	1.75	1	1.75	2	P10126|EF1A1_MOUSE		1.75
HVLVTLGEK	0.92	3.11	0.4	240000	306000	175000	1.75	1	1.75	1	Q60605|MYL6_MOUSE		1.75
HFVALSTNTAK	0.85	2.05	0.3	3040000	3860000	2210000	1.74	1	1.74	3	P06745|G6PI_MOUSE		1.74
GEK(+42.01)FEDEN(+.98)FILK	0.95	3.28	1.5	2320000	2940000	1690000	1.74	1	1.74	1	P17742|PPIA_MOUSE	Acetylation (K); Deamidation (NQ)	1.74
TYGQSTYSR	1.04	3.09	0.1	395000	501000	288000	1.74	1	1.74	2	P46471|PRS7_MOUSE		1.74
GLGK(+42.01)GGAK(+42.01)R	2.57	3.21	1.3	5190000000	6590000000	3780000000	1.74	1	1.74	5	P62806|H4_MOUSE	Acetylation (K)	1.74
AVFPSIVGRPR	1.13	3.43	0.6	32500000	41200000	23700000	1.74	1	1.74	4	P63260|ACTG_MOUSE	P63268|ACTH_MOUSE	1.74
VWQVTIGTR	0.64	1.23	0.1	1040000	1320000	758000	1.74	1	1.74	4	P68040|RACK1_MOUSE		1.74
GK(+42.01)ISVNDFIIK	0.7	1.28	1.8	134000	171000	98100	1.74	1	1.74	1	Q8BMF4|ODP2_MOUSE	Acetylation (K)	1.74
SLASLGLSLVASGGTAK	0.52	0.86	1.4	192000	244000	140000	1.74	1	1.74	2	Q9CWJ9|PUR9_MOUSE		1.74
VFEGNRPTNSIVFTK	0.64	1.21	3.6	786000	997000	576000	1.73	1	1.73	1	P06745|G6PI_MOUSE		1.73
HSGNITF	0.93	2.91	0.4	2930000	3700000	2150000	1.73	1	1.73	2	P35979|RL12_MOUSE		1.73
VANSGITR	0.85	2.2	1.1	264000	335000	193000	1.73	1	1.73	2	P80315|TCPD_MOUSE		1.73
SNTIQSIIAIIR	0.62	1.12	2.9	205000	260000	150000	1.73	1	1.73	1	Q9DC51|GNAI3_MOUSE		1.73
QGAEIDGR	0.94	3.17	0.3	248000	314000	182000	1.72	1	1.72	2	P09405|NUCL_MOUSE		1.72
LGPILK(+42.01)FGSAQQK	0.88	1.99	1	1010000	1270000	739000	1.72	1	1.72	2	Q07417|ACADS_MOUSE	Acetylation (K)	1.72
GK(+42.01)QGGK(+42.01)VR	1.25	3.59	0.8	964000	1220000	708000	1.72	1	1.72	1	Q8R1M2|H2AJ_MOUSE	Acetylation (K)	1.72
HTGPGILSM(+15.99)AN(+.98)AGPNTNGSQFF	0.58	0.95	1.1	1360000	1710000	999000	1.71	1	1.71	1	P17742|PPIA_MOUSE	Oxidation (M); Deamidation (NQ)	1.71
DIM(+15.99)LATGK(+42.01)LSPDAIPGK	0.76	1.62	1.1	3850000	4860000	2850000	1.71	1	1.71	7	P19096|FAS_MOUSE	Oxidation (M); Acetylation (K)	1.71
FPSIVGRPR	1.45	2.98	0.5	2630000	3320000	1930000	1.71	1	1.71	1	P63260|ACTG_MOUSE	P63268|ACTH_MOUSE	1.71
TLVLSNLSYSATK	0.84	2.02	0.2	1090000	1370000	809000	1.7	1	1.7	3	P09405|NUCL_MOUSE		1.7
QVSNAIVR	0.8	2.12	0.5	116000	146000	85700	1.7	1	1.7	1	P11247|PERM_MOUSE		1.7
LLLQVQHASK	1.2	3.56	0.5	1810000	2280000	1340000	1.7	1	1.7	1	P51881|ADT2_MOUSE		1.7
GK(+42.01)LSEQLK	1.03	3.31	1	281000	353000	208000	1.7	1	1.7	1	Q7JJ13|BRD2_MOUSE	Acetylation (K)	1.7
K(+42.01)GSK(+42.01)K(+42.01)AVTK	1.65	2.97	1.2	21200000	26600000	15800000	1.69	1	1.69	2	P10854|H2B1M_MOUSE	Q8CGP2|H2B1P_MOUSE	1.69	Acetylation (K)
HTGPGILSM(+15.99)ANAGPNTNGSQFF	0.72	1.44	2.2	11900000	15000000	8860000	1.69	1	1.69	3	P17742|PPIA_MOUSE	Oxidation (M)	1.69
AQTLQQSR	0.8	2.31	1.6	355000	446000	264000	1.69	1	1.69	2	Q01853|TERA_MOUSE		1.69
NVTSVTSLTTQQR	0.57	0.87	2.3	559000	703000	415000	1.69	1	1.69	2	Q7TPV4|MBB1A_MOUSE		1.69
LGYPVLVR	0.74	1.79	0.2	192000	241000	143000	1.68	1	1.68	1	B2RQC6|PYR1_MOUSE		1.68
LTRDETNYGIPQR	0.6	0.92	0.8	251000	315000	187000	1.68	1	1.68	1	P68040|RACK1_MOUSE		1.68
ELGVGLALR	0.75	1.62	0.7	688000	864000	513000	1.68	1	1.68	2	Q05816|FABP5_MOUSE		1.68
TQIEPGSR	0.72	1.39	1.8	72400	90800	54100	1.68	1	1.68	1	Q8R2Y8|PTH2_MOUSE		1.68
SPEIQR	0.8	1.8	1	198000	248000	148000	1.68	1	1.68	2	Q9D8E6|RL4_MOUSE		1.68
VLVGANFEEVAFDEK	0.54	0.81	2.9	211000	264000	158000	1.67	1	1.67	1	P09103|PDIA1_MOUSE		1.67
WLPVVR	0.79	1.82	0.1	121000	151000	90400	1.67	1	1.67	1	Q9DBJ1|PGAM1_MOUSE		1.67
EEK(+42.01)MIAEAIPELK	0.78	1.63	1.5	264000	329000	199000	1.66	1	1.66	2	P08249|MDHM_MOUSE	Acetylation (K)	1.66
ALVPTPGK	0.67	1.25	1.6	402000	503000	302000	1.66	1	1.66	2	P09405|NUCL_MOUSE		1.66
VGLQVVAVK	1.24	3.32	0.1	1540000	1920000	1160000	1.66	1	1.66	1	P63038|CH60_MOUSE		1.66
GSYNIK(+42.01)SR	0.9	2.56	0.9	109000	136000	81800	1.66	1	1.66	1	Q99PT1|GDIR1_MOUSE	Acetylation (K)	1.66
TFLVGER	0.82	1.89	1.5	7000000	8730000	5260000	1.66	1	1.66	3	Q9D8N0|EF1G_MOUSE		1.66
QIFLGGVDK(+42.01)R	1.11	2.99	0.8	2580000	3200000	1950000	1.64	1	1.64	2	P51881|ADT2_MOUSE	Acetylation (K)	1.64
NILFVITKPDVY	1.05	2.92	1.1	788000	979000	597000	1.64	1	1.64	1	P70670|NACAM_MOUSE		1.64
FLQFFK	0.79	1.74	0.2	381000	474000	288000	1.64	1	1.64	2	Q8BFY9|TNPO1_MOUSE		1.64
EFSIDVGYER	0.6	0.86	2.7	352000	437000	267000	1.64	1	1.64	1	Q99JY9|ARP3_MOUSE		1.64
TGPVMPIR	0.57	0.81	1.5	102000	126000	77800	1.62	1	1.62	1	P47963|RL13_MOUSE		1.62
WFNVR	1.04	2.67	0.3	269000	333000	205000	1.62	1	1.62	1	P62960|YBOX1_MOUSE	Q9JKB3|YBOX3_MOUSE	1.62
GK(+42.01)LDGNQDLIR	0.75	1.47	2	220000	271000	168000	1.61	1	1.61	1	P54071|IDHP_MOUSE	Acetylation (K)	1.61
VTGGAASK(+42.01)LSK	0.97	2.47	1.9	4070000	5010000	3120000	1.61	1	1.61	2	Q6ZWV7|RL35_MOUSE	Acetylation (K)	1.61
QVTGVTR	1.04	2.59	0.8	507000	624000	390000	1.6	1	1.6	2	P70670|NACAM_MOUSE		1.6
SEINVEGPPR	0.72	1.25	0.2	124000	152000	95600	1.59	1	1.59	2	P18572|BASI_MOUSE		1.59
VSLAVLNPYIK	0.84	1.8	1	92200	113000	71200	1.59	1	1.59	1	Q9DB20|ATPO_MOUSE		1.59
TLGVDLVALATR	0.7	1.05	2.4	135000	166000	105000	1.58	1	1.58	1	B2RQC6|PYR1_MOUSE		1.58
EAFQ(+.98)EALAAAGDK	0.78	1.42	2.8	483000	591000	375000	1.58	1	1.58	1	P10639|THIO_MOUSE	Deamidation (NQ)	1.58
AVTK(+42.01)AQK	1.62	2.53	0.3	7780000	9540000	6030000	1.58	1	1.58	2	P10854|H2B1M_MOUSE	Q8CGP2|H2B1P_MOUSE	1.58
KTSGPPVSELITK	0.7	1.07	2.7	221000	270000	171000	1.58	1	1.58	1	P43274|H14_MOUSE		1.58
EATESFASDPILYRPVAVALDTK	0.53	0.69	3.8	331000	405000	257000	1.58	1	1.58	1	P52480|KPYM_MOUSE		1.58
Q(+.98)GAN(+.98)INEIRQMSGAQIK	0.8	1.88	0.2	150000	184000	116000	1.58	1	1.58	1	P60335|PCBP1_MOUSE	Deamidation (NQ)	1.58
SGLSSPVYIDLR	0.53	0.69	1.1	53400	65100	41600	1.57	1	1.57	1	P13439|UMPS_MOUSE		1.57
AAYQVAALPR	0.56	0.73	1.7	191000	233000	148000	1.57	1	1.57	1	P52760|RIDA_MOUSE		1.57
TFSWASVTSK	0.65	0.99	3	1190000	1460000	928000	1.57	1	1.57	2	P97855|G3BP1_MOUSE		1.57
YGPPGTGK	0.57	0.71	0.9	414000	506000	322000	1.57	1	1.57	1	Q01853|TERA_MOUSE	P62192|PRS4_MOUSE	1.57	Q925I1|ATAD3_MOUSE	P62334|PRS10_MOUSE	Q99J62|RFC4_MOUSE
TAK(+42.01)LQDFK	1.05	2.5	1.7	2590000	3170000	2020000	1.57	1	1.57	1	Q9CZN7|GLYM_MOUSE	Acetylation (K)	1.57
LIGWGQIR	0.98	2.55	1.1	217000	265000	169000	1.57	1	1.57	1	Q9Z0N1|IF2G_MOUSE		1.57
VVQESGGK(+42.01)LTR	1.11	2.86	0.5	347000	423000	271000	1.56	1	1.56	1	O88665|BRD7_MOUSE	Acetylation (K)	1.56
TLTLVDTGIGM(+15.99)TK	0.77	1.3	1.8	6880000	8390000	5370000	1.56	1	1.56	11	P11499|HS90B_MOUSE	Oxidation (M)	1.56
SGVVSTGLK(+42.01)VR	1.03	2.85	0.3	156000	190000	122000	1.56	1	1.56	1	P58252|EF2_MOUSE	Acetylation (K)	1.56
TNVANFPGHSGPITSIAF	0.93	2.53	0.4	312000	380000	244000	1.56	1	1.56	1	Q99KP6|PRP19_MOUSE		1.56
LASPLLK(+42.01)R	0.93	2.41	0.4	156000	190000	122000	1.56	1	1.56	1	Q9Z110|P5CS_MOUSE	Acetylation (K)	1.56
LEDLK(+42.01)SFVK	1.19	2.74	1.8	4300000	5240000	3370000	1.55	1	1.55	2	O35658|C1QBP_MOUSE	Acetylation (K)	1.55
AVVGVVAGGGR	0.9	2.4	0.8	1560000	1890000	1220000	1.55	1	1.55	2	P62918|RL8_MOUSE		1.55
DFTLPISDVR	0.8	1.59	0.1	232000	282000	182000	1.55	1	1.55	2	Q3V3R1|C1TM_MOUSE		1.55
GNPGEK(+42.01)LVK	1.08	2.66	0.4	444000	540000	349000	1.55	1	1.55	1	Q61656|DDX5_MOUSE	Acetylation (K)	1.55
SNNITK(+42.01)LLK	1.06	3.01	0.2	318000	386000	249000	1.55	1	1.55	1	Q61941|NNTM_MOUSE	Acetylation (K)	1.55
LSDK(+42.01)GLK	0.82	1.56	2	231000	281000	181000	1.55	1	1.55	1	Q8VEK3|HNRPU_MOUSE	Acetylation (K)	1.55
LVTLPVSFAQLK	0.9	2.49	1.4	188000	229000	148000	1.55	1	1.55	1	Q922Q8|LRC59_MOUSE		1.55
SPAPSNPTLSPSTPAK	0.88	1.55	0.9	81600	98800	64300	1.54	1	1.54	1	Q7TPV4|MBB1A_MOUSE		1.54
FVPNLPK	0.46	0.67	0.3	393000	477000	309000	1.54	1	1.54	1	Q99KK7|DPP3_MOUSE		1.54
FLWAPEQAPLK(+42.01)SK	0.7	1	2.4	95900	116000	75500	1.54	1	1.54	1	Q9R0P5|DEST_MOUSE	Acetylation (K)	1.54
LAPEFAK(+42.01)R	0.93	2.37	0.3	147000	178000	116000	1.53	1	1.53	1	O08709|PRDX6_MOUSE	Acetylation (K)	1.53
VLQATVVAVGSGGK	1	1.91	0.3	2070000	2500000	1640000	1.53	1	1.53	3	Q64433|CH10_MOUSE		1.53
TGFFEFQAAK	0.98	2.41	1	175000	212000	138000	1.53	1	1.53	1	Q8BMJ2|SYLC_MOUSE		1.53
GINQDRLK	2.58	2.27	0.2	73900000	89200000	58700000	1.52	1	1.52	1	E9Q634|MYO1E_MOUSE		1.52
LGIHEDSTNR	0.9	2.12	0.9	1110000	1340000	881000	1.52	1	1.52	2	P11499|HS90B_MOUSE		1.52
LAQYESK	0.93	2.26	0.2	165000	199000	131000	1.51	1	1.51	2	O70251|EF1B_MOUSE		1.51
VNDAFGTAHR	0.91	2.21	2.1	553000	665000	441000	1.51	1	1.51	1	P09411|PGK1_MOUSE		1.51
MSVQPTVSLGGFEITPPVVLR	0.82	1.66	1.9	862000	1040000	686000	1.51	1	1.51	2	Q61937|NPM_MOUSE		1.51
GIVVSWLSR	0.92	2.13	0.2	96900	116000	77500	1.5	1	1.5	1	A2BE28|LAS1L_MOUSE		1.5
SNFEEALAAHK	0.79	1.38	0.5	450000	541000	360000	1.5	1	1.5	1	P09103|PDIA1_MOUSE		1.5
TNIIPVIEDAR	0.89	1.49	1	530000	637000	424000	1.5	1	1.5	2	P35550|FBRL_MOUSE		1.5
LTDLDK(+42.01)AQLLEIAK	0.81	1.47	0.4	307000	368000	245000	1.5	1	1.5	3	Q9QX47|SON_MOUSE	Acetylation (K)	1.5
ISTQLDFASK(+42.01)R	0.7	0.92	0.5	259000	311000	208000	1.49	1	1.49	2	F6ZDS4|TPR_MOUSE	Acetylation (K)	1.49
IWVLDYFGGPK	1.07	2.66	0.4	295000	353000	237000	1.49	1	1.49	1	O88668|CREG1_MOUSE		1.49
YSQFINFPIYVWSSK	0.79	1.36	0.5	130000	156000	105000	1.49	1	1.49	1	P08113|ENPL_MOUSE		1.49
AIGVSHPLSISIF	0.59	0.68	3.4	378000	453000	303000	1.49	1	1.49	1	Q3THS6|METK2_MOUSE		1.49
QSQLPR	0.8	1.34	0.8	197000	236000	159000	1.49	1	1.49	1	Q3U2A8|SYVM_MOUSE		1.49
GFGGIGGILR	0.8	1.33	0.5	358000	428000	288000	1.49	1	1.49	2	Q8BWY3|ERF1_MOUSE		1.49
AGK(+42.01)DSGK(+42.01)AK(+42.01)TK	1.15	1.87	0.6	2130000	2540000	1720000	1.48	1	1.48	2	P0C0S6|H2AZ_MOUSE	Acetylation (K)	1.48
TVIIEQSWGSPK	1.04	2.05	1	1130000	1350000	911000	1.48	1	1.48	1	P63038|CH60_MOUSE		1.48
TTGINVR	0.76	1.14	2.4	1210000	1440000	974000	1.48	1	1.48	2	P80315|TCPD_MOUSE		1.48
TQLVSNLK(+42.01)K	0.86	1.3	1.7	490000	583000	397000	1.47	1	1.47	1	P05202|AATM_MOUSE	Acetylation (K)	1.47
SGVSLAALKK	0.99	2.04	0.6	1490000	1780000	1210000	1.47	1	1.47	2	P15864|H12_MOUSE	P43274|H14_MOUSE	1.47	P43275|H11_MOUSE
VLQSALAAIR	0.64	0.81	0.8	201000	239000	163000	1.47	1	1.47	2	Q9CXY6|ILF2_MOUSE		1.47
WASVVVPLGK	0.74	1.28	2.1	126000	150000	102000	1.47	1	1.47	1			1.47
NQLTSNPENTVFDAKR	0.74	1.18	1.4	1010000	1200000	818000	1.46	1	1.46	2	P20029|BIP_MOUSE		1.46
TIYENR	0.92	1.95	0.6	81000	96300	65800	1.46	1	1.46	1	Q9CZY3|UB2V1_MOUSE		1.46
GSSPPAPSLK	0.29	0.76	3.4	140000	165000	114000	1.45	1	1.45	1	O88307|SORL_MOUSE		1.45
GIPEFWLTVFK	0.69	0.82	2	79100	93700	64500	1.45	1	1.45	1	P28656|NP1L1_MOUSE		1.45
IIFEDDR	0.88	1.22	1.6	1340000	1580000	1090000	1.45	1	1.45	2	P70349|HINT1_MOUSE		1.45
ISEQFTAMFR	0.85	1.29	1	206000	244000	168000	1.45	1	1.45	1	P99024|TBB5_MOUSE	P68372|TBB4B_MOUSE	1.45
QDVKLK	1.01	1.6	0.3	221000	261000	181000	1.45	1	1.45	1	Q8VCH0|THIKB_MOUSE		1.45
DFLLKPELLR	0.74	1.19	1	138000	164000	113000	1.45	1	1.45	1	Q8VDW0|DX39A_MOUSE		1.45
GLQTSQDAR	0.86	1.26	1.3	255000	301000	209000	1.44	1	1.44	2	P14211|CALR_MOUSE		1.44
GFGFVSFER	1.01	1.75	0.3	251000	297000	206000	1.44	1	1.44	1	P29341|PABP1_MOUSE		1.44
TVLIMELINNVAK	1.07	2.41	0.6	311000	367000	256000	1.44	1	1.44	1	P56480|ATPB_MOUSE		1.44
VVSSSIVDK(+42.01)YIGESAR	0.69	0.78	1.1	56600	66800	46400	1.44	1	1.44	1	P62334|PRS10_MOUSE	Acetylation (K)	1.44
TPAASAVNLAGAR	0.85	1.29	1.5	148000	175000	122000	1.44	1	1.44	1	Q8BTI8|SRRM2_MOUSE		1.44
TSFFQALGITTK	0.8	1.2	0.8	1300000	1530000	1070000	1.43	1	1.43	3	P14869|RLA0_MOUSE		1.43
STVAQLVK(+42.01)R	1.08	2.04	0.1	289000	340000	238000	1.43	1	1.43	1	Q03265|ATPA_MOUSE	Acetylation (K)	1.43
FGQGGAGPVGGQGPR	0.53	0.54	1.7	420000	495000	346000	1.43	1	1.43	1	Q8VIJ6|SFPQ_MOUSE		1.43
ALAIVEALVGK	0.64	0.75	2.8	80200	94500	65900	1.43	1	1.43	1	Q99LX0|PARK7_MOUSE		1.43
VVTIAPGLFATPLLTTLPEK(+42.01)VR	0.92	1.83	1	279000	328000	231000	1.42	1	1.42	1	O08756|HCD2_MOUSE	Acetylation (K)	1.42
GGGGNFGPGPGSNFR	1.04	1.81	1.5	2850000	3350000	2350000	1.42	1	1.42	2	O88569|ROA2_MOUSE		1.42
NLIDAGVDALR	0.94	1.82	0.1	244000	287000	202000	1.42	1	1.42	1	P24547|IMDH2_MOUSE		1.42
WQNNLLPSR	1.07	2.35	0.4	986000	1160000	813000	1.42	1	1.42	2	P62245|RS15A_MOUSE		1.42
EGDVLTLLESER	0.77	1.03	1.6	72700	85300	60000	1.42	1	1.42	1	P62858|RS28_MOUSE		1.42
SISVQQEK(+42.01)ETIAK	0.73	0.99	1.1	446000	524000	368000	1.42	1	1.42	2	Q9CQQ7|AT5F1_MOUSE	Acetylation (K)	1.42
WIVNLIR	0.97	1.82	1.1	240000	281000	199000	1.41	1	1.41	1	P60229|EIF3E_MOUSE		1.41
YEK(+42.01)DIAAYR	0.65	0.75	3	82500	96500	68500	1.41	1	1.41	1	P63158|HMGB1_MOUSE	Acetylation (K)	1.41
FIFLLSTR	1.12	2.06	0.1	373000	436000	309000	1.41	1	1.41	1	Q3TKT4|SMCA4_MOUSE		1.41
IFTASNVSSVPLPAENVTITAGQR	0.71	0.84	1.3	109000	128000	90700	1.41	1	1.41	1	Q80X50|UBP2L_MOUSE		1.41
TGEAIVDAALSAL	0.96	1.82	0.6	255000	298000	211000	1.41	1	1.41	1	Q922R8|PDIA6_MOUSE		1.41
LTFK(+42.01)YER	0.7	0.76	2.3	152000	178000	127000	1.4	1	1.4	1	P26443|DHE3_MOUSE	Acetylation (K)	1.4
IAVHVVPDQLMTF	0.71	0.81	1.4	139000	162000	116000	1.4	1	1.4	1	P34884|MIF_MOUSE		1.4
GVIDLIFEK	0.93	1.79	0.2	76800	89700	64000	1.4	1	1.4	1	Q6NZJ6|IF4G1_MOUSE		1.4
TLLENTAITIGR	1	1.71	0.4	167000	195000	140000	1.4	1	1.4	1	Q8BFY9|TNPO1_MOUSE		1.4
LLDNLLALVR	0.66	0.73	1.9	56300	65600	47000	1.4	1	1.4	1	Q924C1|XPO5_MOUSE		1.4
ILEQQNSSR	0.82	1.11	0.7	115000	134000	96300	1.39	1	1.39	1	O55131|SEPT7_MOUSE		1.39
TLIVRPDNTYEVK	0.92	1.78	2.1	2960000	3440000	2470000	1.39	1	1.39	1	P14211|CALR_MOUSE		1.39
QM(+15.99)QQIR	0.75	0.96	2	133000	155000	111000	1.39	1	1.39	1	P14869|RLA0_MOUSE	Oxidation (M)	1.39
TILSNQTVDIPENVEITLK	1	1.44	0.3	276000	321000	230000	1.39	1	1.39	1	P51410|RL9_MOUSE		1.39
IAEFK(+42.01)R	0.68	0.7	3	382000	444000	320000	1.39	1	1.39	1	P63017|HSP7C_MOUSE	Acetylation (K)	1.39
TPIGSFLGSLASQPATK	0.69	0.71	2	91400	106000	76400	1.39	1	1.39	1	Q8QZT1|THIL_MOUSE		1.39
STPLLLGK(+42.01)K	0.93	1.63	2	655000	759000	551000	1.38	1	1.38	1	P08249|MDHM_MOUSE	Acetylation (K)	1.38
AEVNSDLVYITAK	0.68	0.71	2.7	94400	109000	79300	1.38	1	1.38	1	Q8BH61|F13A_MOUSE		1.38
NEK(+42.01)LFYR	0.68	0.68	2.2	382000	443000	322000	1.38	1	1.38	2	Q99KE1|MAOM_MOUSE	Acetylation (K)	1.38
DISTNYYASQKK	0.94	1.53	0.6	424000	490000	358000	1.37	1	1.37	1	P08113|ENPL_MOUSE		1.37
VLLPEYGGTK	0.63	0.6	3.5	816000	943000	689000	1.37	1	1.37	2	Q64433|CH10_MOUSE		1.37
SFSQFGK	0.56	0.49	3.4	94700	109000	80000	1.37	1	1.37	1	Q7TMK9|HNRPQ_MOUSE		1.37
ITFLLQAIR	0.91	1.72	0	463000	535000	391000	1.37	1	1.37	2	Q8BKC5|IPO5_MOUSE		1.37
TVLK(+42.01)SFLSPNQIL	0.35	0.59	8.8	148000	171000	125000	1.37	1	1.37	1	Q9DB20|ATPO_MOUSE	Acetylation (K)	1.37
GILAADESTGSIAK(+42.01)R	1.26	1.99	1.2	5140000	5930000	4350000	1.36	1	1.36	4	P05064|ALDOA_MOUSE	Acetylation (K)	1.36
FVTVQTISGTGALR	0.79	0.99	1.8	1850000	2130000	1560000	1.36	1	1.36	5	P05202|AATM_MOUSE		1.36
ALLQSSASR	0.89	1.1	1.6	272000	313000	230000	1.36	1	1.36	1	P50580|PA2G4_MOUSE		1.36
RSPGR	1.04	1.57	0.1	1010000	1160000	855000	1.36	1	1.36	1	Q3U9G9|LBR_MOUSE	Q6PH08|ERC2_MOUSE	1.36
NSLILGFR	0.5	0.46	4.2	226000	261000	192000	1.36	1	1.36	1	Q6PB66|LPPRC_MOUSE		1.36
LSLDK(+42.01)VFR	0.47	0.46	5.4	143000	165000	121000	1.36	1	1.36	1	Q99JB2|STML2_MOUSE	Acetylation (K)	1.36
FIVIADFR	0.75	0.87	0.7	303000	347000	258000	1.35	1	1.35	1	P47968|RPIA_MOUSE		1.35
TLVLTDPDAPSR	0.68	0.64	3.4	381000	438000	325000	1.35	1	1.35	2	P70296|PEBP1_MOUSE		1.35
IQEAGTEVVK(+42.01)AK	0.89	1.09	1.4	3120000	3570000	2670000	1.34	1	1.34	3	P08249|MDHM_MOUSE	Acetylation (K)	1.34
AGGK(+42.01)AGK(+42.01)DSGK(+42.01)AK	1.3	1.56	1.6	21000000	24000000	17900000	1.34	1	1.34	2	P0C0S6|H2AZ_MOUSE	Acetylation (K)	1.34
ATGK(+42.01)LSPDAIPGK	1.06	1.55	0.9	1020000	1170000	869000	1.34	1	1.34	2	P19096|FAS_MOUSE	Acetylation (K)	1.34
IGGVQQDTILAEGLHF	0.89	0.98	0.1	94300	108000	80900	1.33	1	1.33	1	O35129|PHB2_MOUSE		1.33
TLVSVTK	1.07	1.86	1.7	4600000	5260000	3950000	1.33	1	1.33	2	P07901|HS90A_MOUSE		1.33
YVASYLLAALGGNSSPSAK	0.8	1.01	0.9	533000	609000	458000	1.33	1	1.33	2	P99027|RLA2_MOUSE		1.33
SLGIAPLPLQR	0.63	0.56	0.7	72800	83100	62600	1.33	1	1.33	2	Q8C052|MAP1S_MOUSE		1.33
AGVIFPVGR	0.46	0.44	0.6	222000	253000	190000	1.33	1	1.33	1	Q9QZQ8|H2AY_MOUSE		1.33
EAQAK	0.74	0.81	0.4	211000	241000	181000	1.33	1	1.33	1			1.33
VVDSLQLTGTKPVATPVDWK	0.79	0.91	0.5	636000	724000	547000	1.32	1	1.32	1	O08709|PRDX6_MOUSE		1.32
SVSDYDGK	0.97	1.35	0.9	449000	511000	388000	1.32	1	1.32	2	P09103|PDIA1_MOUSE		1.32
SGAPTAGPGSR	0.87	0.93	0.7	216000	245000	186000	1.32	1	1.32	1	P80315|TCPD_MOUSE		1.32
SAPATGGVK	1.06	1.46	1	856000	976000	737000	1.32	1	1.32	2	P84228|H32_MOUSE		1.32
VTLATLK	0.87	0.93	2.1	1120000	1280000	968000	1.32	1	1.32	1	Q61937|NPM_MOUSE		1.32
LDHK(+42.01)TLYYDVEPF	1.18	1.3	2.1	10200000	11600000	8810000	1.32	1	1.32	1	Q8BZ21|KAT6A_MOUSE	Q8BRB7|KAT6B_MOUSE	1.32
EETQPPVALKK	1.01	1.29	0.4	226000	257000	195000	1.32	1	1.32	1	Q9CY58|PAIRB_MOUSE		1.32
TIAPALVSKK(+42.01)	0.73	0.7	2.1	701000	795000	606000	1.31	1	1.31	1	P17182|ENOA_MOUSE	Acetylation (K)	1.31
NIVEAAAVR	0.55	0.41	2.9	1230000	1390000	1070000	1.31	1	1.31	1	P62855|RS26_MOUSE		1.31
TQNVLGEK	1.38	1.28	0.7	3860000	4380000	3330000	1.31	1	1.31	2	P62908|RS3_MOUSE		1.31
LLYGFLVR	1.05	1.3	0.4	184000	208000	160000	1.3	1	1.3	1	P57716|NICA_MOUSE		1.3
NSSYFVEWIPNNVK	1.02	1.2	0.6	285000	322000	247000	1.3	1	1.3	1	P99024|TBB5_MOUSE	P68372|TBB4B_MOUSE	1.3
GVLFR	1.2	1.5	1.7	1480000	1680000	1290000	1.3	1	1.3	1	Q3TRM8|HXK3_MOUSE	P08030|APT_MOUSE	1.3
AAVELVEK	0.38	0.49	1	164000	186000	143000	1.3	1	1.3	1	Q3V3R1|C1TM_MOUSE		1.3
FGNPGEK(+42.01)LVK	0.7	0.58	2.9	1470000	1660000	1280000	1.3	1	1.3	2	Q61656|DDX5_MOUSE	Acetylation (K)	1.3
GAWSNVLR	0.73	0.65	2.7	1550000	1750000	1360000	1.29	1	1.29	2	P51881|ADT2_MOUSE		1.29
VLDSGAPIK(+42.01)IPVGPETLGR	1.14	1.17	1.4	3480000	3920000	3030000	1.29	1	1.29	4	P56480|ATPB_MOUSE	Acetylation (K)	1.29
VNAIINSGPR	0.89	0.96	1.1	315000	355000	274000	1.29	1	1.29	1	P97461|RS5_MOUSE		1.29
FINYVK	1.45	1.25	0.1	1130000	1270000	986000	1.29	1	1.29	1	Q61937|NPM_MOUSE		1.29
VTEK(+42.01)IPVR	0.68	0.53	1.9	52100	58700	45500	1.29	1	1.29	1	Q8VEK3|HNRPU_MOUSE	Acetylation (K)	1.29
SIQLDGLVWGASK	0.78	0.73	1.5	405000	454000	355000	1.28	1	1.28	2	P57776|EF1D_MOUSE		1.28
GLFPASYVQVIR	0.94	1.2	0.5	108000	121000	94600	1.28	1	1.28	1	Q91ZR2|SNX18_MOUSE		1.28
TTGK(+42.01)LIAQGR	0.93	1.25	1.1	157000	177000	138000	1.28	1	1.28	1	Q9CQR4|ACO13_MOUSE	Acetylation (K)	1.28
DYIWNTLNSGR	0.72	0.62	1.7	265000	297000	232000	1.28	1	1.28	2	Q9CZU6|CISY_MOUSE		1.28
TVDGPSGK(+42.01)LWR	1.26	1.52	1.7	16600000	18600000	14600000	1.27	1	1.27	3	P16858|G3P_MOUSE	Acetylation (K)	1.27
VLQLYPSNK	0.84	0.81	1.6	649000	725000	572000	1.27	1	1.27	2	P30416|FKBP4_MOUSE		1.27
ELAQTTR	0.91	1.27	0.3	127000	142000	112000	1.27	1	1.27	2	P42932|TCPQ_MOUSE		1.27
HSQFIGYPITLF	0.75	0.66	3.6	1320000	1470000	1170000	1.26	1	1.26	1	P07901|HS90A_MOUSE		1.26
FVFSLVDAMNGK	0.58	0.39	2.7	97200	108000	85900	1.26	1	1.26	1	P08249|MDHM_MOUSE		1.26
RYEEIVK	1.24	1.28	0.4	449000	500000	398000	1.26	1	1.26	1	P10126|EF1A1_MOUSE		1.26
IAWGYPNLK	1.19	1.07	0.3	2380000	2650000	2110000	1.26	1	1.26	2	P14148|RL7_MOUSE		1.26
TAENFR	0.91	1.23	3	4260000	4740000	3770000	1.26	1	1.26	1	P17742|PPIA_MOUSE	Q9ERU9|RBP2_MOUSE	1.26
IQLPVVSK(+42.01)R	0.81	0.79	0.9	223000	247000	198000	1.25	1	1.25	2	E9PVX6|KI67_MOUSE	Acetylation (K)	1.25
ADK(+42.01)TLATQK	1.08	1.35	0.1	376000	417000	335000	1.25	1	1.25	2	Q91YE5|BAZ2A_MOUSE	Acetylation (K)	1.25
TPEFLR	1.34	1.1	0.9	3970000	4410000	3540000	1.25	1	1.25	2	Q9D8N0|EF1G_MOUSE		1.25
TNAIQDSLTR	1.06	1.19	0.4	316000	352000	280000	1.25	1	1.25	2	Q9Z1Q9|SYVC_MOUSE		1.25
KPWSRCK	0.55	0.33	1.6	38600	42700	34500	1.24	1	1.24	1	Q60651|KLRA4_MOUSE		1.24
INGLPIFLK	0.71	0.51	1.1	52100	57600	46500	1.24	1	1.24	1	Q8K2I4|MANBA_MOUSE		1.24
DITYFIQQLLR	0.97	0.97	0.3	84400	93300	75500	1.24	1	1.24	1	Q99JY9|ARP3_MOUSE		1.24
SAAQAAAQTNSNAAGK	0.92	1.01	1.3	937000	1040000	837000	1.24	1	1.24	3	Q9CY58|PAIRB_MOUSE		1.24
AAVLVQQWVSY	0.91	1.13	0.2	71400	79000	63800	1.24	1	1.24	1	Q9Z1Q9|SYVC_MOUSE		1.24
VDK(+42.01)GVVPLAGTNGETTTQGLDGLSER	0.83	0.72	2	7240000	7990000	6490000	1.23	1	1.23	2	P05064|ALDOA_MOUSE	Acetylation (K)	1.23
SRGFGFVTY	0.66	0.45	3.3	1330000	1460000	1190000	1.23	1	1.23	1	P49312|ROA1_MOUSE	Q8BG05|ROA3_MOUSE	1.23
GLFIIDAK	0.63	0.4	0.4	119000	132000	107000	1.23	1	1.23	2	Q61171|PRDX2_MOUSE		1.23
RVIGAK(+42.01)K(+42.01)DQY	1.01	0.91	1.2	360000	397000	323000	1.23	1	1.23	1	Q9CW03|SMC3_MOUSE	Acetylation (K)	1.23
AVGTQALSGAGLLK	0.63	0.4	3.4	163000	180000	147000	1.23	1	1.23	1	Q9WV80|SNX1_MOUSE		1.23
LISWYDNEYGYSNR	0.73	0.5	1.6	1540000	1690000	1390000	1.22	1	1.22	3	P16858|G3P_MOUSE		1.22
TGWRPGSGF	0.9	0.91	1	893000	984000	803000	1.22	1	1.22	1	P52480|KPYM_MOUSE		1.22
VGEVIVTK	0.83	0.69	1.2	99000	109000	89200	1.22	1	1.22	1	P63038|CH60_MOUSE		1.22
RVTIM(+15.99)PK	1.68	0.97	0.4	3730000	4110000	3360000	1.22	1	1.22	1	P84228|H32_MOUSE	P84244|H33_MOUSE	1.22
VINEEYK	0.59	0.32	0.5	251000	276000	226000	1.22	1	1.22	1	Q60972|RBBP4_MOUSE		1.22
TLISF	0.76	0.56	0.2	418000	460000	377000	1.22	1	1.22	1	Q61941|NNTM_MOUSE		1.22
GSFSEQGINEFLR	0.68	0.42	2.2	1410000	1550000	1270000	1.22	1	1.22	2	Q922R8|PDIA6_MOUSE		1.22
IAGQVAAANK	1.08	1.07	0.5	1150000	1260000	1040000	1.22	1	1.22	2	Q9CZX8|RS19_MOUSE		1.22
ALELTGLKVF	1.02	0.9	0.9	411000	450000	372000	1.21	1	1.21	1	P09405|NUCL_MOUSE		1.21
VFTTVGSAEK(+42.01)R	0.92	0.88	1.2	3540000	3870000	3210000	1.21	1	1.21	4	P19096|FAS_MOUSE	Acetylation (K)	1.21
IGYPAPNFK	0.64	0.38	3.2	597000	653000	541000	1.21	1	1.21	1	P35700|PRDX1_MOUSE		1.21
TIIQNPTDQQK	0.96	0.94	0.8	153000	168000	138000	1.21	1	1.21	1	P50580|PA2G4_MOUSE		1.21
LFVDK(+42.01)IR	0.92	0.89	1.2	340000	373000	308000	1.21	1	1.21	1	P97450|ATP5J_MOUSE	Acetylation (K)	1.21
AVLIDK(+42.01)DQTPK	1.12	1.07	0.4	751000	822000	680000	1.21	1	1.21	2	Q8QZS1|HIBCH_MOUSE	Acetylation (K)	1.21
GKLGLVGVNL	0.95	0.89	0.7	196000	215000	177000	1.21	1	1.21	1	Q91V92|ACLY_MOUSE		1.21
ELIEIISGAAALD	0.78	0.55	1.5	167000	182000	151000	1.21	1	1.21	1	Q91VR2|ATPG_MOUSE		1.21
VSADNTVGR	0.9	0.95	0	52700	57800	47700	1.21	1	1.21	1	Q9DCH4|EIF3F_MOUSE		1.21
TLTLVDTGIGMTK	0.82	0.62	1	1190000	1300000	1080000	1.2	1	1.2	4	P11499|HS90B_MOUSE		1.2
SEAAPAAPAAAPPAEK(+42.01)APAK	0.55	0.28	4.3	130000	141000	118000	1.2	1	1.2	1	P15864|H12_MOUSE	Acetylation (K)	1.2
VSFELFADK	0.61	0.31	2.5	77900	85100	70700	1.2	1	1.2	1	P17742|PPIA_MOUSE		1.2
TIGGGDDSFNTFFSETGAGK	0.68	0.37	2.3	168000	183000	153000	1.2	1	1.2	1	P68373|TBA1C_MOUSE		1.2
TPPGFDR	0.78	0.52	1.9	820000	893000	747000	1.2	1	1.2	2	Q3TDQ1|STT3B_MOUSE		1.2
TTLTAAITK	0.89	0.76	0.9	474000	517000	431000	1.2	1	1.2	2	Q8BFR5|EFTU_MOUSE		1.2
SLLVVHF	1.15	0.76	0.5	1330000	1460000	1210000	1.2	1	1.2	1	Q9CQM9|GLRX3_MOUSE		1.2
DVK(+42.01)LAQFIEK	0.84	0.61	2.4	618000	674000	562000	1.2	1	1.2	2	Q9CZL5|PHS2_MOUSE	Acetylation (K)	1.2
TFEINPR	1.33	0.83	0.6	12100000	13100000	11100000	1.19	1	1.19	2	P08113|ENPL_MOUSE		1.19
SQAVEHINK	0.65	0.35	0.7	204000	221000	186000	1.19	1	1.19	1	P17182|ENOA_MOUSE		1.19
[truncated: 3,964 more rows]
